# Supplementary material for: A Cell-type-resolved Liver Proteome
Source: Mol Cell Proteomics. 2016 Aug 25;15(10):3190–202. doi: 10.1074/mcp.M116.060145 (PMC5054343; doi:10.1074/mcp.M116.060145)
Supplement: Supplemental Data [file 10.1074_M116.060145_mcp.M116.060145-1.xlsx]

## Sheet: Table S1A.4 cell types proteome
Supplementary Table 1A. Expression level of gene products in 4 cell types.
Each cell type has three biological repeats, and expression levels are represented by FOT (fraction of total, a fraction of the total protein iBAQ amount per experiment). Ave means the average of FOT of three repeats. N/A means it is not detected in this condition.
		HC_FOT				HSC_FOT				KC_FOT				LSEC_FOT				HC_coverage			HSC_coverage			LSEC_coverage			KC_coverage			HC_peptides			HSC_peptides			LSEC_peptides			KC_peptides			HC_unique peptides			HSC_unique peptides			LSEC_unique peptides
Symbol	Accession	Rep1	Rep2	Rep3	Ave	Rep1	Rep2	Rep3	Ave	Rep1	Rep2	Rep3	Ave	Rep1	Rep2	Rep3	Ave	Rep1	Rep2	Rep3	Rep1	Rep2	Rep3	Rep1	Rep2	Rep3	Rep1	Rep2	Rep3	Rep1	Rep2	Rep3	Rep1	Rep2	Rep3	Rep1	Rep2	Rep3	Rep1	Rep2	Rep3	Rep1	Rep2	Rep3	Rep1	Rep2	Rep3	Rep1	Rep2
0610007P14Rik	gi|10946822	4.17256	12.0925	N/A	8.13255	0.599433	6.32837	N/A	3.4639	1.61876	2.21005	N/A	1.91441	0.0543364	2.14746	N/A	1.1009	0.164286	0.228571	N/A	0.107143	0.178571	N/A	0.107143	0.121429	N/A	0.107143	0.107143	N/A	2	3	N/A	1	2	N/A	1	2	N/A	1	1	N/A	2	3	N/A	1	2	N/A	1	2
0610009B22Rik	gi|13384686	N/A	N/A	0.376545	0.376545	2.37246	1.09062	3.82931	2.4308	1.45613	1.36194	5.04528	2.62112	4.69836	N/A	2.28985	3.49411	N/A	N/A	0.157143	0.157143	0.157143	0.157143	0.207143	N/A	0.157143	0.157143	0.107143	0.157143	N/A	N/A	2	2	2	2	3	N/A	2	2	2	2	N/A	N/A	1	1	1	1	1	N/A
0610009D07Rik	gi|13384692	10.8742	11.5772	0.278454	7.57663	44.6049	15.8441	18.3653	26.2714	31.0038	20.8271	2.99322	18.2747	36.0964	17.7619	10.5209	21.4597	0.32	0.32	0.112	0.552	0.376	0.376	0.432	0.376	0.392	0.32	0.32	0.208	3	3	1	7	4	4	5	4	4	3	3	2	3	3	1	7	4	4	5	4
0610010K14Rik	gi|294862282	N/A	N/A	N/A	N/A	7.69991	N/A	8.11102	7.90546	13.9907	0.149942	13.5172	9.21927	29.1858	4.51689	8.84485	14.1825	N/A	N/A	N/A	0.46789	N/A	0.365385	0.477064	0.12844	0.217949	0.477064	0.218978	0.282051	N/A	N/A	N/A	3	N/A	4	4	1	2	3	1	3	N/A	N/A	N/A	0	N/A	0	0	0
0610011F06Rik	gi|58037115	272.923	287.861	260.05	273.611	12.4079	52.4643	16.6517	27.1746	7.78487	4.82268	1.45889	4.68881	5.48246	1.26781	1.39302	2.71443	0.642157	0.593137	0.686275	0.27451	0.465686	0.387255	0.421569	0.294118	0.112745	0.47549	0.27451	0.112745	11	11	12	3	6	5	6	3	2	6	3	2	11	11	12	3	6	5	6	3
0610030E20Rik	gi|226437615	N/A	N/A	N/A	N/A	0.0168225	N/A	N/A	0.0168225	0.0925773	N/A	N/A	0.0925773	N/A	N/A	N/A	N/A	N/A	N/A	N/A	0.0542169	N/A	N/A	N/A	N/A	N/A	0.108434	N/A	N/A	N/A	N/A	N/A	1	N/A	N/A	N/A	N/A	N/A	1	N/A	N/A	N/A	N/A	N/A	1	N/A	N/A	N/A	N/A
0610031J06Rik	gi|9910458	N/A	0.270348	0.615941	0.443144	10.0949	5.53162	26.4023	14.0096	7.011	5.80854	19.9909	10.9368	10.5358	8.1468	26.698	15.1269	N/A	0.0222772	0.0222772	0.188119	0.0495049	0.153465	0.170792	0.170792	0.153465	0.10396	0.0816832	0.153465	N/A	1	1	4	1	4	4	4	4	3	2	4	N/A	1	1	4	1	4	4	4
0610037L13Rik	gi|21539639	N/A	11.9275	16.7408	14.3342	25.4846	34.3804	31.4321	30.4323	6.69614	23.2606	27.2333	19.0633	32.2173	40.6647	35.9762	36.2861	N/A	0.331633	0.229592	0.326531	0.0816327	0.270408	0.244898	0.270408	0.270408	0.311224	0.168367	0.168367	N/A	3	3	5	1	4	4	4	4	5	2	2	N/A	3	3	5	1	4	4	4
1110001A16Rik	gi|294345430	N/A	N/A	22.3911	22.3911	N/A	N/A	N/A	N/A	0.391942	N/A	3.20388	1.79791	N/A	N/A	N/A	N/A	N/A	N/A	0.1375	N/A	N/A	N/A	N/A	N/A	N/A	0.1375	N/A	0.1375	N/A	N/A	1	N/A	N/A	N/A	N/A	N/A	N/A	1	N/A	1	N/A	N/A	1	N/A	N/A	N/A	N/A	N/A
1110001J03Rik	gi|13384728	4.74141	1.57712	1.77267	2.69707	N/A	19.8069	N/A	19.8069	N/A	N/A	N/A	N/A	N/A	0.409431	N/A	0.409431	0.238938	0.238938	0.309735	N/A	0.238938	N/A	N/A	0.132743	N/A	N/A	N/A	N/A	2	2	3	N/A	2	N/A	N/A	1	N/A	N/A	N/A	N/A	2	2	3	N/A	2	N/A	N/A	1
1110004E09Rik	gi|255683337	N/A	N/A	N/A	N/A	3.21925	0.217148	N/A	1.7182	N/A	N/A	N/A	N/A	N/A	N/A	N/A	N/A	N/A	N/A	N/A	0.0896552	0.0896552	N/A	N/A	N/A	N/A	N/A	N/A	N/A	N/A	N/A	N/A	1	1	N/A	N/A	N/A	N/A	N/A	N/A	N/A	N/A	N/A	N/A	1	1	N/A	N/A	N/A
1110004F10Rik	gi|9790217	0.504121	0.562567	0.459234	0.508641	4.7839	1.81896	N/A	3.30143	6.95392	2.32998	2.27425	3.85271	8.45175	1.11555	4.75837	4.77522	0.0883978	0.0883978	0.0883978	0.259669	0.0883978	N/A	0.254144	0.0939227	0.0883978	0.292818	0.21547	0.0883978	1	1	1	3	1	N/A	3	2	1	4	2	1	1	1	1	3	1	N/A	3	2
1110007C09Rik	gi|21312030	N/A	0.571823	0.427397	0.49961	0.208941	4.4165	2.96975	2.53173	2.63092	6.09206	1.00816	3.24371	0.811469	3.72952	1.07334	1.87144	N/A	0.0874317	0.0710383	0.0874317	0.278689	0.0710383	0.191257	0.20765	0.0601093	0.26776	0.26776	0.0601093	N/A	1	1	1	4	1	3	3	1	4	4	1	N/A	1	1	1	4	1	3	3
1110008F13Rik	gi|13385630	N/A	0.205226	0.485859	0.345542	N/A	N/A	3.35274	3.35274	2.01157	0.666426	8.20005	3.62601	N/A	N/A	1.74486	1.74486	N/A	0.124031	0.124031	N/A	N/A	0.124031	N/A	N/A	0.124031	0.124031	0.124031	0.124031	N/A	1	1	N/A	N/A	1	N/A	N/A	1	1	1	1	N/A	1	1	N/A	N/A	1	N/A	N/A
1110008L16Rik	gi|227908787	0.658734	5.04982	0.971514	2.22669	N/A	N/A	N/A	N/A	N/A	N/A	N/A	N/A	N/A	N/A	N/A	N/A	0.0702055	0.162671	0.0856164	N/A	N/A	N/A	N/A	N/A	N/A	N/A	N/A	N/A	3	8	4	N/A	N/A	N/A	N/A	N/A	N/A	N/A	N/A	N/A	3	8	4	N/A	N/A	N/A	N/A	N/A
1110012L19Rik	gi|21312070	N/A	N/A	N/A	N/A	N/A	N/A	N/A	N/A	0.0721296	N/A	N/A	0.0721296	N/A	0.123518	N/A	0.123518	N/A	N/A	N/A	N/A	N/A	N/A	N/A	0.10828	N/A	0.0509554	N/A	N/A	N/A	N/A	N/A	N/A	N/A	N/A	N/A	2	N/A	1	N/A	N/A	N/A	N/A	N/A	N/A	N/A	N/A	N/A	2
1110037F02Rik	gi|124487145	0.144454	0.141457	N/A	0.142955	5.9473	2.82645	22.0067	10.2601	7.52499	24.8387	5.18678	12.5168	6.90777	10.9991	5.42796	7.77829	0.00698549	0.00698549	N/A	0.0650188	0.027942	0.0360021	0.0806018	0.0827512	0.0263299	0.0795271	0.0327781	0.0343901	1	1	N/A	8	4	7	11	13	5	11	6	6	1	1	N/A	8	4	7	11	13
1110038F14Rik	gi|16905135	N/A	N/A	N/A	N/A	N/A	0.247388	N/A	0.247388	0.191549	N/A	N/A	0.191549	1.84167	0.331808	0.188342	0.787273	N/A	N/A	N/A	N/A	0.1	N/A	0.15625	0.1	0.1	0.06875	N/A	N/A	N/A	N/A	N/A	N/A	1	N/A	2	1	1	1	N/A	N/A	N/A	N/A	N/A	N/A	1	N/A	2	1
1110057K04Rik	gi|269995975	10.7331	10.0557	5.42395	8.73759	2.74388	2.65608	2.79087	2.73028	11.173	18.1146	6.99741	12.095	1.24594	0.948354	2.16237	1.45222	0.264706	0.220859	0.208589	0.144172	0.0974576	0.134969	0.180147	0.059322	0.110429	0.242331	0.101227	0.199387	7	6	6	4	2	4	3	1	3	7	3	6	0	1	1	1	0	1	0	0
1110058L19Rik	gi|229577372	N/A	1.52732	N/A	1.52732	N/A	N/A	N/A	N/A	N/A	N/A	N/A	N/A	N/A	N/A	N/A	N/A	N/A	0.0961538	N/A	N/A	N/A	N/A	N/A	N/A	N/A	N/A	N/A	N/A	N/A	1	N/A	N/A	N/A	N/A	N/A	N/A	N/A	N/A	N/A	N/A	N/A	1	N/A	N/A	N/A	N/A	N/A	N/A
1110059E24Rik	gi|13384816	N/A	N/A	N/A	N/A	N/A	0	N/A	0	N/A	N/A	N/A	N/A	N/A	N/A	N/A	N/A	N/A	N/A	N/A	N/A	0.0516129	N/A	N/A	N/A	N/A	N/A	N/A	N/A	N/A	N/A	N/A	N/A	1	N/A	N/A	N/A	N/A	N/A	N/A	N/A	N/A	N/A	N/A	N/A	1	N/A	N/A	N/A
1110059G10Rik	gi|31541808	N/A	N/A	N/A	N/A	1.13773	N/A	0.213195	0.675464	N/A	N/A	0.424736	0.424736	2.66794	N/A	0.391975	1.52996	N/A	N/A	N/A	0.0774194	N/A	0.103226	0.103226	N/A	0.103226	N/A	N/A	0.103226	N/A	N/A	N/A	1	N/A	1	1	N/A	1	N/A	N/A	1	N/A	N/A	N/A	1	N/A	1	1	N/A
1190002N15Rik	gi|115392140	N/A	0.114263	0.724228	0.419246	2.14984	1.42721	3.6081	2.39505	10.7756	N/A	5.10734	7.94149	3.30402	6.70818	4.04759	4.6866	N/A	0.0395349	0.0348837	0.0604651	0.0860465	0.0813953	0.188372	0.0837209	0.0813953	0.195349	N/A	0.118605	N/A	1	1	2	2	3	6	3	3	6	N/A	4	N/A	1	1	2	2	3	6	3
1190007I07Rik	gi|207438648	N/A	N/A	N/A	N/A	N/A	0.143205	N/A	0.143205	N/A	0.109085	N/A	0.109085	N/A	N/A	N/A	N/A	N/A	N/A	N/A	N/A	0.104478	N/A	N/A	N/A	N/A	N/A	0.104478	N/A	N/A	N/A	N/A	N/A	1	N/A	N/A	N/A	N/A	N/A	1	N/A	N/A	N/A	N/A	N/A	1	N/A	N/A	N/A
1200011I18Rik	gi|27754089	N/A	N/A	N/A	N/A	2.71435	0.999256	N/A	1.8568	1.16275	N/A	N/A	1.16275	50.885	2.66808	0.0647991	17.8726	N/A	N/A	N/A	0.187861	0.0722543	N/A	0.309249	0.0722543	0.0289017	0.115607	N/A	N/A	N/A	N/A	N/A	4	2	N/A	9	2	1	3	N/A	N/A	N/A	N/A	N/A	4	2	N/A	9	2
1200014J11Rik	gi|255003740	N/A	2.69952	N/A	2.69952	1.8009	2.14481	6.35288	3.43286	5.87541	6.34972	17.7993	10.0081	9.8772	10.7922	2.26026	7.64322	N/A	0.0585366	N/A	0.0601626	0.0211382	0.0536585	0.141463	0.0861789	0.0211382	0.0861789	0.0325203	0.0569106	N/A	3	N/A	3	1	3	6	5	1	5	2	3	N/A	3	N/A	3	1	3	6	5
1300002K09Rik	gi|227497985	1.87153	3.20904	6.92675	4.00244	N/A	2.45794	1.26156	1.85975	2.62116	N/A	N/A	2.62116	N/A	N/A	N/A	N/A	0.0386473	0.0386473	0.0676329	N/A	0.0322061	0.0144928	N/A	N/A	N/A	0.0434783	N/A	N/A	2	2	4	N/A	2	1	N/A	N/A	N/A	2	N/A	N/A	2	2	4	N/A	2	1	N/A	N/A
1300017J02Rik	gi|21313642	99.4101	53.4447	42.6343	65.163	11.7557	6.57724	13.2615	10.5315	3.82155	0.954267	9.31368	4.6965	5.25396	1.1518	1.74631	2.71736	0.158571	0.311429	0.238571	0.08	0.112857	0.121429	0.157143	0.0314286	0.03	0.161429	0.0457143	0.0985714	10	18	12	4	7	6	8	2	2	8	3	5	10	17	11	3	7	5	7	2
1600014C10Rik	gi|145864467	5.61691	7.13613	6.23695	6.33	7.56044	N/A	2.54542	5.05293	2.01428	0.211939	0.863878	1.03003	4.56489	N/A	4.11464	4.33976	0.0638298	0.12766	0.12766	0.134752	N/A	0.12766	0.134752	N/A	0.12766	0.12766	0.0638298	0.0638298	1	2	2	3	N/A	2	3	N/A	2	2	1	1	1	2	2	3	N/A	2	3	N/A
1700007K13Rik	gi|110625742	0.33098	N/A	N/A	0.33098	N/A	N/A	N/A	N/A	N/A	N/A	N/A	N/A	N/A	N/A	N/A	N/A	0.0479042	N/A	N/A	N/A	N/A	N/A	N/A	N/A	N/A	N/A	N/A	N/A	1	N/A	N/A	N/A	N/A	N/A	N/A	N/A	N/A	N/A	N/A	N/A	1	N/A	N/A	N/A	N/A	N/A	N/A	N/A
1700019G17Rik	gi|225543314	N/A	N/A	N/A	N/A	1.51426	N/A	2.41122	1.96274	N/A	0.290276	0.310656	0.300466	0.224694	0.106292	0.0713025	0.134096	N/A	N/A	N/A	0.0353982	N/A	0.0353982	0.0353982	0.0353982	0.0353982	N/A	0.0353982	N/A	N/A	N/A	N/A	1	N/A	1	1	1	1	N/A	1	N/A	N/A	N/A	N/A	0	N/A	0	0	0
1700019L03Rik	gi|113931146	N/A	0.525004	N/A	0.525004	N/A	N/A	N/A	N/A	N/A	N/A	N/A	N/A	N/A	N/A	N/A	N/A	N/A	0.0172084	N/A	N/A	N/A	N/A	N/A	N/A	N/A	N/A	N/A	N/A	N/A	1	N/A	N/A	N/A	N/A	N/A	N/A	N/A	N/A	N/A	N/A	N/A	1	N/A	N/A	N/A	N/A	N/A	N/A
1700021F05Rik	gi|13385904	12.1589	1.29776	0.429314	4.62866	0.978793	N/A	N/A	0.978793	0.796664	N/A	N/A	0.796664	0.760764	N/A	N/A	0.760764	0.0916667	0.0375	0.0541667	0.0916667	N/A	N/A	0.141667	N/A	N/A	0.0916667	N/A	N/A	2	2	1	1	N/A	N/A	2	N/A	N/A	2	N/A	N/A	2	2	1	1	N/A	N/A	2	N/A
1700021K19Rik	gi|27369878	N/A	N/A	N/A	N/A	N/A	N/A	11.8504	11.8504	2.3563	1.28195	17.8232	7.1538	1.71238	N/A	1.36548	1.53893	N/A	N/A	N/A	N/A	N/A	0.0414453	0.0935175	N/A	0.0201913	0.0924548	0.0191286	0.0935175	N/A	N/A	N/A	N/A	N/A	3	5	N/A	2	6	1	6	N/A	N/A	N/A	N/A	N/A	0	0	N/A
1700025G04Rik	gi|37574070	N/A	N/A	N/A	N/A	0.216341	1.48718	2.48767	1.39706	N/A	N/A	N/A	N/A	N/A	6.90767	N/A	6.90767	N/A	N/A	N/A	0.0826446	0.0826446	0.0826446	N/A	0.0826446	N/A	N/A	N/A	N/A	N/A	N/A	N/A	1	1	1	N/A	1	N/A	N/A	N/A	N/A	N/A	N/A	N/A	1	1	1	N/A	1
1700037H04Rik	gi|13385590	N/A	N/A	N/A	N/A	2.97603	N/A	2.49219	2.73411	2.38148	5.12851	1.35198	2.95399	0.498931	0.998083	1.59565	1.03089	N/A	N/A	N/A	0.0804598	N/A	0.206897	0.166667	0.137931	0.126437	0.235632	0.137931	0.126437	N/A	N/A	N/A	1	N/A	3	2	2	2	3	2	2	N/A	N/A	N/A	1	N/A	3	2	2
1700047I17Rik2	gi|153945763	N/A	N/A	N/A	N/A	1.33253	34.1008	4.44295	13.2921	N/A	N/A	N/A	N/A	5.24125	6.30759	N/A	5.77442	N/A	N/A	N/A	0.0917874	0.164251	0.120773	0.178744	0.222222	N/A	N/A	N/A	N/A	N/A	N/A	N/A	1	2	2	3	3	N/A	N/A	N/A	N/A	N/A	N/A	N/A	0	0	0	0	0
1700049G17Rik	gi|74315969	N/A	N/A	N/A	N/A	N/A	N/A	N/A	N/A	N/A	N/A	N/A	N/A	N/A	0.0961573	N/A	0.0961573	N/A	N/A	N/A	N/A	N/A	N/A	N/A	0.0132979	N/A	N/A	N/A	N/A	N/A	N/A	N/A	N/A	N/A	N/A	N/A	1	N/A	N/A	N/A	N/A	N/A	N/A	N/A	N/A	N/A	N/A	N/A	0
1700052N19Rik	gi|90093343	1.5527	1.49472	1.22586	1.42443	0.308754	3.7644	3.12762	2.40026	4.70721	2.1632	2.49359	3.12133	1.14049	0.0864782	0.990403	0.739125	0.0683371	0.250569	0.0318907	0.0387244	0.216401	0.127563	0.0820046	0.0341686	0.0159453	0.312073	0.154897	0.0888383	3	7	2	1	6	4	2	1	1	8	4	3	3	7	2	1	6	4	2	1
1700066M21Rik	gi|256355005	1.20291	1.47215	N/A	1.33753	N/A	N/A	N/A	N/A	N/A	N/A	N/A	N/A	N/A	N/A	0.46901	0.46901	0.0273973	0.0630137	N/A	N/A	N/A	N/A	N/A	N/A	0.0273973	N/A	N/A	N/A	1	2	N/A	N/A	N/A	N/A	N/A	N/A	1	N/A	N/A	N/A	1	2	N/A	N/A	N/A	N/A	N/A	N/A
1700074P13Rik	gi|21312106	41.0992	N/A	N/A	41.0992	N/A	N/A	N/A	N/A	N/A	N/A	N/A	N/A	N/A	N/A	N/A	N/A	0.0278884	N/A	N/A	N/A	N/A	N/A	N/A	N/A	N/A	N/A	N/A	N/A	1	N/A	N/A	N/A	N/A	N/A	N/A	N/A	N/A	N/A	N/A	N/A	1	N/A	N/A	N/A	N/A	N/A	N/A	N/A
1700080E11Rik	gi|227500514	N/A	N/A	N/A	N/A	N/A	N/A	N/A	N/A	N/A	N/A	1.12619	1.12619	N/A	N/A	N/A	N/A	N/A	N/A	N/A	N/A	N/A	N/A	N/A	N/A	N/A	N/A	N/A	0.0533981	N/A	N/A	N/A	N/A	N/A	N/A	N/A	N/A	N/A	N/A	N/A	1	N/A	N/A	N/A	N/A	N/A	N/A	N/A	N/A
1700112E06Rik	gi|226443087	N/A	N/A	N/A	N/A	3.20682	1.51114	1.73177	2.14991	1.41677	N/A	1.51237	1.46457	5.47107	13.3146	0.468362	6.41802	N/A	N/A	N/A	0.231441	0.0305677	0.117904	0.148472	0.0786026	0.0393013	0.187773	N/A	0.0393013	N/A	N/A	N/A	4	1	2	3	1	1	3	N/A	1	N/A	N/A	N/A	4	1	2	3	1
1700123O20Rik	gi|10946806	N/A	N/A	N/A	N/A	0.250248	N/A	N/A	0.250248	N/A	N/A	N/A	N/A	N/A	N/A	N/A	N/A	N/A	N/A	N/A	0.084507	N/A	N/A	N/A	N/A	N/A	N/A	N/A	N/A	N/A	N/A	N/A	1	N/A	N/A	N/A	N/A	N/A	N/A	N/A	N/A	N/A	N/A	N/A	1	N/A	N/A	N/A	N/A
1810009A15Rik	gi|13384876	N/A	N/A	N/A	N/A	7.08516	N/A	0.934061	4.00961	5.50949	N/A	3.87248	4.69098	6.04459	11.611	1.70176	6.45245	N/A	N/A	N/A	0.325203	N/A	0.0650407	0.373984	0.113821	0.0650407	0.308943	N/A	0.146341	N/A	N/A	N/A	3	N/A	1	4	1	1	3	N/A	2	N/A	N/A	N/A	3	N/A	1	4	1
1810009N02Rik	gi|21729757	21.7223	1.90298	2.3937	8.67298	3.22405	5.02121	1.86278	3.36935	3.44858	N/A	2.44427	2.94643	2.11496	1.56191	5.91635	3.19774	0.107296	0.107296	0.0772532	0.107296	0.150215	0.0386266	0.111588	0.0386266	0.0772532	0.107296	N/A	0.0386266	2	2	2	2	3	1	2	1	2	2	N/A	1	2	2	2	2	3	1	2	1
1810011O10Rik	gi|21312200	N/A	N/A	N/A	N/A	0.223508	0.555803	N/A	0.389656	N/A	N/A	N/A	N/A	2.07732	2.59185	3.75813	2.8091	N/A	N/A	N/A	0.141509	0.150943	N/A	0.54717	0.40566	0.292453	N/A	N/A	N/A	N/A	N/A	N/A	1	1	N/A	4	3	2	N/A	N/A	N/A	N/A	N/A	N/A	1	1	N/A	4	3
1810022K09Rik	gi|153791234	N/A	N/A	N/A	N/A	N/A	N/A	N/A	N/A	0.0885308	0.990092	N/A	0.539312	N/A	5.94995	N/A	5.94995	N/A	N/A	N/A	N/A	N/A	N/A	N/A	0.0927835	N/A	0.0927835	0.0927835	N/A	N/A	N/A	N/A	N/A	N/A	N/A	N/A	1	N/A	1	1	N/A	N/A	N/A	N/A	N/A	N/A	N/A	N/A	1
1810026J23Rik	gi|30519953	2.96747	4.3526	3.2367	3.51892	0.166124	0.161657	5.14472	1.82417	0.888497	0.656299	1.12897	0.891256	3.93994	N/A	2.16419	3.05206	0.172932	0.199248	0.0864662	0.0526316	0.0526316	0.146617	0.0601504	N/A	0.0526316	0.112782	0.0338346	0.0338346	3	3	2	1	1	3	1	N/A	1	2	1	1	3	3	2	1	1	3	1	N/A
1810030O07Rik	gi|30424732	N/A	N/A	N/A	N/A	N/A	0.790727	N/A	0.790727	N/A	0.85402	0.668429	0.761225	N/A	3.86697	1.0812	2.47408	N/A	N/A	N/A	N/A	0.028125	N/A	N/A	0.084375	0.034375	N/A	0.065625	0.03125	N/A	N/A	N/A	N/A	1	N/A	N/A	3	1	N/A	2	1	N/A	N/A	N/A	N/A	1	N/A	N/A	3
1810037I17Rik	gi|21313570	N/A	N/A	N/A	N/A	8.52914	N/A	N/A	8.52914	2.89694	N/A	N/A	2.89694	21.5857	5.68593	N/A	13.6358	N/A	N/A	N/A	0.476923	N/A	N/A	0.476923	0.215385	N/A	0.476923	N/A	N/A	N/A	N/A	N/A	3	N/A	N/A	3	1	N/A	3	N/A	N/A	N/A	N/A	N/A	1	N/A	N/A	1	0
1810043H04Rik	gi|159106929	N/A	0.431859	0.322774	0.377316	N/A	N/A	N/A	N/A	N/A	N/A	0.423681	0.423681	N/A	N/A	N/A	N/A	N/A	0.243243	0.148649	N/A	N/A	N/A	N/A	N/A	N/A	N/A	N/A	0.148649	N/A	1	1	N/A	N/A	N/A	N/A	N/A	N/A	N/A	N/A	1	N/A	1	1	N/A	N/A	N/A	N/A	N/A
2010002M12Rik	gi|74315955	N/A	0.0933287	0.25036	0.171844	N/A	N/A	N/A	N/A	N/A	N/A	N/A	N/A	N/A	N/A	N/A	N/A	N/A	0.027897	0.027897	N/A	N/A	N/A	N/A	N/A	N/A	N/A	N/A	N/A	N/A	1	1	N/A	N/A	N/A	N/A	N/A	N/A	N/A	N/A	N/A	N/A	0	0	N/A	N/A	N/A	N/A	N/A
2010012O05Rik	gi|13385000	N/A	0.471182	N/A	0.471182	10.7937	0.947034	2.34405	4.69495	18.6518	13.057	2.46653	11.3918	9.05904	3.72255	1.6244	4.80199	N/A	0.161905	N/A	0.495238	0.161905	0.161905	0.619048	0.447619	0.161905	0.619048	0.32381	0.161905	N/A	1	N/A	3	1	1	4	3	1	4	2	1	N/A	1	N/A	3	1	1	4	3
2010107E04Rik	gi|21312554	2.0983	37.0206	79.5844	39.5678	27.84	39.0316	N/A	33.4358	15.5197	2.05928	55.9279	24.5023	35.4956	5.93663	28.1573	23.1965	0.344828	0.137931	0.137931	0.344828	0.137931	N/A	0.344828	0.137931	0.137931	0.344828	0.293103	0.137931	2	1	1	2	1	N/A	2	1	1	2	2	1	2	1	1	2	1	N/A	2	1
2010107G23Rik	gi|21312460	16.0029	19.2846	0.49225	11.9266	N/A	2.05595	N/A	2.05595	N/A	N/A	N/A	N/A	N/A	N/A	N/A	N/A	0.1	0.208333	0.108333	N/A	0.108333	N/A	N/A	N/A	N/A	N/A	N/A	N/A	1	2	1	N/A	1	N/A	N/A	N/A	N/A	N/A	N/A	N/A	1	2	1	N/A	1	N/A	N/A	N/A
2010315B03Rik	gi|340805875	N/A	N/A	N/A	N/A	N/A	N/A	N/A	N/A	N/A	N/A	1.4508	1.4508	N/A	N/A	N/A	N/A	N/A	N/A	N/A	N/A	N/A	N/A	N/A	N/A	N/A	N/A	N/A	0.0207852	N/A	N/A	N/A	N/A	N/A	N/A	N/A	N/A	N/A	N/A	N/A	1	N/A	N/A	N/A	N/A	N/A	N/A	N/A	N/A
2200002D01Rik	gi|158937262	2.52701	0.197252	1.58548	1.43658	1.31931	2.83435	2.10398	2.08588	0.235431	N/A	6.58602	3.41072	6.98041	2.30065	4.57869	4.61991	0.122807	0.122807	0.122807	0.22807	0.122807	0.122807	0.394737	0.245614	0.245614	0.27193	N/A	0.122807	1	1	1	2	1	1	4	2	2	2	N/A	1	1	1	1	2	1	1	4	2
2210010C04Rik	gi|71043961	1.2359	3.92379	8.18774	4.44914	N/A	96.793	27.8035	62.2983	N/A	18.9868	32.3175	25.6522	N/A	48.7141	33.3303	41.0222	0.048583	0.048583	0.048583	N/A	0.048583	0.048583	N/A	0.048583	0.048583	N/A	0.048583	0.048583	1	1	1	N/A	1	1	N/A	1	1	N/A	1	1	1	1	1	N/A	1	1	N/A	1
2210016F16Rik	gi|254675232	3.95286	6.22866	46.1232	18.7682	6.35042	24.979	30.9239	20.7511	107.363	64.131	52.6194	74.7044	17.8598	24.8868	27.6077	23.4514	0.127219	0.269231	0.360947	0.284024	0.278107	0.452663	0.349112	0.426036	0.39645	0.461538	0.517751	0.470414	3	7	9	6	7	11	9	9	9	12	13	12	3	7	9	6	7	11	9	9
2210016L21Rik	gi|39930441	N/A	N/A	N/A	N/A	0.488818	0.554784	N/A	0.521801	0.354134	3.95815	N/A	2.15614	1.07867	0	N/A	1.07867	N/A	N/A	N/A	0.09375	0.210938	N/A	0.144531	0.078125	N/A	0.148438	0.078125	N/A	N/A	N/A	N/A	1	3	N/A	2	1	N/A	2	1	N/A	N/A	N/A	N/A	1	3	N/A	2	1
2210018M11Rik	gi|124249084	N/A	N/A	N/A	N/A	0.713642	3.82828	N/A	2.27096	3.17608	3.60792	3.36097	3.38166	2.17585	0.791897	0.780929	1.24956	N/A	N/A	N/A	0.0213608	0.0181962	N/A	0.0601266	0.0110759	0.0166139	0.0514241	0.00791139	0.0268987	N/A	N/A	N/A	2	2	N/A	5	1	2	5	1	3	N/A	N/A	N/A	2	2	N/A	5	1
2300009A05Rik	gi|221139775	N/A	0.562603	0	0.562603	N/A	N/A	N/A	N/A	0.216874	N/A	N/A	0.216874	N/A	N/A	N/A	N/A	N/A	0.0764331	0.0764331	N/A	N/A	N/A	N/A	N/A	N/A	0.0764331	N/A	N/A	N/A	1	1	N/A	N/A	N/A	N/A	N/A	N/A	1	N/A	N/A	N/A	1	1	N/A	N/A	N/A	N/A	N/A
2310011J03Rik	gi|21313500	N/A	0.423931	N/A	0.423931	3.5131	0.705144	1.93252	2.05026	3.16016	2.11644	0.457515	1.91137	1.23768	0.587501	N/A	0.91259	N/A	0.183486	N/A	0.541284	0.183486	0.183486	0.183486	0.183486	N/A	0.541284	0.183486	0.183486	N/A	1	N/A	3	1	1	1	1	N/A	3	1	1	N/A	1	N/A	3	1	1	1	1
2310022A10Rik	gi|170650653	N/A	N/A	N/A	N/A	N/A	N/A	N/A	N/A	0.471428	N/A	0.284507	0.377968	N/A	N/A	0.224831	0.224831	N/A	N/A	N/A	N/A	N/A	N/A	N/A	N/A	0.0350404	0.0754717	N/A	0.0350404	N/A	N/A	N/A	N/A	N/A	N/A	N/A	N/A	1	2	N/A	1	N/A	N/A	N/A	N/A	N/A	N/A	N/A	N/A
2310022B05Rik	gi|255304941	N/A	N/A	0.503781	0.503781	7.04576	1.1195	1.85628	3.34051	N/A	N/A	1.01315	1.01315	2.7447	0.186939	2.55546	1.82903	N/A	N/A	0.0807453	0.406832	0.124224	0.102484	0.195652	0.0465839	0.0341615	N/A	N/A	0.102484	N/A	N/A	2	8	3	3	4	1	1	N/A	N/A	3	N/A	N/A	2	8	3	3	4	1
2310033P09Rik	gi|13259376	N/A	N/A	N/A	N/A	0.396961	0.209338	0.0726687	0.226322	2.10854	N/A	N/A	2.10854	3.88541	0.516525	0.850426	1.75079	N/A	N/A	N/A	0.0538462	0.0384615	0.0346154	0.157692	0.0384615	0.0384615	0.0384615	N/A	N/A	N/A	N/A	N/A	1	1	1	3	1	1	1	N/A	N/A	N/A	N/A	N/A	1	1	1	3	1
2310035C23Rik	gi|170014746	0.818126	3.18088	0.475393	1.49147	0.979766	6.61359	4.76096	4.1181	3.8819	12.2363	6.17554	7.43124	4.70216	20.9039	7.88505	11.1637	0.0427852	0.0620805	0.0167785	0.0172697	0.0773026	0.0553691	0.090604	0.13255	0.0872483	0.0864094	0.111577	0.0394295	3	4	2	3	7	5	7	10	7	6	8	3	0	0	0	2	1	0	0	0
2310036O22Rik	gi|85362708	N/A	N/A	0.00987919	0.00987919	12.3441	5.85005	N/A	9.09708	2.80549	N/A	1.38404	2.09476	8.84818	1.90436	2.38474	4.37909	N/A	N/A	0.0867052	0.456647	0.16185	N/A	0.427746	0.16185	0.156069	0.34104	N/A	0.242775	N/A	N/A	1	7	2	N/A	8	3	2	4	N/A	2	N/A	N/A	1	7	2	N/A	8	3
2310039H08Rik	gi|13385462	N/A	2.57694	0.870091	1.72351	N/A	N/A	1.36134	1.36134	N/A	N/A	N/A	N/A	N/A	N/A	N/A	N/A	N/A	0.438596	0.140351	N/A	N/A	0.105263	N/A	N/A	N/A	N/A	N/A	N/A	N/A	3	1	N/A	N/A	1	N/A	N/A	N/A	N/A	N/A	N/A	N/A	3	1	N/A	N/A	1	N/A	N/A
2310045N01Rik	gi|224548990	N/A	N/A	N/A	N/A	0.795676	0.341154	N/A	0.568415	6.00945	8.2522	0.228999	4.83022	6.43278	0.243228	N/A	3.33801	N/A	N/A	N/A	0.0833333	0.15	N/A	0.266667	0.15	N/A	0.533333	0.308333	0.15	N/A	N/A	N/A	1	1	N/A	3	1	N/A	5	3	1	N/A	N/A	N/A	1	1	N/A	3	1
2310047M10Rik	gi|120952555	N/A	0.890622	0.467815	0.679219	3.18095	2.38596	3.67115	3.07935	13.82	8.74869	11.1183	11.229	5.72623	7.321	0.123003	4.39008	N/A	0.111111	0.0277778	0.169444	0.0694444	0.0277778	0.4	0.197222	0.025	0.325	0.308333	0.138889	N/A	3	1	4	2	1	8	5	1	7	7	4	N/A	3	1	4	2	1	8	5
2310057M21Rik	gi|21311825	N/A	N/A	N/A	N/A	N/A	0.0572144	N/A	0.0572144	N/A	N/A	N/A	N/A	0.0874053	N/A	N/A	0.0874053	N/A	N/A	N/A	N/A	0.018018	N/A	0.027027	N/A	N/A	N/A	N/A	N/A	N/A	N/A	N/A	N/A	1	N/A	1	N/A	N/A	N/A	N/A	N/A	N/A	N/A	N/A	N/A	1	N/A	1	N/A
2310061I04Rik	gi|158262037	0.439116	2.07103	0.225395	0.911847	N/A	0.203848	0.155717	0.179783	0.515299	0.372243	0.323916	0.40382	0.329794	0.0304831	0.107719	0.155999	0.0412698	0.0952381	0.0380952	N/A	0.0412698	0.0380952	0.0412698	0.0412698	0.0380952	0.0698413	0.0412698	0.0380952	1	4	1	N/A	2	1	1	1	1	2	2	1	1	4	1	N/A	2	1	1	1
2310067B10Rik	gi|34328308	N/A	N/A	N/A	N/A	N/A	N/A	1.41173	1.41173	0.155513	N/A	16.4026	8.27907	N/A	N/A	N/A	N/A	N/A	N/A	N/A	N/A	N/A	0.00514706	N/A	N/A	N/A	0.0147059	N/A	0.00588235	N/A	N/A	N/A	N/A	N/A	1	N/A	N/A	N/A	2	N/A	1	N/A	N/A	N/A	N/A	N/A	1	N/A	N/A
2410002F23Rik	gi|262072980	N/A	N/A	N/A	N/A	N/A	N/A	N/A	N/A	N/A	N/A	N/A	N/A	0.421552	N/A	N/A	0.421552	N/A	N/A	N/A	N/A	N/A	N/A	0.0352113	N/A	N/A	N/A	N/A	N/A	N/A	N/A	N/A	N/A	N/A	N/A	1	N/A	N/A	N/A	N/A	N/A	N/A	N/A	N/A	N/A	N/A	N/A	1	N/A
2410004B18Rik	gi|13384984	N/A	N/A	N/A	N/A	0.366947	0.758279	N/A	0.562613	N/A	0.673045	N/A	0.673045	0.880738	1.18515	2.05399	1.37329	N/A	N/A	N/A	0.0555556	0.05	N/A	0.0666667	0.05	0.0666667	N/A	0.05	N/A	N/A	N/A	N/A	1	1	N/A	1	1	1	N/A	1	N/A	N/A	N/A	N/A	1	1	N/A	1	1
2410015M20Rik	gi|23346595	5.03216	12.8417	4.10315	7.32567	11.0693	7.90976	1.74324	6.90743	4.97063	4.43571	2.84269	4.08301	6.41951	1.58453	2.6394	3.54781	0.184874	0.462185	0.336134	0.697479	0.462185	0.336134	0.638655	0.462185	0.336134	0.638655	0.521008	0.336134	1	2	2	5	2	2	6	2	2	6	3	2	1	2	2	5	2	2	6	2
2410016O06Rik	gi|257743021	N/A	0.1469	0.206403	0.176651	12.8443	3.37881	6.91823	7.71377	2.4301	3.02208	8.76078	4.73765	6.31734	4.11632	1.96316	4.13227	N/A	0.053068	0.0165837	0.200663	0.053068	0.0630182	0.250415	0.109453	0.0613599	0.104478	0.0746269	0.117745	N/A	2	1	8	3	3	9	6	3	4	3	5	N/A	2	1	8	3	3	9	6
2410127L17Rik	gi|407262390	2.97952	0.478572	3.17875	2.21228	N/A	N/A	0.152961	0.152961	3.91746	N/A	N/A	3.91746	0.938973	N/A	N/A	0.938973	0.0258621	0.066092	0.0575	N/A	N/A	0.0316092	0.03	N/A	N/A	0.03	N/A	N/A	1	2	2	N/A	N/A	1	1	N/A	N/A	1	N/A	N/A	0	0	1	N/A	N/A	0	1	N/A
2510002D24Rik	gi|85701660	N/A	N/A	N/A	N/A	N/A	N/A	N/A	N/A	N/A	0.0525237	N/A	0.0525237	N/A	N/A	N/A	N/A	N/A	N/A	N/A	N/A	N/A	N/A	N/A	N/A	N/A	N/A	0.133333	N/A	N/A	N/A	N/A	N/A	N/A	N/A	N/A	N/A	N/A	N/A	1	N/A	N/A	N/A	N/A	N/A	N/A	N/A	N/A	N/A
2510003E04Rik	gi|72384371	4.47699	1.28762	N/A	2.8823	1.46626	3.98486	N/A	2.72556	1.44675	3.84285	N/A	2.6448	1.72124	4.83982	10.5955	5.71885	0.0518639	0.0551053	N/A	0.0696921	0.115073	N/A	0.0664506	0.102107	0.0372771	0.123177	0.106969	N/A	2	2	N/A	3	5	N/A	3	5	2	4	4	N/A	2	2	N/A	3	5	N/A	3	5
2510039O18Rik	gi|225543561	N/A	0.263168	N/A	0.263168	2.14231	3.26513	0.47614	1.96119	10.5589	5.24857	1.00278	5.60343	2.91883	4.30163	N/A	3.61023	N/A	0.0410095	N/A	0.0189274	0.0283912	0.0473186	0.0930599	0.0993691	N/A	0.141956	0.0930599	0.0189274	N/A	2	N/A	1	2	1	4	4	N/A	6	5	1	N/A	2	N/A	1	2	1	4	4
2610002M06Rik	gi|27229022	N/A	N/A	3.03832	3.03832	5.56373	N/A	N/A	5.56373	N/A	N/A	10.1159	10.1159	15.7348	11.4935	N/A	13.6141	N/A	N/A	0.0854271	0.0954774	N/A	N/A	0.125628	0.120603	N/A	N/A	N/A	0.125628	N/A	N/A	2	2	N/A	N/A	3	3	N/A	N/A	N/A	3	N/A	N/A	1	1	N/A	N/A	1	1
2610018G03Rik	gi|19526920	0.34489	N/A	N/A	0.34489	6.45781	N/A	N/A	6.45781	N/A	N/A	N/A	N/A	N/A	N/A	N/A	N/A	0.0384615	N/A	N/A	0.158654	N/A	N/A	N/A	N/A	N/A	N/A	N/A	N/A	1	N/A	N/A	6	N/A	N/A	N/A	N/A	N/A	N/A	N/A	N/A	0	N/A	N/A	1	N/A	N/A	N/A	N/A
2610034B18Rik	gi|47498088	N/A	1.6368	2.84734	2.24207	41.7653	22.4097	18.2269	27.4673	N/A	N/A	N/A	N/A	45.8697	5.52003	39.0239	30.1379	N/A	0.110619	0.0353982	0.49115	0.367257	0.225664	0.49115	0.199115	0.225664	N/A	N/A	N/A	N/A	2	1	12	6	5	12	4	5	N/A	N/A	N/A	N/A	2	1	12	6	5	12	4
2610036A22Rik	gi|407264597	N/A	N/A	N/A	N/A	N/A	N/A	0.663894	0.663894	N/A	N/A	N/A	N/A	N/A	N/A	N/A	N/A	N/A	N/A	N/A	N/A	N/A	0.133192	N/A	N/A	N/A	N/A	N/A	N/A	N/A	N/A	N/A	N/A	N/A	2	N/A	N/A	N/A	N/A	N/A	N/A	N/A	N/A	N/A	N/A	N/A	0	N/A	N/A
2610301B20Rik	gi|165905593	N/A	0.118967	N/A	0.118967	N/A	0.390064	N/A	0.390064	0.23644	0.401796	N/A	0.319118	3.26029	1.08198	N/A	2.17114	N/A	0.0717703	N/A	N/A	0.110048	N/A	0.344498	0.167464	N/A	0.138756	0.129187	N/A	N/A	1	N/A	N/A	1	N/A	6	3	N/A	3	2	N/A	N/A	1	N/A	N/A	1	N/A	6	3
2610301G19Rik	gi|226958577	2.77676	1.86074	8.85566	4.49772	87.0637	19.8635	38.5139	48.4804	29.578	37.6674	30.8558	32.7004	61.2253	43.4979	70.4332	58.3855	0.0585683	0.0661605	0.0574837	0.262473	0.200651	0.157267	0.374187	0.136659	0.182213	0.302603	0.0954447	0.0770065	3	4	6	17	12	12	23	10	15	17	7	6	3	4	6	17	12	12	23	10
2610507B11Rik	gi|262118187	N/A	N/A	N/A	N/A	1.07981	4.30613	1.95669	2.44754	8.66061	9.04149	6.19939	7.96716	3.15064	11.1436	3.59849	5.96423	N/A	N/A	N/A	0.0165622	0.0429722	0.0179051	0.0478961	0.0501343	0.0214861	0.049239	0.0474485	0.0461056	N/A	N/A	N/A	3	8	4	8	9	5	7	8	8	N/A	N/A	N/A	3	8	4	8	9
2700029M09Rik	gi|198278498	N/A	N/A	N/A	N/A	N/A	6.70348	2.61827	4.66087	6.19257	N/A	N/A	6.19257	2.95655	7.63642	1.5021	4.03169	N/A	N/A	N/A	N/A	0.106936	0.0867052	0.112717	0.202312	0.0520231	0.144509	N/A	N/A	N/A	N/A	N/A	N/A	3	2	3	5	2	4	N/A	N/A	N/A	N/A	N/A	N/A	3	2	3	5
2700060E02Rik	gi|13386026	10.0581	22.507	22.1644	18.2432	53.6637	30.5333	45.1992	43.1321	60.0073	59.1911	34.8958	51.3648	32.2639	47.3432	41.4947	40.3673	0.409836	0.446721	0.377049	0.434426	0.360656	0.528689	0.594262	0.393443	0.528689	0.631148	0.479508	0.504098	7	9	9	9	8	12	11	9	11	14	10	10	7	9	9	9	8	12	11	9
2700089E24Rik	gi|409264588	0.636393	0.101708	0.322972	0.353691	N/A	N/A	N/A	N/A	N/A	N/A	N/A	N/A	N/A	N/A	N/A	N/A	0.223881	0.223881	0.223881	N/A	N/A	N/A	N/A	N/A	N/A	N/A	N/A	N/A	1	1	1	N/A	N/A	N/A	N/A	N/A	N/A	N/A	N/A	N/A	0	0	0	N/A	N/A	N/A	N/A	N/A
2700094K13Rik	gi|82546883	N/A	0.0895231	N/A	0.0895231	10.6755	6.52793	11.3385	9.51399	11.7556	4.70396	11.1101	9.18987	25.0599	38.5928	9.19951	24.2841	N/A	0.224138	N/A	0.655172	0.37069	0.284483	0.551724	0.431034	0.387931	0.534483	0.301724	0.258621	N/A	1	N/A	6	3	4	6	4	5	6	2	4	N/A	1	N/A	6	3	4	6	4
2700097O09Rik	gi|268607551	N/A	0.595927	N/A	0.595927	N/A	N/A	N/A	N/A	N/A	0.0829328	N/A	0.0829328	0.107556	0.113298	N/A	0.110427	N/A	0.0465116	N/A	N/A	N/A	N/A	0.0465116	0.0332226	N/A	N/A	0.0431894	N/A	N/A	1	N/A	N/A	N/A	N/A	1	1	N/A	N/A	1	N/A	N/A	1	N/A	N/A	N/A	N/A	1	1
2810004N23Rik	gi|268836896	N/A	N/A	N/A	N/A	N/A	N/A	N/A	N/A	0.0365016	N/A	N/A	0.0365016	N/A	N/A	N/A	N/A	N/A	N/A	N/A	N/A	N/A	N/A	N/A	N/A	N/A	0.0818505	N/A	N/A	N/A	N/A	N/A	N/A	N/A	N/A	N/A	N/A	N/A	1	N/A	N/A	N/A	N/A	N/A	N/A	N/A	N/A	N/A	N/A
2810006K23Rik	gi|33859720	N/A	1.22328	N/A	1.22328	N/A	N/A	N/A	N/A	N/A	N/A	N/A	N/A	N/A	0.709655	N/A	0.709655	N/A	0.21875	N/A	N/A	N/A	N/A	N/A	0.0703125	N/A	N/A	N/A	N/A	N/A	2	N/A	N/A	N/A	N/A	N/A	1	N/A	N/A	N/A	N/A	N/A	0	N/A	N/A	N/A	N/A	N/A	0
2810007J24Rik	gi|313151233	900.948	562.5	252.816	572.088	7.05318	183.598	15.2852	68.6455	0.903784	0.64733	1.01418	0.855097	0.655028	1.26194	N/A	0.958482	0.489362	0.460993	0.425532	0.195035	0.390071	0.205674	0.124113	0.124113	N/A	0.0886525	0.0390071	0.0496454	13	13	14	5	9	5	3	3	N/A	2	1	1	12	12	13	4	8	4	3	3
2810403A07Rik	gi|254692930	N/A	N/A	0.275359	0.275359	1.81396	2.07624	2.54154	2.14391	1.83639	0.710271	3.35595	1.96754	3.60747	1.48418	4.00303	3.03156	N/A	N/A	0.0212418	0.102941	0.0637255	0.0964052	0.155229	0.0555556	0.102941	0.155229	0.0343137	0.0882353	N/A	N/A	1	5	3	4	6	2	5	6	1	4	N/A	N/A	1	5	3	4	6	2
2810408M09Rik	gi|62510085	8.93773	N/A	N/A	8.93773	0.64539	2.15525	N/A	1.40032	2.16691	1.02287	N/A	1.59489	2.90118	3.12821	N/A	3.01469	0.151639	N/A	N/A	0.131148	0.0655738	N/A	0.434426	0.139344	N/A	0.262295	0.0737705	N/A	2	N/A	N/A	2	1	N/A	6	2	N/A	4	1	N/A	1	N/A	N/A	1	0	N/A	2	2
2810428I15Rik	gi|13385020	8.62024	3.05167	5.40534	5.69242	0.333502	1.29245	0.35251	0.659486	0.130781	N/A	N/A	0.130781	0.11689	N/A	N/A	0.11689	0.16568	0.443787	0.0887574	0.16568	0.0591716	0.0887574	0.0769231	N/A	N/A	0.0887574	N/A	N/A	2	5	1	2	1	1	1	N/A	N/A	1	N/A	N/A	2	5	1	2	1	1	1	N/A
2810459M11Rik	gi|222418601	12.2563	8.79783	7.28941	9.44785	0.721599	11.4019	0.961826	4.36177	N/A	2.03218	0.677965	1.35507	0.355708	3.09064	2.08847	1.84494	0.248252	0.34965	0.276224	0.108392	0.276224	0.0979021	0.111888	0.0839161	0.13986	N/A	0.13986	0.0979021	3	5	3	2	4	1	2	2	2	N/A	2	1	0	0	0	1	1	0	0	0
2810474O19Rik	gi|61557468	N/A	N/A	N/A	N/A	N/A	N/A	N/A	N/A	0.229597	N/A	0.0770779	0.153337	N/A	N/A	N/A	N/A	N/A	N/A	N/A	N/A	N/A	N/A	N/A	N/A	N/A	0.0197239	N/A	0.00591716	N/A	N/A	N/A	N/A	N/A	N/A	N/A	N/A	N/A	2	N/A	1	N/A	N/A	N/A	N/A	N/A	N/A	N/A	N/A
2900026A02Rik	gi|27370348	N/A	20.1064	0.942212	10.5243	N/A	N/A	N/A	N/A	N/A	N/A	N/A	N/A	1.00945	N/A	N/A	1.00945	N/A	0.0616883	0.103896	N/A	N/A	N/A	0.116883	N/A	N/A	N/A	N/A	N/A	N/A	1	2	N/A	N/A	N/A	3	N/A	N/A	N/A	N/A	N/A	N/A	1	2	N/A	N/A	N/A	3	N/A
3110001D03Rik	gi|13385326	N/A	1.74877	N/A	1.74877	N/A	N/A	N/A	N/A	N/A	N/A	N/A	N/A	N/A	N/A	N/A	N/A	N/A	0.0810811	N/A	N/A	N/A	N/A	N/A	N/A	N/A	N/A	N/A	N/A	N/A	1	N/A	N/A	N/A	N/A	N/A	N/A	N/A	N/A	N/A	N/A	N/A	1	N/A	N/A	N/A	N/A	N/A	N/A
3110002H16Rik	gi|28077063	1.17659	3.22866	0.203824	1.53636	3.23013	8.88706	16.6974	9.60487	21.8662	74.6746	24.3991	40.3133	26.1995	89.2382	56.9591	57.4656	0.04414	0.127854	0.0121766	0.0928463	0.147641	0.165906	0.281583	0.208524	0.17656	0.339422	0.270928	0.200913	2	6	1	4	6	7	13	8	7	16	11	9	2	6	1	4	6	7	13	8
3110009E18Rik	gi|285026486	N/A	N/A	N/A	N/A	N/A	0.107864	N/A	0.107864	N/A	N/A	0.0757548	0.0757548	N/A	N/A	N/A	N/A	N/A	N/A	N/A	N/A	0.140496	N/A	N/A	N/A	N/A	N/A	N/A	0.0578512	N/A	N/A	N/A	N/A	1	N/A	N/A	N/A	N/A	N/A	N/A	1	N/A	N/A	N/A	N/A	0	N/A	N/A	N/A
3110040N11Rik	gi|13385576	0.459165	1.71152	N/A	1.08534	13.2554	N/A	N/A	13.2554	N/A	N/A	N/A	N/A	N/A	N/A	N/A	N/A	0.134921	0.103175	N/A	0.214286	N/A	N/A	N/A	N/A	N/A	N/A	N/A	N/A	1	1	N/A	2	N/A	N/A	N/A	N/A	N/A	N/A	N/A	N/A	1	1	N/A	2	N/A	N/A	N/A	N/A
3110043O21Rik	gi|124486791	N/A	N/A	N/A	N/A	N/A	N/A	5.23543	5.23543	1.55918	3.72286	5.55632	3.61279	1.56076	0.71474	N/A	1.13775	N/A	N/A	N/A	N/A	N/A	0.130977	0.0582121	0.045738	N/A	0.141372	0.0893971	0.0644491	N/A	N/A	N/A	N/A	N/A	5	2	2	N/A	4	3	3	N/A	N/A	N/A	N/A	N/A	5	2	2
3110082I17Rik	gi|146134371	N/A	N/A	N/A	N/A	6.05274	N/A	N/A	6.05274	9.58452	N/A	N/A	9.58452	0.106193	N/A	N/A	0.106193	N/A	N/A	N/A	0.205128	N/A	N/A	0.138462	N/A	N/A	0.205128	N/A	N/A	N/A	N/A	N/A	2	N/A	N/A	1	N/A	N/A	3	N/A	N/A	N/A	N/A	N/A	2	N/A	N/A	1	N/A
3425401B19Rik	gi|304361750	1.33223	N/A	N/A	1.33223	N/A	N/A	N/A	N/A	N/A	N/A	N/A	N/A	N/A	N/A	N/A	N/A	0.00637394	N/A	N/A	N/A	N/A	N/A	N/A	N/A	N/A	N/A	N/A	N/A	1	N/A	N/A	N/A	N/A	N/A	N/A	N/A	N/A	N/A	N/A	N/A	1	N/A	N/A	N/A	N/A	N/A	N/A	N/A
4632428N05Rik	gi|227330580	N/A	N/A	N/A	N/A	7.60003	N/A	9.47268	8.53635	3.82204	7.30576	11.0141	7.38065	40.4337	68.0994	0.936354	36.4898	N/A	N/A	N/A	0.0584416	N/A	0.0227273	0.12013	0.142857	0.0227273	0.0227273	0.0616883	0.0227273	N/A	N/A	N/A	2	N/A	1	3	4	1	1	2	1	N/A	N/A	N/A	0	N/A	0	0	0
4732456N10Rik	gi|269914154	N/A	N/A	N/A	N/A	59.3188	N/A	N/A	59.3188	N/A	N/A	N/A	N/A	N/A	N/A	N/A	N/A	N/A	N/A	N/A	0.126394	N/A	N/A	N/A	N/A	N/A	N/A	N/A	N/A	N/A	N/A	N/A	10	N/A	N/A	N/A	N/A	N/A	N/A	N/A	N/A	N/A	N/A	N/A	1	N/A	N/A	N/A	N/A
4833439L19Rik	gi|358001095	N/A	0.00562673	N/A	0.00562673	1.45468	0.274973	N/A	0.864824	0.0251855	0	N/A	0.0251855	2.15768	0.402965	0.475029	1.01189	N/A	0.0909091	N/A	0.0353535	0.0422535	N/A	0.0858086	0.0909091	0.125	0.0909091	0.0909091	N/A	N/A	1	N/A	1	1	N/A	2	1	1	1	1	N/A	N/A	0	N/A	0	0	N/A	1	0
4921524J17Rik	gi|13385182	N/A	N/A	N/A	N/A	0.202141	N/A	N/A	0.202141	N/A	N/A	N/A	N/A	N/A	N/A	N/A	N/A	N/A	N/A	N/A	0.0909091	N/A	N/A	N/A	N/A	N/A	N/A	N/A	N/A	N/A	N/A	N/A	1	N/A	N/A	N/A	N/A	N/A	N/A	N/A	N/A	N/A	N/A	N/A	1	N/A	N/A	N/A	N/A
4930402H24Rik	gi|33695157	N/A	N/A	N/A	N/A	9.37618	3.33153	N/A	6.35386	N/A	N/A	N/A	N/A	2.44539	1.81116	2.1883	2.14828	N/A	N/A	N/A	0.0220526	0.0381679	N/A	0.0441052	0.0822731	0.0373198	N/A	N/A	N/A	N/A	N/A	N/A	2	3	N/A	5	6	3	N/A	N/A	N/A	N/A	N/A	N/A	2	3	N/A	5	6
4930430F08Rik	gi|171906608	N/A	N/A	N/A	N/A	N/A	N/A	N/A	N/A	N/A	N/A	N/A	N/A	N/A	N/A	0.54699	0.54699	N/A	N/A	N/A	N/A	N/A	N/A	N/A	N/A	0.0336391	N/A	N/A	N/A	N/A	N/A	N/A	N/A	N/A	N/A	N/A	N/A	1	N/A	N/A	N/A	N/A	N/A	N/A	N/A	N/A	N/A	N/A	N/A
4930444A02Rik	gi|21312828	N/A	N/A	N/A	N/A	0.0534772	N/A	N/A	0.0534772	1.16738	N/A	0.71623	0.941804	N/A	N/A	N/A	N/A	N/A	N/A	N/A	0.0401146	N/A	N/A	N/A	N/A	N/A	0.108883	N/A	0.0544413	N/A	N/A	N/A	1	N/A	N/A	N/A	N/A	N/A	2	N/A	1	N/A	N/A	N/A	1	N/A	N/A	N/A	N/A
4930503L19Rik	gi|27370482	N/A	N/A	N/A	N/A	N/A	N/A	N/A	N/A	N/A	N/A	N/A	N/A	0.201694	N/A	N/A	0.201694	N/A	N/A	N/A	N/A	N/A	N/A	0.013308	N/A	N/A	N/A	N/A	N/A	N/A	N/A	N/A	N/A	N/A	N/A	1	N/A	N/A	N/A	N/A	N/A	N/A	N/A	N/A	N/A	N/A	N/A	1	N/A
4930506M07Rik	gi|166851844	5.55424	1.4783	2.31591	3.11615	26.4445	4.23897	32.1836	20.9557	94.8556	43.0705	52.3341	63.4201	N/A	N/A	N/A	N/A	0.0460526	0.123613	0.0649762	0.278922	0.10935	0.0899123	N/A	N/A	N/A	0.62916	0.269414	0.153724	2	6	3	15	5	5	N/A	N/A	N/A	41	14	10	0	2	1	4	1	0	N/A	N/A
4930523C07Rik	gi|242332504	N/A	N/A	N/A	N/A	N/A	N/A	N/A	N/A	N/A	N/A	N/A	N/A	0.520386	N/A	N/A	0.520386	N/A	N/A	N/A	N/A	N/A	N/A	0.131313	N/A	N/A	N/A	N/A	N/A	N/A	N/A	N/A	N/A	N/A	N/A	1	N/A	N/A	N/A	N/A	N/A	N/A	N/A	N/A	N/A	N/A	N/A	1	N/A
4930562C15Rik	gi|222446622	N/A	N/A	N/A	N/A	N/A	N/A	N/A	N/A	N/A	N/A	N/A	N/A	0.05167	N/A	N/A	0.05167	N/A	N/A	N/A	N/A	N/A	N/A	0.00873362	N/A	N/A	N/A	N/A	N/A	N/A	N/A	N/A	N/A	N/A	N/A	1	N/A	N/A	N/A	N/A	N/A	N/A	N/A	N/A	N/A	N/A	N/A	1	N/A
4931406C07Rik	gi|313747468	59.4607	245.177	488.525	264.387	76.8361	148.624	101.546	109.002	40.4672	21.526	40.2403	34.0779	115.517	63.4166	143.023	107.319	0.35873	0.631746	0.520635	0.504762	0.387302	0.495238	0.403175	0.444444	0.514286	0.349206	0.425397	0.434921	6	14	13	12	9	12	12	11	12	8	9	9	6	14	13	12	9	12	12	11
4931406P16Rik	gi|27370084	N/A	N/A	N/A	N/A	15.6039	3.77688	5.82383	8.40155	0.22018	N/A	N/A	0.22018	22.0994	17.7423	43.3689	27.7369	N/A	N/A	N/A	0.0897073	0.0585458	0.0462701	0.270066	0.128423	0.184136	0.0113314	N/A	N/A	N/A	N/A	N/A	8	4	4	20	10	13	1	N/A	N/A	N/A	N/A	N/A	8	4	4	20	10
4931414P19Rik	gi|28077031	N/A	0.0688467	N/A	0.0688467	N/A	0.0912129	N/A	0.0912129	0.0701718	0.0208012	N/A	0.0454865	N/A	0.0793872	N/A	0.0793872	N/A	0.0240296	N/A	N/A	0.025878	N/A	N/A	0.025878	N/A	0.025878	0.025878	N/A	N/A	1	N/A	N/A	1	N/A	N/A	2	N/A	1	2	N/A	N/A	1	N/A	N/A	1	N/A	N/A	2
4931440F15Rik	gi|34850070	0.0337566	N/A	N/A	0.0337566	N/A	N/A	N/A	N/A	N/A	N/A	N/A	N/A	N/A	N/A	N/A	N/A	0.029052	N/A	N/A	N/A	N/A	N/A	N/A	N/A	N/A	N/A	N/A	N/A	1	N/A	N/A	N/A	N/A	N/A	N/A	N/A	N/A	N/A	N/A	N/A	0	N/A	N/A	N/A	N/A	N/A	N/A	N/A
4932438A13Rik	gi|225543434	N/A	N/A	N/A	N/A	0.0949693	N/A	7.16951	3.63224	N/A	0.13531	3.60336	1.86934	1.60937	1.67555	13.984	5.75631	N/A	N/A	N/A	0.0027972	N/A	0.003996	0.0197802	0.0121878	0.00619381	N/A	0.0017982	0.0021978	N/A	N/A	N/A	1	N/A	2	8	5	3	N/A	1	1	N/A	N/A	N/A	1	N/A	2	8	5
4933426M11Rik	gi|30520071	N/A	N/A	N/A	N/A	N/A	2.00935	N/A	2.00935	N/A	0.923701	N/A	0.923701	N/A	0.233107	N/A	0.233107	N/A	N/A	N/A	N/A	0.0463576	N/A	N/A	0.0463576	N/A	N/A	0.0463576	N/A	N/A	N/A	N/A	N/A	1	N/A	N/A	1	N/A	N/A	1	N/A	N/A	N/A	N/A	N/A	0	N/A	N/A	0
4933434E20Rik	gi|170295829	N/A	0.0623537	N/A	0.0623537	N/A	0	N/A	0	0.0256728	0	N/A	0.0256728	N/A	0	N/A	0	N/A	0.0687831	N/A	N/A	0.0687831	N/A	N/A	0.0687831	N/A	0.0687831	0.0687831	N/A	N/A	1	N/A	N/A	1	N/A	N/A	1	N/A	1	1	N/A	N/A	0	N/A	N/A	0	N/A	N/A	0
5031414D18Rik	gi|156151398	N/A	N/A	N/A	N/A	0.07983	0.114879	N/A	0.0973545	N/A	N/A	N/A	N/A	N/A	N/A	N/A	N/A	N/A	N/A	N/A	0.0162963	0.0162963	N/A	N/A	N/A	N/A	N/A	N/A	N/A	N/A	N/A	N/A	1	1	N/A	N/A	N/A	N/A	N/A	N/A	N/A	N/A	N/A	N/A	1	1	N/A	N/A	N/A
5031439G07Rik	gi|85701776	N/A	N/A	N/A	N/A	N/A	0.486899	2.68759	1.58725	11.3049	22.7806	7.36758	13.8177	0.122086	11.278	0.481105	3.9604	N/A	N/A	N/A	N/A	0.0201342	0.0693512	0.0201342	0.049217	0.0201342	0.252796	0.0782998	0.116331	N/A	N/A	N/A	N/A	1	3	1	2	1	10	4	5	N/A	N/A	N/A	N/A	1	3	1	2
5033411D12Rik	gi|261399886	24.5959	37.6701	26.3879	29.5513	N/A	N/A	N/A	N/A	N/A	N/A	N/A	N/A	N/A	N/A	N/A	N/A	0.279817	0.295872	0.270642	N/A	N/A	N/A	N/A	N/A	N/A	N/A	N/A	N/A	9	8	7	N/A	N/A	N/A	N/A	N/A	N/A	N/A	N/A	N/A	9	8	7	N/A	N/A	N/A	N/A	N/A
5430421N21Rik	gi|318101556	N/A	N/A	N/A	N/A	22.319	0.115421	N/A	11.2172	3.59652	0.0242785	0.00444624	1.20842	N/A	0	N/A	0	N/A	N/A	N/A	0.0187891	0.0146138	N/A	N/A	0.0146138	N/A	0.0146138	0.0146138	0.0146138	N/A	N/A	N/A	2	1	N/A	N/A	1	N/A	1	1	1	N/A	N/A	N/A	0	0	N/A	N/A	0
5430427O19Rik	gi|254692863	N/A	N/A	N/A	N/A	N/A	N/A	N/A	N/A	1.21865	1.96841	3.57386	2.25364	N/A	N/A	N/A	N/A	N/A	N/A	N/A	N/A	N/A	N/A	N/A	N/A	N/A	0.0973154	0.0268456	0.0973154	N/A	N/A	N/A	N/A	N/A	N/A	N/A	N/A	N/A	2	1	2	N/A	N/A	N/A	N/A	N/A	N/A	N/A	N/A
5430435G22Rik	gi|21704002	N/A	N/A	N/A	N/A	N/A	N/A	4.75879	4.75879	0.544016	0	0.490622	0.517319	N/A	N/A	N/A	N/A	N/A	N/A	N/A	N/A	N/A	0.0552764	N/A	N/A	N/A	0.120603	0.0552764	0.080402	N/A	N/A	N/A	N/A	N/A	1	N/A	N/A	N/A	2	1	1	N/A	N/A	N/A	N/A	N/A	1	N/A	N/A
5730455P16Rik	gi|110625765	0.315416	1.24533	N/A	0.780374	2.48007	9.45711	5.72985	5.88901	0.372592	14.2015	0.549132	5.04106	6.4056	9.01536	3.51646	6.31247	0.0508906	0.109415	N/A	0.122137	0.117048	0.127226	0.368957	0.167939	0.165394	0.122137	0.111959	0.0712468	1	3	N/A	3	3	4	8	6	4	2	3	2	1	3	N/A	3	3	4	8	6
5730508B09Rik	gi|28076961	N/A	N/A	N/A	N/A	N/A	N/A	1.29927	1.29927	2.36345	1.56805	9.80079	4.57743	N/A	N/A	N/A	N/A	N/A	N/A	N/A	N/A	N/A	0.0687023	N/A	N/A	N/A	0.0763359	0.0763359	0.0763359	N/A	N/A	N/A	N/A	N/A	1	N/A	N/A	N/A	1	1	1	N/A	N/A	N/A	N/A	N/A	1	N/A	N/A
6030458C11Rik	gi|58037511	N/A	N/A	N/A	N/A	N/A	N/A	N/A	N/A	0.979769	1.64546	N/A	1.31261	N/A	0.864307	N/A	0.864307	N/A	N/A	N/A	N/A	N/A	N/A	N/A	0.0452489	N/A	0.133484	0.0452489	N/A	N/A	N/A	N/A	N/A	N/A	N/A	N/A	1	N/A	3	1	N/A	N/A	N/A	N/A	N/A	N/A	N/A	N/A	1
6330416G13Rik	gi|27885007	N/A	N/A	N/A	N/A	N/A	2.72259	3.47037	3.09648	5.82576	4.06807	26.182	12.0253	N/A	N/A	0.269999	0.269999	N/A	N/A	N/A	N/A	0.0292398	0.0672515	N/A	N/A	0.0292398	0.0380117	0.0380117	0.0906433	N/A	N/A	N/A	N/A	1	2	N/A	N/A	1	1	1	3	N/A	N/A	N/A	N/A	1	2	N/A	N/A
6430548M08Rik	gi|255069804	N/A	N/A	N/A	N/A	12.8565	6.75026	16.2774	11.9614	23.0969	10.1634	32.5	21.9201	21.2922	6.82277	6.81746	11.6441	N/A	N/A	N/A	0.146096	0.0881612	0.105793	0.420655	0.105793	0.093199	0.380353	0.120907	0.0856423	N/A	N/A	N/A	5	3	4	15	5	3	15	4	3	N/A	N/A	N/A	0	0	0	0	0
8030462N17Rik	gi|87196345	N/A	N/A	N/A	N/A	1.19078	0.325406	N/A	0.758092	N/A	N/A	N/A	N/A	0.892699	N/A	N/A	0.892699	N/A	N/A	N/A	0.0275689	0.0300752	N/A	0.0275689	N/A	N/A	N/A	N/A	N/A	N/A	N/A	N/A	1	1	N/A	1	N/A	N/A	N/A	N/A	N/A	N/A	N/A	N/A	1	1	N/A	1	N/A
8430419L09Rik	gi|31560063	1.53148	0.636449	0.228993	0.798974	N/A	N/A	N/A	N/A	N/A	N/A	0.575571	0.575571	N/A	N/A	N/A	N/A	0.0272436	0.025641	0.0160256	N/A	N/A	N/A	N/A	N/A	N/A	N/A	N/A	0.0160256	1	1	1	N/A	N/A	N/A	N/A	N/A	N/A	N/A	N/A	1	1	1	1	N/A	N/A	N/A	N/A	N/A
8430427H17Rik	gi|228008329	N/A	N/A	N/A	N/A	N/A	N/A	N/A	N/A	N/A	N/A	N/A	N/A	1.42523	N/A	3.1665	2.29587	N/A	N/A	N/A	N/A	N/A	N/A	0.0827586	N/A	0.0413793	N/A	N/A	N/A	N/A	N/A	N/A	N/A	N/A	N/A	4	N/A	2	N/A	N/A	N/A	N/A	N/A	N/A	N/A	N/A	N/A	0	N/A
9030617O03Rik	gi|31981784	92.6558	80.8626	78.1272	83.8818	20.2006	28.6731	37.1567	28.6768	30.3231	58.8374	50.4327	46.5311	9.08535	14.3825	3.19421	8.88735	0.290113	0.41329	0.419773	0.186386	0.264182	0.204214	0.175041	0.176661	0.119935	0.371151	0.280389	0.290113	14	19	18	9	12	10	10	8	5	17	13	14	14	19	18	9	12	10	10	8
9030624J02Rik	gi|270047485	1.21781	7.45487	0.307293	2.99332	4.95769	43.895	29.7393	26.1973	61.3248	114.71	82.3009	86.1119	59.7456	91.9343	52.4177	68.0325	0.0211907	0.147326	0.0332997	0.130172	0.151362	0.171544	0.35116	0.284561	0.21998	0.347124	0.281534	0.145308	2	10	2	8	11	12	27	21	18	30	20	12	2	10	2	8	11	12	27	21
9130011E15Rik	gi|139947660	0.367128	0.88604	0	0.626584	0.767196	6.86159	5.80559	4.47812	4.7811	9.29968	14.4833	9.52137	2.35438	8.11061	1.32611	3.93037	0.0130624	0.0464441	0.0130624	0.0362845	0.0464441	0.0261248	0.123367	0.0667634	0.0464441	0.123367	0.113208	0.0798258	1	3	1	2	3	2	6	3	3	6	6	4	1	3	1	2	3	2	6	3
9430016H08Rik	gi|145587094	37.6686	10.4078	24.8992	24.3252	45.4428	1.16497	4.18549	16.9311	39.4924	0.908163	4.60396	15.0015	50.4926	1.64696	1.89064	18.0101	0.158076	0.120275	0.0859107	0.04811	0.0343643	0.04811	0.0824742	0.120275	0.04811	0.0824742	0.04811	0.109966	4	3	2	1	1	1	2	3	1	2	1	3	4	3	2	1	1	1	2	3
9430020K01Rik	gi|126506316	N/A	N/A	N/A	N/A	9.04848	73.8824	3.37081	28.7672	N/A	N/A	N/A	N/A	84.0151	18.277	17.8451	40.0457	N/A	N/A	N/A	0.152273	0.0893939	0.0378788	0.332576	0.175758	0.136364	N/A	N/A	N/A	N/A	N/A	N/A	13	8	4	27	15	12	N/A	N/A	N/A	N/A	N/A	N/A	13	8	4	27	15
9430023L20Rik	gi|21311929	N/A	N/A	N/A	N/A	1.68146	N/A	N/A	1.68146	N/A	N/A	N/A	N/A	N/A	N/A	N/A	N/A	N/A	N/A	N/A	0.165138	N/A	N/A	N/A	N/A	N/A	N/A	N/A	N/A	N/A	N/A	N/A	2	N/A	N/A	N/A	N/A	N/A	N/A	N/A	N/A	N/A	N/A	N/A	2	N/A	N/A	N/A	N/A
9430038I01Rik	gi|242397485	N/A	N/A	1.3614	1.3614	N/A	N/A	N/A	N/A	N/A	N/A	N/A	N/A	N/A	N/A	N/A	N/A	N/A	N/A	0.102804	N/A	N/A	N/A	N/A	N/A	N/A	N/A	N/A	N/A	N/A	N/A	1	N/A	N/A	N/A	N/A	N/A	N/A	N/A	N/A	N/A	N/A	N/A	1	N/A	N/A	N/A	N/A	N/A
9530053A07Rik	gi|257467625	N/A	0.38679	16.3375	8.36213	27.5131	N/A	N/A	27.5131	N/A	N/A	389.936	389.936	0.215906	N/A	N/A	0.215906	N/A	0.00348702	0.00348702	0.00348702	N/A	N/A	0.00464936	N/A	N/A	N/A	N/A	0.00348702	N/A	1	1	1	N/A	N/A	1	N/A	N/A	N/A	N/A	1	N/A	0	0	0	N/A	N/A	0	N/A
9530068E07Rik	gi|58037541	N/A	N/A	N/A	N/A	N/A	1.4825	N/A	1.4825	N/A	N/A	N/A	N/A	0.905733	0.350677	N/A	0.628205	N/A	N/A	N/A	N/A	0.03861	N/A	0.0501931	0.03861	N/A	N/A	N/A	N/A	N/A	N/A	N/A	N/A	1	N/A	1	1	N/A	N/A	N/A	N/A	N/A	N/A	N/A	N/A	1	N/A	1	1
9630033F20Rik	gi|28892859	2.31642	4.26941	3.54872	3.37818	2.88544	1.08083	4.38013	2.78213	2.91686	1.87409	2.03706	2.276	1.3934	1.00982	N/A	1.20161	0.152416	0.152416	0.063197	0.0408922	0.0892193	0.115242	0.152416	0.152416	N/A	0.204461	0.152416	0.063197	2	2	1	1	1	2	2	2	N/A	3	2	1	2	2	1	1	1	2	2	2
9930111J21Rik1	gi|167931392	N/A	N/A	N/A	N/A	13.5427	14.4841	N/A	14.0134	17.6127	32.7761	N/A	25.1944	11.2892	N/A	N/A	11.2892	N/A	N/A	N/A	0.157583	0.208531	N/A	0.18128	N/A	N/A	0.319905	0.212085	N/A	N/A	N/A	N/A	9	11	N/A	10	N/A	N/A	19	12	N/A	N/A	N/A	N/A	1	1	N/A	1	N/A
A1bg	gi|124486702	N/A	N/A	N/A	N/A	N/A	N/A	0.942091	0.942091	N/A	N/A	N/A	N/A	N/A	N/A	N/A	N/A	N/A	N/A	N/A	N/A	N/A	0.0175781	N/A	N/A	N/A	N/A	N/A	N/A	N/A	N/A	N/A	N/A	N/A	1	N/A	N/A	N/A	N/A	N/A	N/A	N/A	N/A	N/A	N/A	N/A	1	N/A	N/A
A1cf	gi|124487289	69.1832	66.2724	188.242	107.899	0.176487	11.7843	N/A	5.98037	N/A	N/A	N/A	N/A	N/A	N/A	N/A	N/A	0.396639	0.389916	0.384874	0.0218487	0.220168	N/A	N/A	N/A	N/A	N/A	N/A	N/A	21	19	19	1	11	N/A	N/A	N/A	N/A	N/A	N/A	N/A	20	18	19	1	10	N/A	N/A	N/A
A230046K03Rik	gi|126090572	0.303537	5.05278	5.57453	3.64361	41.321	46.4904	56.5157	48.109	48.6908	75.4536	71.8604	65.335	146.552	140.54	60.9101	116.001	0.029838	0.0537084	0.0247229	0.155158	0.13555	0.197783	0.227621	0.208014	0.208014	0.265132	0.214834	0.192668	3	6	3	16	16	17	23	23	19	24	20	18	3	6	3	16	16	17	23	23
A230050P20Rik	gi|28316794	3.71449	2.06751	0.68504	2.15568	12.1498	2.00438	6.93061	7.02825	1.32255	1.27127	2.28973	1.62785	18.2938	6.46564	7.6017	10.7871	0.0896552	0.186207	0.12069	0.127586	0.165517	0.172414	0.368966	0.268966	0.348276	0.127586	0.0758621	0.0758621	2	4	2	3	3	4	8	7	8	3	2	2	2	4	2	3	3	4	8	7
A430005L14Rik	gi|247300747	N/A	0.369196	0.379832	0.374514	N/A	N/A	N/A	N/A	8.21031	0.507955	N/A	4.35913	1.9219	1.81742	N/A	1.86966	N/A	0.0833333	0.0478261	N/A	N/A	N/A	0.135417	0.0913043	N/A	0.296875	0.0833333	N/A	N/A	1	1	N/A	N/A	N/A	2	2	N/A	4	1	N/A	N/A	0	1	N/A	N/A	N/A	0	1
A430105I19Rik	gi|155029554	N/A	N/A	N/A	N/A	0.926167	0.525569	1.53846	0.996733	N/A	N/A	N/A	N/A	3.00579	6.42632	1.4216	3.6179	N/A	N/A	N/A	0.0788991	0.0146789	0.0348624	0.212844	0.0623853	0.0201835	N/A	N/A	N/A	N/A	N/A	N/A	4	1	2	8	3	1	N/A	N/A	N/A	N/A	N/A	N/A	4	1	2	8	3
A4galt	gi|283483963	N/A	N/A	N/A	N/A	N/A	N/A	0.0321255	0.0321255	N/A	N/A	N/A	N/A	N/A	N/A	N/A	N/A	N/A	N/A	N/A	N/A	N/A	0.0250696	N/A	N/A	N/A	N/A	N/A	N/A	N/A	N/A	N/A	N/A	N/A	1	N/A	N/A	N/A	N/A	N/A	N/A	N/A	N/A	N/A	N/A	N/A	1	N/A	N/A
A530064D06Rik	gi|165905568	N/A	N/A	N/A	N/A	N/A	N/A	N/A	N/A	N/A	1.03922	N/A	1.03922	N/A	N/A	N/A	N/A	N/A	N/A	N/A	N/A	N/A	N/A	N/A	N/A	N/A	N/A	0.05	N/A	N/A	N/A	N/A	N/A	N/A	N/A	N/A	N/A	N/A	N/A	1	N/A	N/A	N/A	N/A	N/A	N/A	N/A	N/A	N/A
A630007B06Rik	gi|25072201	N/A	N/A	N/A	N/A	1.12921	9.93442	2.03256	4.3654	0.951806	0.397281	0.203399	0.517495	3.73081	1.83628	2.9571	2.8414	N/A	N/A	N/A	0.0545256	0.0501636	0.0207197	0.100327	0.0621592	0.0272628	0.0294438	0.0152672	0.0087241	N/A	N/A	N/A	4	4	2	6	4	3	2	1	1	N/A	N/A	N/A	4	4	2	6	4
A630033H20Rik	gi|169790763	N/A	N/A	N/A	N/A	N/A	N/A	N/A	N/A	N/A	1.29238	0.627795	0.960086	N/A	N/A	N/A	N/A	N/A	N/A	N/A	N/A	N/A	N/A	N/A	N/A	N/A	N/A	0.0255682	0.0255682	N/A	N/A	N/A	N/A	N/A	N/A	N/A	N/A	N/A	N/A	1	1	N/A	N/A	N/A	N/A	N/A	N/A	N/A	N/A
AB124611	gi|311771696	N/A	N/A	N/A	N/A	0.56943	0.503415	1.51865	0.863831	4.03192	31.1448	11.6672	15.6146	N/A	N/A	N/A	N/A	N/A	N/A	N/A	0.0765306	0.0969388	0.0969388	N/A	N/A	N/A	0.173469	0.173469	0.173469	N/A	N/A	N/A	1	1	1	N/A	N/A	N/A	2	2	2	N/A	N/A	N/A	0	0	0	N/A	N/A
AF251705	gi|32189346	N/A	N/A	N/A	N/A	N/A	N/A	N/A	N/A	0.172366	N/A	N/A	0.172366	N/A	N/A	N/A	N/A	N/A	N/A	N/A	N/A	N/A	N/A	N/A	N/A	N/A	0.0350877	N/A	N/A	N/A	N/A	N/A	N/A	N/A	N/A	N/A	N/A	N/A	1	N/A	N/A	N/A	N/A	N/A	N/A	N/A	N/A	N/A	N/A
AI182371	gi|340745359	N/A	2.79265	1.45589	2.12427	2.59051	2.14251	2.96617	2.5664	0.103154	N/A	N/A	0.103154	7.12202	2.19092	1.40766	3.57353	N/A	0.105572	0.0381232	0.131965	0.105572	0.085044	0.181818	0.0645161	0.0351906	0.0205279	N/A	N/A	N/A	3	1	3	3	3	5	2	1	1	N/A	N/A	N/A	0	0	0	0	0	0	0
AI314180	gi|37718970	28.8576	39.6442	46.3944	38.2987	53.2359	47.6124	51.4586	50.769	47.3622	64.9219	57.4334	56.5725	65.1493	97.299	57.4793	73.3092	0.126087	0.194022	0.104891	0.184239	0.156522	0.133152	0.261413	0.190761	0.147283	0.236957	0.154891	0.169022	15	25	15	22	20	19	34	27	20	31	21	23	15	25	15	22	20	19	34	27
AI317395	gi|295444876	N/A	0.256551	0.212951	0.234751	N/A	0.336905	N/A	0.336905	N/A	N/A	0.0447421	0.0447421	N/A	0.0888112	N/A	0.0888112	N/A	0.0188235	0.0164706	N/A	0.0164706	N/A	N/A	0.0164706	N/A	N/A	N/A	0.0188235	N/A	2	1	N/A	1	N/A	N/A	1	N/A	N/A	N/A	1	N/A	2	1	N/A	1	N/A	N/A	1
AI413582	gi|126157527	N/A	N/A	N/A	N/A	0.181186	0.237809	N/A	0.209498	1.15967	6.46173	1.39771	3.00637	0.616362	0.782672	N/A	0.699517	N/A	N/A	N/A	0.117647	0.117647	N/A	0.127451	0.117647	N/A	0.117647	0.117647	0.186275	N/A	N/A	N/A	1	1	N/A	2	1	N/A	1	1	2	N/A	N/A	N/A	1	1	N/A	2	1
AI462493	gi|237858808	N/A	1.64345	5.46599	3.55472	N/A	N/A	0.328034	0.328034	N/A	N/A	N/A	N/A	0.934816	N/A	N/A	0.934816	N/A	0.224719	0.224719	N/A	N/A	0.11236	0.11236	N/A	N/A	N/A	N/A	N/A	N/A	2	2	N/A	N/A	1	1	N/A	N/A	N/A	N/A	N/A	N/A	2	2	N/A	N/A	1	1	N/A
AI464131	gi|147903587	N/A	6.76959	1.41159	4.09059	N/A	1.23814	N/A	1.23814	N/A	N/A	N/A	N/A	N/A	N/A	N/A	N/A	N/A	0.0642458	0.0740223	N/A	0.0293296	N/A	N/A	N/A	N/A	N/A	N/A	N/A	N/A	5	4	N/A	2	N/A	N/A	N/A	N/A	N/A	N/A	N/A	N/A	5	4	N/A	2	N/A	N/A	N/A
AI597468	gi|61557491	N/A	N/A	N/A	N/A	11.2289	8.70707	1.34917	7.09504	N/A	N/A	N/A	N/A	1.77575	0	1.30715	1.54145	N/A	N/A	N/A	0.895652	0.173913	0.26087	0.130435	0.173913	0.26087	N/A	N/A	N/A	N/A	N/A	N/A	5	1	2	1	1	2	N/A	N/A	N/A	N/A	N/A	N/A	5	1	2	1	1
AI597479	gi|19527038	N/A	N/A	N/A	N/A	0.92719	1.66961	0.268013	0.954939	0.451806	0.554575	N/A	0.503191	0.328762	0.222043	N/A	0.275403	N/A	N/A	N/A	0.159483	0.215517	0.0862069	0.0862069	0.0732759	N/A	0.159483	0.0732759	N/A	N/A	N/A	N/A	2	3	1	1	1	N/A	2	1	N/A	N/A	N/A	N/A	2	3	1	1	1
AI607873	gi|325995159	N/A	N/A	N/A	N/A	30.8166	27.1982	32.882	30.2989	39.8227	36.751	37.3147	37.9628	57.513	51.895	44.5773	51.3284	N/A	N/A	N/A	0.231084	0.155419	0.125767	0.349693	0.281186	0.182004	0.274029	0.192229	0.180982	N/A	N/A	N/A	16	10	10	22	19	13	17	14	13	N/A	N/A	N/A	12	7	6	16	14
AI661453	gi|161484644	0.170333	1.70108	0.879522	0.916979	N/A	N/A	N/A	N/A	N/A	N/A	N/A	N/A	N/A	N/A	N/A	N/A	0.00829187	0.0845771	0.0414594	N/A	N/A	N/A	N/A	N/A	N/A	N/A	N/A	N/A	1	6	3	N/A	N/A	N/A	N/A	N/A	N/A	N/A	N/A	N/A	1	6	3	N/A	N/A	N/A	N/A	N/A
AI837181	gi|208431789	0	0.962294	0.343711	0.653002	14.814	10.7076	5.52448	10.3487	21.1642	12.3157	4.63307	12.7043	24.3258	20.5345	6.15453	17.0049	0.0402685	0.114094	0.0738255	0.161074	0.234899	0.194631	0.234899	0.234899	0.194631	0.275168	0.241611	0.194631	1	3	2	4	6	5	7	6	5	8	6	5	1	3	2	4	6	4	7	6
AI846148	gi|268370252	N/A	N/A	N/A	N/A	0.281097	N/A	N/A	0.281097	N/A	N/A	N/A	N/A	N/A	N/A	N/A	N/A	N/A	N/A	N/A	0.0349206	N/A	N/A	N/A	N/A	N/A	N/A	N/A	N/A	N/A	N/A	N/A	1	N/A	N/A	N/A	N/A	N/A	N/A	N/A	N/A	N/A	N/A	N/A	0	N/A	N/A	N/A	N/A
AI987944	gi|313482873	N/A	N/A	N/A	N/A	N/A	0.0771896	0.0565378	0.0668637	0.0489415	N/A	N/A	0.0489415	N/A	N/A	N/A	N/A	N/A	N/A	N/A	N/A	0.0223325	0.0595533	N/A	N/A	N/A	0.0248139	N/A	N/A	N/A	N/A	N/A	N/A	1	2	N/A	N/A	N/A	1	N/A	N/A	N/A	N/A	N/A	N/A	0	0	N/A	N/A
ATP6	gi|34538603	7.72543	11.9261	3.80754	7.81968	N/A	N/A	2.51722	2.51722	N/A	N/A	N/A	N/A	0.153166	N/A	4.45335	2.30326	0.039823	0.039823	0.039823	N/A	N/A	0.039823	0.039823	N/A	0.039823	N/A	N/A	N/A	1	1	1	N/A	N/A	1	1	N/A	1	N/A	N/A	N/A	1	1	1	N/A	N/A	1	1	N/A
ATP8	gi|34538602	105.783	165.167	79.8733	116.941	36.2262	12.3935	10.5185	19.7128	14.1073	14.3666	23.6625	17.3788	7.02484	5.29309	11.0558	7.79124	0.358209	0.19403	0.313433	0.164179	0.19403	0.313433	0.313433	0.19403	0.313433	0.313433	0.313433	0.313433	3	1	2	2	1	2	2	1	2	2	2	2	3	1	2	2	1	2	2	1
AU015228	gi|85701612	0.669049	N/A	N/A	0.669049	N/A	0.657544	N/A	0.657544	N/A	N/A	N/A	N/A	N/A	N/A	N/A	N/A	0.0341686	N/A	N/A	N/A	0.0341686	N/A	N/A	N/A	N/A	N/A	N/A	N/A	1	N/A	N/A	N/A	1	N/A	N/A	N/A	N/A	N/A	N/A	N/A	0	N/A	N/A	N/A	0	N/A	N/A	N/A
AU019823	gi|201025411	N/A	N/A	N/A	N/A	0.193201	N/A	N/A	0.193201	N/A	N/A	N/A	N/A	0.103045	N/A	N/A	0.103045	N/A	N/A	N/A	0.0513699	N/A	N/A	0.0513699	N/A	N/A	N/A	N/A	N/A	N/A	N/A	N/A	1	N/A	N/A	1	N/A	N/A	N/A	N/A	N/A	N/A	N/A	N/A	1	N/A	N/A	1	N/A
AU022252	gi|59958368	N/A	44.4858	49.0935	46.7896	1.25082	13.1384	3.63123	6.00681	1.91799	7.21619	1.42815	3.52077	1.82035	3.18754	3.54691	2.8516	N/A	0.643216	0.361809	0.201005	0.557789	0.160804	0.256281	0.21608	0.160804	0.256281	0.301508	0.160804	N/A	7	4	3	6	2	3	3	2	3	3	2	N/A	7	4	3	6	2	3	3
AU040320	gi|23956264	N/A	0.726812	N/A	0.726812	N/A	N/A	N/A	N/A	0.813025	0.464887	1.89781	1.05857	N/A	N/A	N/A	N/A	N/A	0.00954198	N/A	N/A	N/A	N/A	N/A	N/A	N/A	0.0324427	0.00954198	0.0248092	N/A	1	N/A	N/A	N/A	N/A	N/A	N/A	N/A	3	1	3	N/A	0	N/A	N/A	N/A	N/A	N/A	N/A
AW209491	gi|157388987	N/A	0.45438	2.43601	1.44519	0.118523	N/A	0.776498	0.44751	N/A	N/A	N/A	N/A	0.159446	N/A	N/A	0.159446	N/A	0.0285036	0.0285036	0.0332542	N/A	0.0285036	0.0332542	N/A	N/A	N/A	N/A	N/A	N/A	1	1	1	N/A	1	1	N/A	N/A	N/A	N/A	N/A	N/A	1	1	1	N/A	1	1	N/A
AW549877	gi|52630434	2.17591	2.09773	N/A	2.13682	4.96785	5.31003	2.92572	4.4012	2.30121	3.96815	4.16069	3.47668	6.01475	9.2848	4.01358	6.43771	0.176871	0.142857	N/A	0.387755	0.210884	0.146259	0.316327	0.187075	0.0986395	0.244898	0.176871	0.047619	3	2	N/A	7	4	2	5	5	2	3	4	1	3	2	N/A	7	4	2	5	5
AW551984	gi|313760572	0.492919	1.37631	0.834583	0.901272	7.91263	7.62192	30.6916	15.4087	15.8148	4.55888	16.5967	12.3235	15.984	14.105	14.3159	14.8016	0.00995025	0.0211443	0.00995025	0.0211443	0.0211443	0.0211443	0.0211443	0.0211443	0.0211443	0.0211443	0.0199005	0.0211443	1	2	1	3	3	3	3	3	3	3	2	2	1	1	1	1	1	1	1	1
AW554918	gi|169234750	N/A	N/A	N/A	N/A	0.161103	N/A	N/A	0.161103	0.0772085	N/A	N/A	0.0772085	0.31508	0.684965	N/A	0.500022	N/A	N/A	N/A	0.0179739	N/A	N/A	0.0179739	0.0441176	N/A	0.0179739	N/A	N/A	N/A	N/A	N/A	1	N/A	N/A	1	2	N/A	1	N/A	N/A	N/A	N/A	N/A	1	N/A	N/A	1	2
Aaas	gi|241982696	12.2931	2.24645	2.787	5.7755	28.0752	10.9045	5.45586	14.8119	20.4464	22.5447	7.56081	16.8506	37.0227	4.83872	9.59729	17.1529	0.0512821	0.0750916	0.047619	0.0824176	0.152015	0.155678	0.216117	0.144689	0.181319	0.234432	0.10989	0.155678	2	3	2	4	7	5	10	4	6	10	5	5	2	3	2	4	7	5	10	4
Aacs	gi|21313520	196.567	42.6422	54.3525	97.854	6.80269	14.8996	1.71577	7.806	0.353939	8.02204	6.11147	4.82915	3.43649	2.02727	3.11178	2.85852	0.147321	0.31994	0.235119	0.047619	0.208333	0.0535714	0.116071	0.0625	0.129464	0.03125	0.0729167	0.0282738	9	16	12	3	9	3	6	3	5	2	3	2	9	16	12	3	9	3	6	3
Aadac	gi|13184050	247.781	835.008	552.378	545.056	35.4138	282.16	102.51	140.028	54.811	48.4605	179.828	94.3665	12.6074	13.7314	29.4573	18.5987	0.5	0.444724	0.454774	0.437186	0.449749	0.414573	0.384422	0.324121	0.359296	0.505025	0.359296	0.414573	16	12	19	18	13	15	13	8	11	18	8	16	16	12	19	18	13	15	13	8
Aadat	gi|6754408	212.407	140.323	81.9817	144.904	N/A	57.4759	4.2361	30.856	0.449433	47.7268	1.42038	16.5322	N/A	N/A	1.95894	1.95894	0.4	0.364706	0.416471	N/A	0.124706	0.143529	N/A	N/A	0.04	0.0682353	0.0352941	0.0588235	15	15	15	N/A	5	5	N/A	N/A	1	2	1	2	15	15	15	N/A	5	5	N/A	N/A
Aaed1	gi|13384744	N/A	N/A	N/A	N/A	N/A	N/A	N/A	N/A	N/A	N/A	N/A	N/A	N/A	0.202227	N/A	0.202227	N/A	N/A	N/A	N/A	N/A	N/A	N/A	0.0840708	N/A	N/A	N/A	N/A	N/A	N/A	N/A	N/A	N/A	N/A	N/A	1	N/A	N/A	N/A	N/A	N/A	N/A	N/A	N/A	N/A	N/A	N/A	1
Aagab	gi|110625673	0.382578	1.14628	N/A	0.764431	0.0800454	1.62447	0.462817	0.722446	16.3393	11.8947	7.28728	11.8405	0.370442	0.899243	N/A	0.634842	0.155063	0.028481	N/A	0.0886076	0.110759	0.0316456	0.0696203	0.0696203	N/A	0.278481	0.183544	0.189873	2	1	N/A	1	2	2	1	1	N/A	6	3	4	2	1	N/A	1	2	2	1	1
Aak1	gi|91992157	0.54499	4.36953	0.376696	1.76374	50.4708	37.1874	30.0543	39.2375	18.5128	22.5458	17.759	19.6059	70.3646	65.8817	77.6209	71.2891	0.0501139	0.120729	0.0375854	0.357664	0.2878	0.310934	0.415718	0.325339	0.356621	0.280182	0.158498	0.228929	3	7	2	22	17	17	27	20	24	13	9	12	0	0	0	1	1	0	0	1
Aamdc	gi|40254393	N/A	N/A	1.65643	1.65643	20.7626	4.1585	20.5496	15.1569	0	N/A	N/A	0	6.34205	10.2482	12.2159	9.60204	N/A	N/A	0.147541	0.467213	0.2	0.319672	0.355556	0.245902	0.229508	0.1	N/A	N/A	N/A	N/A	2	5	2	4	4	3	3	1	N/A	N/A	N/A	N/A	0	0	0	0	0	0
Aamp	gi|82524294	N/A	2.30705	0.703486	1.50527	10.3727	4.34286	39.6945	18.1367	11.4817	8.06884	29.8917	16.4807	3.40815	3.05422	10.3291	5.59716	N/A	0.133333	0.0298851	0.268966	0.131034	0.0712644	0.204598	0.11954	0.0804598	0.232184	0.149425	0.0827586	N/A	4	1	8	4	3	5	4	3	7	5	3	N/A	0	0	0	0	0	0	0
Aar2	gi|258679443	5.29413	N/A	N/A	5.29413	N/A	0.995672	2.78459	1.89013	0.35934	N/A	3.601	1.98017	0.37068	1.69029	1.02386	1.02828	0.09375	N/A	N/A	N/A	0.0520833	0.101562	0.0625	0.09375	0.101562	0.0625	N/A	0.0520833	2	N/A	N/A	N/A	1	2	2	2	2	2	N/A	1	2	N/A	N/A	N/A	1	2	2	2
Aars	gi|34610207	290.332	201.582	145.933	212.616	82.6982	130.608	61.6694	91.6585	111.078	44.948	49.1183	68.3813	86.465	32.0899	45.262	54.6056	0.461777	0.414256	0.410124	0.454545	0.301653	0.331612	0.491736	0.298554	0.216942	0.467975	0.240702	0.246901	35	28	26	30	22	22	38	19	16	35	15	15	35	28	26	30	22	22	38	19
Aars2	gi|52630311	7.96857	5.44475	4.82453	6.07928	0.498897	0.739043	N/A	0.61897	0.0546052	1.00788	N/A	0.531242	1.28795	0.919773	2.13229	1.44667	0.167347	0.106122	0.131633	0.0316327	0.0387755	N/A	0.0387755	0.0387755	0.0285714	0.0102041	0.0306122	N/A	11	8	7	2	2	N/A	3	3	2	1	2	N/A	11	8	7	2	2	N/A	3	3
Aarsd1	gi|21450213	8.81929	16.2186	14.4772	13.1717	13.8167	22.472	22.6606	19.6498	8.70586	4.67415	11.5894	8.32314	16.5058	5.85244	12.0072	11.4551	0.32767	0.480583	0.148058	0.402913	0.276699	0.274272	0.456311	0.36165	0.162621	0.34466	0.218447	0.0825243	8	12	4	11	7	7	11	8	5	9	5	3	8	12	4	11	7	7	11	8
Aasdhppt	gi|227496837	5.46205	1.73798	1.56964	2.92322	N/A	0.985554	1.4262	1.20587	0.0742308	N/A	N/A	0.0742308	N/A	N/A	2.31214	2.31214	0.0550162	0.0550162	0.110032	N/A	0.0291262	0.0291262	N/A	N/A	0.0809061	0.0291262	N/A	N/A	1	1	3	N/A	1	1	N/A	N/A	2	1	N/A	N/A	1	1	3	N/A	1	1	N/A	N/A
Aass	gi|31980703	1198.1	1043.21	1152.45	1131.25	33.1603	142.817	60.6704	78.8827	32.0465	10.9962	21.0889	21.3772	78.6584	15.2152	34.842	42.9052	0.479482	0.5054	0.399568	0.257019	0.286177	0.182505	0.199784	0.110151	0.12419	0.170626	0.074514	0.178186	39	35	35	19	22	15	16	9	9	15	5	12	39	35	35	19	22	15	16	9
Aatf	gi|9790013	N/A	0.303143	N/A	0.303143	1.07071	N/A	N/A	1.07071	0.522532	0.858002	N/A	0.690267	0.20336	0.0556448	N/A	0.129503	N/A	0.0589354	N/A	0.0589354	N/A	N/A	0.0893536	0.0342205	N/A	0.125475	0.0228137	N/A	N/A	2	N/A	2	N/A	N/A	3	1	N/A	3	1	N/A	N/A	2	N/A	2	N/A	N/A	3	1
Aatk	gi|311771676	N/A	N/A	N/A	N/A	1.07777	1.53063	3.21417	1.94086	6.87554	10.0957	3.19094	6.72074	1.08258	4.23519	1.53732	2.28503	N/A	N/A	N/A	0.0425209	0.0341686	0.0318907	0.0690964	0.0652999	0.0136674	0.125285	0.0979499	0.0425209	N/A	N/A	N/A	3	3	3	5	5	1	9	7	4	N/A	N/A	N/A	0	0	0	0	0
Abat	gi|37202121	795.866	431.789	329.725	519.127	34.3139	199.071	26.566	86.6504	0.844363	6.65838	6.18358	4.56211	94.0214	60.3041	67.0403	73.7886	0.506	0.636	0.666	0.47	0.358	0.328	0.476	0.434	0.478	0.157658	0.084	0.15	21	24	25	18	13	10	20	15	15	4	3	5	4	5	6	4	3	2	4	4
Abca1	gi|90568038	1.80398	3.23103	0.545662	1.86022	19.4161	45.3486	31.1008	31.9552	17.6874	25.6907	41.55	28.3094	4.04956	4.44891	8.49591	5.6648	0.020345	0.057939	0.00796108	0.0614772	0.0389208	0.0526316	0.0349403	0.031402	0.0119416	0.118974	0.102167	0.0800531	3	10	2	11	7	11	6	6	3	21	16	16	3	9	1	10	7	10	5	5
Abca15	gi|46358378	N/A	N/A	N/A	N/A	N/A	N/A	N/A	N/A	N/A	N/A	N/A	N/A	N/A	0.170819	N/A	0.170819	N/A	N/A	N/A	N/A	N/A	N/A	N/A	0.00419664	N/A	N/A	N/A	N/A	N/A	N/A	N/A	N/A	N/A	N/A	N/A	1	N/A	N/A	N/A	N/A	N/A	N/A	N/A	N/A	N/A	N/A	N/A	0
Abca2	gi|110225379	N/A	N/A	N/A	N/A	N/A	0.933956	N/A	0.933956	N/A	1.84644	5.01057	3.4285	N/A	N/A	N/A	N/A	N/A	N/A	N/A	N/A	0.00493218	N/A	N/A	N/A	N/A	N/A	0.00698726	0.00698726	N/A	N/A	N/A	N/A	1	N/A	N/A	N/A	N/A	N/A	2	2	N/A	N/A	N/A	N/A	1	N/A	N/A	N/A
Abca3	gi|88853071	N/A	N/A	N/A	N/A	3.30201	1.15071	1.33351	1.92874	1.07527	0.3712	0.722006	0.722825	7.2166	14.1515	16.5743	12.6475	N/A	N/A	N/A	0.00704225	0.0152582	0.00997653	0.0839202	0.0657277	0.0387324	0.036385	0.00410798	0.00704225	N/A	N/A	N/A	1	2	2	10	9	6	5	1	1	N/A	N/A	N/A	1	2	2	8	7
Abca6	gi|262118230	70.6341	48.9976	35.0369	51.5562	2.09542	35.3827	10.3943	15.9575	25.0654	36.0514	35.3413	32.1527	0.552766	1.72411	0.421448	0.899441	0.221675	0.19335	0.153941	0.0332512	0.126847	0.0892857	0.0437192	0.0486453	0.0277094	0.20197	0.10899	0.112685	28	26	19	4	17	11	4	5	3	28	11	14	24	24	16	3	16	9	4	4
Abca7	gi|15451840	N/A	N/A	N/A	N/A	0.876065	1.35894	4.81561	2.3502	0	N/A	0.247165	0.247165	10.6647	21.2334	106.579	46.1591	N/A	N/A	N/A	0.0101899	0.0213062	0.0310329	0.10931	0.0819824	0.0736452	0.00787402	N/A	0.00833719	N/A	N/A	N/A	2	3	5	16	12	11	1	N/A	1	N/A	N/A	N/A	2	3	5	16	12
Abca8a	gi|294345385	N/A	N/A	N/A	N/A	N/A	N/A	N/A	N/A	N/A	N/A	N/A	N/A	N/A	0	N/A	0	N/A	N/A	N/A	N/A	N/A	N/A	N/A	0.00432366	N/A	N/A	N/A	N/A	N/A	N/A	N/A	N/A	N/A	N/A	N/A	1	N/A	N/A	N/A	N/A	N/A	N/A	N/A	N/A	N/A	N/A	N/A	0
Abca8b	gi|254911033	5.23784	6.28039	4.7547	5.42431	0.220529	10.8675	4.76106	5.28302	1.33028	1.46098	4.19151	2.32759	0.317892	1.50372	9.56661	3.79607	0.104938	0.104938	0.0438272	0.017284	0.0907407	0.0222222	0.0222222	0.0141975	0.012963	0.0197531	0.0141975	0.0320988	12	11	7	2	11	3	2	2	2	4	2	5	12	11	7	1	11	3	2	2
Abca9	gi|153792543	N/A	N/A	N/A	N/A	5.77322	1.18394	10.1593	5.70549	24.9452	27.9976	56.9395	36.6274	N/A	N/A	N/A	N/A	N/A	N/A	N/A	0.0468269	0.021565	0.081947	N/A	N/A	N/A	0.171288	0.115219	0.120764	N/A	N/A	N/A	7	2	9	N/A	N/A	N/A	20	12	15	N/A	N/A	N/A	4	2	5	N/A	N/A
Abcb10	gi|9506367	41.4148	115.807	22.5496	59.9236	13.2428	20.3708	1.64609	11.7532	0.216482	N/A	0.521983	0.369233	9.87831	28.682	12.4907	17.017	0.195804	0.26014	0.0951049	0.0881119	0.128671	0.0433566	0.127273	0.0797203	0.0685315	0.0573427	N/A	0.0125874	9	14	6	6	7	3	8	6	5	3	N/A	1	9	14	6	6	7	3	8	6
Abcb11	gi|120432047	530.996	190.362	156.036	292.465	14.1847	201.4	29.4627	81.6824	28.2732	27.4805	33.1444	29.6327	10.9419	4.77922	6.3834	7.36818	0.382286	0.34595	0.347464	0.14383	0.30053	0.174868	0.12112	0.0704012	0.0673732	0.227858	0.139288	0.165783	45	39	35	13	32	20	11	7	7	22	13	20	44	39	34	12	32	19	10	6
Abcb1a	gi|153791547	17.7878	N/A	N/A	17.7878	1.08397	N/A	5.96655	3.52526	1.32668	1.35974	N/A	1.34321	0.654771	0.584592	N/A	0.619681	0.0916928	N/A	N/A	0.0431034	N/A	0.065047	0.0517241	0.0305643	N/A	0.039185	0.0125392	N/A	11	N/A	N/A	5	N/A	8	6	4	N/A	5	2	N/A	1	N/A	N/A	1	N/A	1	1	0
Abcb1b	gi|6755046	N/A	N/A	N/A	N/A	N/A	N/A	N/A	N/A	N/A	N/A	4.49959	4.49959	N/A	N/A	2.20706	2.20706	N/A	N/A	N/A	N/A	N/A	N/A	N/A	N/A	0.031348	N/A	N/A	0.031348	N/A	N/A	N/A	N/A	N/A	N/A	N/A	N/A	4	N/A	N/A	4	N/A	N/A	N/A	N/A	N/A	N/A	N/A	N/A
Abcb4	gi|161086924	172.778	197.707	28.4266	132.97	10.7967	138.835	9.86036	53.1642	2.7781	1.79897	4.82826	3.13511	1.04355	1.6325	N/A	1.33802	0.223354	0.274295	0.170846	0.041536	0.225705	0.0877743	0.05721	0.0407524	N/A	0.0626959	0.0203762	0.0431034	21	26	16	5	22	9	6	5	N/A	7	3	5	10	19	9	2	15	4	1	1
Abcb6	gi|17647117	56.11	20.0137	2.2971	26.1403	0.457443	17.3213	2.88104	6.88658	8.22743	6.43869	5.26972	6.64528	1.02184	2.45037	1.64093	1.70438	0.162708	0.152019	0.0783848	0.023753	0.0356295	0.067696	0.0380048	0.0961995	0.0320665	0.159145	0.0866983	0.10095	8	7	5	2	2	4	2	7	2	8	5	6	7	6	4	1	1	3	2	6
Abcb7	gi|169234938	27.9496	18.4718	33.1662	26.5292	40.2382	9.70973	13.9335	21.2938	16.4486	10.2678	20.7772	15.8312	4.77943	8.03453	2.88249	5.23215	0.160904	0.285904	0.232713	0.099734	0.107713	0.081117	0.102394	0.107713	0.0239362	0.204787	0.0651596	0.0930851	9	13	13	5	6	5	5	6	2	11	3	5	9	13	13	5	6	5	5	6
Abcb8	gi|27753995	18.5896	9.32479	10.4683	12.7942	0.912872	10.2287	0.794264	3.97863	4.18138	3.4884	2.75251	3.4741	5.5531	3.58373	0.352276	3.16304	0.125523	0.153417	0.0920502	0.0167364	0.0460251	0.0292887	0.0404463	0.0167364	0.0111576	0.0529986	0.0292887	0.0585774	7	8	7	1	3	2	2	1	1	3	2	4	7	8	7	1	3	2	2	1
Abcc1	gi|6678848	N/A	N/A	N/A	N/A	1.4553	7.74758	26.2303	11.8111	21.0354	38.1927	38.1781	32.4688	4.93419	16.9886	8.3919	10.1049	N/A	N/A	N/A	0.00850785	0.0752618	0.0772251	0.0713351	0.0739529	0.0791885	0.174738	0.121073	0.121728	N/A	N/A	N/A	1	9	10	8	8	9	19	14	13	N/A	N/A	N/A	1	8	9	8	7
Abcc10	gi|21553091	N/A	N/A	N/A	N/A	N/A	N/A	2.26113	2.26113	5.00284	3.98525	4.6445	4.5442	N/A	3.187	1.98155	2.58428	N/A	N/A	N/A	N/A	N/A	0.00547945	N/A	0.00890411	0.00547945	0.0664384	0.0294521	0.0472603	N/A	N/A	N/A	N/A	N/A	1	N/A	1	1	8	3	5	N/A	N/A	N/A	N/A	N/A	0	N/A	0
Abcc2	gi|116063566	69.2881	88.7476	141.864	99.9664	2.44895	180.564	51.2472	78.0866	9.50117	2.12083	67.6384	26.4201	0.692348	0.655518	9.77517	3.70768	0.249514	0.283863	0.235256	0.0414776	0.192482	0.140635	0.0382372	0.0285159	0.0667531	0.0965651	0.0505509	0.0758263	31	34	30	5	22	16	4	3	9	11	4	9	31	34	30	5	22	16	4	3
Abcc3	gi|90403595	33.6539	11.9235	20.6883	22.0886	10.3591	53.2616	92.5272	52.0493	117.351	176.73	210.242	168.108	29.4607	14.9094	6.90859	17.0929	0.154402	0.127464	0.139947	0.111038	0.134034	0.204993	0.107096	0.142576	0.0499343	0.343627	0.280552	0.250329	16	13	15	11	15	23	11	16	5	38	30	28	15	13	15	11	14	21	11	15
Abcc4	gi|255683328	N/A	N/A	N/A	N/A	0.797013	1.20524	2.02362	1.34196	0.80861	4.95688	18.0264	7.93063	6.29445	12.0963	4.69618	7.69564	N/A	N/A	N/A	0.048	0.0210608	0.0352	0.1216	0.0858034	0.0824	0.0288	0.032	0.0784	N/A	N/A	N/A	4	2	4	12	9	8	3	4	9	N/A	N/A	N/A	0	0	0	0	0
Abcc5	gi|66932954	N/A	N/A	1.0115	1.0115	N/A	N/A	N/A	N/A	1.6596	N/A	N/A	1.6596	1.65355	1.2357	0.474876	1.12137	N/A	N/A	0.00487465	N/A	N/A	N/A	0.0424791	0.0104457	0.00766017	0.00487465	N/A	N/A	N/A	N/A	1	N/A	N/A	N/A	5	1	1	1	N/A	N/A	N/A	N/A	1	N/A	N/A	N/A	5	1
Abcc6	gi|145275191	74.7158	77.389	45.9253	66.01	2.29797	53.1049	4.31471	19.9059	1.77154	0.893378	2.74435	1.80309	0.935873	5.37174	4.23245	3.51335	0.20494	0.230307	0.194259	0.00867824	0.154873	0.0367156	0.0260347	0.0226969	0.0420561	0.024032	0.0126836	0.0320427	18	23	19	1	16	5	3	3	5	3	2	4	18	23	19	1	16	5	3	3
Abcc9	gi|113722105	N/A	N/A	N/A	N/A	78.77	200.199	69.5973	116.189	5.23679	0.144151	5.83729	3.73941	1.85101	4.31903	0.522551	2.23087	N/A	N/A	N/A	0.217982	0.22251	0.184605	0.0136986	0.021178	0.0165453	0.0231635	0.00661813	0.0165453	N/A	N/A	N/A	28	25	23	2	3	2	2	1	2	N/A	N/A	N/A	0	0	0	0	0
Abcd1	gi|6671497	0.170419	2.2334	N/A	1.20191	1.16344	1.67987	9.50241	4.11524	34.6748	26.0794	38.1524	32.9688	1.8951	1.50134	0.919351	1.4386	0.0353261	0.0584239	N/A	0.080163	0.0692935	0.101902	0.0815217	0.0964674	0.0163043	0.362772	0.20788	0.16712	1	4	N/A	3	4	6	4	5	1	22	13	10	1	4	N/A	3	4	6	4	5
Abcd2	gi|60218875	N/A	N/A	N/A	N/A	N/A	N/A	N/A	N/A	5.53861	0.422194	4.50388	3.48822	N/A	N/A	N/A	N/A	N/A	N/A	N/A	N/A	N/A	N/A	N/A	N/A	N/A	0.11336	0.0121457	0.0512821	N/A	N/A	N/A	N/A	N/A	N/A	N/A	N/A	N/A	5	1	3	N/A	N/A	N/A	N/A	N/A	N/A	N/A	N/A
Abcd3	gi|60218877	870.192	389.764	243.49	501.149	23.4575	94.0149	67.1268	61.533	55.7298	24.3437	46.8909	42.3215	14.2545	9.6052	11.6253	11.8283	0.39302	0.433991	0.389985	0.300455	0.241275	0.317147	0.180577	0.176024	0.150228	0.30956	0.182094	0.268589	21	21	23	15	14	18	9	7	8	18	8	14	21	21	23	15	14	18	9	7
Abcd4	gi|226052788	0.762637	0.305092	0.218479	0.428736	1.30715	2.12912	7.42149	3.61925	15.9153	9.67394	16.5558	14.0483	5.46433	3.06971	1.68454	3.40619	0.0214521	0.0363036	0.0231023	0.0693069	0.0495049	0.117162	0.150165	0.0990099	0.0445545	0.265677	0.140264	0.150165	1	2	1	3	2	6	7	4	2	10	6	8	1	2	1	3	2	6	7	4
Abce1	gi|114205431	49.156	70.2415	34.0937	51.1637	42.1036	58.123	78.7656	59.6641	27.0706	41.335	75.7104	48.0387	35.5982	56.2654	147.148	79.6704	0.205342	0.27212	0.202003	0.297162	0.253756	0.255426	0.402337	0.265442	0.207012	0.335559	0.262104	0.24374	9	12	9	14	10	12	18	12	8	17	11	11	9	12	9	14	10	12	18	12
Abcf1	gi|39930335	42.9133	18.3661	32.5716	31.2836	16.6209	59.1397	83.1836	52.9814	46.8366	52.9061	46.0021	48.5816	48.1828	34.6858	60.4144	47.761	0.246117	0.246117	0.0800478	0.260454	0.260454	0.18399	0.338112	0.238949	0.203106	0.348865	0.262843	0.175627	14	15	6	14	14	11	21	13	12	22	15	10	14	15	6	14	14	11	21	13
Abcf2	gi|299473734	8.58987	453.466	3.86445	155.307	18.8598	5.55112	8.78638	11.0658	31.6418	66.3924	47.4172	48.4838	13.28	20.3528	10.0273	14.5534	0.103668	0.133971	0.0717703	0.132376	0.0574163	0.0781499	0.235669	0.124402	0.0861244	0.199045	0.0637959	0.129187	5	7	4	6	3	4	14	6	5	12	3	7	0	0	0	0	0	0	1	0
Abcf3	gi|29789050	0.89029	1.40198	1.01127	1.10118	7.43486	4.37133	4.27332	5.35984	8.12752	1.93812	7.4337	5.83311	13.6722	2.15977	7.1369	7.65628	0.0733427	0.100141	0.102962	0.152327	0.131171	0.0394922	0.252468	0.12976	0.0832158	0.272214	0.126939	0.0564175	2	4	4	6	5	2	13	4	3	12	4	2	2	4	4	6	5	2	13	4
Abcg1	gi|6752940	N/A	N/A	N/A	N/A	1.05778	2.093	8.42369	3.85815	13.1598	15.0659	17.7716	15.3324	13.5234	18.3447	6.3607	12.7429	N/A	N/A	N/A	0.0165165	0.0630631	0.0780781	0.0720721	0.0780781	0.0585586	0.189189	0.159159	0.118619	N/A	N/A	N/A	1	2	4	4	4	3	10	7	8	N/A	N/A	N/A	1	2	4	4	4
Abcg2	gi|6752944	34.62	26.3516	32.1225	31.0314	1.14754	56.6324	9.22573	22.3352	3.48513	7.06423	8.70706	6.41881	8.73576	12.3623	15.6464	12.2482	0.178082	0.242009	0.200913	0.0547945	0.232877	0.150685	0.143075	0.133942	0.167428	0.0913242	0.146119	0.127854	7	11	10	3	12	7	7	7	8	4	8	7	7	11	9	3	11	6	7	7
Abcg3	gi|66932959	N/A	N/A	N/A	N/A	0.151692	14.5351	59.6128	24.7665	13.9283	72.7188	183.92	90.1891	N/A	N/A	N/A	N/A	N/A	N/A	N/A	0.0215385	0.0584615	0.129231	N/A	N/A	N/A	0.243077	0.2	0.215385	N/A	N/A	N/A	1	4	7	N/A	N/A	N/A	12	11	12	N/A	N/A	N/A	1	3	6	N/A	N/A
Abcg5	gi|14141178	N/A	0.831385	0.710572	0.770978	N/A	0.138027	N/A	0.138027	N/A	N/A	0.767948	0.767948	N/A	N/A	N/A	N/A	N/A	0.041411	0.0291411	N/A	0.0153374	N/A	N/A	N/A	N/A	N/A	N/A	0.0276074	N/A	2	2	N/A	1	N/A	N/A	N/A	N/A	N/A	N/A	2	N/A	2	2	N/A	1	N/A	N/A	N/A
Abcg8	gi|17530789	7.8717	0.878571	3.07894	3.94307	N/A	0.446012	0.179586	0.312799	N/A	N/A	0.433546	0.433546	N/A	N/A	N/A	N/A	0.0371471	0.0683507	0.0787519	N/A	0.0297177	0.0148588	N/A	N/A	N/A	N/A	N/A	0.0148588	2	4	4	N/A	2	1	N/A	N/A	N/A	N/A	N/A	1	2	4	4	N/A	2	1	N/A	N/A
Abhd10	gi|440918693	1.14847	7.38041	N/A	4.26444	0.779163	1.11096	N/A	0.945061	0.624537	1.65551	1.37902	1.21969	3.08313	N/A	0.767025	1.92508	0.106164	0.10274	N/A	0.0924658	0.0376712	N/A	0.150685	N/A	0.0856164	0.116438	0.0376712	0.0376712	2	2	N/A	2	1	N/A	3	N/A	2	2	1	1	0	0	N/A	0	0	N/A	0	N/A
Abhd11	gi|299473805	14.3629	19.4568	58.1579	30.6592	5.15773	4.62833	8.08484	5.95696	12.3509	6.52616	14.7924	11.2232	1.78643	0.391605	1.4923	1.22344	0.273128	0.315961	0.315961	0.162866	0.211454	0.224756	0.0660793	0.0528634	0.0881057	0.334802	0.0528634	0.176211	5	7	7	4	4	5	1	1	2	5	1	4	0	1	1	1	0	1	0	0
Abhd12	gi|159110817	2.59351	6.9884	2.27976	3.95389	81.8523	35.6629	49.3206	55.612	127.802	236.263	141.812	168.626	8.32003	19.7011	9.633	12.5514	0.0678392	0.193467	0.113065	0.464824	0.334171	0.38191	0.253769	0.271357	0.18593	0.535176	0.407035	0.459799	3	5	4	11	8	10	9	10	5	18	12	11	3	5	4	11	8	10	9	10
Abhd14b	gi|171460960	337.855	503.301	744.629	528.595	179.017	212.32	131.332	174.223	10.8385	40.8307	35.4187	29.0293	120.138	108.019	208.739	145.632	0.57619	0.471429	0.471429	0.52381	0.361905	0.480952	0.57619	0.428571	0.480952	0.428571	0.328571	0.480952	10	7	8	10	5	8	10	6	8	6	5	7	10	7	8	10	5	8	10	6
Abhd15	gi|147902337	2.42612	1.47749	1.01916	1.64092	N/A	0.523498	N/A	0.523498	N/A	N/A	N/A	N/A	N/A	N/A	N/A	N/A	0.0849673	0.115468	0.0196078	N/A	0.037037	N/A	N/A	N/A	N/A	N/A	N/A	N/A	3	4	1	N/A	1	N/A	N/A	N/A	N/A	N/A	N/A	N/A	3	4	1	N/A	1	N/A	N/A	N/A
Abhd16a	gi|30519896	4.57546	24.0317	0.644617	9.75061	33.3723	33.5405	19.1252	28.6793	12.656	17.7909	11.2391	13.8953	38.501	24.846	26.1307	29.8259	0.157706	0.263441	0.016129	0.354839	0.15233	0.170251	0.363799	0.240143	0.177419	0.324373	0.188172	0.136201	5	12	1	15	6	7	16	10	7	13	8	6	5	12	1	14	5	7	16	10
Abhd17a	gi|21703840	N/A	N/A	N/A	N/A	3.9645	N/A	N/A	3.9645	2.18714	N/A	1.45064	1.81889	0.875381	2.05541	1.0767	1.33583	N/A	N/A	N/A	0.109677	N/A	N/A	0.0903226	0.16129	0.0322581	0.109677	N/A	0.0322581	N/A	N/A	N/A	2	N/A	N/A	2	2	1	2	N/A	1	N/A	N/A	N/A	2	N/A	N/A	2	2
Abhd17b	gi|38142456	0.135806	N/A	N/A	0.135806	N/A	N/A	0.299332	0.299332	2.24134	4.0411	0.534838	2.27242	1.53577	5.01607	2.08081	2.87755	0.0590278	N/A	N/A	N/A	N/A	0.0798611	0.25	0.302083	0.21875	0.420139	0.229167	0.170139	1	N/A	N/A	N/A	N/A	1	4	5	5	8	3	2	1	N/A	N/A	N/A	N/A	1	4	5
Abhd17c	gi|158186616	N/A	N/A	N/A	N/A	N/A	N/A	N/A	N/A	N/A	N/A	N/A	N/A	0.114319	N/A	N/A	0.114319	N/A	N/A	N/A	N/A	N/A	N/A	0.034375	N/A	N/A	N/A	N/A	N/A	N/A	N/A	N/A	N/A	N/A	N/A	1	N/A	N/A	N/A	N/A	N/A	N/A	N/A	N/A	N/A	N/A	N/A	1	N/A
Abhd2	gi|40254377	0.272544	0.133282	N/A	0.202913	N/A	0.530375	N/A	0.530375	N/A	N/A	N/A	N/A	N/A	N/A	N/A	N/A	0.0258824	0.0258824	N/A	N/A	0.0329412	N/A	N/A	N/A	N/A	N/A	N/A	N/A	1	1	N/A	N/A	1	N/A	N/A	N/A	N/A	N/A	N/A	N/A	1	1	N/A	N/A	1	N/A	N/A	N/A
Abhd3	gi|19527360	13.4627	104.905	1.22391	39.8637	N/A	5.49145	N/A	5.49145	N/A	N/A	N/A	N/A	N/A	0.143275	N/A	0.143275	0.16545	0.184915	0.109489	N/A	0.0948905	N/A	N/A	0.0681265	N/A	N/A	N/A	N/A	5	5	3	N/A	2	N/A	N/A	1	N/A	N/A	N/A	N/A	5	5	3	N/A	2	N/A	N/A	1
Abhd4	gi|326937494	0.0820869	0.0472748	0.466557	0.19864	0.128484	3.8814	1.71907	1.90965	0.459454	2.39824	2.84361	1.90043	1.52488	3.53203	3.26779	2.7749	0.0534591	0.0534591	0.0377358	0.0408805	0.100629	0.0786164	0.081761	0.141509	0.072327	0.110063	0.091195	0.0880503	1	1	1	1	3	3	2	4	3	3	2	3	0	0	0	0	0	0	0	0
Abhd5	gi|13385690	1.90917	0.59366	0.81429	1.10571	N/A	0.373899	1.27563	0.824763	N/A	N/A	N/A	N/A	0.306089	N/A	2.29086	1.29847	0.048433	0.048433	0.0968661	N/A	0.0626781	0.02849	0.111111	N/A	0.125356	N/A	N/A	N/A	1	1	2	N/A	1	1	2	N/A	3	N/A	N/A	N/A	1	1	2	N/A	1	1	2	N/A
Abhd6	gi|31560264	18.2236	6.26788	4.70674	9.73276	0.809452	18.7946	3.27816	7.6274	3.75289	21.4446	1.22644	8.80797	10.3039	13.2426	9.07023	10.8722	0.252976	0.35119	0.267857	0.0833333	0.229167	0.0982143	0.255952	0.306548	0.14881	0.178571	0.0386905	0.0267857	7	10	8	2	7	3	6	9	5	4	1	1	7	10	8	2	7	3	6	9
Abi1	gi|116089343	0.140385	2.04969	1.09312	1.0944	91.3386	18.6315	35.894	48.6214	53.986	30.747	46.669	43.8007	102.11	46.1748	36.4959	61.5934	0.0412371	0.154639	0.115979	0.43722	0.231959	0.301546	0.450673	0.329897	0.2713	0.481959	0.229381	0.329897	1	4	3	21	8	10	21	11	9	21	8	10	0	0	0	0	0	0	0	0
Abi2	gi|37693505	N/A	N/A	N/A	N/A	9.01743	2.88121	8.93578	6.94481	6.769	4.98933	1.45236	4.40356	20.9437	24.4662	3.08455	16.1648	N/A	N/A	N/A	0.201794	0.0560538	0.0807175	0.269058	0.244395	0.168161	0.0852018	0.0560538	0.0381166	N/A	N/A	N/A	9	2	4	13	9	5	7	2	2	N/A	N/A	N/A	0	0	0	0	0
Abi3	gi|21313408	N/A	N/A	N/A	N/A	94.2252	36.4471	102.217	77.6297	117.895	64.57	147.683	110.049	111.765	47.1594	97.7375	85.554	N/A	N/A	N/A	0.498638	0.231608	0.26703	0.444142	0.367847	0.231608	0.517711	0.332425	0.337875	N/A	N/A	N/A	14	6	9	13	11	9	15	10	9	N/A	N/A	N/A	5	2	3	3	3
Abi3bp	gi|269308222	N/A	N/A	N/A	N/A	0.0404222	0.768344	N/A	0.404383	N/A	N/A	N/A	N/A	N/A	N/A	N/A	N/A	N/A	N/A	N/A	0.0154015	0.0165016	N/A	N/A	N/A	N/A	N/A	N/A	N/A	N/A	N/A	N/A	1	1	N/A	N/A	N/A	N/A	N/A	N/A	N/A	N/A	N/A	N/A	0	0	N/A	N/A	N/A
Abl1	gi|162951865	N/A	N/A	N/A	N/A	0.750022	0.458045	0.281326	0.496464	2.15951	1.11155	N/A	1.63553	2.62284	1.18636	2.23085	2.01335	N/A	N/A	N/A	0.0614426	0.0347284	0.00712378	0.0391808	0.0498664	0.0142476	0.048976	0.0418522	N/A	N/A	N/A	N/A	4	3	1	4	4	2	4	4	N/A	N/A	N/A	N/A	0	0	0	0	0
Abl2	gi|209870055	N/A	N/A	N/A	N/A	0.198903	0.386492	0.706007	0.430468	2.48852	2.21395	0.313462	1.67198	0.843142	0.339612	2.14173	1.10816	N/A	N/A	N/A	0.0426716	0.0333952	0.0148423	0.038961	0.0204082	0.0148423	0.106599	0.0408163	0.012987	N/A	N/A	N/A	2	3	2	3	2	2	7	4	1	N/A	N/A	N/A	0	0	0	0	0
Ablim1	gi|157057174	0.171532	2.51008	0.142744	0.941452	1.99856	0.216463	N/A	1.10751	N/A	N/A	N/A	N/A	N/A	N/A	N/A	N/A	0.0228245	0.122682	0.0413695	0.0356633	0.0185449	N/A	N/A	N/A	N/A	N/A	N/A	N/A	1	7	2	2	1	N/A	N/A	N/A	N/A	N/A	N/A	N/A	0	0	0	0	0	N/A	N/A	N/A
Ablim2	gi|295148106	N/A	N/A	N/A	N/A	23.9742	62.1791	10.899	32.3508	N/A	N/A	N/A	N/A	N/A	0.451913	0.35578	0.403846	N/A	N/A	N/A	0.415358	0.3229	0.220588	N/A	0.0209424	0.0209424	N/A	N/A	N/A	N/A	N/A	N/A	16	13	8	N/A	1	1	N/A	N/A	N/A	N/A	N/A	N/A	0	1	0	N/A	0
Ablim3	gi|256773279	0.668099	4.67543	2.11612	2.48655	N/A	N/A	N/A	N/A	N/A	N/A	N/A	N/A	N/A	N/A	N/A	N/A	0.0366569	0.134897	0.0733138	N/A	N/A	N/A	N/A	N/A	N/A	N/A	N/A	N/A	2	6	4	N/A	N/A	N/A	N/A	N/A	N/A	N/A	N/A	N/A	2	6	4	N/A	N/A	N/A	N/A	N/A
Abr	gi|38683820	N/A	N/A	0.0992153	0.0992153	8.60551	23.008	19.606	17.0732	54.346	40.8375	53.2392	49.4743	4.25212	2.99054	1.77822	3.00696	N/A	N/A	0.0123001	0.120541	0.116851	0.118081	0.0578106	0.0811808	0.0332103	0.343173	0.275523	0.193112	N/A	N/A	1	7	8	7	4	5	2	21	17	13	N/A	N/A	0	0	0	0	0	0
Abracl	gi|153791468	1.13345	3.21811	N/A	2.17578	25.698	26.719	13.1742	21.8637	128.336	160.311	9.97049	99.5389	68.8222	88.6775	5.76319	54.421	0.197531	0.308642	N/A	0.419753	0.308642	0.308642	0.308642	0.308642	0.308642	0.308642	0.308642	0.308642	1	2	N/A	3	2	2	2	2	2	2	3	2	1	2	N/A	2	2	2	2	2
Abt1	gi|33468953	N/A	0.044303	N/A	0.044303	N/A	0.0941586	0.400526	0.247342	0.057619	0	0.459477	0.258548	N/A	0.340296	0.949594	0.644945	N/A	0.0260223	N/A	N/A	0.0260223	0.0483271	N/A	0.0743494	0.0483271	0.0483271	0.0483271	0.0483271	N/A	1	N/A	N/A	1	1	N/A	2	1	1	1	1	N/A	1	N/A	N/A	1	1	N/A	2
Abtb2	gi|49402267	22.5279	0.185573	0.0212412	7.57824	N/A	N/A	N/A	N/A	N/A	N/A	N/A	N/A	N/A	N/A	N/A	N/A	0.015625	0.0253906	0.0136719	N/A	N/A	N/A	N/A	N/A	N/A	N/A	N/A	N/A	1	2	1	N/A	N/A	N/A	N/A	N/A	N/A	N/A	N/A	N/A	1	2	1	N/A	N/A	N/A	N/A	N/A
Acaa1a	gi|18700004	1575.58	1072.76	1102.52	1250.29	202.905	216.881	175.544	198.443	263.086	320.74	196.829	260.218	73.5599	34.9182	59.7956	56.0913	0.59434	0.490566	0.59434	0.556604	0.516509	0.587264	0.433962	0.393868	0.535377	0.561321	0.485849	0.518868	22	17	19	19	14	16	15	11	16	16	15	17	11	8	7	8	5	7	7	5
Acaa1b	gi|22122797	2302.95	1590.94	1238.06	1710.65	142.214	229.232	114.601	162.016	142.866	257.705	104.863	168.478	33.851	22.4551	43.2211	33.1757	0.568396	0.558962	0.615566	0.563679	0.575472	0.396226	0.455189	0.32783	0.412736	0.514151	0.450472	0.492925	22	18	21	17	16	11	14	8	12	15	12	14	11	9	9	6	7	2	6	2
Acaa2	gi|29126205	18219.2	23394.4	28086	23233.2	2763.58	4770.09	1067.43	2867.03	710.166	425.96	1043.69	726.606	1021.71	593.742	1233.85	949.769	0.831234	0.75063	0.879093	0.813602	0.738035	0.692695	0.765743	0.670025	0.632242	0.765743	0.584383	0.604534	36	24	28	38	20	21	29	19	17	28	16	16	36	24	28	38	20	21	29	19
Acaca	gi|125656173	181.808	132.214	194.229	169.417	27.7079	80.8811	40.5247	49.7046	20.4723	17.8315	9.61991	15.9746	12.7224	8.31186	12.4951	11.1764	0.322388	0.340299	0.307889	0.104051	0.222601	0.119403	0.114286	0.0929638	0.0567164	0.153092	0.0652452	0.0396588	52	57	52	16	35	21	18	15	12	27	10	7	31	32	32	10	18	11	11	8
Acacb	gi|157042798	49.9309	69.0794	175.106	98.0386	N/A	40.1855	1.91543	21.0505	N/A	N/A	N/A	N/A	N/A	N/A	N/A	N/A	0.198529	0.216503	0.234069	N/A	0.116013	0.0224673	N/A	N/A	N/A	N/A	N/A	N/A	35	38	39	N/A	20	4	N/A	N/A	N/A	N/A	N/A	N/A	27	27	31	N/A	13	1	N/A	N/A
Acad10	gi|156255157	44.1835	76.3447	69.1769	63.235	10.8657	8.10238	7.22247	8.73017	7.95342	27.5141	27.5424	21.0033	0.868011	5.33385	4.28444	3.49543	0.272217	0.400374	0.231993	0.0776427	0.070159	0.0664172	0.0551918	0.0776427	0.0533209	0.0944808	0.130028	0.101029	23	30	20	7	6	7	4	7	4	8	11	10	14	21	11	3	3	2	2	1
Acad11	gi|74271799	394.707	253.941	289.558	312.736	35.3065	99.2968	42.366	58.9898	19.0784	17.1404	40.4243	25.5477	5.89848	1.93119	12.3571	6.72893	0.480103	0.491656	0.381258	0.136072	0.254172	0.214377	0.145058	0.0449294	0.0821566	0.254172	0.120668	0.191271	28	27	24	7	16	14	10	4	5	18	9	14	28	27	24	7	16	14	10	4
Acad12	gi|257467675	15.0962	17.1267	17.531	16.5846	7.15957	N/A	N/A	7.15957	1.97792	N/A	12.9632	7.47058	1.85782	N/A	N/A	1.85782	0.221622	0.264865	0.21982	0.118919	N/A	N/A	0.0846847	N/A	N/A	0.131532	N/A	0.151351	11	12	11	6	N/A	N/A	3	N/A	N/A	6	N/A	8	2	3	2	2	N/A	N/A	1	N/A
Acad8	gi|118403322	184.649	148.48	158.501	163.877	29.0472	76.4054	46.099	50.5172	36.9946	26.4991	81.4053	48.2997	54.1358	16.3444	31.4578	33.9793	0.549637	0.607748	0.559322	0.363196	0.331719	0.467312	0.365617	0.375303	0.329298	0.387409	0.312349	0.476998	20	21	17	10	11	13	13	13	9	15	10	13	20	21	17	10	11	13	13	13
Acad9	gi|100817933	99.6363	78.7557	323.143	167.178	39.6751	176.557	110.77	109.001	39.3569	27.8599	65.3818	44.1995	67.3173	92.3331	73.0173	77.5559	0.3488	0.3424	0.352	0.2656	0.2112	0.328	0.392	0.2864	0.3056	0.4272	0.1616	0.2368	17	16	16	14	10	18	22	15	16	21	8	13	17	16	16	14	10	18	22	15
Acadl	gi|31982520	1852.21	1242.13	901.743	1332.03	515.819	518.326	404.219	479.454	466.561	480.484	396.892	447.979	302.178	402.402	371.059	358.546	0.495349	0.47907	0.539535	0.486047	0.467442	0.481395	0.483721	0.416279	0.444186	0.439535	0.465116	0.530233	27	20	24	22	22	21	21	17	18	23	23	23	27	20	24	22	22	21	21	17
Acadm	gi|6680618	1639.03	1458.92	652.857	1250.27	158.061	246.368	97.9672	167.465	66.04	70.1634	82.6733	72.9589	79.4473	81.1529	40.1045	66.9016	0.47981	0.515439	0.541568	0.477435	0.39905	0.251781	0.451306	0.365796	0.294537	0.425178	0.299287	0.327791	21	18	22	19	15	10	19	11	9	19	9	13	21	18	22	19	15	10	19	11
Acads	gi|31982522	1010.24	1129.28	1035.49	1058.34	387.124	238.814	184.77	270.236	240.635	223.002	160.81	208.149	80.4099	79.0861	107.974	89.1566	0.492718	0.490291	0.487864	0.502427	0.40534	0.449029	0.395631	0.412621	0.381068	0.444175	0.412621	0.424757	17	15	15	19	13	16	14	13	13	16	13	14	17	15	15	19	13	16	14	13
Acadsb	gi|17647119	256.239	187.123	241.195	228.186	68.4567	52.5674	52.5551	57.8597	31.5571	42.5638	63.9739	46.0316	35.3926	32.6396	48.3781	38.8034	0.331019	0.349537	0.349537	0.372685	0.1875	0.328704	0.310185	0.268519	0.340278	0.298611	0.168981	0.259259	12	13	14	14	7	11	13	9	12	12	6	9	12	13	14	14	7	11	13	9
Acadvl	gi|23956084	1308.06	1305.46	881.32	1164.95	79.374	157.827	146.872	128.024	112.089	88.3679	236.306	145.588	58.7076	39.5347	51.648	49.9634	0.605183	0.657012	0.583841	0.536585	0.431402	0.448171	0.588415	0.431402	0.362805	0.574695	0.4375	0.46189	36	37	33	28	24	23	25	20	18	32	23	25	36	37	33	28	24	23	25	20
Acap1	gi|27881415	N/A	N/A	N/A	N/A	0.816192	N/A	1.00298	0.909585	N/A	N/A	N/A	N/A	N/A	N/A	N/A	N/A	N/A	N/A	N/A	0.0162162	N/A	0.0108108	N/A	N/A	N/A	N/A	N/A	N/A	N/A	N/A	N/A	1	N/A	1	N/A	N/A	N/A	N/A	N/A	N/A	N/A	N/A	N/A	1	N/A	1	N/A	N/A
Acap2	gi|62079289	0.0546574	N/A	N/A	0.0546574	50.677	34.1632	43.619	42.8197	46.7917	49.4144	26.9426	41.0496	125.28	187.843	121.789	144.971	0.0207792	N/A	N/A	0.396104	0.184416	0.201299	0.45974	0.3	0.249351	0.377922	0.224675	0.128571	1	N/A	N/A	25	10	12	33	17	18	26	13	7	1	N/A	N/A	23	10	11	30	17
Acap3	gi|46402197	N/A	N/A	N/A	N/A	4.02981	0.317972	N/A	2.17389	N/A	N/A	N/A	N/A	3.32366	0.47871	2.06197	1.95478	N/A	N/A	N/A	0.0708283	0.0132053	N/A	0.0756303	0.030012	0.0240096	N/A	N/A	N/A	N/A	N/A	N/A	5	1	N/A	6	2	2	N/A	N/A	N/A	N/A	N/A	N/A	3	1	N/A	3	2
Acat1	gi|21450129	1835.61	2607.3	2204.46	2215.79	525.778	519.97	339.173	461.64	282.796	166.543	211.712	220.351	391.271	373.055	511.377	425.234	0.573113	0.636792	0.700472	0.735849	0.429245	0.535377	0.653302	0.436321	0.563679	0.636792	0.360849	0.417453	23	19	20	26	13	14	22	12	16	24	11	11	23	19	20	26	13	14	22	12
Acat2	gi|148747461	319.175	365.928	601.637	428.913	14.6581	118.637	24.0478	52.4476	N/A	N/A	6.0922	6.0922	14.178	5.70084	11.7963	10.5584	0.503778	0.735516	0.740554	0.440806	0.486146	0.498741	0.440806	0.156171	0.390428	N/A	N/A	0.259446	16	15	16	11	13	10	12	4	8	N/A	N/A	5	3	5	4	3	2	4	4	1
Acat3	gi|110625948	493.28	394.659	691.554	526.498	18.5595	102.298	32.4584	51.1054	4.74573	2.37065	N/A	3.55819	7.49676	N/A	23.6986	15.5977	0.493703	0.65995	0.730479	0.536524	0.612091	0.357683	0.329975	N/A	0.332494	0.211587	0.115869	N/A	16	14	16	14	14	8	10	N/A	7	6	3	N/A	3	4	4	6	3	2	2	N/A
Acbd3	gi|229608928	4.88323	6.81698	4.49485	5.39835	27.695	17.8317	24.2358	23.2542	54.7544	36.0322	27.9172	39.5679	106.88	14.9571	36.5287	52.7886	0.127619	0.19619	0.173333	0.424762	0.207619	0.255238	0.409524	0.251429	0.308571	0.384762	0.285714	0.255238	4	8	6	15	7	9	14	8	11	15	10	9	4	8	6	15	7	9	14	8
Acbd5	gi|156255161	N/A	116.68	34.2031	75.4415	4.32488	258.032	7.61675	89.9913	N/A	829.65	14.761	422.206	2.87454	0.66263	2.37618	1.97111	N/A	0.362288	0.365751	0.0944882	0.103814	0.0783898	0.0868644	0.0826271	0.0381356	N/A	0.139831	0.133475	N/A	17	14	3	4	3	3	3	2	N/A	5	5	N/A	0	0	0	0	0	0	0
Acbd6	gi|224809393	N/A	N/A	N/A	N/A	14.4677	0.593526	5.62459	6.89527	0.894044	N/A	4.37566	2.63485	0.384837	N/A	0.681305	0.533071	N/A	N/A	N/A	0.29927	0.160584	0.205674	0.167883	N/A	0.226277	0.106383	N/A	0.138686	N/A	N/A	N/A	3	2	4	2	N/A	2	3	N/A	1	N/A	N/A	N/A	0	0	1	0	N/A
Accs	gi|34850059	N/A	N/A	0.0556381	0.0556381	3.02586	1.67979	1.40878	2.03814	1.07558	4.95868	0.731205	2.25516	9.93581	9.8479	4.23792	8.00721	N/A	N/A	0.0146138	0.202505	0.0563674	0.135699	0.34238	0.283925	0.175365	0.14405	0.110647	0.0897704	N/A	N/A	1	6	2	4	11	10	5	5	5	3	N/A	N/A	1	6	2	4	11	10
Acd	gi|60593059	N/A	N/A	N/A	N/A	0.174357	N/A	N/A	0.174357	0.605379	N/A	N/A	0.605379	N/A	0.21838	N/A	0.21838	N/A	N/A	N/A	0.0336538	N/A	N/A	N/A	0.03125	N/A	0.110577	N/A	N/A	N/A	N/A	N/A	1	N/A	N/A	N/A	1	N/A	2	N/A	N/A	N/A	N/A	N/A	1	N/A	N/A	N/A	1
Ace	gi|46559389	N/A	N/A	N/A	N/A	N/A	N/A	0.889137	0.889137	0.184377	1.05926	1.40521	0.882949	0.0276184	1.03215	0.517662	0.525809	N/A	N/A	N/A	N/A	N/A	0.00914634	0.0106707	0.0320122	0.00914634	0.0182927	0.00914634	0.00914634	N/A	N/A	N/A	N/A	N/A	1	1	3	1	2	1	1	N/A	N/A	N/A	N/A	N/A	1	1	2
Ace2	gi|194473667	N/A	N/A	N/A	N/A	N/A	0.38027	N/A	0.38027	N/A	N/A	N/A	N/A	0.292648	N/A	N/A	0.292648	N/A	N/A	N/A	N/A	0.0360248	N/A	0.0310559	N/A	N/A	N/A	N/A	N/A	N/A	N/A	N/A	N/A	2	N/A	1	N/A	N/A	N/A	N/A	N/A	N/A	N/A	N/A	N/A	2	N/A	1	N/A
Acer2	gi|21314858	N/A	N/A	N/A	N/A	0.150181	N/A	N/A	0.150181	N/A	N/A	N/A	N/A	N/A	0.936907	0.381808	0.659357	N/A	N/A	N/A	0.0363636	N/A	N/A	N/A	0.0363636	0.0363636	N/A	N/A	N/A	N/A	N/A	N/A	1	N/A	N/A	N/A	1	1	N/A	N/A	N/A	N/A	N/A	N/A	1	N/A	N/A	N/A	1
Acin1	gi|194394197	36.3427	15.7384	11.2442	21.1084	127.984	69.9524	32.7853	76.9071	102.146	77.7239	56.8764	78.9155	121.249	272.292	54.5406	149.36	0.0561594	0.122926	0.0671192	0.320652	0.166372	0.131222	0.29529	0.226549	0.124434	0.288496	0.20531	0.146305	3	12	7	16	9	13	16	11	14	15	10	12	1	0	0	1	0	0	1	0
Acly	gi|313151222	857.952	502.91	661.24	674.034	221.869	311.562	263.992	265.808	705.297	598.144	457.936	587.126	165.546	126.101	111.892	134.513	0.414169	0.487738	0.4505	0.423252	0.363306	0.399637	0.367847	0.24473	0.285195	0.504087	0.398717	0.37693	37	42	41	36	30	34	32	21	24	47	36	31	1	1	1	1	1	1	1	0
Acmsd	gi|74315894	15.079	16.1746	1.75368	11.0024	N/A	N/A	N/A	N/A	N/A	N/A	N/A	N/A	N/A	N/A	N/A	N/A	0.199405	0.25	0.10119	N/A	N/A	N/A	N/A	N/A	N/A	N/A	N/A	N/A	5	6	3	N/A	N/A	N/A	N/A	N/A	N/A	N/A	N/A	N/A	5	6	3	N/A	N/A	N/A	N/A	N/A
Acnat1	gi|257096024	18.9332	19.4338	16.3096	18.2256	N/A	N/A	N/A	N/A	0.989403	N/A	1.47839	1.23389	N/A	N/A	N/A	N/A	0.173077	0.240385	0.197115	N/A	N/A	N/A	N/A	N/A	N/A	0.0841346	N/A	0.0721154	5	7	6	N/A	N/A	N/A	N/A	N/A	N/A	2	N/A	2	3	3	4	N/A	N/A	N/A	N/A	N/A
Acnat2	gi|31981760	1.59639	7.54933	9.50383	6.21651	N/A	N/A	1.36912	1.36912	N/A	N/A	N/A	N/A	N/A	N/A	N/A	N/A	0.109524	0.161905	0.152381	N/A	N/A	0.052381	N/A	N/A	N/A	N/A	N/A	N/A	3	5	5	N/A	N/A	2	N/A	N/A	N/A	N/A	N/A	N/A	1	1	3	N/A	N/A	1	N/A	N/A
Aco1	gi|110347487	780.603	571.415	837.35	729.789	245.937	333.885	463.087	347.636	337.667	318.73	574.446	410.281	137.007	73.4	170.438	126.948	0.401575	0.388076	0.448819	0.474691	0.380202	0.440945	0.404949	0.353206	0.340832	0.465692	0.407199	0.43757	28	29	33	34	25	28	30	23	22	37	27	30	27	29	33	34	25	28	29	22
Aco2	gi|18079339	1391.34	1429.88	1079	1300.07	829.734	744.081	491.354	688.39	734.388	1059.33	680.268	824.661	873.413	815.868	818.333	835.872	0.542308	0.54359	0.571795	0.658974	0.478205	0.611538	0.628205	0.558974	0.548718	0.605128	0.564103	0.561538	38	33	34	50	30	37	48	33	35	40	34	33	38	33	34	50	30	37	48	33
Acot1	gi|6753550	21.5165	13.178	10.6684	15.121	12.9367	17.1468	26.2993	18.7942	24.2509	24.1286	11.764	20.0478	N/A	N/A	N/A	N/A	0.322196	0.324582	0.24105	0.350835	0.188544	0.198091	N/A	N/A	N/A	0.374702	0.260143	0.212411	10	12	8	11	6	6	N/A	N/A	N/A	12	8	6	4	6	4	3	2	2	N/A	N/A
Acot11	gi|22165404	1.78366	1.43961	3.39472	2.206	5.34869	10.8581	9.50016	8.56897	0.75366	0	1.67501	1.21434	8.11034	4.10967	2.65603	4.95868	0.0723906	0.0892256	0.0740741	0.0673401	0.136364	0.0791246	0.237374	0.037037	0.047138	0.0555556	0.0151515	0.0488215	3	5	5	4	8	5	9	2	3	3	1	3	3	5	5	4	8	5	9	2
Acot12	gi|18482377	103.933	51.1026	54.4882	69.8414	0.247735	11.714	0.748464	4.23675	0.303833	5.82467	0.336918	2.15514	N/A	N/A	N/A	N/A	0.406475	0.359712	0.395683	0.0215827	0.145683	0.0701439	N/A	N/A	N/A	0.0629496	0.0269784	0.0143885	19	15	17	1	6	2	N/A	N/A	N/A	2	1	1	19	15	17	1	6	2	N/A	N/A
Acot13	gi|13385260	243.138	98.3942	296.116	212.549	31.631	14.4309	33.1117	26.3912	27.3325	4.11438	31.5683	21.0051	10.8732	11.1608	30.1627	17.3989	0.464286	0.342857	0.364286	0.564286	0.214286	0.378571	0.385714	0.214286	0.307143	0.442857	0.0714286	0.378571	6	4	4	6	3	4	4	3	4	5	1	4	6	4	4	6	3	4	4	3
Acot2	gi|238624114	13.481	7.04051	6.9899	9.17048	31.0312	18.0203	16.52	21.8572	22.9783	33.8807	16.6674	24.5088	19.6863	11.783	4.08744	11.8522	0.247241	0.222958	0.174393	0.421634	0.165563	0.216336	0.355408	0.1766	0.10596	0.335541	0.282561	0.174393	7	8	6	13	6	7	12	6	4	10	10	6	3	3	2	6	3	3	4	3
Acot3	gi|19527406	7.44162	2.27631	0.0320199	3.24998	N/A	N/A	2.05252	2.05252	N/A	N/A	N/A	N/A	N/A	N/A	N/A	N/A	0.196759	0.171296	0.025463	N/A	N/A	0.0509259	N/A	N/A	N/A	N/A	N/A	N/A	5	4	1	N/A	N/A	2	N/A	N/A	N/A	N/A	N/A	N/A	2	2	1	N/A	N/A	1	N/A	N/A
Acot4	gi|269308227	24.5855	18.7752	20.6059	21.3222	6.29617	10.9686	4.22402	7.16294	9.4534	N/A	5.56274	7.50807	N/A	N/A	N/A	N/A	0.353919	0.432304	0.339667	0.0807601	0.147268	0.0855107	N/A	N/A	N/A	0.175772	N/A	0.0855107	11	12	9	3	5	3	N/A	N/A	N/A	5	N/A	3	8	10	8	1	4	1	N/A	N/A
Acot5	gi|238550185	N/A	N/A	N/A	N/A	N/A	N/A	N/A	N/A	N/A	N/A	N/A	N/A	1.39368	1.01937	N/A	1.20653	N/A	N/A	N/A	N/A	N/A	N/A	0.0261283	0.0261283	N/A	N/A	N/A	N/A	N/A	N/A	N/A	N/A	N/A	N/A	1	1	N/A	N/A	N/A	N/A	N/A	N/A	N/A	N/A	N/A	N/A	0	0
Acot6	gi|110626167	N/A	N/A	N/A	N/A	N/A	N/A	N/A	N/A	N/A	14.3874	N/A	14.3874	2.63625	1.7118	1.31104	1.88636	N/A	N/A	N/A	N/A	N/A	N/A	0.0548926	0.0548926	0.026253	N/A	0.0548926	N/A	N/A	N/A	N/A	N/A	N/A	N/A	2	2	1	N/A	2	N/A	N/A	N/A	N/A	N/A	N/A	N/A	0	0
Acot7	gi|225690618	10.5378	11.3273	28.5955	16.8202	10.5655	13.5401	12.8562	12.3206	0.603353	0.527073	3.06221	1.39755	0.162959	0.44979	3.34517	1.31931	0.274406	0.366755	0.226913	0.187335	0.078125	0.158311	0.0527704	0.0738786	0.0657143	0.0742857	0.0314286	0.0844327	7	8	5	5	3	4	1	2	2	2	1	2	2	2	2	1	1	0	0	1
Acot8	gi|254587964	12.7525	18.2943	2.75462	11.2671	17.6859	5.71972	3.9507	9.11878	14.5362	13.2702	8.55966	12.122	1.41604	1.81759	1.66625	1.63329	0.309375	0.303125	0.209375	0.184375	0.13125	0.1125	0.165625	0.171875	0.084375	0.2625	0.246875	0.1625	7	7	4	4	4	3	3	4	2	6	6	5	7	7	4	4	4	3	3	4
Acot9	gi|31980998	0.251495	0.119811	0.50339	0.291565	68.2386	59.2154	98.8871	75.4471	167.66	292.508	226.572	228.913	62.0062	78.957	82.7857	74.583	0.0387244	0.0296128	0.022779	0.448747	0.246014	0.444191	0.439636	0.332574	0.364465	0.530752	0.482916	0.419134	1	1	1	21	11	17	19	12	13	24	19	17	0	0	1	8	5	9	9	5
Acox1	gi|66793429	3559.44	3421.94	2334.47	3105.28	208.906	1124.26	279.148	537.44	183.055	192.134	263.713	212.967	54.6512	63.8068	81.4168	66.6249	0.639939	0.639939	0.74584	0.627837	0.605144	0.685325	0.470499	0.422088	0.409985	0.621785	0.443268	0.586989	37	31	37	37	30	29	23	19	19	30	21	29	1	1	2	3	1	2	2	0
Acox2	gi|239787090	243.029	263.907	164.986	223.974	12.6661	40.9017	14.6703	22.746	8.36024	17.9974	8.27894	11.5455	1.91899	8.95187	5.93408	5.60165	0.328928	0.387665	0.408223	0.157122	0.254038	0.165932	0.0602056	0.0176211	0.0264317	0.218796	0.126285	0.127753	18	22	24	9	13	9	3	1	2	11	6	7	18	22	24	9	13	9	3	1
Acox3	gi|34328334	15.0077	17.4005	10.4454	14.2845	18.4618	14.531	22.9995	18.6641	17.2338	45.2163	28.3156	30.2552	5.97395	7.41176	2.61839	5.3347	0.14	0.23	0.15	0.15	0.167143	0.125714	0.17	0.137143	0.0657143	0.295714	0.22	0.19	7	11	7	6	8	6	8	6	3	14	10	10	7	11	7	6	8	6	8	6
Acp2	gi|29150253	0	1.12167	N/A	1.12167	27.5125	2.62568	21.6099	17.2494	95.6727	59.6818	273.546	142.967	5.52619	1.17328	8.03977	4.91308	0.0330969	0.0330969	N/A	0.120567	0.0189125	0.070922	0.101655	0.0330969	0.0330969	0.13948	0.0898345	0.0945626	1	1	N/A	5	1	3	3	1	1	7	4	4	1	1	N/A	5	1	3	3	1
Acp5	gi|156151435	13.1711	16.5664	33.6918	21.1431	58.5498	178.248	61.4755	99.4245	186.219	187.912	166.249	180.127	183.536	153.949	62.1632	133.216	0.201835	0.281346	0.250765	0.327217	0.278287	0.321101	0.35474	0.360856	0.272171	0.443425	0.360856	0.437309	4	6	5	7	6	8	11	7	6	12	7	10	4	6	5	7	6	8	11	7
Acp6	gi|66773165	35.4056	21.167	24.8095	27.1274	29.6539	20.1479	17.4426	22.4148	19.191	15.6974	23.3496	19.4127	13.3948	7.38989	13.3096	11.3648	0.270335	0.258373	0.342105	0.401914	0.210526	0.27512	0.327751	0.215311	0.172249	0.301435	0.248804	0.205742	7	9	11	13	5	7	10	5	5	10	6	7	7	9	11	13	5	7	10	5
Acrbp	gi|188219770	N/A	N/A	N/A	N/A	N/A	N/A	N/A	N/A	4.63456	0.79438	N/A	2.71447	N/A	N/A	N/A	N/A	N/A	N/A	N/A	N/A	N/A	N/A	N/A	N/A	N/A	0.0221519	0.0221519	N/A	N/A	N/A	N/A	N/A	N/A	N/A	N/A	N/A	N/A	1	1	N/A	N/A	N/A	N/A	N/A	N/A	N/A	N/A	N/A
Acsf2	gi|24418933	642.45	1524.25	830.677	999.125	354.323	478.557	268.051	366.977	276.112	381.571	378.425	345.369	289.216	546.902	312.818	382.979	0.500813	0.473171	0.450407	0.520325	0.395122	0.421138	0.474797	0.479675	0.369106	0.486179	0.456911	0.346341	26	20	24	26	15	21	26	21	21	27	20	18	26	20	24	26	15	21	26	21
Acsf3	gi|113199775	25.1945	22.3677	31.5233	26.3618	7.04351	1.92015	2.49254	3.81873	7.21717	30.2399	6.0112	14.4894	2.0502	6.66896	0.489282	3.06948	0.217839	0.397942	0.353345	0.0909091	0.0874786	0.102916	0.161235	0.0754717	0.0171527	0.137221	0.114923	0.0686106	9	16	14	4	4	4	7	3	1	6	5	3	9	16	14	4	4	4	7	3
Acsl1	gi|31560705	5785	5214.93	2041.24	4347.06	201.442	783.064	366.976	450.494	293.466	315.371	353.899	320.912	93.8497	70.904	72.3445	79.0327	0.48927	0.552217	0.576538	0.492132	0.399142	0.486409	0.409156	0.37196	0.333333	0.505007	0.447783	0.460658	34	32	33	29	25	30	24	20	17	32	26	30	32	29	31	27	25	28	23	20
Acsl3	gi|209977076	12.3505	8.14205	3.7449	8.07915	1.29715	2.25381	N/A	1.77548	13.7954	77.4194	79.4093	56.8747	3.30804	1.0782	6.01212	3.46612	0.172222	0.172222	0.0625	0.0580986	0.0916667	N/A	0.109722	0.0416667	0.0316901	0.130556	0.0972222	0.0333333	8	8	3	2	4	N/A	5	2	1	7	5	2	3	3	1	0	2	N/A	2	1
Acsl4	gi|75992927	81.6855	94.9619	41.4575	72.7016	60.9613	173.063	158.332	130.785	97.4326	241.464	174.834	171.244	29.7288	11.7192	27.7001	23.0494	0.374627	0.347761	0.192537	0.338806	0.271642	0.316418	0.428358	0.231343	0.222388	0.443284	0.371642	0.40597	16	15	9	16	12	14	18	9	10	23	19	19	0	0	0	0	0	0	0	0
Acsl5	gi|58218988	754.688	785.765	418.169	652.874	90.1767	278.621	173.743	180.847	118.07	222.695	183.734	174.833	56.5159	53.8899	65.9983	58.8014	0.506589	0.467057	0.408492	0.424597	0.282577	0.399707	0.390922	0.279649	0.282577	0.446559	0.329429	0.376281	28	24	22	25	14	19	23	14	13	27	16	18	26	21	20	23	14	17	22	14
Acsl6	gi|75992915	30.7397	N/A	N/A	30.7397	N/A	N/A	N/A	N/A	N/A	N/A	N/A	N/A	N/A	0	N/A	0	0.010043	N/A	N/A	N/A	N/A	N/A	N/A	0.010043	N/A	N/A	N/A	N/A	1	N/A	N/A	N/A	N/A	N/A	N/A	1	N/A	N/A	N/A	N/A	0	N/A	N/A	N/A	N/A	N/A	N/A	0
Acsm1	gi|16905127	1990.72	1927.19	1436.25	1784.72	10.7856	172.083	44.1777	75.682	12.4155	15.7472	37.7456	21.9694	8.41459	8.13666	26.7351	14.4288	0.621291	0.661431	0.677138	0.235602	0.47644	0.458988	0.253054	0.235602	0.354276	0.34904	0.324607	0.371728	24	26	29	8	15	17	7	8	13	10	11	15	23	24	28	8	15	16	7	8
Acsm2	gi|22122743	12.9208	9.58581	24.5285	15.6784	N/A	N/A	0.457961	0.457961	0.723959	N/A	0.18191	0.452934	N/A	N/A	0.383759	0.383759	0.0173913	0.0452174	0.0173913	N/A	N/A	0.0173913	N/A	N/A	0.0173913	0.0173913	N/A	0.0173913	1	3	1	N/A	N/A	1	N/A	N/A	1	1	N/A	1	0	0	0	N/A	N/A	0	N/A	N/A
Acsm3	gi|85810992	88.8349	73.8734	53.6446	72.1176	N/A	8.00201	1.34514	4.67357	0.142614	0.426027	0.690048	0.419563	0.177668	0	0.398609	0.288138	0.393103	0.453448	0.368966	N/A	0.232759	0.0327586	0.0137931	0.0137931	0.0137931	0.0137931	0.0310345	0.0137931	16	20	17	N/A	9	2	1	1	1	1	2	1	16	20	17	N/A	9	2	1	1
Acsm5	gi|30520215	267.205	283.125	180.528	243.619	10.494	19.2553	1.229	10.3261	0.227203	0.731066	N/A	0.479134	0.464178	0.279138	1.74183	0.828382	0.456747	0.529412	0.480969	0.0622837	0.33045	0.0640138	0.0432526	0.0138408	0.050173	0.0138408	0.0432526	N/A	17	21	18	2	12	2	1	1	2	1	1	N/A	17	21	18	2	12	2	1	1
Acss1	gi|18034773	N/A	N/A	N/A	N/A	N/A	N/A	0.489556	0.489556	0.0487207	0.727698	0.775076	0.517165	N/A	N/A	N/A	N/A	N/A	N/A	N/A	N/A	N/A	0.0175953	N/A	N/A	N/A	0.0205279	0.0190616	0.0278592	N/A	N/A	N/A	N/A	N/A	1	N/A	N/A	N/A	1	1	2	N/A	N/A	N/A	N/A	N/A	1	N/A	N/A
Acss2	gi|31980996	185.327	161.751	160.918	169.332	4.50315	44.9477	5.92356	18.4581	7.10234	6.07238	2.18913	5.12128	1.25388	8.82739	2.73963	4.27363	0.211127	0.336662	0.35806	0.161198	0.259629	0.129815	0.0356633	0.105563	0.0613409	0.165478	0.131241	0.0356633	11	15	19	7	13	5	2	4	3	9	5	2	11	15	19	7	13	5	2	4
Acss3	gi|218563743	12.7916	24.5632	22.212	19.8556	N/A	N/A	N/A	N/A	N/A	N/A	N/A	N/A	N/A	N/A	N/A	N/A	0.217009	0.247801	0.234604	N/A	N/A	N/A	N/A	N/A	N/A	N/A	N/A	N/A	13	12	11	N/A	N/A	N/A	N/A	N/A	N/A	N/A	N/A	N/A	7	5	3	N/A	N/A	N/A	N/A	N/A
Actb	gi|6671509	7173.9	3044.04	3256.2	4491.38	43302.4	27782.1	40523.2	37202.6	57862.3	59534.7	49911.8	55769.6	27987	18046	28332.2	24788.4	0.728	0.664	0.672	0.84	0.749333	0.818667	0.776	0.722667	0.8	0.818667	0.714667	0.8	27	19	23	42	23	32	31	21	28	33	21	32	1	1	1	3	1	2	2	1
Actbl2	gi|30425250	1185.88	261.66	573.642	673.726	6757.07	2952.4	3996.83	4568.76	10083	4126.48	5300.22	6503.23	5738.46	2138.43	2978.37	3618.42	0.244681	0.226064	0.279255	0.295213	0.260638	0.295213	0.263298	0.273936	0.289894	0.295213	0.255319	0.295213	8	7	10	12	9	11	11	9	10	12	8	12	1	1	2	2	2	2	1	2
Actc1	gi|14192922	2396.11	2021.58	1662.93	2026.87	22277.8	13155.8	20317	18583.6	30391.3	23676.3	24894.9	26320.8	16459.7	6686	15994.9	13046.9	0.310345	0.318302	0.254642	0.480106	0.331565	0.331565	0.381963	0.270557	0.32626	0.331565	0.331565	0.397878	15	11	11	25	13	17	17	10	15	17	11	19	0	0	0	0	0	0	0	0
Actg1	gi|6752954	7161.3	2840.72	2965.03	4322.35	43718.5	26823	37495.3	36012.2	56515.5	57899	47070.4	53828.3	26977.5	17018.6	26529.6	23508.6	0.728	0.664	0.672	0.837333	0.749333	0.816	0.776	0.722667	0.8	0.816	0.714667	0.8	27	19	23	40	23	31	31	21	28	32	21	32	1	1	1	1	1	1	2	1
Actg2	gi|157823889	2395.8	1633.72	532.414	1520.64	16474.9	3988.98	9504.37	9989.41	26842.8	5752.53	9888.74	14161.4	13855.4	2658.65	6688.93	7734.32	0.281915	0.289894	0.226064	0.452128	0.303191	0.303191	0.353723	0.242021	0.297872	0.303191	0.303191	0.369681	13	10	10	23	12	15	15	9	13	15	10	17	0	0	0	0	0	0	0	0
Actl6a	gi|189181668	2.15706	70.4319	7.03346	26.5408	59.2186	152.301	105.428	105.649	64.3985	42.998	84.6809	64.0258	112.875	73.3191	130.735	105.643	0.270396	0.226107	0.254079	0.468531	0.300699	0.438228	0.480186	0.384615	0.410256	0.456876	0.307692	0.354312	7	6	7	15	9	13	17	11	13	14	8	10	6	5	6	13	7	12	15	9
Actn1	gi|61097906	201.468	195.897	183.561	193.642	1762.15	1701.89	2505.33	1989.79	5525.78	3839.65	3616.46	4327.29	1057.76	543.739	922.251	841.251	0.45852	0.585202	0.409193	0.710762	0.659193	0.67713	0.665919	0.637892	0.552691	0.829596	0.67713	0.682735	36	41	28	72	47	57	53	45	40	76	55	55	20	23	15	44	27	33	34	28
Actn3	gi|7304855	N/A	N/A	N/A	N/A	N/A	N/A	N/A	N/A	N/A	115.084	N/A	115.084	N/A	N/A	N/A	N/A	N/A	N/A	N/A	N/A	N/A	N/A	N/A	N/A	N/A	N/A	0.104444	N/A	N/A	N/A	N/A	N/A	N/A	N/A	N/A	N/A	N/A	N/A	12	N/A	N/A	N/A	N/A	N/A	N/A	N/A	N/A	N/A
Actn4	gi|11230802	663.581	658.173	372.403	564.719	6459.85	4719.57	3080.31	4753.24	1897.86	1174.78	1217.6	1430.08	5756.61	1895.63	3441.07	3697.77	0.616228	0.595395	0.546053	0.746711	0.683114	0.676535	0.671053	0.628289	0.66886	0.683114	0.58443	0.582237	49	43	36	91	54	59	70	52	53	62	47	42	33	26	22	63	34	37	50	35
Actr10	gi|226246593	0.866144	1.17078	0.081859	0.70626	13.1913	17.1698	115.538	48.633	12.7971	5.7276	8.18955	8.90475	24.847	63.7206	30.1311	39.5662	0.0839329	0.179856	0.0431655	0.247002	0.0863309	0.235012	0.395683	0.431655	0.148681	0.311751	0.160671	0.103118	2	5	2	7	3	7	13	14	5	10	5	4	2	5	2	7	3	7	13	14
Actr1a	gi|8392847	12.7287	9.46209	9.26494	10.4853	172.189	64.0397	126.49	120.907	110.201	53.7636	56.8326	73.599	228.781	111.181	181.394	173.786	0.210106	0.24734	0.308511	0.510638	0.284574	0.398936	0.547872	0.449468	0.356383	0.486702	0.257979	0.356383	4	7	6	15	7	9	13	10	7	13	7	8	4	4	4	10	4	6	10	7
Actr1b	gi|22122615	3.98501	10.6326	8.02643	7.54802	78.327	29.1548	52.728	53.4033	36.9821	16.1546	25.681	26.2726	75.2905	38.2728	43.5519	52.3717	0.154255	0.268617	0.271277	0.388298	0.305851	0.337766	0.37234	0.37234	0.319149	0.409574	0.260638	0.257979	3	7	5	9	7	7	9	8	6	10	7	6	3	4	3	4	4	4	6	5
Actr2	gi|22122825	105.336	76.8188	26.5936	69.5828	713.598	314.751	774.483	600.944	2086.54	1301.31	1041.85	1476.57	722.842	404.179	392.704	506.575	0.314721	0.284264	0.256345	0.479695	0.309645	0.35533	0.403553	0.431472	0.329949	0.408629	0.340102	0.337563	9	8	8	21	10	13	16	12	12	18	11	12	9	8	8	21	10	13	16	12
Actr3	gi|329664973	165.753	125.298	88.6515	126.568	1191.25	851.916	1256.36	1099.84	4681.71	2590.63	2149.47	3140.6	1461.41	707.97	1037.05	1068.81	0.4689	0.5311	0.519139	0.688995	0.586124	0.600478	0.696172	0.602871	0.672249	0.767943	0.555024	0.595694	14	18	15	29	18	21	26	17	22	29	19	22	12	14	13	25	16	18	23	16
Actr3b	gi|52345394	N/A	N/A	N/A	N/A	25.9278	35.3222	N/A	30.625	N/A	N/A	N/A	N/A	37.9261	N/A	N/A	37.9261	N/A	N/A	N/A	0.165072	0.150718	N/A	0.136364	N/A	N/A	N/A	N/A	N/A	N/A	N/A	N/A	6	5	N/A	4	N/A	N/A	N/A	N/A	N/A	N/A	N/A	N/A	2	3	N/A	1	N/A
Actr5	gi|91176335	N/A	1.26747	N/A	1.26747	3.15112	8.65619	3.63901	5.14877	4.4661	0.122744	1.27886	1.9559	3.8534	3.00942	3.56033	3.47438	N/A	0.0230263	N/A	0.0822368	0.0575658	0.0361842	0.197368	0.197368	0.0526316	0.159539	0.03125	0.0608553	N/A	1	N/A	4	3	2	9	7	2	8	1	2	N/A	1	N/A	4	3	2	9	7
Actr6	gi|21313172	N/A	N/A	N/A	N/A	0.914362	N/A	1.20418	1.05927	0.407943	N/A	N/A	0.407943	N/A	0.0925603	N/A	0.0925603	N/A	N/A	N/A	0.0757576	N/A	0.0252525	N/A	0.0429293	N/A	0.0757576	N/A	N/A	N/A	N/A	N/A	2	N/A	1	N/A	1	N/A	2	N/A	N/A	N/A	N/A	N/A	2	N/A	1	N/A	1
Actr8	gi|188528622	N/A	0.117304	N/A	0.117304	0.885943	0.766517	2.13104	1.26117	4.28782	3.65054	2.06347	3.33394	3.4185	3.51663	6.91709	4.6174	N/A	0.0192308	N/A	0.0432692	0.0192308	0.0480769	0.208333	0.0432692	0.0352564	0.115385	0.0432692	0.0352564	N/A	1	N/A	2	1	3	8	2	2	5	2	2	N/A	1	N/A	2	1	3	8	2
Acvr1	gi|158937276	N/A	N/A	N/A	N/A	N/A	0.151019	0.693647	0.422333	N/A	N/A	N/A	N/A	N/A	0	1.3118	1.3118	N/A	N/A	N/A	N/A	0.0373281	0.0275049	N/A	0.0275049	0.0471513	N/A	N/A	N/A	N/A	N/A	N/A	N/A	1	1	N/A	1	2	N/A	N/A	N/A	N/A	N/A	N/A	N/A	1	1	N/A	1
Acvrl1	gi|471016455	N/A	N/A	N/A	N/A	0.382972	N/A	N/A	0.382972	5.22362	1.75317	2.80425	3.26035	N/A	N/A	N/A	N/A	N/A	N/A	N/A	0.0278884	N/A	N/A	N/A	N/A	N/A	0.181275	0.0278884	0.0577689	N/A	N/A	N/A	1	N/A	N/A	N/A	N/A	N/A	8	1	2	N/A	N/A	N/A	0	N/A	N/A	N/A	N/A
Acy1	gi|449784892	60.9033	44.0248	31.5885	45.5056	42.626	30.9912	19.5214	31.0462	24.8224	9.84944	7.07826	13.9167	12.6164	5.12904	2.25413	6.66651	0.345588	0.389706	0.338235	0.365196	0.27451	0.296569	0.154412	0.142157	0.122549	0.362745	0.178922	0.127451	11	12	12	10	9	8	4	4	3	11	5	4	11	12	12	10	9	8	4	4
Acy3	gi|31982632	55.3793	105.346	73.9664	78.2304	21.8062	62.2129	21.2843	35.1011	3.89789	3.51979	16.5617	7.99311	39.2609	50.1863	49.9826	46.4766	0.408805	0.433962	0.320755	0.289308	0.41195	0.198113	0.358491	0.437107	0.40566	0.283019	0.150943	0.138365	9	9	9	6	9	5	8	10	8	6	3	4	9	9	9	6	9	5	8	10
Acyp1	gi|13384810	2.72251	9.99107	17.9366	10.2167	253.664	13.4462	30.3619	99.1574	28.8883	12.8298	56.9392	32.8858	36.7594	17.0711	41.6489	31.8265	0.414141	0.414141	0.555556	0.717172	0.434343	0.464646	0.717172	0.434343	0.555556	0.717172	0.525253	0.414141	3	4	5	6	5	4	6	5	5	6	4	4	3	4	5	6	5	4	6	5
Acyp2	gi|27229219	N/A	N/A	N/A	N/A	8.03307	3.27072	N/A	5.6519	0.836941	0.944373	N/A	0.890657	8.56498	4.6183	N/A	6.59164	N/A	N/A	N/A	0.45283	0.150943	N/A	0.45283	0.358491	N/A	0.264151	0.0849057	N/A	N/A	N/A	N/A	4	1	N/A	5	3	N/A	2	1	N/A	N/A	N/A	N/A	4	1	N/A	5	3
Ada	gi|440309866	N/A	N/A	0.123248	0.123248	822.068	232.101	391.735	481.968	135.597	90.1052	94.6209	106.774	1660.14	1028.65	1093.83	1260.87	N/A	N/A	0.0284091	0.741477	0.667614	0.670455	0.761364	0.715909	0.744318	0.71875	0.553977	0.428977	N/A	N/A	1	29	18	21	29	22	25	24	16	14	N/A	N/A	1	29	18	21	29	22
Adal	gi|110626056	N/A	N/A	N/A	N/A	1.35549	N/A	1.02741	1.19145	N/A	N/A	N/A	N/A	0.539603	3.0786	1.46621	1.69481	N/A	N/A	N/A	0.0944444	N/A	0.0555556	0.0583333	0.116667	0.0555556	N/A	N/A	N/A	N/A	N/A	N/A	2	N/A	2	2	3	2	N/A	N/A	N/A	N/A	N/A	N/A	2	N/A	2	2	3
Adam10	gi|150378458	0.488522	1.98461	1.02105	1.16473	56.8197	69.0157	113.909	79.9147	240.818	272.4	280.002	264.407	146.924	228.951	213.356	196.41	0.0560748	0.113485	0.0400534	0.324433	0.256342	0.226969	0.395194	0.335113	0.252336	0.510013	0.360481	0.263017	3	6	2	20	12	11	20	16	13	27	17	13	3	6	2	20	12	11	20	16
Adam15	gi|6752962	N/A	N/A	N/A	N/A	2.67489	N/A	N/A	2.67489	N/A	N/A	N/A	N/A	0.813424	N/A	8.85476	4.83409	N/A	N/A	N/A	0.0159509	N/A	N/A	0.0699387	N/A	0.0662577	N/A	N/A	N/A	N/A	N/A	N/A	1	N/A	N/A	3	N/A	4	N/A	N/A	N/A	N/A	N/A	N/A	0	N/A	N/A	0	N/A
Adam17	gi|110347485	1.91154	N/A	N/A	1.91154	10.4309	7.93654	16.0303	11.4659	26.3871	9.9903	19.2897	18.5557	5.21167	6.69597	6.70339	6.20368	0.0314389	N/A	N/A	0.143894	0.0374849	0.0931076	0.157195	0.0592503	0.0399033	0.264813	0.116082	0.153567	2	N/A	N/A	10	3	6	8	5	3	19	7	10	1	N/A	N/A	1	0	0	1	0
Adam23	gi|6752968	N/A	N/A	N/A	N/A	30.9974	27.2028	32.6342	30.2782	2.72027	6.28426	0.395684	3.1334	164.758	162.3	186.435	171.165	N/A	N/A	N/A	0.193004	0.135103	0.102533	0.344994	0.260555	0.285887	0.0518697	0.0277443	0.0144753	N/A	N/A	N/A	11	7	6	22	16	14	3	2	1	N/A	N/A	N/A	0	0	0	1	1
Adam9	gi|160358787	0.466918	0.0649975	N/A	0.265958	0.914128	2.18104	2.98982	2.02833	1.40395	5.05161	5.77645	4.07734	4.86944	2.95005	7.77774	5.19908	0.0177515	0.0177515	N/A	0.0556213	0.0366864	0.0994083	0.16213	0.0840237	0.123077	0.0899408	0.112426	0.0686391	1	1	N/A	3	3	7	8	4	9	5	6	5	0	0	N/A	0	0	0	0	0
Adamdec1	gi|10946874	N/A	N/A	N/A	N/A	N/A	N/A	N/A	N/A	N/A	0.0834591	N/A	0.0834591	N/A	N/A	N/A	N/A	N/A	N/A	N/A	N/A	N/A	N/A	N/A	N/A	N/A	N/A	0.0299786	N/A	N/A	N/A	N/A	N/A	N/A	N/A	N/A	N/A	N/A	N/A	1	N/A	N/A	N/A	N/A	N/A	N/A	N/A	N/A	N/A
Adamts13	gi|47604978	N/A	N/A	N/A	N/A	3.49039	2.79556	N/A	3.14297	N/A	N/A	N/A	N/A	N/A	N/A	N/A	N/A	N/A	N/A	N/A	0.0462833	0.0168303	N/A	N/A	N/A	N/A	N/A	N/A	N/A	N/A	N/A	N/A	5	2	N/A	N/A	N/A	N/A	N/A	N/A	N/A	N/A	N/A	N/A	5	2	N/A	N/A	N/A
Adamts19	gi|28202057	1.87132	N/A	N/A	1.87132	N/A	N/A	N/A	N/A	N/A	N/A	N/A	N/A	N/A	N/A	N/A	N/A	0.00578512	N/A	N/A	N/A	N/A	N/A	N/A	N/A	N/A	N/A	N/A	N/A	1	N/A	N/A	N/A	N/A	N/A	N/A	N/A	N/A	N/A	N/A	N/A	1	N/A	N/A	N/A	N/A	N/A	N/A	N/A
Adamtsl2	gi|58037507	N/A	N/A	N/A	N/A	0.183142	4.36311	N/A	2.27313	N/A	N/A	N/A	N/A	N/A	N/A	N/A	N/A	N/A	N/A	N/A	0.0271682	0.0407524	N/A	N/A	N/A	N/A	N/A	N/A	N/A	N/A	N/A	N/A	1	2	N/A	N/A	N/A	N/A	N/A	N/A	N/A	N/A	N/A	N/A	1	2	N/A	N/A	N/A
Adamtsl3	gi|298566265	N/A	0.120064	N/A	0.120064	N/A	N/A	N/A	N/A	N/A	N/A	N/A	N/A	N/A	N/A	N/A	N/A	N/A	0.00468933	N/A	N/A	N/A	N/A	N/A	N/A	N/A	N/A	N/A	N/A	N/A	1	N/A	N/A	N/A	N/A	N/A	N/A	N/A	N/A	N/A	N/A	N/A	1	N/A	N/A	N/A	N/A	N/A	N/A
Adap1	gi|148368976	N/A	N/A	N/A	N/A	1.13342	N/A	1.41043	1.27193	45.031	11.1908	73.7273	43.3163	N/A	N/A	N/A	N/A	N/A	N/A	N/A	0.0775401	N/A	0.0695187	N/A	N/A	N/A	0.454545	0.227273	0.176471	N/A	N/A	N/A	2	N/A	2	N/A	N/A	N/A	12	6	5	N/A	N/A	N/A	2	N/A	2	N/A	N/A
Adap2	gi|26006859	1.27153	1.07882	0.641304	0.997218	6.74041	14.5876	6.92158	9.41655	28.3003	30.0975	105.89	54.7626	N/A	N/A	N/A	N/A	0.0708661	0.104987	0.0761155	0.139108	0.0971129	0.204724	N/A	N/A	N/A	0.333333	0.212598	0.278215	2	3	2	4	3	6	N/A	N/A	N/A	12	7	10	2	3	2	4	3	6	N/A	N/A
Adar	gi|226371679	N/A	0.00208949	0.226489	0.114289	1.88631	2.79203	17.5806	7.41965	18.968	11.3712	5.55663	11.9653	5.80249	4.45043	10.6164	6.95643	N/A	0.0129032	0.0078125	0.0590278	0.088172	0.104167	0.110243	0.0752688	0.0407986	0.220486	0.105903	0.0720486	N/A	1	1	5	5	10	9	5	5	19	9	7	N/A	0	0	0	0	0	0	0
Adarb1	gi|67625743	N/A	0.0705439	N/A	0.0705439	4.71549	3.42676	4.81813	4.32013	N/A	N/A	N/A	N/A	8.99403	31.772	70.4248	37.0636	N/A	0.0156919	N/A	0.10699	0.11127	0.0798859	0.263909	0.2097	0.17689	N/A	N/A	N/A	N/A	1	N/A	5	5	4	13	9	9	N/A	N/A	N/A	N/A	0	N/A	0	0	0	0	0
Adat1	gi|7304859	0.781505	N/A	N/A	0.781505	N/A	N/A	N/A	N/A	N/A	N/A	N/A	N/A	N/A	N/A	N/A	N/A	0.0300601	N/A	N/A	N/A	N/A	N/A	N/A	N/A	N/A	N/A	N/A	N/A	1	N/A	N/A	N/A	N/A	N/A	N/A	N/A	N/A	N/A	N/A	N/A	1	N/A	N/A	N/A	N/A	N/A	N/A	N/A
Adat2	gi|61098160	N/A	N/A	N/A	N/A	N/A	N/A	1.92646	1.92646	0.519489	1.23088	N/A	0.875182	0.300053	N/A	0.419333	0.359693	N/A	N/A	N/A	N/A	N/A	0.0628272	0.0628272	N/A	0.0628272	0.109948	0.0628272	N/A	N/A	N/A	N/A	N/A	N/A	1	1	N/A	1	2	1	N/A	N/A	N/A	N/A	N/A	N/A	1	1	N/A
Adat3	gi|154759286	N/A	N/A	N/A	N/A	0.102272	N/A	N/A	0.102272	1.17228	10.747	2.08325	4.66752	N/A	0.78043	N/A	0.78043	N/A	N/A	N/A	0.0487106	N/A	N/A	N/A	0.0458453	N/A	0.0859599	0.0916905	0.0945559	N/A	N/A	N/A	1	N/A	N/A	N/A	1	N/A	2	2	2	N/A	N/A	N/A	1	N/A	N/A	N/A	1
Adck1	gi|471434864	1.62127	5.32101	1.6349	2.85906	1.22654	0.633343	4.37004	2.07664	5.28455	4.00682	4.45731	4.58289	9.91283	0.745711	1.88144	4.17999	0.032381	0.131429	0.106667	0.0533333	0.0171429	0.0742857	0.0952381	0.0247619	0.0857143	0.177143	0.118095	0.0952381	1	4	3	2	1	2	3	1	3	7	4	3	1	4	3	2	1	2	3	1
Adck2	gi|30725855	N/A	0	N/A	0	N/A	N/A	N/A	N/A	N/A	N/A	N/A	N/A	N/A	N/A	N/A	N/A	N/A	0.0307942	N/A	N/A	N/A	N/A	N/A	N/A	N/A	N/A	N/A	N/A	N/A	1	N/A	N/A	N/A	N/A	N/A	N/A	N/A	N/A	N/A	N/A	N/A	1	N/A	N/A	N/A	N/A	N/A	N/A
Adck3	gi|254028217	89.4971	127.873	167.409	128.26	10.6393	34.3425	2.47401	15.8186	1.2063	N/A	2.74709	1.97669	0.237444	0.0782315	0.840942	0.385539	0.289922	0.427907	0.32093	0.096124	0.15814	0.0713178	0.0341085	0.0108527	0.0294574	0.0976744	N/A	0.0294574	15	19	15	5	7	4	2	1	2	6	N/A	2	15	19	15	5	7	4	2	1
Adck4	gi|124244100	0.110938	5.93703	1.33191	2.45996	N/A	3.25265	2.29443	2.77354	3.05683	9.17434	6.38316	6.20478	N/A	0.40215	N/A	0.40215	0.0318949	0.266417	0.0168856	N/A	0.0600375	0.0769231	N/A	0.0168856	N/A	0.187617	0.142589	0.0994371	2	9	1	N/A	2	3	N/A	1	N/A	7	6	4	2	9	1	N/A	2	3	N/A	1
Adck5	gi|169234776	3.4421	11.0297	0.686936	5.05292	N/A	0.870676	0.229553	0.550115	0.60341	0.321353	0.603306	0.509356	0.0472283	0	0.368434	0.207831	0.159794	0.147766	0.0274914	N/A	0.0446735	0.0189003	0.0257732	0.0257732	0.0189003	0.0876289	0.0257732	0.0189003	7	7	2	N/A	2	1	1	1	1	4	1	1	7	7	2	N/A	2	1	1	1
Adcy4	gi|17978250	N/A	N/A	N/A	N/A	0.657524	1.16032	5.80035	2.5394	10.648	13.7792	14.8747	13.1006	2.39501	3.46057	2.27334	2.70964	N/A	N/A	N/A	0.0111421	0.0204271	0.084494	0.0649954	0.112349	0.0380687	0.171773	0.116992	0.171773	N/A	N/A	N/A	1	2	6	5	9	3	12	9	13	N/A	N/A	N/A	1	2	6	5	9
Adcy6	gi|86604721	N/A	N/A	N/A	N/A	1.07364	6.21165	N/A	3.64265	0.00491594	N/A	N/A	0.00491594	1.00511	4.71597	4.28446	3.33518	N/A	N/A	N/A	0.00770548	0.0351027	N/A	0.0462329	0.0625	0.0214041	0.0299658	N/A	N/A	N/A	N/A	N/A	1	3	N/A	4	5	2	2	N/A	N/A	N/A	N/A	N/A	0	1	N/A	3	3
Adcy7	gi|157951653	N/A	N/A	N/A	N/A	N/A	N/A	1.63544	1.63544	6.97878	10.288	3.99781	7.08821	N/A	N/A	N/A	N/A	N/A	N/A	N/A	N/A	N/A	0.0318471	N/A	N/A	N/A	0.154686	0.11647	0.0391265	N/A	N/A	N/A	N/A	N/A	2	N/A	N/A	N/A	10	8	3	N/A	N/A	N/A	N/A	N/A	1	N/A	N/A
Adcy9	gi|150378487	0.0776321	0.066204	1.79017	0.64467	N/A	2.63808	0.914049	1.77606	N/A	N/A	0.522692	0.522692	0.644999	1.01047	1.04076	0.898742	0.0155211	0.00591279	0.0118256	N/A	0.037694	0.014782	0.0317812	0.0206948	0.0243902	N/A	N/A	0.00591279	1	1	2	N/A	4	2	4	2	3	N/A	N/A	1	1	1	2	N/A	4	2	4	2
Add1	gi|7304861	0.962915	0.231825	2.18899	1.12791	N/A	209.761	83.9782	146.87	8.81041	16.9542	1.52602	9.09687	494.126	292.77	457.902	414.932	0.0506329	0.028481	0.0490506	N/A	0.382911	0.302215	0.563291	0.443038	0.376582	0.177215	0.204114	0.0901899	2	1	2	N/A	15	13	29	17	16	8	8	3	0	0	0	N/A	0	0	0	0
Add2	gi|427918099	N/A	N/A	N/A	N/A	N/A	N/A	5.25314	5.25314	N/A	0.213432	N/A	0.213432	N/A	9.94321	N/A	9.94321	N/A	N/A	N/A	N/A	N/A	0.0142349	N/A	0.0142349	N/A	N/A	0.0142349	N/A	N/A	N/A	N/A	N/A	N/A	1	N/A	1	N/A	N/A	1	N/A	N/A	N/A	N/A	N/A	N/A	0	N/A	0
Add3	gi|255759892	1.00119	1.47348	0.289523	0.921399	189.163	217.054	100.793	169.003	4.58431	5.13957	1.24035	3.65474	527.549	420.801	368.155	438.835	0.0445104	0.0341246	0.0148368	0.514837	0.363501	0.327893	0.520772	0.363501	0.430267	0.246291	0.12908	0.0103858	2	2	1	30	21	19	41	19	28	9	5	1	0	0	0	2	1	0	2	1
Adh1	gi|6724311	3369.07	8830.65	16766.1	9655.27	244.502	2961.63	459.952	1222.03	33.5519	29.8718	74.7663	46.0633	57.6636	42.9353	82.4135	61.0041	0.621333	0.610667	0.570667	0.552	0.541333	0.504	0.461333	0.424	0.474667	0.445333	0.314667	0.464	18	16	22	19	15	14	12	9	11	11	9	11	18	16	22	19	15	14	12	9
Adh4	gi|121247379	55.6988	31.2953	32.7832	39.9258	N/A	0.698841	N/A	0.698841	N/A	N/A	N/A	N/A	N/A	N/A	N/A	N/A	0.442971	0.445623	0.403183	N/A	0.0503979	N/A	N/A	N/A	N/A	N/A	N/A	N/A	10	9	8	N/A	1	N/A	N/A	N/A	N/A	N/A	N/A	N/A	10	9	8	N/A	1	N/A	N/A	N/A
Adh5	gi|31982511	831.691	1149.84	884.832	955.453	123.463	391.112	153.597	222.724	105.998	83.9891	80.9454	90.3108	251.309	188.595	163.503	201.136	0.614973	0.671123	0.697861	0.588235	0.561497	0.524064	0.590909	0.534759	0.553476	0.57754	0.328877	0.347594	18	16	19	19	13	14	18	11	14	16	9	11	17	15	18	18	12	13	17	10
Adh6a	gi|124286789	N/A	N/A	N/A	N/A	N/A	N/A	N/A	N/A	N/A	N/A	N/A	N/A	5.14272	0.515176	0.473257	2.04372	N/A	N/A	N/A	N/A	N/A	N/A	0.0453333	0.0533333	0.0346667	N/A	N/A	N/A	N/A	N/A	N/A	N/A	N/A	N/A	1	1	1	N/A	N/A	N/A	N/A	N/A	N/A	N/A	N/A	N/A	1	1
Adhfe1	gi|30424876	74.9328	108.271	84.847	89.3502	0.343802	9.27339	3.2364	4.28453	N/A	N/A	N/A	N/A	N/A	N/A	N/A	N/A	0.266667	0.395699	0.369892	0.083871	0.0774194	0.0774194	N/A	N/A	N/A	N/A	N/A	N/A	9	12	11	2	2	2	N/A	N/A	N/A	N/A	N/A	N/A	9	12	11	2	2	2	N/A	N/A
Adi1	gi|19527270	27.7068	5.1075	15.4785	16.0976	12.8972	0.800372	24.5824	12.76	1.09458	0.911345	2.34228	1.4494	0.749208	N/A	1.42921	1.08921	0.150838	0.290503	0.329609	0.217877	0.0782123	0.256983	0.150838	N/A	0.139665	0.150838	0.0446927	0.0726257	2	4	5	3	1	4	2	N/A	2	2	1	1	2	4	5	3	1	4	2	N/A
Adipoq	gi|87252711	N/A	N/A	N/A	N/A	0.170454	8.70613	3.00552	3.9607	0.193769	0.522665	3.12614	1.28086	9.71599	3.56015	2.07252	5.11622	N/A	N/A	N/A	0.0607287	0.145749	0.097166	0.145749	0.097166	0.097166	0.0607287	0.0607287	0.097166	N/A	N/A	N/A	1	3	2	3	2	2	1	1	2	N/A	N/A	N/A	1	3	2	3	2
Adipor1	gi|38259186	N/A	N/A	N/A	N/A	N/A	0.038437	N/A	0.038437	N/A	N/A	N/A	N/A	0.265916	0.0770425	N/A	0.171479	N/A	N/A	N/A	N/A	0.0453333	N/A	0.0373333	0.0453333	N/A	N/A	N/A	N/A	N/A	N/A	N/A	N/A	1	N/A	1	1	N/A	N/A	N/A	N/A	N/A	N/A	N/A	N/A	1	N/A	1	1
Adipor2	gi|39841016	N/A	N/A	2.79744	2.79744	N/A	N/A	N/A	N/A	N/A	N/A	N/A	N/A	N/A	N/A	N/A	N/A	N/A	N/A	0.0310881	N/A	N/A	N/A	N/A	N/A	N/A	N/A	N/A	N/A	N/A	N/A	1	N/A	N/A	N/A	N/A	N/A	N/A	N/A	N/A	N/A	N/A	N/A	1	N/A	N/A	N/A	N/A	N/A
Adk	gi|339895909	1503.68	2000.72	2661.2	2055.2	91.6475	680.438	162.003	311.363	10.0955	36.0759	21.0037	22.3917	18.1143	56.7345	83.6055	52.8181	0.544928	0.55942	0.446377	0.313043	0.397101	0.397101	0.272464	0.327536	0.35942	0.243478	0.336232	0.234783	22	18	18	11	14	13	9	8	11	8	9	6	0	1	0	0	0	0	0	0
Adnp	gi|90093349	N/A	1.09658	0.166869	0.631726	13.9023	22.9718	10.1016	15.6586	7.09498	3.81601	3.19771	4.7029	22.9193	24.277	7.79468	18.3303	N/A	0.0279783	0.0162455	0.176895	0.107401	0.0532491	0.269856	0.159747	0.122744	0.200361	0.0911552	0.0270758	N/A	2	1	14	8	5	20	12	10	14	6	2	N/A	2	1	14	8	5	20	12
Adnp2	gi|158517927	N/A	N/A	N/A	N/A	N/A	N/A	1.93772	1.93772	N/A	N/A	0.886338	0.886338	N/A	0.215606	N/A	0.215606	N/A	N/A	N/A	N/A	N/A	0.00858369	N/A	0.00772532	N/A	N/A	N/A	0.00858369	N/A	N/A	N/A	N/A	N/A	1	N/A	1	N/A	N/A	N/A	1	N/A	N/A	N/A	N/A	N/A	1	N/A	1
Ado	gi|225703118	3.49908	5.92963	2.63009	4.0196	29.2843	17.3152	19.2511	21.9502	18.4303	8.98475	11.8599	13.0917	8.1159	6.71751	4.87471	6.56938	0.199219	0.0585938	0.09375	0.566406	0.191406	0.191406	0.394531	0.4375	0.164062	0.578125	0.101562	0.128906	4	2	2	12	5	5	7	7	3	12	3	3	4	2	2	12	5	5	7	7
Adpgk	gi|21312406	4.14782	7.95403	1.5148	4.53888	67.3201	72.9926	116.54	85.6176	126.152	343.007	227.825	232.328	29.1772	48.1848	33.6211	36.9944	0.0524194	0.173387	0.102823	0.290323	0.270161	0.318548	0.294355	0.3125	0.262097	0.320565	0.352823	0.290323	2	5	4	11	9	11	9	9	9	10	13	11	2	5	4	11	9	11	9	9
Adprh	gi|6680658	0.482241	0.270418	0.524518	0.425726	46.6863	21.6277	36.2135	34.8425	84.9814	43.6326	32.3411	53.6517	61.0202	17.3643	55.0297	44.4714	0.0718232	0.0994475	0.0469613	0.513812	0.356354	0.41989	0.522099	0.328729	0.345304	0.480663	0.320442	0.309392	1	2	1	16	8	10	17	8	8	15	10	7	1	2	1	16	8	10	17	8
Adprhl2	gi|28916671	0	9.10999	3.81878	6.46439	19.5181	30.1806	18.7825	22.8271	7.41902	11.9592	3.09483	7.49101	20.9504	19.1354	22.6022	20.896	0.0297297	0.22973	0.0864865	0.218919	0.162162	0.186486	0.267568	0.213514	0.189189	0.283784	0.162162	0.105405	1	6	2	5	4	4	7	5	4	7	4	2	1	6	2	5	4	4	7	5
Adprm	gi|160333181	N/A	0.247049	N/A	0.247049	1.42844	1.25116	0.47907	1.05289	N/A	0.34238	3.6833	2.01284	1.90918	0.636613	1.05154	1.19911	N/A	0.194118	N/A	0.132353	0.0941176	0.15	0.0823529	0.0941176	0.0823529	N/A	0.0941176	0.0823529	N/A	3	N/A	2	2	2	1	2	1	N/A	2	1	N/A	3	N/A	2	2	2	1	2
Adra2b	gi|46575786	N/A	N/A	N/A	N/A	1.18424	12.2116	N/A	6.69794	N/A	N/A	N/A	N/A	N/A	N/A	N/A	N/A	N/A	N/A	N/A	0.0551876	0.0794702	N/A	N/A	N/A	N/A	N/A	N/A	N/A	N/A	N/A	N/A	2	3	N/A	N/A	N/A	N/A	N/A	N/A	N/A	N/A	N/A	N/A	2	3	N/A	N/A	N/A
Adrb2	gi|34328092	N/A	N/A	N/A	N/A	N/A	N/A	N/A	N/A	0.0701289	N/A	N/A	0.0701289	N/A	N/A	N/A	N/A	N/A	N/A	N/A	N/A	N/A	N/A	N/A	N/A	N/A	0.0382775	N/A	N/A	N/A	N/A	N/A	N/A	N/A	N/A	N/A	N/A	N/A	1	N/A	N/A	N/A	N/A	N/A	N/A	N/A	N/A	N/A	N/A
Adrbk1	gi|33859769	N/A	N/A	N/A	N/A	18.3849	10.9887	36.2031	21.8589	120.831	65.4827	63.5462	83.2867	12.1565	1.96783	1.58588	5.23673	N/A	N/A	N/A	0.230294	0.149923	0.281298	0.244204	0.136012	0.0772798	0.55796	0.367852	0.319938	N/A	N/A	N/A	11	8	14	12	6	4	29	19	16	N/A	N/A	N/A	9	8	12	11	4
Adrbk2	gi|78711830	N/A	N/A	N/A	N/A	N/A	N/A	N/A	N/A	N/A	25.0859	N/A	25.0859	N/A	N/A	N/A	N/A	N/A	N/A	N/A	N/A	N/A	N/A	N/A	N/A	N/A	N/A	0.0712209	N/A	N/A	N/A	N/A	N/A	N/A	N/A	N/A	N/A	N/A	N/A	5	N/A	N/A	N/A	N/A	N/A	N/A	N/A	N/A	N/A
Adrm1	gi|31981027	14.38	6.41257	8.65005	9.81421	13.2208	9.27942	28.0537	16.8513	8.34866	19.0876	30.7244	19.3869	12.8807	8.21466	30.6834	17.2596	0.0884521	0.108108	0.152334	0.144963	0.108108	0.164619	0.108108	0.144963	0.142506	0.0933661	0.144963	0.142506	3	4	5	5	4	5	4	5	4	4	5	4	3	4	5	5	4	5	4	5
Adsl	gi|29788764	7.55585	26.8831	24.8067	19.7485	30.1955	48.0786	79.5552	52.6097	52.811	32.7946	24.1273	36.5776	82.8476	59.3503	71.7999	71.3326	0.305785	0.369835	0.210744	0.363636	0.359504	0.231405	0.489669	0.373967	0.305785	0.452479	0.295455	0.219008	10	11	8	12	11	9	18	11	10	17	8	6	10	11	8	12	11	9	18	11
Adss	gi|31560737	29.7579	37.0448	3.6773	23.4933	83.3016	48.9105	21.6309	51.281	61.1381	48.1545	12.5866	40.6264	107.351	98.4169	19.0124	74.9268	0.324561	0.291667	0.0526316	0.462719	0.252193	0.217105	0.532895	0.427632	0.151316	0.407895	0.289474	0.0986842	10	10	2	16	10	9	20	14	6	13	9	3	10	10	2	14	9	9	18	14
Adssl1	gi|6671519	9.06467	31.524	82.3909	40.9932	6.67936	5.54489	68.2816	26.8353	79.9782	24.1601	229.127	111.088	N/A	N/A	N/A	N/A	0.177243	0.247265	0.251641	0.161926	0.0765864	0.234136	N/A	N/A	N/A	0.492341	0.284464	0.407002	6	8	10	6	3	9	N/A	N/A	N/A	18	8	14	6	8	10	4	2	9	N/A	N/A
Adtrp	gi|225007566	22.9718	3.07426	0.734612	8.9269	N/A	0.65191	0	0.65191	N/A	N/A	N/A	N/A	N/A	N/A	N/A	N/A	0.0434783	0.0434783	0.0391304	N/A	0.0434783	0.0391304	N/A	N/A	N/A	N/A	N/A	N/A	1	1	1	N/A	1	1	N/A	N/A	N/A	N/A	N/A	N/A	0	0	0	N/A	0	0	N/A	N/A
Aebp2	gi|54112425	N/A	N/A	N/A	N/A	0	N/A	3.54427	3.54427	3.11204	0.2775	0.284398	1.22465	N/A	N/A	N/A	N/A	N/A	N/A	N/A	0.0474453	N/A	0.0564516	N/A	N/A	N/A	0.0846774	0.0510949	0.0510949	N/A	N/A	N/A	1	N/A	2	N/A	N/A	N/A	3	1	1	N/A	N/A	N/A	0	N/A	1	N/A	N/A
Aes	gi|443609482	0.322368	N/A	N/A	0.322368	1.75627	0.373858	0.432379	0.854168	N/A	N/A	N/A	N/A	1.39568	1.75383	0.253361	1.13429	0.0612245	N/A	N/A	0.122449	0.0612245	0.0816327	0.214286	0.142857	0.132653	N/A	N/A	N/A	1	N/A	N/A	2	1	1	3	2	1	N/A	N/A	N/A	0	N/A	N/A	0	0	0	0	0
Afap1	gi|33859696	N/A	N/A	N/A	N/A	1.42763	3.77503	32.2165	12.4731	N/A	N/A	N/A	N/A	N/A	N/A	N/A	N/A	N/A	N/A	N/A	0.0246238	0.0341997	0.0218878	N/A	N/A	N/A	N/A	N/A	N/A	N/A	N/A	N/A	2	2	1	N/A	N/A	N/A	N/A	N/A	N/A	N/A	N/A	N/A	2	2	1	N/A	N/A
Afap1l1	gi|31982370	N/A	N/A	N/A	N/A	9.45563	1.04078	0.823198	3.7732	N/A	N/A	N/A	N/A	32.5003	8.70509	5.35441	15.5199	N/A	N/A	N/A	0.113281	0.0481771	0.0169271	0.308594	0.223958	0.0664062	N/A	N/A	N/A	N/A	N/A	N/A	5	2	1	17	13	3	N/A	N/A	N/A	N/A	N/A	N/A	5	2	1	17	13
Afap1l2	gi|22122607	N/A	N/A	N/A	N/A	9.1973	4.09941	1.08832	4.79501	N/A	N/A	N/A	N/A	N/A	N/A	N/A	N/A	N/A	N/A	N/A	0.140606	0.110533	0.0325098	N/A	N/A	N/A	N/A	N/A	N/A	N/A	N/A	N/A	9	5	2	N/A	N/A	N/A	N/A	N/A	N/A	N/A	N/A	N/A	0	0	0	N/A	N/A
Aff1	gi|124248527	N/A	N/A	N/A	N/A	N/A	N/A	N/A	N/A	0.0395147	N/A	N/A	0.0395147	0.12704	0.257148	N/A	0.192094	N/A	N/A	N/A	N/A	N/A	N/A	0.0106732	0.0106732	N/A	0.0106732	N/A	N/A	N/A	N/A	N/A	N/A	N/A	N/A	1	1	N/A	1	N/A	N/A	N/A	N/A	N/A	N/A	N/A	N/A	0	0
Aff4	gi|17298672	N/A	N/A	0.0955556	0.0955556	0.0895945	0.662493	0.373349	0.375145	0.3734	0.666451	0.544278	0.528043	0.38886	N/A	N/A	0.38886	N/A	N/A	0.012931	0.0137931	0.012931	0.012931	0.0198276	N/A	N/A	0.025	0.012931	0.012931	N/A	N/A	1	1	1	1	2	N/A	N/A	2	1	1	N/A	N/A	1	1	1	1	2	N/A
Afg3l1	gi|66792806	9.98233	19.5969	16.4281	15.3358	N/A	3.57443	1.87625	2.72534	2.07332	N/A	1.57687	1.8251	2.20895	6.69524	2.01521	3.6398	0.130545	0.17744	0.143219	N/A	0.0228137	0.0291508	0.0253485	0.0202788	0.0139417	0.0380228	N/A	0.0291508	8	9	9	N/A	2	2	2	2	1	4	N/A	2	7	8	7	N/A	1	2	1	1
Afg3l2	gi|110625761	44.0217	46.3003	29.9084	40.0768	25.1679	26.5883	19.6892	23.8151	27.1977	31.3504	12.9064	23.8181	14.929	12.9304	21.3182	16.3925	0.244389	0.334165	0.241895	0.148379	0.168329	0.127182	0.183292	0.15212	0.130923	0.229426	0.177057	0.107232	17	22	14	10	11	7	11	10	6	17	10	6	16	21	12	10	10	7	10	9
Afm	gi|125347464	0.476159	0.45546	0.0721789	0.334599	N/A	N/A	0.0672142	0.0672142	N/A	N/A	N/A	N/A	0.184732	N/A	N/A	0.184732	0.03125	0.0180921	0.0197368	N/A	N/A	0.0197368	0.0197368	N/A	N/A	N/A	N/A	N/A	1	1	1	N/A	N/A	1	1	N/A	N/A	N/A	N/A	N/A	1	1	1	N/A	N/A	1	1	N/A
Afmid	gi|21746157	11.772	14.3811	9.15959	11.7709	N/A	0.64932	0.214785	0.432052	43.4173	0.594791	0.0715089	14.6945	N/A	N/A	N/A	N/A	0.15082	0.367213	0.157377	N/A	0.0786885	0.0786885	N/A	N/A	N/A	0.0393443	0.0360656	0.0786885	4	7	3	N/A	2	1	N/A	N/A	N/A	1	1	1	4	7	3	N/A	2	1	N/A	N/A
Aftph	gi|31088896	N/A	1.59876	0.15949	0.879126	5.771	3.61886	2.62061	4.00349	17.8485	9.93879	5.35907	11.0488	3.69435	3.44749	2.6041	3.24865	N/A	0.080292	0.0154867	0.100664	0.0693431	0.0519912	0.132603	0.0707965	0.0320796	0.287611	0.159292	0.0652655	N/A	4	1	5	4	3	7	5	2	14	9	4	N/A	0	1	1	0	1	0	1
Aga	gi|54292135	N/A	132.894	5.71937	69.3069	41.4185	43.7334	50.3389	45.1636	16.0559	32.7074	84.4362	44.3999	27.2143	35.2958	44.4775	35.6625	N/A	0.127168	0.127168	0.312139	0.239884	0.352601	0.306358	0.263006	0.33237	0.245665	0.219653	0.369942	N/A	4	4	8	6	10	8	7	9	6	5	9	N/A	1	1	2	2	2	2	2
Agap1	gi|80978937	N/A	N/A	N/A	N/A	6.20979	1.03436	4.0825	3.77555	0.198237	N/A	1.59964	0.898938	6.37232	4.34219	12.7833	7.83261	N/A	N/A	N/A	0.0771144	0.0199005	0.0485075	0.105721	0.0708955	0.090796	0.0460199	N/A	0.0174129	N/A	N/A	N/A	4	1	3	6	4	6	2	N/A	1	N/A	N/A	N/A	0	0	0	0	0
Agap3	gi|124301219	N/A	0.576016	0.301735	0.438876	65.233	7.43719	11.1533	27.9412	2.55368	2.13212	3.91435	2.86672	6.70691	7.56719	9.52275	7.93229	N/A	0.043956	0.0318681	0.0736264	0.0736264	0.0626374	0.113187	0.105495	0.0835165	0.0648352	0.0505495	0.0505495	N/A	3	2	5	6	5	7	9	6	4	3	3	N/A	2	1	1	1	1	1	3
Agfg1	gi|33563260	1.71147	0	0.220282	0.965878	90.987	133.112	32.9569	85.6852	23.3433	210.312	22.4759	85.3769	94.8791	82.9021	67.2736	81.6849	0.0214669	0.0483005	0.0536673	0.268336	0.232558	0.322004	0.332737	0.250447	0.320215	0.273703	0.205725	0.205725	1	1	2	11	7	13	12	8	12	9	6	7	1	1	1	9	7	11	11	7
Agfg2	gi|21704138	3.76292	2.4685	11.3269	5.85279	43.3893	8.89561	19.3868	23.8906	7.17169	2.89135	2.82259	4.29521	69.3992	15.74	52.0298	45.723	0.172414	0.224138	0.217241	0.537931	0.158621	0.358621	0.451724	0.355172	0.413793	0.248276	0.0689655	0.217241	4	4	5	13	2	9	12	7	9	6	2	5	0	0	0	0	0	0	0	0
Agk	gi|37537518	4.10839	7.17967	11.436	7.57469	6.40064	23.6824	25.152	18.4117	4.30287	11.1068	22.6107	12.6735	17.204	18.4455	24.3222	19.9906	0.147268	0.31829	0.15677	0.23753	0.294537	0.35867	0.451306	0.334917	0.296912	0.315914	0.147268	0.24228	5	10	4	7	9	11	14	10	9	9	5	7	5	10	4	7	9	11	14	10
Agl	gi|124486747	947.439	558.561	415.137	640.379	9.41517	583.14	50.7878	214.448	7.88709	28.7634	7.75534	14.8019	4.38496	0.93787	2.36065	2.56116	0.515666	0.545692	0.508486	0.0646214	0.489556	0.177546	0.0411227	0.0424282	0.0339426	0.157963	0.136423	0.073107	61	62	59	10	56	24	5	5	4	18	15	8	61	62	59	10	56	24	5	5
Agmat	gi|124487169	229.668	139.032	331.074	233.258	3.98886	18.8588	9.46986	10.7725	N/A	N/A	3.84344	3.84344	0.843957	0.181555	0.386355	0.470623	0.209497	0.377095	0.357542	0.265363	0.298883	0.198324	0.170391	0.0837989	0.0837989	N/A	N/A	0.0865922	6	9	9	5	5	5	3	1	1	N/A	N/A	2	6	9	9	5	5	5	3	1
Agmo	gi|148540116	8.0781	9.13109	1.00051	6.0699	N/A	N/A	5.91264	5.91264	3.09911	2.72829	6.51502	4.11414	0.264646	0.512048	N/A	0.388347	0.170022	0.116331	0.0357942	N/A	N/A	0.049217	0.0246085	0.0246085	N/A	0.0581655	0.0246085	0.0939597	4	3	1	N/A	N/A	2	1	1	N/A	2	1	3	4	3	1	N/A	N/A	2	1	1
Ago1	gi|251823852	N/A	1.94526	3.63706	2.79116	35.7941	25.2048	32.0417	31.0135	33.2649	36.1534	9.54298	26.3204	38.3242	43.318	42.6322	41.4248	N/A	0.161027	0.0630105	0.210035	0.158693	0.194866	0.333722	0.27888	0.322054	0.224037	0.240373	0.107351	N/A	10	4	13	10	12	21	16	19	16	13	7	N/A	4	1	5	3	6	8	5
Ago2	gi|219842353	5.31582	4.4309	7.83581	5.86084	26.6933	25.5518	65.2661	39.1704	21.2588	14.351	122.493	52.701	45.0729	35.2492	35.5029	38.6083	0.15814	0.205814	0.0872093	0.259302	0.254651	0.27093	0.387209	0.3	0.301163	0.294186	0.205814	0.194186	10	13	6	16	15	18	25	18	20	20	12	12	7	8	4	11	10	14	19	12
Ago3	gi|240120065	11.2742	0.985191	1.00419	4.4212	21.7705	29.8962	26.4542	26.0403	33.1094	29.6135	7.55956	23.4275	67.7066	63.0388	39.3974	56.7143	0.0616279	0.094186	0.044186	0.22093	0.168605	0.168605	0.423256	0.332558	0.353488	0.165116	0.094186	0.0418605	4	6	3	13	11	12	27	19	20	12	6	3	0	1	1	6	6	8	17	11
Agpat1	gi|254281343	N/A	0.339343	N/A	0.339343	14.4181	1.32097	1.8443	5.86114	12.6353	4.35554	3.88775	6.95954	4.35062	5.68753	4.63368	4.89061	N/A	0.0491228	N/A	0.0807018	0.0807018	0.0807018	0.0807018	0.0807018	0.0807018	0.189474	0.129825	0.0315789	N/A	1	N/A	1	1	1	1	1	1	3	2	1	N/A	1	N/A	1	1	1	1	1
Agpat2	gi|23956162	83.9476	51.556	48.1091	61.2042	3.26825	34.2036	23.1521	20.208	5.69788	15.6509	80.0466	33.7985	1.00998	38.0345	1.82644	13.6236	0.348921	0.345324	0.273381	0.136691	0.18705	0.122302	0.104317	0.0647482	0.0323741	0.226619	0.233813	0.244604	8	8	7	3	5	2	2	2	1	4	5	5	8	8	7	3	5	2	2	2
Agpat3	gi|27229278	39.4352	19.7621	11.1152	23.4375	5.67688	22.5268	24.4613	17.555	63.5783	76.7887	35.7464	58.7045	20.4921	19.1603	9.20485	16.2858	0.25266	0.207447	0.178191	0.101064	0.191489	0.178191	0.202128	0.143617	0.106383	0.324468	0.18617	0.220745	11	8	6	3	6	7	8	6	3	15	8	8	11	8	6	3	6	7	8	6
Agpat4	gi|27229064	N/A	N/A	N/A	N/A	1.49665	6.59012	3.59591	3.89423	0	0.0486823	N/A	0.0486823	5.79107	20.034	8.82135	11.5488	N/A	N/A	N/A	0.0978836	0.142857	0.0661376	0.230159	0.243386	0.150794	0.0291005	0.021164	N/A	N/A	N/A	N/A	3	6	2	9	9	5	1	1	N/A	N/A	N/A	N/A	3	6	2	9	9
Agpat5	gi|27229077	0.324315	0.65212	0.491712	0.489382	9.57256	17.6516	7.74726	11.6572	3.86356	3.48977	3.47748	3.61027	60.3722	16.7571	71.8755	49.6683	0.0328767	0.0684932	0.0328767	0.139726	0.150685	0.180822	0.271233	0.126027	0.254795	0.167123	0.0191781	0.150685	1	2	1	4	5	4	10	5	6	4	1	4	1	2	1	4	5	4	10	5
Agpat6	gi|30520301	1.42344	2.6669	0.213349	1.43456	0.076781	4.23648	1.54092	1.95139	0.542718	0.119002	N/A	0.33086	0.658468	1.48666	0.457002	0.867377	0.111842	0.179825	0.0570175	0.0285088	0.116228	0.0635965	0.0526316	0.0855263	0.0570175	0.122807	0.0307018	N/A	4	7	3	1	4	2	2	3	2	4	1	N/A	3	5	3	1	4	2	1	3
Agpat9	gi|27370046	N/A	0.124276	N/A	0.124276	N/A	N/A	N/A	N/A	N/A	N/A	0.911164	0.911164	0.583158	N/A	1.39548	0.989321	N/A	0.118721	N/A	N/A	N/A	N/A	0.0547945	N/A	0.0228311	N/A	N/A	0.0251142	N/A	4	N/A	N/A	N/A	N/A	2	N/A	1	N/A	N/A	1	N/A	2	N/A	N/A	N/A	N/A	1	N/A
Agps	gi|295444834	0.619426	10.7489	N/A	5.68414	3.14131	28.6816	5.86039	12.5611	33.8208	50.6648	13.1498	32.5451	14.373	11.6625	6.58222	10.8725	0.0432191	0.0327869	N/A	0.14456	0.219076	0.122206	0.327869	0.228018	0.120715	0.415797	0.338301	0.146051	2	1	N/A	5	9	6	14	10	5	21	14	7	2	1	N/A	5	9	6	14	10
Agrn	gi|344217723	N/A	N/A	N/A	N/A	5.62529	8.46083	0.475294	4.85381	N/A	N/A	N/A	N/A	8.80714	3.21777	8.80458	6.94316	N/A	N/A	N/A	0.102753	0.039823	0.0132743	0.12881	0.0471976	0.0589971	N/A	N/A	N/A	N/A	N/A	N/A	10	5	2	15	5	7	N/A	N/A	N/A	N/A	N/A	N/A	10	5	2	15	5
Agt	gi|113461998	1.87603	3.33884	1.49112	2.23533	0.188226	1.13096	0.452393	0.590526	0.0705888	0.15435	N/A	0.112469	0.0836144	0.341924	N/A	0.212769	0.093361	0.124481	0.0456432	0.0186722	0.060166	0.026971	0.0560166	0.0186722	N/A	0.0560166	0.026971	N/A	2	6	2	1	3	1	1	1	N/A	1	1	N/A	2	6	2	1	3	1	1	1
Agtpbp1	gi|114158683	N/A	0.0858478	N/A	0.0858478	N/A	0.0920132	N/A	0.0920132	N/A	N/A	N/A	N/A	N/A	N/A	N/A	N/A	N/A	0.0126743	N/A	N/A	0.0126743	N/A	N/A	N/A	N/A	N/A	N/A	N/A	N/A	1	N/A	N/A	1	N/A	N/A	N/A	N/A	N/A	N/A	N/A	N/A	0	N/A	N/A	0	N/A	N/A	N/A
Agtr1a	gi|28893437	N/A	N/A	N/A	N/A	0.12634	3.14071	N/A	1.63353	N/A	N/A	N/A	N/A	N/A	N/A	N/A	N/A	N/A	N/A	N/A	0.0473538	0.0501393	N/A	N/A	N/A	N/A	N/A	N/A	N/A	N/A	N/A	N/A	1	2	N/A	N/A	N/A	N/A	N/A	N/A	N/A	N/A	N/A	N/A	1	1	N/A	N/A	N/A
Agtr1b	gi|157012005	N/A	N/A	N/A	N/A	N/A	N/A	0.235772	0.235772	N/A	N/A	N/A	N/A	N/A	N/A	N/A	N/A	N/A	N/A	N/A	N/A	N/A	0.0250696	N/A	N/A	N/A	N/A	N/A	N/A	N/A	N/A	N/A	N/A	N/A	1	N/A	N/A	N/A	N/A	N/A	N/A	N/A	N/A	N/A	N/A	N/A	0	N/A	N/A
Agtrap	gi|31542119	N/A	N/A	N/A	N/A	0.422387	3.39684	N/A	1.90962	0.962874	4.23339	0.487176	1.89448	0.770167	4.60963	0	2.6899	N/A	N/A	N/A	0.248447	0.248447	N/A	0.248447	0.304348	0.248447	0.248447	0.248447	0.248447	N/A	N/A	N/A	1	1	N/A	1	2	1	1	1	1	N/A	N/A	N/A	1	1	N/A	1	2
Agxt	gi|452881620	683.627	364.754	211.246	419.876	23.0665	35.9699	12.1145	23.717	6.65529	29.8648	3.06885	13.1963	3.32269	5.12952	3.49157	3.98126	0.270408	0.392857	0.27551	0.234694	0.303571	0.109694	0.142857	0.145408	0.0229592	0.206633	0.165816	0.0484694	10	12	10	7	9	4	5	4	1	7	5	2	0	0	0	0	0	0	0	0
Agxt2	gi|73661178	515.747	332.89	737.436	528.691	5.19097	36.4764	20.4849	20.7174	4.54198	5.33095	5.50365	5.12553	0.508958	0.408618	1.39211	0.769894	0.373383	0.63586	0.526802	0.133087	0.316081	0.182994	0.0554529	0.0166359	0.0573013	0.077634	0.0573013	0.168207	20	23	21	5	12	8	2	1	2	3	3	7	20	23	21	5	12	8	2	1
Ahctf1	gi|158508460	6.99217	6.74709	0.458848	4.7327	20.8951	23.9349	39.5778	28.1359	8.1913	11.8261	48.1316	22.7164	12.9027	41.5469	42.7439	32.3978	0.00401248	0.0499331	0.0138208	0.0508248	0.076683	0.0463665	0.149354	0.104325	0.0584039	0.135087	0.0864913	0.0597414	1	7	2	9	13	8	23	17	10	21	12	11	1	7	2	9	13	8	23	17
Ahcy	gi|262263372	10817.1	8139.28	8760.96	9239.12	508.302	3403.74	652.128	1521.39	474.29	382.311	370.572	409.058	327.495	383.221	474.247	394.988	0.701389	0.712963	0.62963	0.583333	0.627315	0.546296	0.655093	0.518519	0.479167	0.712963	0.490741	0.525463	31	27	29	27	24	20	26	18	17	27	18	17	13	12	10	7	11	6	9	7
Ahcyl1	gi|27734986	152.245	92.5804	16.0983	86.9747	52.388	57.4648	27.5852	45.8127	86.4142	52.4889	52.2786	63.7272	59.4718	41.9605	61.2036	54.212	0.266038	0.332075	0.169811	0.443396	0.313208	0.228302	0.503774	0.332075	0.354717	0.509434	0.328302	0.241509	12	15	12	17	13	10	23	17	14	22	17	15	6	8	4	11	6	3	13	6
Ahcyl2	gi|342307101	130.316	80.4253	14.4925	75.0781	25.5782	36.751	26.0105	29.4466	116.983	75.3903	87.7213	93.365	35.215	30.8014	59.4005	41.8056	0.189542	0.161417	0.135621	0.21732	0.204724	0.279528	0.390523	0.24183	0.178105	0.464052	0.328431	0.310458	9	8	10	11	9	12	20	15	10	27	18	18	0	0	0	0	0	0	0	0
Ahdc1	gi|124244060	N/A	0.019548	N/A	0.019548	N/A	0.145872	N/A	0.145872	N/A	N/A	N/A	N/A	N/A	0.0144148	N/A	0.0144148	N/A	0.010665	N/A	N/A	0.00752823	N/A	N/A	0.010665	N/A	N/A	N/A	N/A	N/A	1	N/A	N/A	1	N/A	N/A	1	N/A	N/A	N/A	N/A	N/A	1	N/A	N/A	1	N/A	N/A	1
Ahnak	gi|61743961	N/A	1.13551	0.15963	0.64757	1751.6	570.731	342.291	888.209	27.3693	19.0664	2.50521	16.3136	704.54	318.258	302.291	441.696	N/A	0.0350071	0.00194484	0.722242	0.436351	0.332921	0.689887	0.374293	0.319484	0.116337	0.0772631	0.0449081	N/A	4	1	237	112	85	214	101	81	18	15	5	N/A	4	1	234	110	84	211	100
Ahnak2	gi|309262791	N/A	N/A	N/A	N/A	N/A	N/A	50.1287	50.1287	N/A	N/A	N/A	N/A	N/A	N/A	N/A	N/A	N/A	N/A	N/A	N/A	N/A	0.0233766	N/A	N/A	N/A	N/A	N/A	N/A	N/A	N/A	N/A	N/A	N/A	1	N/A	N/A	N/A	N/A	N/A	N/A	N/A	N/A	N/A	N/A	N/A	0	N/A	N/A
Ahr	gi|7304873	N/A	N/A	N/A	N/A	N/A	0.541518	0.490717	0.516117	N/A	N/A	N/A	N/A	3.032	4.31209	2.16757	3.17055	N/A	N/A	N/A	N/A	0.0136646	0.0136646	0.063354	0.0658385	0.0136646	N/A	N/A	N/A	N/A	N/A	N/A	N/A	1	1	4	4	1	N/A	N/A	N/A	N/A	N/A	N/A	N/A	1	1	4	4
Ahsa1	gi|22122515	67.3529	28.7264	27.936	41.3384	44.9351	55.4024	68.9771	56.4382	73.1826	58.6984	46.1472	59.3427	55.9129	47.4171	37.86	47.0634	0.517751	0.491124	0.360947	0.411243	0.387574	0.426036	0.680473	0.43787	0.369822	0.606509	0.464497	0.360947	11	10	8	10	9	10	18	10	9	17	11	8	11	10	8	10	9	10	18	10
Ahsa2	gi|62530188	0.959167	0.753648	1.34639	1.01973	0.496062	N/A	N/A	0.496062	0.657201	N/A	N/A	0.657201	1.55617	N/A	N/A	1.55617	0.0332326	0.145015	0.0362538	0.0271903	N/A	N/A	0.060423	N/A	N/A	0.0271903	N/A	N/A	1	3	1	1	N/A	N/A	2	N/A	N/A	1	N/A	N/A	1	3	1	1	N/A	N/A	2	N/A
Ahsg	gi|451172066	19.9501	36.5625	18.7685	25.0937	18.7123	9.38501	10.5246	12.874	8.34465	1.40498	5.78965	5.17976	18.4866	1.23741	4.81349	8.17917	0.2	0.284058	0.189349	0.342029	0.15942	0.186391	0.310145	0.180095	0.186391	0.310145	0.100592	0.186391	4	7	4	7	3	4	8	2	4	7	2	4	1	1	0	1	1	0	1	0
Aida	gi|32189430	N/A	N/A	N/A	N/A	5.70703	13.8597	0.768704	6.77846	4.5299	1.83103	1.81453	2.72515	17.2977	21.6548	5.84495	14.9325	N/A	N/A	N/A	0.245902	0.157377	0.0295082	0.422951	0.157377	0.180328	0.2	0.0262295	0.0491803	N/A	N/A	N/A	6	4	1	9	4	5	5	1	2	N/A	N/A	N/A	6	4	1	9	4
Aif1	gi|9506379	0	N/A	N/A	0	121.484	4.0539	193.365	106.301	1483.16	295.648	200.172	659.659	0.265365	2.61567	N/A	1.44052	0.0612245	N/A	N/A	0.673469	0.115646	0.496599	0.115646	0.115646	N/A	0.714286	0.394558	0.537415	1	N/A	N/A	10	1	7	1	1	N/A	13	4	7	1	N/A	N/A	10	1	7	1	1
Aifm1	gi|6755004	745.787	381.754	502.169	543.236	132.037	218.471	138.158	162.889	96.8272	56.4473	72.5157	75.2634	99.1172	118.559	91.4329	103.036	0.413399	0.352941	0.366013	0.372549	0.22549	0.331699	0.348039	0.263072	0.289216	0.349673	0.171569	0.29902	22	17	20	22	12	18	21	12	14	20	10	14	22	17	20	22	12	18	21	12
Aifm2	gi|85861162	18.3741	7.16949	4.76493	10.1028	3.39471	16.0851	3.7305	7.73676	4.70514	6.06541	2.62943	4.46666	1.0736	4.09787	9.90339	5.02495	0.233244	0.174263	0.198391	0.179625	0.152815	0.104558	0.117962	0.101877	0.0911528	0.297587	0.0643432	0.0911528	7	6	7	5	5	4	3	3	3	8	2	3	1	1	2	1	1	0	1	1
Aig1	gi|13384848	N/A	N/A	N/A	N/A	N/A	N/A	N/A	N/A	N/A	0.227353	N/A	0.227353	N/A	N/A	N/A	N/A	N/A	N/A	N/A	N/A	N/A	N/A	N/A	N/A	N/A	N/A	0.0343511	N/A	N/A	N/A	N/A	N/A	N/A	N/A	N/A	N/A	N/A	N/A	1	N/A	N/A	N/A	N/A	N/A	N/A	N/A	N/A	N/A
Aim1	gi|163965368	N/A	0.375897	0.392795	0.384346	0.257955	N/A	3.15905	1.7085	4.36123	8.01738	13.406	8.59487	N/A	N/A	N/A	N/A	N/A	0.0141928	0.0212892	0.00650503	N/A	0.030751	N/A	N/A	N/A	0.155529	0.0538143	0.0626848	N/A	1	2	1	N/A	4	N/A	N/A	N/A	13	5	9	N/A	1	2	1	N/A	4	N/A	N/A
Aim2	gi|162461985	N/A	N/A	N/A	N/A	0.430504	N/A	0.73775	0.584127	4.28419	0.713902	7.19989	4.06599	0.507613	N/A	N/A	0.507613	N/A	N/A	N/A	0.0367232	N/A	0.0762712	0.0225989	N/A	N/A	0.313559	0.0762712	0.183616	N/A	N/A	N/A	1	N/A	1	1	N/A	N/A	8	2	5	N/A	N/A	N/A	1	N/A	1	1	N/A
Aimp1	gi|126012517	50.6836	57.2951	35.2081	47.7289	55.6451	28.0692	64.0214	49.2452	45.3055	18.0702	54.0162	39.1306	70.0249	45.4374	87.0826	67.515	0.520376	0.426332	0.435737	0.592476	0.369906	0.435737	0.680251	0.451411	0.598746	0.532915	0.369906	0.423197	10	10	9	12	7	9	15	9	13	12	7	9	10	10	9	12	7	9	15	9
Aimp2	gi|22122695	19.0699	15.7351	10.2713	15.0254	7.498	29.0311	7.84146	14.7902	14.2296	17.0533	2.51315	11.2654	15.0791	25.7667	7.74649	16.1974	0.28125	0.35625	0.325	0.33125	0.303125	0.375	0.3125	0.33125	0.389286	0.2875	0.28125	0.228571	4	6	6	5	5	7	6	5	6	5	4	3	1	1	2	1	1	2	1	1
Aip	gi|443497959	3.189	2.46264	1.79732	2.48299	33.0681	54.3365	30.3642	39.2563	39.7863	32.6824	18.5242	30.331	27.3423	21.6965	19.0426	22.6938	0.127273	0.218182	0.0939394	0.439394	0.381818	0.348485	0.427273	0.293939	0.278788	0.5	0.324242	0.257576	3	5	2	13	10	8	12	7	7	14	8	6	3	5	2	13	10	8	12	7
Ak1	gi|311771692	N/A	N/A	N/A	N/A	0.244509	2.78642	0.541067	1.19067	N/A	N/A	N/A	N/A	N/A	N/A	N/A	N/A	N/A	N/A	N/A	0.0618557	0.139175	0.0670103	N/A	N/A	N/A	N/A	N/A	N/A	N/A	N/A	N/A	1	2	1	N/A	N/A	N/A	N/A	N/A	N/A	N/A	N/A	N/A	0	0	0	N/A	N/A
Ak2	gi|34328230	1339.84	937.518	1574.27	1283.88	140.673	195.375	101.119	145.722	191.369	109.749	105.877	135.665	98.5602	31.6364	53.713	61.3032	0.681034	0.607759	0.616379	0.659483	0.543103	0.534483	0.672414	0.525862	0.568966	0.633621	0.573276	0.62069	19	15	12	15	10	11	12	8	9	14	10	12	0	0	0	0	0	0	0	0
Ak3	gi|23956104	788.534	857.336	547.135	731.002	93.3104	123.136	79.6903	98.7124	48.0009	81.4057	72.3402	67.2489	30.846	47.304	43.8848	40.6783	0.647577	0.669604	0.665198	0.563877	0.594714	0.528634	0.462555	0.555066	0.339207	0.581498	0.550661	0.480176	16	14	14	11	12	11	11	11	7	12	10	8	16	14	14	11	12	11	11	11
Ak4	gi|294862286	44.683	82.7875	56.6276	61.366	7.94724	24.8041	9.58271	14.1113	N/A	N/A	0.815624	0.815624	N/A	N/A	N/A	N/A	0.412556	0.506726	0.421525	0.295964	0.255605	0.251121	N/A	N/A	N/A	N/A	N/A	0.058296	6	8	8	4	5	5	N/A	N/A	N/A	N/A	N/A	1	6	8	8	4	5	5	N/A	N/A
Akap1	gi|110347489	28.6682	16.2375	8.12701	17.6776	3.20736	5.13349	0.895001	3.07862	0.218559	0.933712	0.693243	0.615171	8.50681	4.27546	2.60192	5.12806	0.203034	0.201867	0.0886814	0.0291715	0.084014	0.0315053	0.169195	0.101517	0.042007	0.0163361	0.0163361	0.0163361	12	11	5	2	4	2	9	4	3	1	1	1	12	11	5	2	4	2	9	4
Akap10	gi|40807354	N/A	N/A	N/A	N/A	6.79077	3.21597	13.1148	7.70717	16.6088	16.5215	53.8552	28.9951	9.94895	4.06937	6.82642	6.94825	N/A	N/A	N/A	0.129909	0.117825	0.0996979	0.246224	0.123867	0.0770393	0.309668	0.151057	0.128399	N/A	N/A	N/A	5	6	5	11	6	5	13	8	7	N/A	N/A	N/A	5	6	5	11	6
Akap11	gi|256818808	N/A	0.0472233	N/A	0.0472233	0.322454	0.511286	16.0318	5.62185	6.85299	1.46683	1.994	3.43794	0	N/A	N/A	0	N/A	0.00527983	N/A	0.0100317	0.0116156	0.0116156	0.0063358	N/A	N/A	0.0512144	0.0105597	0.0126716	N/A	1	N/A	2	2	2	1	N/A	N/A	8	2	2	N/A	1	N/A	2	2	2	1	N/A
Akap12	gi|13626040	0	N/A	N/A	0	74.7159	42.0098	32.9468	49.8908	N/A	1.0369	N/A	1.0369	157.096	128.025	140.151	141.757	0.0166271	N/A	N/A	0.293349	0.125891	0.0997625	0.485748	0.260095	0.171021	N/A	0.0154394	N/A	1	N/A	N/A	34	14	11	51	24	18	N/A	2	N/A	1	N/A	N/A	34	14	11	51	24
Akap13	gi|189181672	1.19425	1.60716	N/A	1.40071	2.53257	8.14844	2.09578	4.25893	39.8814	13.2009	10.9471	21.3431	0.718397	N/A	0.0961748	0.407286	0.018732	0.0331412	N/A	0.0450288	0.0381844	0.0198127	0.0158501	N/A	0.004683	0.0951009	0.0425072	0.0396254	3	6	N/A	7	7	4	3	N/A	1	18	9	8	3	6	N/A	7	7	4	3	N/A
Akap2	gi|78711834	N/A	N/A	N/A	N/A	266.607	121.432	27.852	138.63	0.0243711	0.383679	0.0322008	0.14675	615.599	230.115	256.203	367.306	N/A	N/A	N/A	0.351136	0.298113	0.21761	0.378409	0.346591	0.272727	0.0125786	0.0238994	0.0100629	N/A	N/A	N/A	27	20	12	31	26	19	1	1	1	N/A	N/A	N/A	2	0	0	2	1
Akap7	gi|145864493	N/A	N/A	N/A	N/A	0.243117	N/A	N/A	0.243117	0.526875	N/A	N/A	0.526875	0.681083	0.116584	0.237363	0.34501	N/A	N/A	N/A	0.0382166	N/A	N/A	0.0382166	0.0573248	0.0382166	0.0382166	N/A	N/A	N/A	N/A	N/A	1	N/A	N/A	1	1	1	1	N/A	N/A	N/A	N/A	N/A	1	N/A	N/A	1	1
Akap8	gi|31560394	N/A	1.97597	4.77944	3.3777	8.8238	3.25407	2.44564	4.84117	13.3423	10.1982	10.2009	11.2471	16.9342	10.954	32.745	20.2111	N/A	0.0305677	0.0451237	0.219796	0.0640466	0.0451237	0.160116	0.110626	0.160116	0.320233	0.11936	0.0334789	N/A	2	2	9	2	3	9	5	6	16	6	2	N/A	2	2	9	2	3	9	5
Akap8l	gi|70780373	N/A	0.225434	N/A	0.225434	2.46684	3.1824	0.901737	2.18366	1.29605	0.634801	N/A	0.965427	0.410589	0.526428	1.24197	0.726329	N/A	0.0218409	N/A	0.0358814	0.0140406	0.0218409	0.0436817	0.0421217	0.0390016	0.0670827	0.0202808	N/A	N/A	1	N/A	2	1	1	2	2	2	3	1	N/A	N/A	1	N/A	2	1	1	2	2
Akap9	gi|125661048	0.109167	2.33158	N/A	1.22037	18.5221	1.73148	0.267613	6.8404	15.4987	4.17138	0	9.83502	9.00418	10.7025	1.55117	7.08594	0.0026462	0.0232866	N/A	0.0365176	0.0134956	0.00608627	0.0730352	0.0394284	0.00873247	0.0690659	0.0201111	0.0026462	1	7	N/A	10	4	2	19	11	3	18	5	1	1	7	N/A	10	4	2	19	11
Akna	gi|113865877	N/A	N/A	N/A	N/A	N/A	N/A	N/A	N/A	0.0286346	0.161024	N/A	0.0948291	N/A	N/A	N/A	N/A	N/A	N/A	N/A	N/A	N/A	N/A	N/A	N/A	N/A	0.00997151	0.019943	N/A	N/A	N/A	N/A	N/A	N/A	N/A	N/A	N/A	N/A	1	2	N/A	N/A	N/A	N/A	N/A	N/A	N/A	N/A	N/A
Akp3	gi|110347479	N/A	N/A	N/A	N/A	N/A	N/A	0.480429	0.480429	N/A	N/A	N/A	N/A	N/A	N/A	N/A	N/A	N/A	N/A	N/A	N/A	N/A	0.0518784	N/A	N/A	N/A	N/A	N/A	N/A	N/A	N/A	N/A	N/A	N/A	2	N/A	N/A	N/A	N/A	N/A	N/A	N/A	N/A	N/A	N/A	N/A	1	N/A	N/A
Akr1a1	gi|10946870	1381.87	983.372	2759.53	1708.26	734.827	514.517	1512.54	920.627	1056.17	392.318	814.105	754.199	1118.98	339.299	881.454	779.911	0.658462	0.56	0.529231	0.723077	0.507692	0.532308	0.701538	0.652308	0.553846	0.723077	0.421538	0.495385	19	13	14	20	11	12	20	16	13	22	12	11	19	13	14	20	11	12	20	16
Akr1b10	gi|71067102	N/A	N/A	N/A	N/A	260.299	196.974	120.572	192.615	96.7673	141.931	66.6397	101.779	400.043	511.503	562.55	491.365	N/A	N/A	N/A	0.39557	0.363924	0.367089	0.363924	0.398734	0.398734	0.348101	0.367089	0.341772	N/A	N/A	N/A	11	10	10	10	11	11	10	11	10	N/A	N/A	N/A	5	4	4	3	4
Akr1b3	gi|160707894	79.8953	71.3944	7.85486	53.0482	1202.18	717.052	1115.91	1011.71	1066.49	1121.04	738.189	975.24	1474.78	878.799	1361.05	1238.21	0.243671	0.208861	0.208861	0.556962	0.566456	0.455696	0.60443	0.518987	0.487342	0.481013	0.452532	0.417722	7	6	6	22	16	13	18	16	15	16	14	14	6	5	5	21	15	13	17	15
Akr1b7	gi|160415215	0.346744	N/A	N/A	0.346744	N/A	N/A	N/A	N/A	N/A	N/A	N/A	N/A	N/A	N/A	N/A	N/A	0.0253165	N/A	N/A	N/A	N/A	N/A	N/A	N/A	N/A	N/A	N/A	N/A	1	N/A	N/A	N/A	N/A	N/A	N/A	N/A	N/A	N/A	N/A	N/A	0	N/A	N/A	N/A	N/A	N/A	N/A	N/A
Akr1b8	gi|6679791	N/A	N/A	0.0891016	0.0891016	575.719	315.568	183.63	358.305	N/A	35.8267	21.9746	28.9006	1172.14	1219.31	1223.75	1205.07	N/A	N/A	0.0253165	0.629747	0.265823	0.370253	0.550633	0.591772	0.420886	N/A	0.240506	0.212025	N/A	N/A	1	21	7	10	15	13	12	N/A	6	5	N/A	N/A	0	14	2	4	8	6
Akr1c12	gi|85719330	311.023	293.516	134.951	246.496	79.0961	73.6761	20.1842	57.6521	38.8969	181.215	N/A	110.056	149.407	N/A	N/A	149.407	0.541796	0.622291	0.628483	0.532508	0.569659	0.439628	0.275542	N/A	N/A	0.572755	0.414861	N/A	16	15	16	13	13	10	6	N/A	N/A	13	11	N/A	3	4	3	2	5	3	1	N/A
Akr1c13	gi|171846276	355.544	255.6	149.455	253.533	83.9303	84.8143	32.462	67.0688	56.2477	192.369	44.5666	97.7277	155.712	252.161	7.52984	138.467	0.600619	0.597523	0.653251	0.690402	0.436533	0.442724	0.458204	0.362229	0.25387	0.603715	0.486068	0.424149	18	15	19	18	11	12	11	9	5	17	13	11	5	4	6	7	3	5	5	2
Akr1c14	gi|19527294	972.771	499.577	529.429	667.259	19.3838	147.569	63.1713	76.708	1.37432	0.285574	19.0695	6.9098	2.31068	0.737264	1.28405	1.444	0.71517	0.671827	0.647059	0.399381	0.622291	0.380805	0.275542	0.0959752	0.0650155	0.176471	0.0371517	0.0897833	18	17	17	11	16	10	7	2	2	4	1	3	16	15	15	9	14	8	6	2
Akr1c18	gi|19527284	N/A	N/A	N/A	N/A	N/A	N/A	N/A	N/A	N/A	N/A	N/A	N/A	0.22987	N/A	N/A	0.22987	N/A	N/A	N/A	N/A	N/A	N/A	0.0278638	N/A	N/A	N/A	N/A	N/A	N/A	N/A	N/A	N/A	N/A	N/A	1	N/A	N/A	N/A	N/A	N/A	N/A	N/A	N/A	N/A	N/A	N/A	0	N/A
Akr1c19	gi|282398141	396.66	253.549	147.398	265.869	52.1612	49.0465	13.1368	38.1148	34.9718	N/A	6.16225	20.567	147.916	237.353	6.62526	130.631	0.486068	0.510836	0.498452	0.352941	0.44582	0.328173	0.334365	0.133127	0.142415	0.105263	N/A	0.105263	13	12	12	8	10	6	8	4	3	3	N/A	4	11	10	10	6	8	5	6	2
Akr1c20	gi|16905111	96.8798	81.9662	166.653	115.166	2.73962	102.218	N/A	52.4788	N/A	N/A	N/A	N/A	N/A	N/A	3.63014	3.63014	0.423664	0.561069	0.217557	0.0916031	0.248092	N/A	N/A	N/A	0.0305344	N/A	N/A	N/A	9	11	6	2	6	N/A	N/A	N/A	1	N/A	N/A	N/A	7	9	4	1	4	N/A	N/A	N/A
Akr1c6	gi|13487925	2435.63	2423.59	2536.46	2465.23	119.017	1198.09	156.679	491.264	7.68188	4.17854	6.83516	6.23186	6.88959	30.7077	12.5209	16.7061	0.653251	0.637771	0.755418	0.671827	0.665635	0.674923	0.312693	0.22291	0.232198	0.188854	0.151703	0.201238	22	20	25	25	21	19	9	6	4	5	3	4	18	15	20	21	16	14	7	4
Akr1d1	gi|21703734	253.439	356.11	309.314	306.288	6.18594	89.97	14.9586	37.0382	N/A	N/A	N/A	N/A	N/A	0.11827	0.355261	0.236766	0.556923	0.673846	0.633846	0.372308	0.646154	0.406154	N/A	0.0430769	0.107692	N/A	N/A	N/A	15	15	14	7	13	7	N/A	1	1	N/A	N/A	N/A	15	15	14	7	13	7	N/A	1
Akr1e1	gi|93277108	25.522	21.1894	169.774	72.1618	71.1092	277.941	36.9469	128.666	19.8121	85.4899	232.846	112.716	45.3399	73.617	32.8031	50.5867	0.45515	0.504983	0.30897	0.27907	0.262458	0.255814	0.289037	0.322259	0.249169	0.299003	0.312292	0.275748	11	12	7	8	7	8	8	10	7	9	9	8	11	12	7	8	7	8	8	10
Akr7a5	gi|240120054	407.276	484.366	382.405	424.682	56.6568	131.69	100.768	96.3716	75.4511	21.875	76.9631	58.0964	47.7452	18.1245	32.1614	32.677	0.419619	0.476839	0.416894	0.283379	0.482289	0.288828	0.441417	0.264305	0.228883	0.316076	0.179837	0.117166	12	12	11	9	11	9	12	7	7	10	5	4	12	12	11	9	11	9	12	7
Akt1	gi|6753034	N/A	0.655938	N/A	0.655938	13.6185	26.1766	31.4689	23.7547	34.2162	49.7014	25.9866	36.6347	44.6846	16.9007	35.8133	32.4662	N/A	0.075	N/A	0.433333	0.166667	0.166667	0.339583	0.2375	0.241667	0.454167	0.208333	0.204167	N/A	2	N/A	14	7	6	14	10	9	17	8	8	N/A	0	N/A	0	0	0	0	0
Akt1s1	gi|359807125	0.238059	2.65027	2.2879	1.72541	9.08129	4.08568	2.52179	5.22958	2.53126	1.73142	N/A	2.13134	6.79584	7.04995	3.53419	5.79333	0.0700389	0.11284	0.0700389	0.202335	0.108949	0.0972763	0.284047	0.11284	0.0972763	0.171206	0.108949	N/A	1	3	1	5	2	2	6	3	2	4	2	N/A	1	3	1	5	2	2	6	3
Akt2	gi|158937315	6.52628	5.20586	2.92363	4.88526	9.81637	6.82814	7.26143	7.96865	27.9433	3.89237	11.8206	14.5521	12.7299	6.36604	1.77487	6.95693	0.195426	0.261954	0.118503	0.203742	0.0706861	0.120582	0.151767	0.160083	0.0665281	0.382536	0.110187	0.193347	6	9	3	7	3	4	7	6	3	16	3	6	4	8	3	4	2	4	3	2
Akt3	gi|190883484	0.570348	N/A	N/A	0.570348	3.26661	3.60441	5.20973	4.02691	16.8127	13.8494	3.07342	11.2452	16.5499	10.0982	10.7182	12.4554	0.0709812	N/A	N/A	0.114823	0.0375783	0.102296	0.263048	0.298539	0.148225	0.242171	0.125261	0.0897704	2	N/A	N/A	4	2	3	9	11	5	9	4	3	0	N/A	N/A	1	1	3	5	7
Aktip	gi|6753918	N/A	N/A	N/A	N/A	N/A	0.527076	N/A	0.527076	0.345475	N/A	N/A	0.345475	0.61937	0.966218	N/A	0.792794	N/A	N/A	N/A	N/A	0.0547945	N/A	0.126712	0.136986	N/A	0.126712	N/A	N/A	N/A	N/A	N/A	N/A	1	N/A	2	3	N/A	2	N/A	N/A	N/A	N/A	N/A	N/A	1	N/A	2	3
Alad	gi|451172117	62.6372	145.587	216.361	141.528	137.547	135.583	102.047	125.059	1.74129	7.3674	20.3232	9.81063	77.6267	59.8833	105.871	81.127	0.275758	0.318182	0.412121	0.442424	0.281818	0.3	0.463636	0.157576	0.230303	0.0636364	0.130303	0.0909091	7	8	10	12	7	7	11	5	6	2	4	3	7	8	10	12	7	7	11	5
Alas1	gi|160707967	1.18046	6.09555	1.36878	2.88159	N/A	0.236938	N/A	0.236938	N/A	N/A	N/A	N/A	1.96644	0.345241	0.161983	0.824553	0.11215	0.105919	0.0545171	N/A	0.0233645	N/A	0.0576324	0.0233645	0.0264798	N/A	N/A	N/A	5	5	3	N/A	1	N/A	3	1	1	N/A	N/A	N/A	5	5	3	N/A	1	N/A	3	1
Alas2	gi|156255176	0.759236	3.85068	1.85742	2.15578	N/A	N/A	N/A	N/A	N/A	N/A	N/A	N/A	N/A	N/A	N/A	N/A	0.0384615	0.0314685	0.0734266	N/A	N/A	N/A	N/A	N/A	N/A	N/A	N/A	N/A	1	2	3	N/A	N/A	N/A	N/A	N/A	N/A	N/A	N/A	N/A	0	0	0	N/A	N/A	N/A	N/A	N/A
Alb	gi|163310765	1611.86	1796.28	1853.17	1753.77	18853.6	66602.1	38044.4	41166.7	1682.75	75939.6	12676.4	30099.6	3121.51	20452.7	7447.37	10340.5	0.648026	0.606908	0.641447	0.662829	0.618421	0.675987	0.751645	0.587171	0.460526	0.751645	0.611842	0.583882	39	29	30	37	30	30	40	29	19	45	29	25	39	29	30	37	30	30	40	29
Alcam	gi|31791059	19.6994	17.4281	30.6617	22.5964	13.6358	88.5206	68.4895	56.882	6.47571	3.0138	9.24325	6.24425	21.6765	1.87382	3.03302	8.86111	0.262436	0.212693	0.277873	0.2247	0.319039	0.331046	0.209262	0.140652	0.102916	0.149228	0.128645	0.106346	8	8	12	10	13	14	7	5	4	6	4	5	8	8	12	10	13	14	7	5
Aldh16a1	gi|26080429	61.6676	45.1254	42.9212	49.9047	20.6204	43.7675	25.4412	29.943	102.415	37.1843	31.0807	56.8933	19.6906	6.97232	3.15935	9.94077	0.226933	0.218204	0.17581	0.0947631	0.190773	0.138404	0.23192	0.120948	0.0399002	0.238155	0.164589	0.13591	11	13	10	6	11	8	11	7	2	17	8	7	11	13	10	6	11	8	11	7
Aldh18a1	gi|255958294	N/A	N/A	N/A	N/A	83.7092	4.93833	38.0372	42.2282	129.891	92.0122	205.776	142.56	0.89978	0.484239	0.994883	0.792967	N/A	N/A	N/A	0.233291	0.0781841	0.281211	0.0277427	0.0201765	0.0517024	0.352201	0.248424	0.325347	N/A	N/A	N/A	14	4	18	2	1	2	22	14	22	N/A	N/A	N/A	0	0	0	0	0
Aldh1a1	gi|85861182	4334.94	9226.48	13493.3	9018.24	641.68	7659.88	1396.97	3232.84	95.1797	54.8082	71.3746	73.7875	53.5101	59.5746	61.6082	58.231	0.626747	0.616766	0.556886	0.636727	0.512974	0.576846	0.512974	0.339321	0.413174	0.419162	0.229541	0.273453	36	30	35	33	28	27	17	15	16	14	10	11	23	20	25	21	19	18	11	12
Aldh1a3	gi|170650621	55.0026	N/A	N/A	55.0026	18.6897	8.52106	3.36032	10.1904	N/A	N/A	N/A	N/A	N/A	N/A	N/A	N/A	0.015625	N/A	N/A	0.0898438	0.148438	0.078125	N/A	N/A	N/A	N/A	N/A	N/A	1	N/A	N/A	5	7	4	N/A	N/A	N/A	N/A	N/A	N/A	0	N/A	N/A	3	4	2	N/A	N/A
Aldh1a7	gi|7106242	3009.32	1614.32	2266.86	2296.83	183.386	521.064	116.017	273.489	N/A	9.41876	21.9178	15.6683	14.8348	21.0476	10.7945	15.559	0.572854	0.562874	0.566866	0.42515	0.50499	0.379242	0.265469	0.121756	0.207585	N/A	0.129741	0.0938124	30	27	27	21	25	15	9	6	8	N/A	5	4	17	17	17	9	16	6	3	3
Aldh1b1	gi|21312260	336.242	683.588	680.225	566.685	46.3201	37.2375	60.5512	48.0362	140.485	76.3732	124.766	113.875	6.65728	14.0247	9.92275	10.2016	0.520231	0.466281	0.566474	0.321773	0.217726	0.43738	0.175337	0.0963391	0.0597303	0.560694	0.447013	0.375723	23	21	22	14	9	17	6	5	2	20	18	15	22	20	18	12	6	14	5	3
Aldh1l1	gi|27532959	10514.5	9124.06	7463.54	9034.05	310.379	2986.93	414.307	1237.21	130.837	107.997	85.9868	108.274	62.5215	52.0001	71.7124	62.078	0.635255	0.68071	0.687361	0.626386	0.594235	0.52439	0.455654	0.354767	0.391353	0.547672	0.380266	0.365854	63	56	61	46	46	44	34	25	25	39	30	31	58	50	55	41	41	41	30	21
Aldh1l2	gi|283436218	N/A	N/A	N/A	N/A	N/A	196.006	N/A	196.006	N/A	N/A	N/A	N/A	9.27033	7.34415	4.05549	6.88999	N/A	N/A	N/A	N/A	0.0552546	N/A	0.148429	0.0780065	0.063922	N/A	N/A	N/A	N/A	N/A	N/A	N/A	6	N/A	11	7	6	N/A	N/A	N/A	N/A	N/A	N/A	N/A	1	N/A	7	3
Aldh2	gi|6753036	12103	11681.9	12562.8	12115.9	7441.74	7158.62	6222.24	6940.87	7011.94	7668.81	9062.09	7914.28	4050.73	4448.62	4200.52	4233.29	0.539499	0.539499	0.622351	0.599229	0.510597	0.608863	0.61079	0.520231	0.520231	0.643545	0.460501	0.535645	32	23	31	41	23	27	32	24	22	36	19	25	31	21	28	38	21	25	30	21
Aldh3a1	gi|163310771	N/A	N/A	N/A	N/A	10.1859	3.59234	N/A	6.88912	N/A	N/A	N/A	N/A	N/A	N/A	N/A	N/A	N/A	N/A	N/A	0.121413	0.0573951	N/A	N/A	N/A	N/A	N/A	N/A	N/A	N/A	N/A	N/A	5	2	N/A	N/A	N/A	N/A	N/A	N/A	N/A	N/A	N/A	N/A	3	1	N/A	N/A	N/A
Aldh3a2	gi|75677435	908.846	587.913	651.96	716.24	79.0115	453.929	177.998	236.98	188.407	302.34	207.078	232.608	138.162	77.7341	109.988	108.628	0.429752	0.378099	0.491736	0.404959	0.355372	0.458678	0.514463	0.303719	0.431818	0.510331	0.297521	0.382231	20	15	19	18	15	17	20	12	15	19	13	15	18	14	18	17	14	16	19	12
Aldh3b1	gi|34328288	N/A	N/A	N/A	N/A	14.9697	12.446	40.8779	22.7646	71.4861	87.7787	254.264	137.843	10.1817	5.18928	10.0703	8.48042	N/A	N/A	N/A	0.160256	0.190171	0.279915	0.284188	0.106838	0.132479	0.551282	0.331197	0.429487	N/A	N/A	N/A	6	7	11	11	4	6	23	12	16	N/A	N/A	N/A	3	3	7	8	2
Aldh3b2	gi|407262588	N/A	N/A	N/A	N/A	0.646185	3.97222	5.47875	3.36572	8.43827	32.3511	105.842	48.877	1.6623	2.1188	0.777712	1.5196	N/A	N/A	N/A	0.035461	0.163121	0.12766	0.12766	0.0921986	0.0673759	0.187943	0.12766	0.12766	N/A	N/A	N/A	1	4	3	3	2	2	5	3	3	N/A	N/A	N/A	0	0	0	0	0
Aldh4a1	gi|225543103	3261.66	2855.02	2215.03	2777.24	95.4286	292.944	99.2989	162.557	58.8044	60.6998	77.6183	65.7075	75.7253	39.3699	156.826	90.6403	0.58363	0.645907	0.58363	0.343416	0.402135	0.375445	0.450178	0.460854	0.350534	0.466192	0.339858	0.243772	26	25	22	14	13	12	15	14	12	16	11	10	26	25	22	14	13	12	15	14
Aldh5a1	gi|27369748	170.363	239.209	210.227	206.599	22.5204	58.5018	18.269	33.0971	4.98079	2.28634	7.53883	4.93532	24.4212	14.2494	18.4251	19.0319	0.349904	0.426386	0.384321	0.154876	0.239006	0.200765	0.281071	0.273423	0.208413	0.152964	0.0764818	0.0898662	18	16	18	8	9	8	12	11	8	7	3	4	18	16	18	8	9	8	12	11
Aldh6a1	gi|19527258	3284.91	3558.99	3641.13	3495.01	420.316	641.942	321.138	461.132	68.7558	76.3763	114.649	86.5938	353.812	198.603	392.798	315.071	0.661682	0.624299	0.635514	0.62243	0.540187	0.605607	0.650467	0.538318	0.534579	0.493458	0.302804	0.482243	30	24	29	31	21	24	31	19	22	22	11	16	30	24	29	31	21	24	31	19
Aldh7a1	gi|188035915	2870.13	3017.34	1796.41	2561.29	113.186	477.865	142.729	244.594	78.5379	46.708	95.4463	73.5641	57.2345	58.6142	117.818	77.889	0.48423	0.542074	0.608611	0.630137	0.528376	0.475538	0.51272	0.428571	0.459883	0.477495	0.313112	0.455969	24	22	27	24	19	18	18	13	17	15	10	17	1	0	3	1	1	2	1	0
Aldh8a1	gi|30520135	860.846	1211.69	1224.86	1099.13	13.4946	201.109	29.4923	81.3652	4.08939	3.31677	14.4848	7.29699	6.80267	8.86552	13.124	9.5974	0.579055	0.595483	0.570842	0.340862	0.50308	0.308008	0.324435	0.147844	0.172485	0.268994	0.141684	0.0965092	21	20	22	10	17	10	11	4	5	8	4	3	21	20	22	10	17	10	11	4
Aldh9a1	gi|115334671	1223.07	772.125	1032.74	1009.31	332.03	381.864	287.97	333.955	232.411	163.847	263.27	219.843	351.99	151.747	288.279	264.005	0.399614	0.465251	0.420849	0.57529	0.451737	0.405405	0.53861	0.287645	0.389961	0.503861	0.26834	0.366795	21	18	18	26	16	18	25	11	16	22	11	15	21	18	18	26	16	18	25	11
Aldoa	gi|293597569	106.41	58.6594	75.7425	80.2708	1979.53	1793.47	2325.48	2032.83	2673.18	1907.03	2411.06	2330.42	1795.38	1298.06	1976.39	1689.94	0.618132	0.60989	0.538462	0.917582	0.725275	0.788462	0.799451	0.741758	0.741758	0.82967	0.774725	0.725275	16	13	14	41	20	25	31	20	21	30	22	20	1	1	1	2	1	1	2	1
Aldoart2	gi|476007882	N/A	N/A	9.89132	9.89132	N/A	145.987	N/A	145.987	134.705	N/A	N/A	134.705	N/A	N/A	N/A	N/A	N/A	N/A	0.18956	N/A	0.173077	N/A	N/A	N/A	N/A	0.206044	N/A	N/A	N/A	N/A	6	N/A	6	N/A	N/A	N/A	N/A	11	N/A	N/A	N/A	N/A	1	N/A	1	N/A	N/A	N/A
Aldob	gi|21450291	12995.3	15393.1	18087	15491.8	583.827	3222.37	377.414	1394.54	69.9204	22.8486	132.418	75.0622	180.208	100.708	152.474	144.464	0.747253	0.766484	0.903846	0.706044	0.725275	0.678571	0.634615	0.527473	0.46978	0.673077	0.293956	0.532967	35	22	29	25	18	19	17	15	11	20	8	13	34	22	28	24	18	18	17	14
Aldoc	gi|60687506	29.9631	9.8616	9.68319	16.5026	68.6068	21.8791	12.0456	34.1772	63.105	30.815	3.92309	32.6143	N/A	N/A	8.32883	8.32883	0.333333	0.53168	0.278237	0.344353	0.184573	0.278237	N/A	N/A	0.15427	0.482094	0.261708	0.137741	9	13	8	10	4	7	N/A	N/A	3	11	5	4	6	11	6	4	2	3	N/A	N/A
Alg1	gi|148277043	N/A	0.563823	0.214951	0.389387	1.01519	4.86244	2.45455	2.77739	1.8868	5.97735	3.88572	3.91662	2.81681	4.30332	3.26662	3.46225	N/A	0.0477178	0.026971	0.026971	0.0643154	0.124481	0.0746888	0.16805	0.0975104	0.126556	0.0705394	0.159751	N/A	2	1	1	3	4	3	6	3	5	3	5	N/A	2	1	1	3	4	3	6
Alg10b	gi|85701951	N/A	N/A	0.475384	0.475384	0.72471	3.6761	3.10467	2.50182	0.437103	42.7608	3.06308	15.4203	N/A	N/A	1.34548	1.34548	N/A	N/A	0.0379747	0.0379747	0.0168776	0.0379747	N/A	N/A	0.0379747	0.0379747	0.0316456	0.0379747	N/A	N/A	2	1	1	1	N/A	N/A	1	2	2	1	N/A	N/A	2	1	1	1	N/A	N/A
Alg11	gi|34147157	0.244503	31.7622	1.05611	11.0209	0.144331	28.9957	7.06399	12.068	1.03535	7.9577	9.33041	6.10782	1.35392	3.71048	4.02852	3.03097	0.0666667	0.0666667	0.0466667	0.0355556	0.151111	0.137778	0.0511111	0.0955556	0.0955556	0.0666667	0.0955556	0.137778	2	2	2	1	4	4	2	3	3	2	3	4	0	0	0	0	0	0	0	0
Alg12	gi|21703942	N/A	N/A	N/A	N/A	3.55579	3.41	N/A	3.48289	N/A	3.06294	6.28735	4.67515	N/A	1.6369	1.00316	1.32003	N/A	N/A	N/A	0.0519481	0.0285714	N/A	N/A	0.0233766	0.0207792	N/A	0.0164609	0.0285714	N/A	N/A	N/A	2	1	N/A	N/A	1	1	N/A	1	1	N/A	N/A	N/A	0	0	N/A	N/A	0
Alg13	gi|283436186	N/A	N/A	0.399904	0.399904	1.26115	N/A	0.656288	0.95872	0.280857	2.41248	1.52301	1.40545	0.663862	1.74385	N/A	1.20386	N/A	N/A	0.0666667	0.127273	N/A	0.145455	0.248485	0.0666667	N/A	0.248485	0.266667	0.0666667	N/A	N/A	1	2	N/A	1	2	1	N/A	2	3	1	N/A	N/A	0	1	N/A	1	0	0
Alg14	gi|13195608	0	0.907956	1.25899	1.08348	0.201056	4.20756	0.793926	1.73418	0.68515	3.9381	13.3406	5.98794	1.05087	3.30402	7.18548	3.84679	0.0552995	0.101382	0.129032	0.0737327	0.129032	0.129032	0.129032	0.129032	0.129032	0.0460829	0.129032	0.175115	1	2	2	1	2	2	2	2	2	1	2	3	1	2	2	1	2	2	2	2
Alg2	gi|172072657	10.7724	16.5536	2.90899	10.0783	8.37134	28.7252	3.41862	13.505	7.38013	9.32769	8.58576	8.43119	6.32147	19.1726	18.8246	14.7729	0.262651	0.380723	0.0939759	0.183133	0.231325	0.125301	0.240964	0.284337	0.125301	0.228916	0.178313	0.142169	8	10	2	5	7	3	7	8	3	6	5	4	8	10	2	5	7	3	7	8
Alg3	gi|255003748	0.407265	0.249533	N/A	0.328399	0.565959	3.28245	11.0893	4.97925	N/A	3.41427	5.12423	4.26925	1.20645	1.922	N/A	1.56423	0.0547945	0.022831	N/A	0.0319635	0.0547945	0.0319635	0.0319635	0.0547945	N/A	N/A	0.0547945	0.0547945	2	1	N/A	1	2	1	1	2	N/A	N/A	2	2	2	1	N/A	1	2	1	1	2
Alg5	gi|21728372	67.337	13.2436	1.92809	27.5029	14.5026	17.4697	37.6032	23.1918	63.4704	23.3086	85.0658	57.2816	33.4296	39.2086	17.4886	30.0422	0.138889	0.175926	0.0987654	0.212963	0.194444	0.262346	0.268519	0.259259	0.194444	0.296296	0.222222	0.296296	5	5	2	6	4	7	9	6	6	12	6	11	5	5	2	6	4	7	9	6
Alg6	gi|124486913	N/A	0.3962	0.357931	0.377065	N/A	0.734957	0.664029	0.699493	N/A	2.07627	3.0214	2.54884	N/A	0.587584	0.534258	0.560921	N/A	0.0236686	0.025641	N/A	0.025641	0.025641	N/A	0.025641	0.025641	N/A	0.025641	0.0493097	N/A	1	1	N/A	1	1	N/A	1	1	N/A	1	2	N/A	1	1	N/A	1	1	N/A	1
Alg8	gi|188528712	16.1115	0.880298	N/A	8.49588	N/A	3.00199	0.323492	1.66274	N/A	5.69129	8.91612	7.3037	N/A	0.210562	N/A	0.210562	0.026616	0.0475285	N/A	N/A	0.0152091	0.0152091	N/A	0.026616	N/A	N/A	0.0589354	0.0589354	1	2	N/A	N/A	1	1	N/A	1	N/A	N/A	3	3	1	2	N/A	N/A	1	1	N/A	1
Alg9	gi|19527202	0.569089	0.199547	0.46214	0.410259	N/A	1.1671	4.38612	2.77661	3.9557	4.69157	7.90741	5.51823	1.51662	3.05288	1.96344	2.17765	0.0425532	0.0180033	0.0785597	N/A	0.0261866	0.124386	0.0507365	0.0589198	0.0654664	0.106383	0.121113	0.135843	2	1	3	N/A	1	5	2	3	3	4	5	6	2	1	3	N/A	1	5	2	3
Alkbh3	gi|110625726	N/A	0.968372	2.24284	1.6056	1.72687	5.11622	8.66999	5.17103	3.21738	1.72446	25.6564	10.1994	6.98795	1.6776	2.95567	3.87374	N/A	0.153846	0.0734266	0.0664336	0.122378	0.15035	0.283217	0.0909091	0.111888	0.234266	0.0384615	0.0909091	N/A	3	2	1	3	3	6	2	2	5	1	2	N/A	3	2	1	3	3	6	2
Alkbh5	gi|31044423	0	1.082	0.718095	0.900048	6.63518	4.02563	2.32403	4.32828	N/A	N/A	0.417449	0.417449	7.75948	4.74029	10.0357	7.51182	0.0759494	0.101266	0.0481013	0.227848	0.151899	0.0860759	0.303797	0.118987	0.248101	N/A	N/A	0.0253165	1	2	2	5	4	2	8	3	6	N/A	N/A	1	1	2	2	5	4	2	8	3
Alkbh6	gi|38569508	N/A	0.377383	0.0246641	0.201024	0.309281	0.234659	0.924953	0.489631	0.209383	0.635503	N/A	0.422443	N/A	1.06521	N/A	1.06521	N/A	0.0378151	0.0378151	0.0798319	0.0378151	0.0756303	N/A	0.113445	N/A	0.0378151	0.0756303	N/A	N/A	1	1	2	1	2	N/A	3	N/A	1	2	N/A	N/A	1	1	2	1	2	N/A	3
Alkbh7	gi|21313470	N/A	0.390212	4.68858	2.5394	N/A	N/A	N/A	N/A	N/A	N/A	N/A	N/A	N/A	N/A	N/A	N/A	N/A	0.149321	0.208145	N/A	N/A	N/A	N/A	N/A	N/A	N/A	N/A	N/A	N/A	2	3	N/A	N/A	N/A	N/A	N/A	N/A	N/A	N/A	N/A	N/A	2	3	N/A	N/A	N/A	N/A	N/A
Alms1	gi|153791438	N/A	N/A	N/A	N/A	N/A	N/A	N/A	N/A	0	N/A	N/A	0	N/A	N/A	N/A	N/A	N/A	N/A	N/A	N/A	N/A	N/A	N/A	N/A	N/A	0.00276838	N/A	N/A	N/A	N/A	N/A	N/A	N/A	N/A	N/A	N/A	N/A	1	N/A	N/A	N/A	N/A	N/A	N/A	N/A	N/A	N/A	N/A
Alox12	gi|31542127	N/A	N/A	N/A	N/A	3.22853	22.7967	6.87699	10.9674	1.99644	28.2232	1.86147	10.6937	28.8821	36.0028	28.1347	31.0065	N/A	N/A	N/A	0.155354	0.155354	0.0965309	0.393665	0.25641	0.218703	0.0573152	0.0965309	0.025641	N/A	N/A	N/A	7	7	5	15	12	10	3	4	2	N/A	N/A	N/A	7	7	5	15	12
Alox15	gi|134948633	N/A	N/A	N/A	N/A	N/A	N/A	3.11908	3.11908	0.0994985	0.640709	1.74247	0.827558	N/A	N/A	N/A	N/A	N/A	N/A	N/A	N/A	N/A	0.0211161	N/A	N/A	N/A	0.0301659	0.0271493	0.081448	N/A	N/A	N/A	N/A	N/A	1	N/A	N/A	N/A	1	1	4	N/A	N/A	N/A	N/A	N/A	1	N/A	N/A
Alox5	gi|62526037	N/A	N/A	N/A	N/A	N/A	N/A	N/A	N/A	N/A	0.572543	N/A	0.572543	N/A	N/A	N/A	N/A	N/A	N/A	N/A	N/A	N/A	N/A	N/A	N/A	N/A	N/A	0.0178042	N/A	N/A	N/A	N/A	N/A	N/A	N/A	N/A	N/A	N/A	N/A	1	N/A	N/A	N/A	N/A	N/A	N/A	N/A	N/A	N/A
Alox5ap	gi|33563242	N/A	N/A	N/A	N/A	12.0017	4.41592	19.1444	11.854	28.442	33.2653	111.661	57.7896	N/A	0.722831	N/A	0.722831	N/A	N/A	N/A	0.0496894	0.0559006	0.118012	N/A	0.0496894	N/A	0.10559	0.118012	0.173913	N/A	N/A	N/A	1	1	2	N/A	1	N/A	2	2	3	N/A	N/A	N/A	1	1	2	N/A	1
Alpk1	gi|254553408	N/A	N/A	N/A	N/A	N/A	N/A	N/A	N/A	N/A	0.0937921	N/A	0.0937921	N/A	N/A	N/A	N/A	N/A	N/A	N/A	N/A	N/A	N/A	N/A	N/A	N/A	N/A	0.0113729	N/A	N/A	N/A	N/A	N/A	N/A	N/A	N/A	N/A	N/A	N/A	1	N/A	N/A	N/A	N/A	N/A	N/A	N/A	N/A	N/A
Alpl	gi|160333226	N/A	N/A	N/A	N/A	4.22251	7.64993	2.57227	4.8149	0.279097	0.453685	0.357868	0.36355	0.997888	0.858272	0.45194	0.769367	N/A	N/A	N/A	0.0725191	0.114504	0.122137	0.0267176	0.0801527	0.0171756	0.0687023	0.0209924	0.0171756	N/A	N/A	N/A	3	5	4	1	3	1	2	1	1	N/A	N/A	N/A	3	5	4	1	3
Als2	gi|237757295	24.1208	17.2703	63.7348	35.042	0.248544	5.6357	0.735442	2.20656	3.52167	6.48439	1.86516	3.95707	3.60222	1.39524	0.694802	1.89742	0.0635978	0.136887	0.0708661	0.018319	0.0599637	0.0199879	0.0914597	0.0181708	0.0308904	0.0769231	0.045427	0.013931	8	14	10	1	6	2	11	3	3	9	5	2	6	8	7	0	5	1	6	3
Als2cl	gi|225690624	0.0479281	3.1012	0.465329	1.20482	0.269213	2.77086	1.29077	1.44361	N/A	0.395564	0.352752	0.374158	5.91801	11.339	8.68713	8.64804	0.019958	0.0409664	0.0210084	0.019958	0.0651261	0.0693277	0.134454	0.12605	0.101891	N/A	0.00840336	0.00840336	2	3	2	2	5	6	9	9	8	N/A	1	1	2	3	2	2	5	6	9	9
Alyref	gi|6755763	N/A	10.3094	33.0415	21.6755	107.267	108.438	51.0613	88.9222	40.2481	43.3422	45.4768	43.0224	62.1041	83.3915	77.2118	74.2358	N/A	0.313725	0.364706	0.443137	0.266667	0.407843	0.392157	0.266667	0.427451	0.431373	0.313725	0.364706	N/A	5	5	8	6	7	7	6	8	9	6	6	N/A	4	3	5	3	4	4	3
Amacr	gi|46518506	401.493	345.746	347.138	364.792	20.0678	83.9577	127.277	77.1009	23.4111	13.3019	34.4225	23.7119	9.40461	13.9148	89.5853	37.6349	0.490814	0.551181	0.404199	0.414698	0.328084	0.28084	0.254593	0.217848	0.102362	0.433071	0.220472	0.251969	13	15	12	11	9	9	6	7	3	11	5	8	13	15	12	11	9	9	6	7
Ambp	gi|6680684	14.1706	21.1674	22.3284	19.2221	31.2039	19.0186	30.5481	26.9235	12.1857	16.9391	15.0492	14.7246	14.6921	33.6767	28.8773	25.7487	0.295129	0.332378	0.17765	0.13467	0.269341	0.13467	0.194842	0.120344	0.12894	0.255014	0.137536	0.157593	7	10	5	4	7	4	6	4	4	7	4	5	7	10	5	4	7	4	6	4
Ambra1	gi|124053443	N/A	N/A	N/A	N/A	N/A	N/A	N/A	N/A	0.0575438	N/A	N/A	0.0575438	N/A	N/A	N/A	N/A	N/A	N/A	N/A	N/A	N/A	N/A	N/A	N/A	N/A	0.0107527	N/A	N/A	N/A	N/A	N/A	N/A	N/A	N/A	N/A	N/A	N/A	1	N/A	N/A	N/A	N/A	N/A	N/A	N/A	N/A	N/A	N/A
Amd2	gi|168229240	N/A	1.07225	N/A	1.07225	N/A	N/A	N/A	N/A	N/A	N/A	N/A	N/A	N/A	N/A	N/A	N/A	N/A	0.0299401	N/A	N/A	N/A	N/A	N/A	N/A	N/A	N/A	N/A	N/A	N/A	1	N/A	N/A	N/A	N/A	N/A	N/A	N/A	N/A	N/A	N/A	N/A	0	N/A	N/A	N/A	N/A	N/A	N/A
Amdhd1	gi|254675292	1102.94	502.556	504.867	703.456	0.982874	25.9098	8.17818	11.6903	0.255123	N/A	N/A	0.255123	6.82614	N/A	1.81829	4.32222	0.607981	0.657277	0.556338	0.0892019	0.267606	0.0680751	0.0633803	N/A	0.0234742	0.0375587	N/A	N/A	17	18	16	3	7	2	2	N/A	1	1	N/A	N/A	17	18	16	3	7	2	2	N/A
Amdhd2	gi|31982133	1.2292	1.18589	18.3486	6.92123	37.542	37.8581	60.0345	45.1448	42.4628	33.4184	32.3111	36.0641	73.9245	81.7465	38.8033	64.8248	0.136919	0.176039	0.168704	0.422983	0.352078	0.398533	0.528117	0.418093	0.454768	0.386308	0.349633	0.352078	3	4	3	12	9	11	14	10	12	9	8	9	3	4	3	12	9	11	14	10
Amfr	gi|113205073	3.40664	4.35159	2.96551	3.57458	1.23018	1435.25	7.32117	481.266	3.56797	4.21885	5.90404	4.56362	1.51832	4.25805	N/A	2.88818	0.125196	0.234742	0.0140845	0.0657277	0.0876369	0.0266041	0.126761	0.0610329	N/A	0.140845	0.143975	0.0250391	4	8	1	2	5	2	4	3	N/A	6	6	2	4	8	1	2	5	2	4	3
Amigo2	gi|257195175	N/A	N/A	N/A	N/A	N/A	0.489861	N/A	0.489861	N/A	N/A	N/A	N/A	N/A	0.27593	N/A	0.27593	N/A	N/A	N/A	N/A	0.026975	N/A	N/A	0.0250482	N/A	N/A	N/A	N/A	N/A	N/A	N/A	N/A	1	N/A	N/A	1	N/A	N/A	N/A	N/A	N/A	N/A	N/A	N/A	1	N/A	N/A	1
Ammecr1l	gi|23943793	N/A	N/A	N/A	N/A	N/A	0.443447	N/A	0.443447	N/A	1.78974	N/A	1.78974	N/A	N/A	N/A	N/A	N/A	N/A	N/A	N/A	0.0483871	N/A	N/A	N/A	N/A	N/A	0.0483871	N/A	N/A	N/A	N/A	N/A	1	N/A	N/A	N/A	N/A	N/A	1	N/A	N/A	N/A	N/A	N/A	0	N/A	N/A	N/A
Amot	gi|125346196	N/A	N/A	N/A	N/A	0.480806	N/A	N/A	0.480806	N/A	N/A	N/A	N/A	3.20111	N/A	N/A	3.20111	N/A	N/A	N/A	0.0167973	N/A	N/A	0.0851064	N/A	N/A	N/A	N/A	N/A	N/A	N/A	N/A	1	N/A	N/A	6	N/A	N/A	N/A	N/A	N/A	N/A	N/A	N/A	1	N/A	N/A	4	N/A
Amotl1	gi|124487107	N/A	N/A	N/A	N/A	1.62437	0.461358	0.749084	0.944939	N/A	N/A	N/A	N/A	4.05579	2.65241	3.21674	3.30831	N/A	N/A	N/A	0.0444215	0.0123967	0.0144628	0.120868	0.0371901	0.0258264	N/A	N/A	N/A	N/A	N/A	N/A	3	1	1	9	3	2	N/A	N/A	N/A	N/A	N/A	N/A	3	1	1	7	3
Amotl2	gi|119120838	N/A	N/A	N/A	N/A	1.19755	1.44586	0	1.32171	N/A	N/A	N/A	N/A	1.994	1.68482	1.08528	1.58803	N/A	N/A	N/A	0.0595855	0.0297927	0.0129534	0.163212	0.0336788	0.0310881	N/A	N/A	N/A	N/A	N/A	N/A	3	2	1	7	2	2	N/A	N/A	N/A	N/A	N/A	N/A	3	2	1	7	2
Ampd2	gi|21311925	5.93777	10.7661	1.60071	6.10153	17.2828	18.5434	20.4994	18.7752	8.64086	6.25311	6.77365	7.22254	14.0507	3.98222	4.30021	7.44437	0.0714286	0.0726817	0.0401003	0.0952381	0.122807	0.114035	0.106516	0.085213	0.0426065	0.150376	0.0614035	0.0776942	4	5	3	6	9	9	7	6	3	9	4	7	4	5	3	6	9	9	7	6
Ampd3	gi|444189292	N/A	N/A	N/A	N/A	8.79301	1.99466	3.50865	4.76544	22.8671	13.8536	5.50545	14.0754	19.918	10.2162	10.2394	13.4579	N/A	N/A	N/A	0.114883	0.0561358	0.0678851	0.206266	0.193211	0.173629	0.327676	0.150131	0.0691906	N/A	N/A	N/A	6	3	4	13	12	8	16	9	4	N/A	N/A	N/A	6	2	4	13	11
Amt	gi|62000670	65.0916	15.5466	56.1102	45.5828	0.934843	2.91374	0.370571	1.40639	N/A	N/A	N/A	N/A	N/A	N/A	N/A	N/A	0.359801	0.369727	0.292804	0.0669975	0.0645161	0.0223325	N/A	N/A	N/A	N/A	N/A	N/A	13	11	12	2	1	1	N/A	N/A	N/A	N/A	N/A	N/A	13	11	12	2	1	1	N/A	N/A
Amy1	gi|160358821	2.31835	2.80749	1.84044	2.3221	N/A	N/A	N/A	N/A	0.317078	N/A	N/A	0.317078	0.201115	N/A	N/A	0.201115	0.127202	0.146771	0.0958904	N/A	N/A	N/A	0.0410959	N/A	N/A	0.0508806	N/A	0.0547945	4	5	4	N/A	N/A	N/A	2	N/A	N/A	2	N/A	2	3	2	1	N/A	N/A	N/A	1	N/A
Amy2a1	gi|407263053	N/A	N/A	N/A	N/A	N/A	N/A	N/A	N/A	0.242552	N/A	0.25429	0.248421	N/A	N/A	N/A	N/A	N/A	N/A	N/A	N/A	N/A	N/A	N/A	N/A	N/A	0.0381679	N/A	0.0648855	N/A	N/A	N/A	N/A	N/A	N/A	N/A	N/A	N/A	1	N/A	1	N/A	N/A	N/A	N/A	N/A	N/A	N/A	N/A
Amy2a3	gi|236468206	N/A	N/A	N/A	N/A	N/A	N/A	4.60001	4.60001	N/A	N/A	N/A	N/A	N/A	N/A	N/A	N/A	N/A	N/A	N/A	N/A	N/A	0.0570866	N/A	N/A	N/A	N/A	N/A	N/A	N/A	N/A	N/A	N/A	N/A	2	N/A	N/A	N/A	N/A	N/A	N/A	N/A	N/A	N/A	N/A	N/A	0	N/A	N/A
Amy2a5	gi|377833898	0.481111	1.18793	0.534898	0.734646	N/A	N/A	4.3614	4.3614	N/A	N/A	N/A	N/A	0.0506476	N/A	N/A	0.0506476	0.0451128	0.0451128	0.0570866	N/A	N/A	0.0451128	0.0451128	N/A	N/A	N/A	N/A	N/A	1	1	2	N/A	N/A	1	1	N/A	N/A	N/A	N/A	N/A	0	0	0	N/A	N/A	0	0	N/A
Anapc1	gi|228008323	N/A	0.100177	N/A	0.100177	7.85694	18.848	22.8618	16.5222	4.19757	38.8107	2.82324	15.2772	23.5555	186.872	41.2625	83.8967	N/A	0.0133745	N/A	0.0869342	0.0833333	0.0627572	0.178498	0.115226	0.0606996	0.0457819	0.0329218	0.0324074	N/A	2	N/A	10	12	10	25	15	9	7	5	4	N/A	2	N/A	10	12	10	25	15
Anapc10	gi|35900980	N/A	N/A	N/A	N/A	1.85187	N/A	0.294797	1.07333	1.42584	N/A	0.816607	1.12122	3.91833	0.918942	0.887315	1.90819	N/A	N/A	N/A	0.216216	N/A	0.0648649	0.216216	0.0648649	0.0648649	0.145946	N/A	0.0648649	N/A	N/A	N/A	3	N/A	1	3	1	1	2	N/A	1	N/A	N/A	N/A	3	N/A	1	3	1
Anapc11	gi|84039696	N/A	N/A	0.10394	0.10394	0.256005	N/A	0.263823	0.259914	N/A	N/A	0.602373	0.602373	0.42517	0.802521	1.85826	1.02865	N/A	N/A	0.178571	0.178571	N/A	0.178571	0.178571	0.178571	0.178571	N/A	N/A	0.178571	N/A	N/A	1	1	N/A	1	1	1	1	N/A	N/A	1	N/A	N/A	1	1	N/A	1	1	1
Anapc13	gi|31088920	N/A	0.0956145	N/A	0.0956145	N/A	1.46037	N/A	1.46037	N/A	0	N/A	0	N/A	1.17782	N/A	1.17782	N/A	0.135135	N/A	N/A	0.554054	N/A	N/A	0.135135	N/A	N/A	0.135135	N/A	N/A	1	N/A	N/A	2	N/A	N/A	1	N/A	N/A	1	N/A	N/A	1	N/A	N/A	2	N/A	N/A	1
Anapc16	gi|13384936	N/A	N/A	N/A	N/A	0.083201	2.98813	N/A	1.53567	0.0876309	N/A	N/A	0.0876309	0.0167491	N/A	N/A	0.0167491	N/A	N/A	N/A	0.127273	0.127273	N/A	0.127273	N/A	N/A	0.127273	N/A	N/A	N/A	N/A	N/A	1	1	N/A	1	N/A	N/A	1	N/A	N/A	N/A	N/A	N/A	1	1	N/A	1	N/A
Anapc2	gi|260763928	N/A	5.70654	N/A	5.70654	1.38576	16.5964	4.85217	7.61145	1.48042	1.95173	1.76136	1.73117	7.93655	16.7742	4.54742	9.75272	N/A	0.0274791	N/A	0.0298686	0.0716846	0.0681004	0.149343	0.145759	0.0645161	0.0740741	0.0549582	0.0346476	N/A	2	N/A	2	5	5	9	9	5	5	4	2	N/A	2	N/A	2	5	5	9	9
Anapc4	gi|23956182	N/A	N/A	N/A	N/A	2.04123	0.598606	1.50797	1.3826	1.25492	2.15688	0.879499	1.43043	11.7556	16.2578	9.2673	12.4269	N/A	N/A	N/A	0.0557621	0.0458488	0.0879802	0.118959	0.216853	0.0644362	0.100372	0.101611	0.0322181	N/A	N/A	N/A	4	2	4	8	10	4	4	4	2	N/A	N/A	N/A	4	2	4	8	10
Anapc5	gi|109809753	N/A	0.127005	N/A	0.127005	3.38523	55.1332	15.8005	24.773	0.573064	7.76562	0.989415	3.10937	8.05765	5.36071	28.878	14.0988	N/A	0.0151307	N/A	0.0674003	0.138927	0.0976616	0.224209	0.203576	0.10729	0.0618982	0.0866575	0.0536451	N/A	1	N/A	3	8	5	13	11	6	3	5	3	N/A	0	N/A	0	0	0	0	0
Anapc7	gi|254281282	N/A	0.526003	N/A	0.526003	3.77422	4.82616	10.8374	6.47927	4.07324	0.960781	5.66856	3.56753	3.48468	5.53562	3.69684	4.23905	N/A	0.0389381	N/A	0.0442478	0.0938053	0.0743363	0.182301	0.19646	0.138053	0.123894	0.0725664	0.0566372	N/A	2	N/A	2	3	4	7	8	6	4	2	3	N/A	2	N/A	2	3	4	7	8
Ang	gi|239835771	0.0576147	0.090137	N/A	0.0738758	N/A	0.121292	N/A	0.121292	0.0151027	0	N/A	0.0151027	0.273249	N/A	N/A	0.273249	0.0758621	0.0758621	N/A	N/A	0.0758621	N/A	0.0758621	N/A	N/A	0.0758621	0.0758621	N/A	1	1	N/A	N/A	1	N/A	1	N/A	N/A	1	1	N/A	1	1	N/A	N/A	1	N/A	1	N/A
Angel2	gi|312222726	N/A	N/A	0.639788	0.639788	0.332731	0.38113	0.20261	0.30549	1.05992	N/A	N/A	1.05992	0.55136	N/A	0.405249	0.478304	N/A	N/A	0.0344828	0.0344828	0.0344828	0.0344828	0.0344828	N/A	0.0191571	0.0708812	N/A	N/A	N/A	N/A	1	1	1	1	1	N/A	1	3	N/A	N/A	N/A	N/A	0	0	0	0	0	N/A
Angpt2	gi|31982508	N/A	N/A	N/A	N/A	N/A	N/A	N/A	N/A	N/A	N/A	N/A	N/A	N/A	0	N/A	0	N/A	N/A	N/A	N/A	N/A	N/A	N/A	0.0241935	N/A	N/A	N/A	N/A	N/A	N/A	N/A	N/A	N/A	N/A	N/A	1	N/A	N/A	N/A	N/A	N/A	N/A	N/A	N/A	N/A	N/A	N/A	1
Angptl2	gi|31560520	N/A	N/A	N/A	N/A	3.47046	12.7842	19.021	11.7586	N/A	N/A	N/A	N/A	N/A	N/A	N/A	N/A	N/A	N/A	N/A	0.139959	0.119675	0.0628803	N/A	N/A	N/A	N/A	N/A	N/A	N/A	N/A	N/A	5	4	3	N/A	N/A	N/A	N/A	N/A	N/A	N/A	N/A	N/A	4	3	3	N/A	N/A
Angptl3	gi|33469117	0.689278	2.59193	N/A	1.6406	0.791078	2.12549	N/A	1.45829	N/A	N/A	N/A	N/A	1.5129	0	N/A	1.5129	0.0285714	0.116484	N/A	0.105495	0.0417582	N/A	0.136264	0.0285714	N/A	N/A	N/A	N/A	1	3	N/A	4	2	N/A	5	1	N/A	N/A	N/A	N/A	1	3	N/A	4	2	N/A	5	1
Angptl6	gi|21699062	N/A	N/A	N/A	N/A	25.2603	26.3766	14.3795	22.0055	N/A	N/A	N/A	N/A	N/A	N/A	N/A	N/A	N/A	N/A	N/A	0.43326	0.310722	0.133479	N/A	N/A	N/A	N/A	N/A	N/A	N/A	N/A	N/A	15	8	4	N/A	N/A	N/A	N/A	N/A	N/A	N/A	N/A	N/A	14	7	4	N/A	N/A
Ank1	gi|471434838	N/A	N/A	N/A	N/A	6.06298	23.6213	N/A	14.8421	0.0151124	N/A	N/A	0.0151124	N/A	0.0962135	N/A	0.0962135	N/A	N/A	N/A	0.0166284	0.018922	N/A	N/A	0.00630734	N/A	0.00458716	N/A	N/A	N/A	N/A	N/A	5	4	N/A	N/A	1	N/A	1	N/A	N/A	N/A	N/A	N/A	0	0	N/A	N/A	0
Ank2	gi|77681962	N/A	N/A	N/A	N/A	4.79021	N/A	2.92983	3.86002	0.485623	N/A	N/A	0.485623	N/A	N/A	N/A	N/A	N/A	N/A	N/A	0.02	N/A	0.02	N/A	N/A	N/A	0.027619	N/A	N/A	N/A	N/A	N/A	2	N/A	2	N/A	N/A	N/A	2	N/A	N/A	N/A	N/A	N/A	1	N/A	1	N/A	N/A
Ank3	gi|116256491	2.52226	1.13518	0.585274	1.41424	255.934	294.597	61.2915	203.941	0.121324	0.266197	N/A	0.19376	4.42246	0.798845	3.21169	2.811	0.0155131	0.0812918	0.0238663	0.464658	0.358633	0.260718	0.0909618	0.0133256	0.0283893	0.0131265	0.00637312	N/A	1	4	2	64	45	28	10	2	3	1	1	N/A	0	0	0	0	0	0	0	0
Ankfy1	gi|85702366	14.164	17.0737	4.61364	11.9504	155.604	203.484	276.578	211.889	215.833	197.63	163.707	192.39	312.563	243.944	312.374	289.627	0.13858	0.177074	0.151411	0.319932	0.274594	0.367836	0.43627	0.384944	0.414029	0.372113	0.320787	0.306245	12	15	11	29	22	29	35	29	33	34	27	24	12	15	11	29	22	29	35	29
Ankhd1	gi|158749543	N/A	6.17745	N/A	6.17745	12.0032	23.4941	17.7209	17.7394	24.5002	21.1799	26.8138	24.1646	40.9894	6.1171	10.5491	19.2185	N/A	0.0419937	N/A	0.0788854	0.0635793	0.05573	0.10989	0.0565149	0.0310047	0.104396	0.0435636	0.0525903	N/A	8	N/A	15	11	11	19	11	7	18	8	10	N/A	5	N/A	8	4	4	10	6
Ankib1	gi|61656165	N/A	N/A	N/A	N/A	1.41982	N/A	0.637662	1.02874	1.51883	N/A	N/A	1.51883	2.21517	N/A	1.1738	1.69449	N/A	N/A	N/A	0.0294931	N/A	0.0211982	0.0700461	N/A	0.0368664	0.0562212	N/A	N/A	N/A	N/A	N/A	2	N/A	2	5	N/A	3	4	N/A	N/A	N/A	N/A	N/A	2	N/A	2	5	N/A
Ankle2	gi|40789239	N/A	4.09055	0.357835	2.22419	2.42067	21.6343	6.2302	10.0951	6.48207	19.5492	6.89021	10.9738	3.75516	8.99166	1.59312	4.77998	N/A	0.0913811	0.0186916	0.0488058	0.0768432	0.0737279	0.0872274	0.0913811	0.0508827	0.156639	0.0778816	0.0643821	N/A	6	1	3	5	5	6	7	3	11	5	5	N/A	0	0	0	0	0	0	0
Ankmy2	gi|269308251	N/A	0.142671	N/A	0.142671	2.37768	2.64321	1.5191	2.18	1.39776	2.18461	0.643184	1.40852	2.64043	4.35007	1.21951	2.73667	N/A	0.025	N/A	0.0636364	0.0681818	0.025	0.131818	0.0681818	0.025	0.131818	0.0681818	0.025	N/A	1	N/A	2	2	1	4	2	1	4	2	1	N/A	1	N/A	2	2	1	4	2
Ankrd10	gi|269784666	N/A	N/A	N/A	N/A	N/A	0.389626	2.2334	1.31152	N/A	N/A	0.112884	0.112884	0.149915	0.541152	6.39198	2.36102	N/A	N/A	N/A	N/A	0.0634921	0.0349206	0.0634921	0.0634921	0.0984127	N/A	N/A	0.0349206	N/A	N/A	N/A	N/A	1	1	1	1	2	N/A	N/A	1	N/A	N/A	N/A	N/A	0	0	0	0
Ankrd11	gi|323423025	N/A	N/A	N/A	N/A	N/A	N/A	N/A	N/A	0.259688	N/A	N/A	0.259688	0.242561	0	0.121357	0.181959	N/A	N/A	N/A	N/A	N/A	N/A	0.00416194	0.00794552	0.00643208	0.00794552	N/A	N/A	N/A	N/A	N/A	N/A	N/A	N/A	1	2	1	2	N/A	N/A	N/A	N/A	N/A	N/A	N/A	N/A	1	2
Ankrd13a	gi|61651675	N/A	N/A	N/A	N/A	2.64989	201.679	6.40917	70.2462	31.0691	2.09284	5.2925	12.8181	51.9784	3.9279	11.7929	22.5664	N/A	N/A	N/A	0.0748299	0.10034	0.130952	0.282313	0.0629252	0.107143	0.171769	0.0663265	0.0578231	N/A	N/A	N/A	3	4	5	10	3	5	8	3	3	N/A	N/A	N/A	3	4	5	10	3
Ankrd17	gi|40549395	0.119819	1.34567	4.29554	1.92034	44.1459	87.5942	17.2384	49.6595	21.7553	1.98114	25.9683	16.5682	40.7935	10.8543	7.79786	19.8152	0.0165816	0.0267857	0.0127551	0.067602	0.0735544	0.0527211	0.103316	0.0699193	0.0344388	0.0935374	0.0161565	0.059949	2	5	3	13	13	9	17	14	7	15	3	10	0	0	0	0	0	0	0	1
Ankrd26	gi|124487433	N/A	N/A	N/A	N/A	0.329278	N/A	N/A	0.329278	N/A	N/A	N/A	N/A	N/A	0.347751	N/A	0.347751	N/A	N/A	N/A	0.00535396	N/A	N/A	N/A	0.00773349	N/A	N/A	N/A	N/A	N/A	N/A	N/A	1	N/A	N/A	N/A	1	N/A	N/A	N/A	N/A	N/A	N/A	N/A	1	N/A	N/A	N/A	1
Ankrd27	gi|125988393	N/A	N/A	N/A	N/A	0.425832	11.5657	0.416064	4.13585	0.448223	N/A	N/A	0.448223	2.03989	20.0437	1.12	7.73453	N/A	N/A	N/A	0.0318302	0.0744275	0.0333969	0.100191	0.0543893	0.0419847	0.0353053	N/A	N/A	N/A	N/A	N/A	1	5	2	8	5	3	3	N/A	N/A	N/A	N/A	N/A	0	3	2	6	2
Ankrd28	gi|66841376	19.667	11.5364	5.64204	12.2818	10.7136	13.1898	2.41189	8.77177	N/A	N/A	0.11562	0.11562	12.9833	7.39649	16.8221	12.4006	0.148148	0.20133	0.124406	0.157645	0.206078	0.0826211	0.205128	0.20038	0.119658	N/A	N/A	0.0104463	10	14	8	13	13	6	14	13	8	N/A	N/A	1	10	14	8	12	13	5	13	13
Ankrd29	gi|298566260	N/A	N/A	N/A	N/A	N/A	N/A	N/A	N/A	N/A	N/A	N/A	N/A	2.13574	0.104949	1.42412	1.2216	N/A	N/A	N/A	N/A	N/A	N/A	0.0647249	0.0647249	0.0647249	N/A	N/A	N/A	N/A	N/A	N/A	N/A	N/A	N/A	1	1	1	N/A	N/A	N/A	N/A	N/A	N/A	N/A	N/A	N/A	1	1
Ankrd40	gi|125656167	N/A	0.702934	0.736703	0.719819	0.451324	N/A	1.72891	1.09011	0.0407913	N/A	N/A	0.0407913	0.376032	0.997292	N/A	0.686662	N/A	0.0802469	0.0308642	0.0462963	N/A	0.0216049	0.0462963	0.138889	N/A	0.0462963	N/A	N/A	N/A	2	1	1	N/A	1	1	3	N/A	1	N/A	N/A	N/A	0	0	0	N/A	0	0	0
Ankrd44	gi|304376297	N/A	N/A	N/A	N/A	90.4522	99.9809	54.4071	81.6134	59.1906	72.133	27.8468	53.0568	102.127	177.684	90.336	123.382	N/A	N/A	N/A	0.453172	0.234642	0.29003	0.557905	0.425982	0.375629	0.462236	0.338369	0.217523	N/A	N/A	N/A	35	17	21	39	29	26	35	23	15	N/A	N/A	N/A	34	17	20	38	29
Ankrd46	gi|29789417	0.512574	0.800065	N/A	0.65632	0.141463	0.821328	0.673063	0.545285	N/A	N/A	N/A	N/A	3.33589	3.21264	0.588788	2.37911	0.0701754	0.157895	N/A	0.0701754	0.0701754	0.0482456	0.20614	0.157895	0.0394737	N/A	N/A	N/A	1	3	N/A	1	1	1	4	3	1	N/A	N/A	N/A	1	3	N/A	1	1	1	4	3
Ankrd49	gi|22165398	N/A	N/A	N/A	N/A	N/A	0.577674	N/A	0.577674	0.153735	N/A	N/A	0.153735	1.05975	N/A	N/A	1.05975	N/A	N/A	N/A	N/A	0.0336134	N/A	0.130252	N/A	N/A	0.0420168	N/A	N/A	N/A	N/A	N/A	N/A	1	N/A	2	N/A	N/A	1	N/A	N/A	N/A	N/A	N/A	N/A	1	N/A	2	N/A
Ankrd50	gi|268607611	N/A	N/A	N/A	N/A	1.87323	1.00135	N/A	1.43729	N/A	N/A	N/A	N/A	5.02556	N/A	N/A	5.02556	N/A	N/A	N/A	0.0362319	0.0362319	N/A	0.0362319	N/A	N/A	N/A	N/A	N/A	N/A	N/A	N/A	1	1	N/A	1	N/A	N/A	N/A	N/A	N/A	N/A	N/A	N/A	1	1	N/A	1	N/A
Ankrd52	gi|27370168	N/A	1.07961	N/A	1.07961	0.517172	0.570417	N/A	0.543795	N/A	2.49766	N/A	2.49766	N/A	N/A	N/A	N/A	N/A	0.0297398	N/A	0.0148699	0.0148699	N/A	N/A	N/A	N/A	N/A	0.0250929	N/A	N/A	2	N/A	1	1	N/A	N/A	N/A	N/A	N/A	2	N/A	N/A	2	N/A	1	1	N/A	N/A	N/A
Ankrd54	gi|21450059	N/A	N/A	N/A	N/A	0.881471	4.78801	N/A	2.83474	1.9743	0.505261	N/A	1.23978	6.78733	1.50011	N/A	4.14372	N/A	N/A	N/A	0.12709	0.0769231	N/A	0.217391	0.0535117	N/A	0.0769231	0.0535117	N/A	N/A	N/A	N/A	2	2	N/A	6	1	N/A	2	1	N/A	N/A	N/A	N/A	2	2	N/A	6	1
Anks1	gi|31088892	N/A	0.747054	N/A	0.747054	32.9444	8.99381	12.7563	18.2315	26.6945	20.4345	18.7835	21.9709	50.5263	23.7043	40.9394	38.39	N/A	0.02	N/A	0.12	0.0626087	0.0843478	0.275652	0.169565	0.113043	0.233913	0.1	0.0852174	N/A	2	N/A	9	7	7	25	16	9	21	10	8	N/A	2	N/A	9	5	7	24	14
Anks3	gi|188528655	N/A	N/A	N/A	N/A	N/A	0.160727	N/A	0.160727	N/A	N/A	N/A	N/A	N/A	N/A	N/A	N/A	N/A	N/A	N/A	N/A	0.0137405	N/A	N/A	N/A	N/A	N/A	N/A	N/A	N/A	N/A	N/A	N/A	1	N/A	N/A	N/A	N/A	N/A	N/A	N/A	N/A	N/A	N/A	N/A	1	N/A	N/A	N/A
Ankzf1	gi|390198551	0.701257	0.740132	9.82985	3.75708	0.434572	3.22326	0.847373	1.50174	4.24408	0.89933	1.70698	2.28346	0	N/A	N/A	0	0.0173797	0.0748663	0.100267	0.0173797	0.0842246	0.0708556	0.0460251	N/A	N/A	0.121658	0.0147059	0.0494652	1	4	5	1	4	4	1	N/A	N/A	6	1	3	1	3	5	1	3	4	0	N/A
Ano1	gi|334278902	N/A	N/A	N/A	N/A	5.7141	3.78948	1.52468	3.67609	N/A	N/A	N/A	N/A	N/A	N/A	N/A	N/A	N/A	N/A	N/A	0.0776794	0.0197239	0.0295858	N/A	N/A	N/A	N/A	N/A	N/A	N/A	N/A	N/A	6	2	3	N/A	N/A	N/A	N/A	N/A	N/A	N/A	N/A	N/A	1	0	0	N/A	N/A
Ano10	gi|428673529	0.258153	3.28946	0	1.77381	2.55541	14.9636	1.79905	6.43934	3.70536	2.07163	2.89431	2.89043	7.72119	8.35984	0.576497	5.55251	0.0166389	0.0449251	0.0282862	0.161398	0.0948419	0.0515807	0.176373	0.0998336	0.0499168	0.106489	0.0848586	0.0349418	1	2	1	7	4	2	8	4	2	5	4	1	0	0	0	0	0	0	0	0
Ano6	gi|40254290	N/A	N/A	N/A	N/A	76.2594	35.1043	49.6946	53.6861	130.091	166.806	143.666	146.855	21.2286	4.45813	4.9845	10.2237	N/A	N/A	N/A	0.16685	0.130626	0.196487	0.167947	0.0889133	0.0614709	0.254665	0.26073	0.266094	N/A	N/A	N/A	13	9	14	12	6	5	21	17	17	N/A	N/A	N/A	0	0	0	0	0
Anp32a	gi|40254600	19.2988	40.0555	66.9364	42.0969	757.207	328.299	636.663	574.056	285.309	290.98	321.521	299.27	685.378	821.275	764.159	756.937	0.356275	0.255061	0.287449	0.469636	0.48583	0.336032	0.566802	0.48583	0.437247	0.506073	0.421053	0.368421	9	6	9	17	12	10	16	12	11	14	10	11	7	5	8	14	10	9	13	10
Anp32b	gi|18700032	41.5959	85.3209	12.8263	46.581	166.797	93.4884	92.9246	117.737	317.902	232.76	90.6787	213.78	273.938	204.732	103.921	194.197	0.209559	0.227941	0.205882	0.294118	0.253676	0.235294	0.242647	0.257353	0.283088	0.283088	0.224265	0.3125	6	6	5	9	6	6	10	7	8	10	6	8	4	5	4	6	4	5	7	5
Anp32e	gi|359279956	8.43388	7.74323	0.139515	5.43887	73.195	48.7943	58.1994	60.0629	45.2218	76.5088	35.7107	52.4804	39.3916	26.5872	73.6885	46.5558	0.197581	0.25	0.0564516	0.278226	0.25	0.185484	0.278226	0.354839	0.278226	0.25	0.370968	0.21371	4	5	1	6	5	4	6	6	6	5	6	5	0	0	0	0	0	0	0	0
Anpep	gi|225637487	86.353	101.267	383.971	190.53	43.3609	197.144	114.855	118.453	110.555	41.2076	37.5824	63.1149	13.3998	16.68	24.925	18.3349	0.29089	0.34058	0.259834	0.201863	0.301242	0.261905	0.206004	0.142857	0.189441	0.268116	0.203934	0.186335	18	22	20	17	19	19	16	11	11	17	14	11	18	22	20	17	19	19	16	11
Antxr2	gi|50355939	N/A	0.365664	N/A	0.365664	0.433699	13.2898	0	6.86174	N/A	N/A	N/A	N/A	N/A	0.289033	1.5205	0.904766	N/A	0.0574949	N/A	0.026694	0.026694	0.0308008	N/A	0.0308008	0.0431211	N/A	N/A	N/A	N/A	2	N/A	1	1	1	N/A	1	1	N/A	N/A	N/A	N/A	2	N/A	1	1	1	N/A	1
Anxa1	gi|124517663	N/A	0.0692783	N/A	0.0692783	395.62	313.202	133.967	280.93	7.83586	25.9309	21.7368	18.5012	239.198	201.421	356.967	265.862	N/A	0.0375723	N/A	0.791908	0.485549	0.352601	0.705202	0.549133	0.433526	0.312139	0.251445	0.15896	N/A	1	N/A	34	17	11	25	15	13	10	8	5	N/A	1	N/A	33	16	11	25	15
Anxa11	gi|160707921	7.6316	13.6733	15.9197	12.4082	57.2121	45.2251	48.9743	50.4705	72.0378	39.5035	69.4716	60.3376	104.889	60.8336	65.4531	77.0585	0.17495	0.260437	0.242545	0.379722	0.228628	0.359841	0.403579	0.294235	0.341948	0.389662	0.214712	0.361829	8	11	10	19	10	14	20	13	13	19	10	17	2	5	5	9	5	6	8	4
Anxa13	gi|23956196	N/A	N/A	N/A	N/A	N/A	N/A	22.0535	22.0535	N/A	N/A	N/A	N/A	N/A	N/A	N/A	N/A	N/A	N/A	N/A	N/A	N/A	0.0694006	N/A	N/A	N/A	N/A	N/A	N/A	N/A	N/A	N/A	N/A	N/A	2	N/A	N/A	N/A	N/A	N/A	N/A	N/A	N/A	N/A	N/A	N/A	2	N/A	N/A
Anxa2	gi|6996913	1.28012	2.44377	0.755115	1.493	1121.24	1367.54	800.004	1096.26	61.9793	103.399	72.6712	79.3499	836.842	946.17	1081.66	954.891	0.123894	0.247788	0.0265487	0.740413	0.504425	0.589971	0.687316	0.60177	0.589971	0.528024	0.457227	0.368732	3	6	1	38	20	22	31	23	22	19	16	11	3	6	1	38	20	22	31	23
Anxa3	gi|160707925	0.14043	N/A	N/A	0.14043	552.708	244.536	305.65	367.632	818.268	473.356	367.241	552.955	681.982	386.966	334.596	467.848	0.0495356	N/A	N/A	0.696594	0.517028	0.755418	0.780186	0.603715	0.752322	0.801858	0.674923	0.71517	1	N/A	N/A	34	16	25	34	19	23	37	21	23	1	N/A	N/A	34	16	25	34	19
Anxa4	gi|161016799	33.3199	27.8121	32.2064	31.1128	91.506	152.691	100.115	114.771	138.197	224.557	98.3821	153.712	101.927	89.6874	48.6583	80.0909	0.492163	0.341693	0.341693	0.504702	0.435737	0.45768	0.551724	0.520376	0.373041	0.548589	0.442006	0.420063	12	10	10	16	13	15	18	15	12	20	13	14	12	9	10	16	13	15	18	14
Anxa5	gi|6753060	146.153	104.97	73.881	108.335	5445	1941.71	4080.08	3822.26	2972.3	1595.03	2116.06	2227.8	7221.78	4716.28	8572.54	6836.87	0.520376	0.495298	0.329154	0.874608	0.595611	0.633229	0.877743	0.799373	0.774295	0.815047	0.667712	0.592476	13	13	11	34	18	18	31	22	24	31	17	16	13	13	11	34	18	18	31	22
Anxa6	gi|158966670	540.426	352.147	330.554	407.709	754.951	513.108	695.573	654.544	1016.9	721.911	858.228	865.68	80.977	48.4824	59.1452	62.8682	0.561664	0.438336	0.457271	0.647676	0.466267	0.546805	0.53789	0.38081	0.244378	0.684993	0.514116	0.457271	32	26	31	51	29	35	32	21	14	55	29	31	3	1	0	0	0	1	3	0
Anxa7	gi|160707958	58.7838	26.1179	49.7355	44.8791	171.782	101.52	103.619	125.64	67.6037	30.169	48.3305	48.7011	250.229	142.045	298.531	230.268	0.235421	0.142549	0.211663	0.38013	0.278618	0.203024	0.330454	0.200864	0.181425	0.341253	0.183585	0.179266	9	6	9	19	12	9	16	9	7	16	7	7	9	6	9	19	12	9	16	9
Aoah	gi|6753064	N/A	N/A	N/A	N/A	N/A	N/A	1.31904	1.31904	3.34998	5.01985	6.25286	4.87423	2.1191	N/A	N/A	2.1191	N/A	N/A	N/A	N/A	N/A	0.0592334	0.0644599	N/A	N/A	0.137631	0.139373	0.116725	N/A	N/A	N/A	N/A	N/A	2	2	N/A	N/A	5	4	5	N/A	N/A	N/A	N/A	N/A	2	2	N/A
Aox1	gi|110347467	152.843	55.4206	58.4557	88.9063	3.35322	40.1755	8.89395	17.4742	N/A	N/A	N/A	N/A	4.26227	6.50744	1.36106	4.04359	0.174044	0.247562	0.263316	0.0907727	0.184546	0.0615154	0.0750188	0.0615154	0.0330083	N/A	N/A	N/A	18	23	26	7	17	7	6	7	4	N/A	N/A	N/A	16	23	24	6	16	6	6	7
Aox3	gi|114205420	459.154	1326.82	877.264	887.746	28.5762	182.179	108.499	106.418	29.1584	9.54283	78.7937	39.165	35.0877	35.3251	33.616	34.6763	0.382022	0.572285	0.430712	0.174532	0.303371	0.17603	0.0501873	0.0269663	0.0756554	0.0314607	0.0726592	0.0674157	39	48	42	16	27	18	5	3	8	4	7	7	36	47	38	13	25	16	4	2
Aox3l1	gi|56606023	N/A	4.54628	N/A	4.54628	N/A	N/A	N/A	N/A	N/A	N/A	N/A	N/A	N/A	N/A	N/A	N/A	N/A	0.00520446	N/A	N/A	N/A	N/A	N/A	N/A	N/A	N/A	N/A	N/A	N/A	1	N/A	N/A	N/A	N/A	N/A	N/A	N/A	N/A	N/A	N/A	N/A	1	N/A	N/A	N/A	N/A	N/A	N/A
Ap1b1	gi|88853578	144.531	78.3694	215.28	146.06	1157.1	1080.3	1825.43	1354.28	905.852	701.845	1323.49	977.063	3401.41	3895.84	5345.49	4214.25	0.339343	0.301166	0.240721	0.489926	0.406151	0.411453	0.489926	0.534464	0.518558	0.457052	0.376458	0.396607	26	25	19	53	39	41	58	49	49	49	35	36	1	1	1	1	1	1	1	1
Ap1g1	gi|56744242	6.8014	13.0856	17.0454	12.3108	19.4937	37.2632	65.7403	40.8324	89.8977	150.95	97.2218	112.69	50.2605	66.4779	72.1488	62.9624	0.0957576	0.13697	0.106667	0.273939	0.156364	0.225455	0.293333	0.226667	0.246061	0.338182	0.22303	0.247273	5	9	7	19	9	14	21	15	15	27	15	15	5	9	7	18	9	14	20	15
Ap1g2	gi|160707961	0	N/A	N/A	0	18.9335	8.1013	5.91503	10.9833	7.80008	18.4232	6.28485	10.8361	6.36644	3.97834	6.4093	5.58469	0.011378	N/A	N/A	0.0594185	0.0366625	0.0922882	0.123894	0.091024	0.108723	0.169406	0.0884956	0.0505689	1	N/A	N/A	4	3	5	7	5	6	10	4	4	1	N/A	N/A	3	3	5	6	5
Ap1m1	gi|6671557	23.9708	42.2962	12.6755	26.3142	44.1738	53.5602	99.5844	65.7728	95.3973	140.538	125.954	120.63	100.862	129.814	157.802	129.493	0.293144	0.425532	0.231678	0.477541	0.333333	0.472813	0.546099	0.565012	0.513002	0.515366	0.531915	0.460993	8	14	7	17	11	13	20	18	15	17	17	14	8	13	6	13	10	12	17	16
Ap1m2	gi|160333508	N/A	0.258352	1.00963	0.633989	8.18249	1.09949	0.430178	3.23739	2.35586	2.24532	8.19596	4.26571	4.88309	6.35276	3.76419	5.00001	N/A	0.0236407	0.0236407	0.106383	0.0236407	0.0236407	0.0567376	0.0472813	0.0236407	0.0803783	0.0236407	0.0236407	N/A	1	1	4	1	1	3	2	1	3	1	1	N/A	0	0	0	0	0	0	0
Ap1s1	gi|6671559	2.166	2.02535	0.358348	1.51657	3.21028	6.00359	63.8943	24.3694	1.30403	9.93433	14.6306	8.62298	4.34483	5.98009	8.1686	6.16451	0.227848	0.21519	0.0506329	0.107595	0.170886	0.170886	0.278481	0.164557	0.113924	0.151899	0.21519	0.170886	2	4	1	2	3	3	3	3	3	2	4	3	2	2	0	1	2	2	2	2
Ap1s2	gi|40254484	N/A	N/A	N/A	N/A	N/A	2.30501	N/A	2.30501	15.7629	11.8565	12.701	13.4401	N/A	1.57387	N/A	1.57387	N/A	N/A	N/A	N/A	0.16875	N/A	N/A	0.09375	N/A	0.1875	0.15625	0.16875	N/A	N/A	N/A	N/A	3	N/A	N/A	2	N/A	3	4	4	N/A	N/A	N/A	N/A	2	N/A	N/A	1
Ap2a1	gi|116256510	28.7327	43.2276	36.8586	36.273	368.279	481.945	488.989	446.404	320.006	374.02	441.914	378.647	1385.05	990.674	1506.14	1293.96	0.227225	0.293194	0.290052	0.456545	0.379058	0.37801	0.567539	0.558115	0.481675	0.509948	0.37801	0.38534	18	24	22	42	30	30	53	41	39	45	29	29	0	0	0	0	0	0	0	0
Ap2a2	gi|163644277	264.347	143.617	109.823	172.595	984.624	1115.92	1274.73	1125.09	824.611	930.358	879.565	878.178	2871.91	2669.34	3451.47	2997.57	0.294243	0.34435	0.278252	0.528785	0.454158	0.405117	0.49467	0.50533	0.48081	0.450959	0.416844	0.345416	21	26	21	46	35	33	46	37	39	40	32	26	15	19	15	34	26	26	30	28
Ap2b1	gi|21313640	104.369	73.5879	129.478	102.479	454.94	397.802	571.262	474.668	716.358	735.021	1060.52	837.301	944.656	896.347	1134.56	991.853	0.287086	0.255069	0.290288	0.509072	0.34365	0.433298	0.483458	0.416222	0.47492	0.488794	0.40555	0.414088	24	23	24	46	31	39	52	38	42	48	34	37	0	0	0	0	0	0	0	0
Ap2m1	gi|6753074	83.0108	37.896	46.7866	55.8978	440.807	610.537	520.047	523.797	324.553	235.703	255.13	271.795	1309.47	1111.77	941.563	1120.94	0.271264	0.372414	0.209195	0.634483	0.487356	0.45977	0.574713	0.485057	0.448276	0.558621	0.395402	0.436782	10	15	8	34	19	19	27	21	23	26	16	18	10	15	8	34	19	19	27	21
Ap2s1	gi|161086984	53.0306	34.3514	7.77232	31.7181	55.0272	356.446	470.424	293.966	117.027	326.318	220.62	221.322	552.572	1124.06	789.389	822.007	0.084507	0.316901	0.140845	0.394366	0.366197	0.394366	0.394366	0.394366	0.330986	0.394366	0.253521	0.330986	1	4	2	5	5	5	6	6	5	6	3	4	1	4	2	5	5	5	6	6
Ap3b1	gi|163310776	17.0583	15.9579	19.8361	17.6174	55.9033	86.3515	126.759	89.6714	96.9386	103.718	171.006	123.887	61.0942	54.5272	74.0334	63.2183	0.139367	0.127602	0.0977376	0.211765	0.179186	0.254299	0.323077	0.19457	0.2	0.338462	0.21991	0.291403	11	12	9	18	15	24	27	18	19	32	18	28	11	12	9	17	13	20	23	17
Ap3d1	gi|6671565	24.9123	13.3085	8.63997	15.6203	36.9016	64.4319	53.4331	51.5889	143.958	111.367	100.981	118.769	66.401	55.2452	30.3176	50.6546	0.113428	0.181818	0.0850709	0.18432	0.222686	0.224354	0.264387	0.216013	0.2402	0.386989	0.316097	0.246038	10	18	8	16	22	21	24	20	18	37	26	24	10	18	8	16	22	21	24	20
Ap3m1	gi|254281313	2.98905	11.8858	5.32405	6.73298	26.6702	46.5998	25.4684	32.9128	32.7432	83.7486	30.7491	49.0803	13.7388	28.8065	38.1294	26.8916	0.11244	0.308612	0.277512	0.375598	0.401914	0.356459	0.464115	0.361244	0.301435	0.5311	0.409091	0.308612	3	8	8	10	10	10	12	10	8	16	12	8	2	7	6	9	9	8	8	8
Ap3m2	gi|170763483	N/A	N/A	N/A	N/A	4.63937	14.8138	10.6583	10.0371	7.29383	12.975	14.8935	11.7208	5.6427	17.1632	10.2257	11.0105	N/A	N/A	N/A	0.162679	0.0861244	0.232057	0.22488	0.272727	0.102871	0.222488	0.179426	0.248804	N/A	N/A	N/A	5	3	7	7	8	4	8	6	6	N/A	N/A	N/A	4	2	5	3	6
Ap3s1	gi|6753078	9.13248	2.81395	2.96006	4.96883	8.3147	11.8057	6.21667	8.77903	18.9122	8.46171	10.0624	12.4788	20.7802	12.2854	8.10133	13.7223	0.279793	0.233161	0.176166	0.259067	0.238342	0.170984	0.38342	0.279793	0.217617	0.378238	0.321244	0.207254	4	4	3	5	3	3	6	4	4	6	5	4	4	4	3	5	3	3	6	4
Ap3s2	gi|160707971	N/A	N/A	N/A	N/A	2.2871	N/A	0.166382	1.22674	24.806	58.3862	6.80543	29.9992	6.94317	3.91473	N/A	5.42895	N/A	N/A	N/A	0.0466321	N/A	0.0414508	0.103627	0.103627	N/A	0.253886	0.310881	0.0880829	N/A	N/A	N/A	1	N/A	1	2	2	N/A	4	5	2	N/A	N/A	N/A	1	N/A	1	2	2
Ap4b1	gi|254588022	0.399501	24.3946	0	12.3971	N/A	0.817226	1.83185	1.32454	6.8915	0.62856	0.26265	2.59424	0.228617	0.0652504	N/A	0.146934	0.0211268	0.0380282	0.0112676	N/A	0.0450704	0.0239437	0.0676056	0.0380282	N/A	0.0760563	0.0176152	0.0169014	1	2	1	N/A	1	1	2	2	N/A	4	1	1	0	0	0	N/A	0	0	0	0
Ap4e1	gi|124487335	0.640019	N/A	N/A	0.640019	N/A	N/A	0.40226	0.40226	2.68274	0.66942	0.768852	1.37367	0.404411	0.288614	2.56142	1.08482	0.0294118	N/A	N/A	N/A	N/A	0.0115865	0.040107	0.0124777	0.0124777	0.07041	0.0124777	0.0115865	2	N/A	N/A	N/A	N/A	1	3	1	1	6	1	1	2	N/A	N/A	N/A	N/A	1	3	1
Ap4m1	gi|163644298	0.239561	0.40444	N/A	0.322	N/A	1.79097	0.781321	1.28615	2.44409	1.78888	N/A	2.11649	0.286229	0.331828	N/A	0.309029	0.0311804	0.0556793	N/A	N/A	0.0846325	0.0200445	0.0334076	0.0311804	N/A	0.106904	0.0623608	N/A	1	2	N/A	N/A	3	1	1	1	N/A	4	2	N/A	1	2	N/A	N/A	3	1	1	1
Ap4s1	gi|17998681	N/A	N/A	N/A	N/A	N/A	N/A	0.248622	0.248622	N/A	N/A	N/A	N/A	N/A	N/A	N/A	N/A	N/A	N/A	N/A	N/A	N/A	0.0694444	N/A	N/A	N/A	N/A	N/A	N/A	N/A	N/A	N/A	N/A	N/A	1	N/A	N/A	N/A	N/A	N/A	N/A	N/A	N/A	N/A	N/A	N/A	1	N/A	N/A
Ap5b1	gi|75677454	N/A	N/A	N/A	N/A	N/A	0.25943	0.463206	0.361318	3.51245	1.6552	1.3123	2.15998	0.550141	0.833076	N/A	0.691609	N/A	N/A	N/A	N/A	0.0205479	0.0319635	0.0273973	0.0308219	N/A	0.0753425	0.0559361	0.0719178	N/A	N/A	N/A	N/A	1	2	2	2	N/A	4	3	4	N/A	N/A	N/A	N/A	1	2	2	2
Ap5m1	gi|225543139	N/A	0.941746	N/A	0.941746	N/A	N/A	1.91458	1.91458	0.59723	12.4732	1.586	4.88549	N/A	1.71229	3.69775	2.70502	N/A	0.022449	N/A	N/A	N/A	0.0510204	N/A	0.0510204	0.0816327	0.0428571	0.055102	0.044898	N/A	1	N/A	N/A	N/A	2	N/A	2	3	2	2	2	N/A	1	N/A	N/A	N/A	2	N/A	2
Ap5s1	gi|31980819	N/A	N/A	N/A	N/A	N/A	N/A	N/A	N/A	N/A	N/A	N/A	N/A	N/A	0.246297	N/A	0.246297	N/A	N/A	N/A	N/A	N/A	N/A	N/A	0.0443548	N/A	N/A	N/A	N/A	N/A	N/A	N/A	N/A	N/A	N/A	N/A	1	N/A	N/A	N/A	N/A	N/A	N/A	N/A	N/A	N/A	N/A	N/A	1
Ap5z1	gi|82546849	N/A	N/A	1.04807	1.04807	4.94274	N/A	0.122968	2.53285	3.05723	6.4305	13.3831	7.62362	0.49599	1.03042	3.37996	1.63545	N/A	N/A	0.0173482	0.0173482	N/A	0.0136307	0.0185874	0.0520446	0.0173482	0.0904585	0.0594796	0.0545229	N/A	N/A	1	1	N/A	1	1	3	1	4	3	3	N/A	N/A	1	1	N/A	1	1	3
Apaf1	gi|110347471	N/A	N/A	N/A	N/A	14.772	13.6433	29.8838	19.433	25.2673	22.9781	22.54	23.5951	66.0876	56.1328	73.4084	65.2096	N/A	N/A	N/A	0.204163	0.142514	0.179343	0.354684	0.297838	0.244996	0.29944	0.133707	0.157726	N/A	N/A	N/A	19	12	18	35	25	23	28	11	16	N/A	N/A	N/A	19	12	18	35	25
Apba1	gi|79749980	N/A	N/A	N/A	N/A	N/A	N/A	N/A	N/A	0.373033	N/A	N/A	0.373033	N/A	N/A	N/A	N/A	N/A	N/A	N/A	N/A	N/A	N/A	N/A	N/A	N/A	0.0190024	N/A	N/A	N/A	N/A	N/A	N/A	N/A	N/A	N/A	N/A	N/A	1	N/A	N/A	N/A	N/A	N/A	N/A	N/A	N/A	N/A	N/A
Apba3	gi|9055382	N/A	0.656866	N/A	0.656866	0.643851	1.53574	N/A	1.0898	N/A	N/A	N/A	N/A	N/A	N/A	0.393462	0.393462	N/A	0.0192644	N/A	0.0192644	0.0350263	N/A	N/A	N/A	0.0157618	N/A	N/A	N/A	N/A	1	N/A	1	2	N/A	N/A	N/A	1	N/A	N/A	N/A	N/A	1	N/A	1	2	N/A	N/A	N/A
Apbb1	gi|359751449	N/A	N/A	N/A	N/A	N/A	N/A	2.60344	2.60344	N/A	N/A	N/A	N/A	N/A	2.05375	0.583783	1.31877	N/A	N/A	N/A	N/A	N/A	0.0266075	N/A	0.0266075	0.0221729	N/A	N/A	N/A	N/A	N/A	N/A	N/A	N/A	1	N/A	1	1	N/A	N/A	N/A	N/A	N/A	N/A	N/A	N/A	0	N/A	0
Apbb1ip	gi|158636000	N/A	N/A	N/A	N/A	15.0255	3.51462	20.5904	13.0435	126.853	118.821	68.5714	104.748	N/A	0.66831	N/A	0.66831	N/A	N/A	N/A	0.237313	0.0925373	0.131343	N/A	0.0373134	N/A	0.297015	0.265672	0.214925	N/A	N/A	N/A	8	4	8	N/A	2	N/A	17	14	12	N/A	N/A	N/A	8	4	7	N/A	1
Apbb2	gi|319738663	N/A	N/A	N/A	N/A	4.72628	2.85737	3.48026	3.68797	N/A	N/A	N/A	N/A	8.68574	7.21094	22.6047	12.8338	N/A	N/A	N/A	0.105834	0.0691995	0.0502035	0.197889	0.155673	0.154681	N/A	N/A	N/A	N/A	N/A	N/A	6	4	3	10	9	9	N/A	N/A	N/A	N/A	N/A	N/A	0	0	0	0	0
Apc	gi|110225370	N/A	N/A	N/A	N/A	0.0323433	N/A	N/A	0.0323433	0.223112	N/A	0.161413	0.192263	0.683387	N/A	0.154801	0.419094	N/A	N/A	N/A	0.00457424	N/A	N/A	0.0246305	N/A	0.00562984	0.0154821	N/A	0.00562984	N/A	N/A	N/A	1	N/A	N/A	5	N/A	1	3	N/A	1	N/A	N/A	N/A	1	N/A	N/A	5	N/A
Apcs	gi|226958497	2.84944	0.392829	N/A	1.62113	N/A	15.6491	N/A	15.6491	N/A	4.78662	N/A	4.78662	N/A	N/A	N/A	N/A	0.142857	0.0892857	N/A	N/A	0.133929	N/A	N/A	N/A	N/A	N/A	0.0892857	N/A	2	1	N/A	N/A	2	N/A	N/A	N/A	N/A	N/A	1	N/A	2	1	N/A	N/A	2	N/A	N/A	N/A
Apeh	gi|214010153	114.078	145.707	88.4694	116.085	69.9998	108.335	56.1902	78.1751	51.6221	74.9238	157.018	94.5213	34.9049	38.8762	43.8567	39.2126	0.319672	0.449454	0.329235	0.461749	0.461749	0.259563	0.438525	0.226776	0.209016	0.420765	0.306011	0.301913	14	21	17	26	18	12	20	10	10	20	13	14	14	21	17	26	18	12	20	10
Apex1	gi|6753086	18.5525	87.8296	40.4571	48.9464	44.7331	26.4993	30.6555	33.9627	163.042	184.162	238.149	195.118	53.6934	43.9323	11.8702	36.4986	0.274448	0.274448	0.135647	0.48265	0.223975	0.425868	0.529968	0.309148	0.252366	0.533123	0.403785	0.422713	6	6	2	10	4	10	11	6	5	18	9	13	6	6	2	10	4	10	11	6
Aph1a	gi|189339191	N/A	N/A	N/A	N/A	N/A	N/A	N/A	N/A	N/A	N/A	1.0334	1.0334	1.12264	1.03629	0.394824	0.85125	N/A	N/A	N/A	N/A	N/A	N/A	0.0301887	0.0566802	0.0301887	N/A	N/A	0.0301887	N/A	N/A	N/A	N/A	N/A	N/A	1	1	1	N/A	N/A	1	N/A	N/A	N/A	N/A	N/A	N/A	1	0
Api5	gi|94158994	17.1847	18.4584	N/A	17.8216	71.228	95.1191	75.3997	80.5823	151.424	106.733	40.0708	99.4094	143.89	148.339	128.978	140.402	0.230159	0.287698	N/A	0.313492	0.337302	0.222222	0.424603	0.337302	0.236111	0.448413	0.333333	0.218254	9	11	N/A	19	14	9	23	15	11	19	12	8	9	11	N/A	19	14	9	23	15
Apip	gi|258613873	7.14712	6.86296	10.8413	8.28379	44.9575	8.72028	29.8697	27.8492	29.7661	8.1133	14.6694	17.5163	29.7393	29.3937	22.0797	27.0709	0.290456	0.410788	0.356846	0.73444	0.377593	0.477178	0.522822	0.485477	0.344398	0.556017	0.232365	0.452282	5	7	6	14	6	9	11	8	8	12	5	9	5	7	6	14	6	9	11	8
Aplf	gi|281427262	N/A	N/A	0.251038	0.251038	0.919187	N/A	3.54572	2.23245	0.544702	N/A	1.00842	0.776563	N/A	0.448901	3.18368	1.81629	N/A	N/A	0.0240481	0.0334728	N/A	0.0380762	N/A	0.0240481	0.0240481	0.0334728	N/A	0.0380762	N/A	N/A	1	1	N/A	2	N/A	1	1	1	N/A	2	N/A	N/A	1	0	N/A	1	N/A	1
Aplp2	gi|156255192	N/A	1.13488	N/A	1.13488	3.15715	1.79491	2.01523	2.32243	N/A	N/A	N/A	N/A	0.827762	0.605339	N/A	0.71655	N/A	0.0115108	N/A	0.0998668	0.0388489	0.0158273	0.0374101	0.0386152	N/A	N/A	N/A	N/A	N/A	1	N/A	6	2	1	2	2	N/A	N/A	N/A	N/A	N/A	0	N/A	2	0	0	0	1
Apmap	gi|21313668	53.2489	26.1741	4.61599	28.013	42.9385	182.982	105.432	110.451	138.48	25.8315	66.7926	77.0348	294.261	249.01	50.8616	198.044	0.257831	0.363855	0.2	0.373494	0.359036	0.431325	0.4	0.33253	0.262651	0.387952	0.272289	0.371084	7	12	6	13	10	14	17	11	12	14	8	12	7	12	6	13	10	14	17	11
Apoa1	gi|160333304	13.3072	78.7285	79.8299	57.2885	135.63	117.216	56.5448	103.13	22.2328	34.7159	32.5741	29.841	153.49	42.7204	36.0688	77.4264	0.378788	0.397727	0.352273	0.568182	0.352273	0.375	0.549242	0.397727	0.325758	0.530303	0.242424	0.325758	10	11	9	16	10	9	18	11	9	15	7	8	10	11	9	16	10	9	18	11
Apoa1bp	gi|21553309	51.4201	40.4686	26.9339	39.6075	69.2958	74.3743	48.9629	64.211	37.0279	37.3921	53.5632	42.6611	72.541	59.6682	63.8783	65.3625	0.248227	0.265957	0.230496	0.308511	0.294326	0.237589	0.202128	0.234043	0.237589	0.237589	0.258865	0.262411	5	6	5	8	7	5	5	4	5	5	5	6	5	6	5	8	7	5	5	4
Apoa2	gi|157951676	2.31061	10.0272	19.9197	10.7525	2.3952	N/A	3.7626	3.0789	4.28268	6.26255	3.36071	4.63531	N/A	N/A	0.460312	0.460312	0.0980392	0.0980392	0.0980392	0.147059	N/A	0.0980392	N/A	N/A	0.0980392	0.0980392	0.0980392	0.0980392	1	1	1	2	N/A	1	N/A	N/A	1	1	1	1	1	1	1	2	N/A	1	N/A	N/A
Apoa4	gi|110347473	2.76712	7.94338	2.73102	4.48051	9.9017	3.70561	5.44628	6.3512	N/A	0.922086	4.28241	2.60225	12.4265	22.6026	3.33788	12.789	0.0835443	0.263291	0.0481013	0.235443	0.121519	0.164557	0.255696	0.0303797	0.0582278	N/A	0.0556962	0.167089	2	7	2	7	3	4	7	1	2	N/A	2	4	2	7	2	7	3	4	7	1
Apoa5	gi|31560003	1.2362	10.2692	0.694862	4.06677	9.62989	5.93443	25.314	13.6261	0.0673867	4.04217	10.99	5.0332	6.30241	8.10942	1.13012	5.18065	0.130435	0.328804	0.0706522	0.320652	0.105978	0.163043	0.25	0.184783	0.0679348	0.0380435	0.108696	0.0706522	3	8	2	7	3	5	7	4	2	1	3	2	3	8	2	7	3	5	7	4
Apob	gi|161702988	196.793	111.867	150.044	152.901	9.73867	41.6396	41.5126	30.9636	19.4269	51.6777	86.4049	52.5031	3.6618	5.27078	5.30284	4.74514	0.129412	0.177802	0.125638	0.0228635	0.0681465	0.0710322	0.0321865	0.00688124	0.0277469	0.0901221	0.0594895	0.0887902	44	65	46	8	25	26	10	2	9	34	21	34	44	65	46	8	25	26	10	2
Apobec1	gi|197304695	N/A	N/A	N/A	N/A	0.534176	14.8737	3.31556	6.24113	32.2277	23.4847	4.47726	20.0632	N/A	N/A	N/A	N/A	N/A	N/A	N/A	0.0611354	0.0611354	0.139738	N/A	N/A	N/A	0.266376	0.209607	0.126638	N/A	N/A	N/A	1	1	2	N/A	N/A	N/A	5	4	2	N/A	N/A	N/A	1	1	2	N/A	N/A
Apobec3	gi|85861172	N/A	N/A	N/A	N/A	0.184349	0.228067	2.50989	0.974103	2.31393	1.13545	0.888448	1.44594	N/A	N/A	4.72947	4.72947	N/A	N/A	N/A	0.0454545	0.0353535	0.0681818	N/A	N/A	0.0378788	0.126263	0.0833333	0.0454545	N/A	N/A	N/A	1	1	2	N/A	N/A	1	4	2	1	N/A	N/A	N/A	0	0	0	N/A	N/A
Apobr	gi|19923863	N/A	N/A	N/A	N/A	12.8582	6.98004	3.10389	7.64739	42.659	15.518	13.9387	24.0386	N/A	N/A	N/A	N/A	N/A	N/A	N/A	0.138004	0.0201699	0.044586	N/A	N/A	N/A	0.341826	0.112527	0.052017	N/A	N/A	N/A	9	2	3	N/A	N/A	N/A	24	7	4	N/A	N/A	N/A	9	2	3	N/A	N/A
Apoc1	gi|158517825	1.62908	8.45784	5.60844	5.23178	N/A	14.4141	8.60583	11.5099	8.69275	N/A	43.5898	26.1413	N/A	N/A	N/A	N/A	0.102273	0.227273	0.102273	N/A	0.181818	0.181818	N/A	N/A	N/A	0.227273	N/A	0.181818	1	2	1	N/A	2	2	N/A	N/A	N/A	3	N/A	2	1	2	1	N/A	2	2	N/A	N/A
Apoc3	gi|15421856	N/A	36.8162	2.69204	19.7541	0.707325	1.03835	N/A	0.872836	3.77894	N/A	N/A	3.77894	3.882	N/A	N/A	3.882	N/A	0.464646	0.272727	0.232323	0.0808081	N/A	0.272727	N/A	N/A	0.505051	N/A	N/A	N/A	3	2	1	1	N/A	2	N/A	N/A	3	N/A	N/A	N/A	3	2	1	1	N/A	2	N/A
Apoc4	gi|6671501	N/A	N/A	3.60173	3.60173	N/A	N/A	4.54904	4.54904	N/A	N/A	2.43073	2.43073	12.8815	1.80274	1.3624	5.3489	N/A	N/A	0.16129	N/A	N/A	0.0887097	0.16129	0.0887097	0.0887097	N/A	N/A	0.0887097	N/A	N/A	2	N/A	N/A	1	2	1	1	N/A	N/A	1	N/A	N/A	2	N/A	N/A	1	2	1
Apod	gi|75677437	N/A	N/A	N/A	N/A	N/A	N/A	N/A	N/A	1.34263	N/A	N/A	1.34263	0.790832	N/A	N/A	0.790832	N/A	N/A	N/A	N/A	N/A	N/A	0.137566	N/A	N/A	0.142857	N/A	N/A	N/A	N/A	N/A	N/A	N/A	N/A	2	N/A	N/A	2	N/A	N/A	N/A	N/A	N/A	N/A	N/A	N/A	2	N/A
Apoe	gi|163644329	146.311	148.863	172.197	155.79	297.227	185.768	233.88	238.959	264.791	133.453	229.797	209.347	216.445	78.8204	193.374	162.88	0.463023	0.311897	0.234727	0.533762	0.311897	0.350482	0.527331	0.26045	0.318328	0.636656	0.327974	0.324759	14	8	8	18	8	11	17	7	9	20	8	10	14	8	8	18	8	11	17	7
Apof	gi|19527216	5.2207	N/A	2.14246	3.68158	2.60225	N/A	0.954871	1.77856	N/A	N/A	N/A	N/A	0.821253	N/A	0.519892	0.670573	0.0398773	N/A	0.0981595	0.0981595	N/A	0.0582822	0.0398773	N/A	0.0582822	N/A	N/A	N/A	1	N/A	2	2	N/A	1	1	N/A	1	N/A	N/A	N/A	1	N/A	2	2	N/A	1	1	N/A
Apoh	gi|160358825	9.17089	18.6259	27.6056	18.4675	7.86785	40.8057	22.9566	23.8767	10.0533	64.2986	25.6449	33.3323	9.7484	42.8024	3.34549	18.6321	0.144928	0.249275	0.344928	0.171014	0.223188	0.217391	0.228986	0.202899	0.124638	0.234783	0.162319	0.26087	4	7	10	5	6	6	6	5	3	6	4	7	4	7	10	5	6	6	6	5
Apol7a	gi|257467563	N/A	N/A	7.57604	7.57604	N/A	N/A	N/A	N/A	N/A	N/A	N/A	N/A	N/A	N/A	N/A	N/A	N/A	N/A	0.0263158	N/A	N/A	N/A	N/A	N/A	N/A	N/A	N/A	N/A	N/A	N/A	1	N/A	N/A	N/A	N/A	N/A	N/A	N/A	N/A	N/A	N/A	N/A	1	N/A	N/A	N/A	N/A	N/A
Apol9a	gi|242247261	5.32656	10.0353	N/A	7.68093	N/A	N/A	7.51142	7.51142	N/A	N/A	N/A	N/A	N/A	N/A	N/A	N/A	0.329032	0.348387	N/A	N/A	N/A	0.129032	N/A	N/A	N/A	N/A	N/A	N/A	7	8	N/A	N/A	N/A	3	N/A	N/A	N/A	N/A	N/A	N/A	2	2	N/A	N/A	N/A	1	N/A	N/A
Apol9b	gi|274326606	4.91163	9.93012	8.48118	7.77431	N/A	2.84001	N/A	2.84001	N/A	0.24099	1.03022	0.635604	N/A	1.25295	6.28904	3.771	0.274194	0.335484	0.290323	N/A	0.0741935	N/A	N/A	0.0935484	0.0387097	N/A	0.0387097	0.0387097	6	8	6	N/A	2	N/A	N/A	2	1	N/A	1	1	1	2	2	N/A	0	N/A	N/A	1
Apom	gi|9055162	N/A	1.6131	N/A	1.6131	N/A	N/A	N/A	N/A	N/A	N/A	N/A	N/A	N/A	N/A	N/A	N/A	N/A	0.0368421	N/A	N/A	N/A	N/A	N/A	N/A	N/A	N/A	N/A	N/A	N/A	1	N/A	N/A	N/A	N/A	N/A	N/A	N/A	N/A	N/A	N/A	N/A	1	N/A	N/A	N/A	N/A	N/A	N/A
Apon	gi|19527214	N/A	2.37299	N/A	2.37299	N/A	3.03463	N/A	3.03463	N/A	N/A	N/A	N/A	N/A	N/A	N/A	N/A	N/A	0.179283	N/A	N/A	0.0717131	N/A	N/A	N/A	N/A	N/A	N/A	N/A	N/A	3	N/A	N/A	1	N/A	N/A	N/A	N/A	N/A	N/A	N/A	N/A	3	N/A	N/A	1	N/A	N/A	N/A
Apoo	gi|313569874	9.97287	15.013	8.82559	11.2705	16.2166	4.4263	8.87122	9.83805	4.02715	2.00838	4.16506	3.4002	12.2842	7.08396	1.54691	6.9717	0.341463	0.554878	0.365854	0.341463	0.426829	0.371951	0.280488	0.371951	0.213415	0.158537	0.0670732	0.213415	4	6	4	4	4	4	3	4	2	2	1	2	0	0	0	0	0	0	0	0
Apool	gi|13386062	18.8534	32.1358	15.2075	22.0655	11.0674	11.1526	13.2876	11.8359	12.4381	7.13432	9.57804	9.71681	18.3742	7.13802	14.9795	13.4972	0.415094	0.471698	0.290566	0.298113	0.256604	0.233962	0.475472	0.260377	0.264151	0.30566	0.181132	0.166038	8	11	6	7	6	5	11	6	5	6	4	3	8	11	6	7	6	5	11	6
App	gi|47271504	N/A	N/A	N/A	N/A	14.6454	9.32633	4.23327	9.40167	1.05198	1.23716	1.26819	1.18578	20.8056	N/A	8.14408	14.4748	N/A	N/A	N/A	0.177353	0.0518417	0.102158	0.229195	N/A	0.0964029	0.0690647	0.0345324	0.0402878	N/A	N/A	N/A	11	3	4	15	N/A	5	3	2	2	N/A	N/A	N/A	0	0	0	0	N/A
Appbp2	gi|21313248	N/A	N/A	N/A	N/A	N/A	N/A	N/A	N/A	N/A	0.262893	0.209493	0.236193	0.359212	0.156881	N/A	0.258046	N/A	N/A	N/A	N/A	N/A	N/A	0.0119658	0.0222222	N/A	N/A	0.0222222	0.0222222	N/A	N/A	N/A	N/A	N/A	N/A	1	1	N/A	N/A	1	1	N/A	N/A	N/A	N/A	N/A	N/A	1	1
Appl1	gi|21699066	4.54922	3.67503	0.431976	2.88541	78.7084	37.0064	42.2551	52.6566	23.0134	6.82004	19.32	16.3845	83.2713	64.1567	88.7737	78.7339	0.0905233	0.131542	0.0254597	0.349364	0.265912	0.263083	0.554455	0.316832	0.281471	0.311174	0.128713	0.141443	4	6	1	19	14	13	31	19	15	17	6	7	4	6	1	19	14	12	31	18
Appl2	gi|21644587	0.765545	0.543259	4.01182	1.77354	55.1533	23.8869	36.2239	38.4213	12.6779	9.61198	18.0635	13.4511	100.746	100.08	155.064	118.63	0.0619335	0.070997	0.0513595	0.436556	0.318731	0.26435	0.590634	0.539275	0.471299	0.3429	0.161631	0.0876133	2	3	2	22	13	14	30	27	22	16	7	4	2	3	2	22	13	13	30	26
Aprt	gi|118601013	10.0013	1.94815	7.43429	6.46125	14.7775	19.8439	74.011	36.2108	83.0164	39.1315	58.7904	60.3128	1.18448	0.266336	N/A	0.725406	0.161111	0.0944444	0.255556	0.372222	0.255556	0.3	0.25	0.0555556	N/A	0.477778	0.305556	0.427778	2	2	4	6	5	4	4	1	N/A	9	4	6	2	2	4	6	5	4	4	1
Aptx	gi|70887792	N/A	N/A	N/A	N/A	N/A	N/A	0.539208	0.539208	0.188048	N/A	0.839234	0.513641	0.0625375	0.769881	N/A	0.416209	N/A	N/A	N/A	N/A	N/A	0.0298507	0.0537313	0.0328358	N/A	0.0537313	N/A	0.0537313	N/A	N/A	N/A	N/A	N/A	1	1	1	N/A	1	N/A	1	N/A	N/A	N/A	N/A	N/A	0	0	0
Aqp1	gi|6680710	4.59064	1.45725	N/A	3.02394	697.49	1423.84	1851.57	1324.3	27.1871	20.1801	237.358	94.9083	4491.2	5580.92	3802.42	4624.84	0.0743494	0.111524	N/A	0.174721	0.107807	0.152416	0.200743	0.144981	0.174721	0.115242	0.0743494	0.107807	1	2	N/A	6	2	4	7	3	5	3	1	2	1	2	N/A	6	2	4	7	3
Aqp11	gi|30039716	N/A	0.916733	N/A	0.916733	N/A	0.242153	N/A	0.242153	N/A	N/A	N/A	N/A	N/A	N/A	N/A	N/A	N/A	0.0332103	N/A	N/A	0.0332103	N/A	N/A	N/A	N/A	N/A	N/A	N/A	N/A	1	N/A	N/A	1	N/A	N/A	N/A	N/A	N/A	N/A	N/A	N/A	1	N/A	N/A	1	N/A	N/A	N/A
Aqp8	gi|157824063	N/A	N/A	1.01793	1.01793	N/A	N/A	N/A	N/A	N/A	N/A	N/A	N/A	N/A	N/A	N/A	N/A	N/A	N/A	0.0576923	N/A	N/A	N/A	N/A	N/A	N/A	N/A	N/A	N/A	N/A	N/A	1	N/A	N/A	N/A	N/A	N/A	N/A	N/A	N/A	N/A	N/A	N/A	1	N/A	N/A	N/A	N/A	N/A
Aqp9	gi|11528512	0.851664	0.142692	N/A	0.497178	N/A	N/A	N/A	N/A	N/A	N/A	N/A	N/A	N/A	N/A	N/A	N/A	0.0237288	0.0237288	N/A	N/A	N/A	N/A	N/A	N/A	N/A	N/A	N/A	N/A	1	1	N/A	N/A	N/A	N/A	N/A	N/A	N/A	N/A	N/A	N/A	0	0	N/A	N/A	N/A	N/A	N/A	N/A
Aqr	gi|163644327	2.27813	6.2966	0.503839	3.02619	2.8286	12.5976	27.5798	14.3353	20.7594	14.499	20.0448	18.4344	22.0219	18.9261	27.5854	22.8445	0.00810263	0.0904794	0.0114787	0.0587441	0.098582	0.185685	0.191762	0.201891	0.117488	0.187711	0.106685	0.0864281	1	10	1	6	12	19	20	19	14	20	11	11	1	10	1	6	12	19	20	19
Araf	gi|27545181	2.51407	4.57751	7.34284	4.81147	8.26291	10.4504	13.3256	10.6796	8.02923	7.00203	17.3844	10.8052	8.20761	6.36736	11.7772	8.78405	0.057947	0.114238	0.140728	0.149007	0.11755	0.140728	0.168874	0.140728	0.114238	0.226821	0.0943709	0.153974	3	6	7	7	6	8	9	7	6	12	5	8	1	3	3	2	2	3	4	3
Arap1	gi|92091595	0.0929886	2.70753	0.371859	1.05746	30.4993	16.6837	39.9102	29.0311	140.93	177.152	84.6196	134.234	11.6523	7.47343	12.3201	10.4819	0.0247593	0.0176027	0.0142498	0.201249	0.134954	0.13663	0.172103	0.146689	0.0784178	0.442748	0.326162	0.210394	1	2	2	18	11	11	19	12	8	45	35	19	0	0	0	1	0	0	2	0
Arap2	gi|189458894	N/A	N/A	N/A	N/A	0.143797	0	0.130332	0.137064	0.179382	0.287344	N/A	0.233363	N/A	N/A	N/A	N/A	N/A	N/A	N/A	0.00763359	0.00645919	0.00763359	N/A	N/A	N/A	0.00763359	0.00763359	N/A	N/A	N/A	N/A	1	1	1	N/A	N/A	N/A	1	1	N/A	N/A	N/A	N/A	1	1	1	N/A	N/A
Arap3	gi|158937296	N/A	N/A	N/A	N/A	15.7942	21.1004	21.7117	19.5354	1.20118	N/A	1.89915	1.55017	146.975	69.5034	104.881	107.12	N/A	N/A	N/A	0.0994798	0.122887	0.131507	0.323147	0.211964	0.213914	0.0520548	N/A	0.019863	N/A	N/A	N/A	11	13	14	39	22	22	5	N/A	2	N/A	N/A	N/A	2	1	0	2	1
Arcn1	gi|148747410	141.608	83.7733	94.0571	106.479	304.278	145.041	139.62	196.313	232.651	150.245	144.882	175.926	202.911	106.971	179.515	163.132	0.360078	0.444227	0.409002	0.636008	0.320939	0.381605	0.506849	0.291585	0.393346	0.522505	0.37182	0.389432	17	20	20	30	16	17	25	12	18	27	17	18	16	20	20	30	16	17	25	12
Arel1	gi|194473662	N/A	N/A	N/A	N/A	N/A	1.29135	2.12566	1.7085	0.379018	0.853726	0.553214	0.595319	N/A	N/A	0.689948	0.689948	N/A	N/A	N/A	N/A	0.0109356	0.0376671	N/A	N/A	0.0218712	0.0218712	0.0534629	0.0376671	N/A	N/A	N/A	N/A	1	2	N/A	N/A	1	1	3	2	N/A	N/A	N/A	N/A	1	2	N/A	N/A
Arf1	gi|194353962	78.3639	238.5	83.5841	133.483	210.074	449.928	706.563	455.522	287.555	1149.26	824.565	753.793	378.174	684.064	768.292	610.177	0.585635	0.541436	0.541436	0.756906	0.734807	0.552486	0.801105	0.734807	0.552486	0.801105	0.734807	0.552486	10	8	8	14	10	10	14	10	10	14	10	10	0	0	0	1	1	0	1	1
Arf2	gi|6671571	N/A	N/A	N/A	N/A	N/A	399.439	445.762	422.601	245.769	869.636	582.48	565.961	284.867	651.742	522.538	486.383	N/A	N/A	N/A	N/A	0.585635	0.552486	0.640884	0.585635	0.552486	0.585635	0.585635	0.552486	N/A	N/A	N/A	N/A	9	10	11	9	10	11	9	10	N/A	N/A	N/A	N/A	1	1	2	1
Arf4	gi|6680720	45.4311	151.963	35.3457	77.5801	168.738	211.131	364.194	248.021	178.989	448.438	453.965	360.464	238.517	445.164	420.086	367.922	0.505556	0.422222	0.505556	0.655556	0.522222	0.516667	0.644444	0.605556	0.555556	0.544444	0.522222	0.555556	7	6	7	10	7	8	9	8	9	8	7	9	2	1	2	4	2	2	4	3
Arf5	gi|6680722	72.8576	187.504	48.899	103.087	134.959	243.368	576.425	318.251	161.579	747.448	655.389	521.472	195.422	465.7	647.487	436.203	0.588889	0.461111	0.461111	0.6	0.461111	0.472222	0.75	0.505556	0.555556	0.75	0.661111	0.711111	10	7	7	9	7	8	12	8	9	12	9	9	4	1	1	2	1	1	6	2
Arf6	gi|6680724	22.6548	24.342	26.3068	24.4345	21.5946	53.6731	32.4783	35.9154	46.367	79.0492	43.9162	56.4441	39.9402	72.5858	55.1127	55.8796	0.422857	0.502857	0.44	0.382857	0.354286	0.548571	0.44	0.502857	0.548571	0.468571	0.502857	0.548571	5	7	5	6	5	7	6	7	7	7	7	7	5	7	5	6	5	7	6	7
Arfgap1	gi|295148135	6.07547	4.98485	2.1461	4.40214	30.3568	21.5899	7.5814	19.8427	13.4434	28.8341	16.5221	19.5998	26.2551	21.555	23.4429	23.751	0.180055	0.170918	0.0415512	0.377551	0.237245	0.182825	0.617347	0.288265	0.268698	0.598338	0.311224	0.224377	4	4	1	11	7	4	16	8	6	13	9	5	0	0	0	0	0	0	0	0
Arfgap2	gi|260763917	12.2917	19.5076	23.2291	18.3428	52.1733	26.4969	6.16086	28.277	19.2514	19.5428	10.0179	16.2707	26.1587	14.9888	9.30504	16.8175	0.148077	0.305769	0.209615	0.301923	0.201923	0.125	0.263462	0.207692	0.132692	0.234615	0.184615	0.0826923	6	15	9	13	9	6	13	9	5	10	8	4	0	0	0	0	0	0	0	0
Arfgap3	gi|30841021	N/A	N/A	4.69383	4.69383	30.7505	2.09764	9.13556	13.9946	11.3929	2.69372	3.88238	5.98967	30.0679	3.40924	19.0372	17.5048	N/A	N/A	0.0248092	0.267176	0.101145	0.0515267	0.35687	0.15458	0.146947	0.274809	0.0706107	0.0248092	N/A	N/A	1	12	4	3	15	6	8	11	3	2	N/A	N/A	1	12	3	3	15	5
Arfgef1	gi|156231075	17.0214	4.05495	1.41081	7.4957	3.86484	17.5761	35.6228	19.0212	19.3624	26.1765	35.1031	26.8807	11.8324	13.7721	68.0931	31.2326	0.0552546	0.114843	0.0433369	0.0617551	0.056338	0.0807151	0.180932	0.108884	0.0991333	0.225894	0.0915493	0.112676	7	15	7	8	9	13	24	17	16	32	14	18	6	10	3	2	6	6	17	12
Arfgef2	gi|148229140	7.68164	11.8482	1.27396	6.9346	17.1614	14.2136	15.2427	15.5392	47.5807	32.3338	17.0651	32.3266	22.9575	25.8263	14.3873	21.057	0.0675223	0.166295	0.0479911	0.148438	0.103237	0.112723	0.222656	0.199777	0.107701	0.276786	0.182478	0.133371	8	21	7	19	15	17	29	26	17	38	24	20	7	16	3	13	12	10	22	21
Arfip1	gi|124487362	19.3245	5.94678	4.00468	9.75866	69.614	47.748	27.5936	48.3185	161.59	20.594	15.8541	66.0126	116.888	47.7863	46.8563	70.5102	0.24933	0.276139	0.10992	0.544236	0.147453	0.30563	0.536193	0.576408	0.300268	0.573727	0.270777	0.219839	5	6	3	16	4	8	16	16	8	15	7	6	5	6	3	16	4	8	16	16
Arfip2	gi|228008331	N/A	N/A	N/A	N/A	N/A	7.84341	N/A	7.84341	0.773436	0.587915	N/A	0.680676	7.30063	N/A	2.43834	4.86948	N/A	N/A	N/A	N/A	0.0703812	N/A	0.155425	N/A	0.0351906	0.120235	0.0733138	N/A	N/A	N/A	N/A	N/A	2	N/A	5	N/A	1	4	3	N/A	N/A	N/A	N/A	N/A	2	N/A	5	N/A
Arfrp1	gi|260763874	0	N/A	0.233356	0.233356	2.4562	0.492153	8.03118	3.65984	7.72937	1.3339	2.03038	3.69788	0.718394	2.292	2.33921	1.7832	0.116883	N/A	0.103896	0.0519481	0.103896	0.188312	0.116883	0.220779	0.039801	0.233831	0.116883	0.220779	1	N/A	1	1	1	2	1	2	1	4	1	2	0	N/A	0	0	0	0	0	0
Arg1	gi|7106255	2343.55	6158.8	10664.5	6388.94	186.865	633.533	261.262	360.553	39.9413	45.0536	124.066	69.687	56.1089	23.8875	96.2119	58.7361	0.69969	0.835913	0.786378	0.77709	0.616099	0.773994	0.647059	0.52322	0.600619	0.693498	0.411765	0.647059	22	26	18	20	14	17	13	10	11	15	9	13	22	26	18	20	14	17	13	10
Arg2	gi|6753110	N/A	N/A	N/A	N/A	0.0509971	N/A	0.927017	0.489007	0.879374	N/A	0.917424	0.898399	N/A	N/A	N/A	N/A	N/A	N/A	N/A	0.0423729	N/A	0.0847458	N/A	N/A	N/A	0.0310734	N/A	0.0451977	N/A	N/A	N/A	1	N/A	2	N/A	N/A	N/A	1	N/A	1	N/A	N/A	N/A	1	N/A	2	N/A	N/A
Arglu1	gi|134152669	N/A	N/A	N/A	N/A	0.556288	N/A	N/A	0.556288	1.56306	N/A	N/A	1.56306	0.509051	N/A	N/A	0.509051	N/A	N/A	N/A	0.0664207	N/A	N/A	0.0332103	N/A	N/A	0.0627306	N/A	N/A	N/A	N/A	N/A	2	N/A	N/A	1	N/A	N/A	2	N/A	N/A	N/A	N/A	N/A	2	N/A	N/A	1	N/A
Arhgap1	gi|225543420	14.5206	2.54684	3.25708	6.77483	209.464	153.549	131.746	164.919	84.2222	73.1281	97.1203	84.8235	397.957	413.729	301.779	371.155	0.0728929	0.047836	0.0751708	0.640091	0.384966	0.38041	0.603645	0.503417	0.480638	0.562642	0.316629	0.328018	3	2	3	22	12	14	22	15	16	21	10	11	0	0	0	1	0	0	1	0
Arhgap10	gi|116174786	N/A	N/A	N/A	N/A	0.459034	4.24657	0.856596	1.85407	N/A	N/A	N/A	N/A	N/A	N/A	N/A	N/A	N/A	N/A	N/A	0.0305344	0.0216285	0.0216285	N/A	N/A	N/A	N/A	N/A	N/A	N/A	N/A	N/A	2	2	2	N/A	N/A	N/A	N/A	N/A	N/A	N/A	N/A	N/A	2	2	2	N/A	N/A
Arhgap12	gi|89242139	N/A	N/A	0.778833	0.778833	2.86519	331.88	1.87658	112.207	51.2133	164.499	3.6333	73.1152	43.7056	123.091	0.519187	55.7718	N/A	N/A	0.0172202	0.0441527	0.0381304	0.0346062	0.097852	0.0541205	0.0110701	0.24105	0.124105	0.0369004	N/A	N/A	1	3	2	2	6	4	1	14	8	3	N/A	N/A	0	1	0	1	1	0
Arhgap15	gi|70780375	N/A	N/A	N/A	N/A	1.70694	N/A	N/A	1.70694	3.81502	2.34607	1.63366	2.59825	N/A	N/A	N/A	N/A	N/A	N/A	N/A	0.02079	N/A	N/A	N/A	N/A	N/A	0.288981	0.0810811	0.14553	N/A	N/A	N/A	1	N/A	N/A	N/A	N/A	N/A	9	3	4	N/A	N/A	N/A	1	N/A	N/A	N/A	N/A
Arhgap17	gi|169790939	1.32971	2.37081	1.55357	1.75136	56.0236	77.3538	106.622	79.9999	140.432	230.118	154.936	175.162	89.6568	160.906	164.292	138.285	0.0784044	0.148556	0.0412655	0.349381	0.231087	0.263593	0.387895	0.308116	0.355792	0.354883	0.31912	0.295508	3	6	3	22	14	20	24	16	22	26	17	21	0	0	0	0	0	0	0	0
Arhgap18	gi|33563313	N/A	N/A	0.0866174	0.0866174	1.24619	11.454	3.56186	5.42068	5.65491	3.86231	5.98895	5.16872	7.99791	6.05453	2.40088	5.48444	N/A	N/A	0.015083	0.0844646	0.119155	0.0512821	0.156863	0.122172	0.0271493	0.122172	0.0542986	0.0467572	N/A	N/A	1	3	7	3	7	6	2	8	3	3	N/A	N/A	1	3	7	3	7	6
Arhgap21	gi|203097667	N/A	N/A	N/A	N/A	0.879894	0.421616	N/A	0.650755	1.39466	0.345652	N/A	0.870157	0.341984	0.239848	N/A	0.290916	N/A	N/A	N/A	0.022108	0.0293059	N/A	0.0133676	0.00462725	N/A	0.0467866	0.0159383	N/A	N/A	N/A	N/A	3	4	N/A	2	1	N/A	5	2	N/A	N/A	N/A	N/A	0	0	N/A	0	0
Arhgap23	gi|114796637	N/A	N/A	N/A	N/A	4.06457	4.45007	4.5519	4.35551	N/A	N/A	N/A	N/A	22.841	57.0546	20.4289	33.4415	N/A	N/A	N/A	0.0783085	0.0665623	0.045419	0.268598	0.205951	0.0955364	N/A	N/A	N/A	N/A	N/A	N/A	6	5	4	19	16	9	N/A	N/A	N/A	N/A	N/A	N/A	6	5	4	19	16
Arhgap24	gi|22122687	N/A	N/A	N/A	N/A	15.5728	49.3751	8.66724	24.5384	N/A	N/A	N/A	N/A	0.246187	N/A	N/A	0.246187	N/A	N/A	N/A	0.270642	0.170013	0.0963855	0.0489297	N/A	N/A	N/A	N/A	N/A	N/A	N/A	N/A	12	9	6	2	N/A	N/A	N/A	N/A	N/A	N/A	N/A	N/A	0	1	1	0	N/A
Arhgap25	gi|83582813	N/A	N/A	N/A	N/A	29.9307	30.6177	46.0291	35.5258	67.9268	55.8937	79.6686	67.8297	16.0249	6.90697	20.6415	14.5245	N/A	N/A	N/A	0.294212	0.178457	0.242765	0.27492	0.138264	0.173633	0.594136	0.202572	0.302251	N/A	N/A	N/A	13	9	12	13	7	8	26	9	13	N/A	N/A	N/A	0	0	0	0	0
Arhgap26	gi|87159826	N/A	N/A	N/A	N/A	N/A	3.43839	5.78653	4.61246	N/A	N/A	N/A	N/A	5.8992	9.59695	41.781	19.0924	N/A	N/A	N/A	N/A	0.0958231	0.041769	0.184275	0.140049	0.121622	N/A	N/A	N/A	N/A	N/A	N/A	N/A	6	4	11	8	8	N/A	N/A	N/A	N/A	N/A	N/A	N/A	6	4	11	8
Arhgap27	gi|83776555	N/A	N/A	N/A	N/A	N/A	N/A	17.5741	17.5741	16.9435	N/A	12.0857	14.5146	N/A	N/A	2.60333	2.60333	N/A	N/A	N/A	N/A	N/A	0.1	N/A	N/A	0.0298507	0.297015	N/A	0.0895522	N/A	N/A	N/A	N/A	N/A	4	N/A	N/A	2	14	N/A	3	N/A	N/A	N/A	N/A	N/A	0	N/A	N/A
Arhgap29	gi|33563303	N/A	0.180369	N/A	0.180369	3.44093	12.0277	1.67124	5.71329	N/A	0.984991	N/A	0.984991	20.8066	12.7618	35.7135	23.094	N/A	0.0110585	N/A	0.0339652	0.0268562	0.0276461	0.236177	0.120853	0.125592	N/A	0.00868878	N/A	N/A	1	N/A	3	3	3	21	11	12	N/A	1	N/A	N/A	1	N/A	3	3	3	21	11
Arhgap30	gi|229608953	N/A	N/A	N/A	N/A	9.7777	1.7815	9.1634	6.90753	54.3843	54.4102	21.9671	43.5872	N/A	0.154195	0.708601	0.431398	N/A	N/A	N/A	0.0585544	0.0338518	0.063129	N/A	0.00823422	0.021043	0.245197	0.126258	0.0960659	N/A	N/A	N/A	6	3	6	N/A	1	3	21	11	8	N/A	N/A	N/A	5	3	6	N/A	1
Arhgap31	gi|55770848	N/A	N/A	N/A	N/A	26.5134	30.197	15.893	24.2011	14.1846	2.79506	1.73835	6.23932	128.221	85.1161	79.1578	97.4983	N/A	N/A	N/A	0.195789	0.177544	0.107368	0.401404	0.275088	0.248421	0.0589474	0.0350877	0.0252632	N/A	N/A	N/A	18	18	11	43	27	25	6	4	3	N/A	N/A	N/A	17	18	11	43	27
Arhgap32	gi|307344690	N/A	N/A	N/A	N/A	N/A	4.42453	N/A	4.42453	0.495407	N/A	N/A	0.495407	0.465749	N/A	0.0708253	0.268287	N/A	N/A	N/A	N/A	0.0162757	N/A	0.0191479	N/A	0.00402299	0.00402299	N/A	N/A	N/A	N/A	N/A	N/A	2	N/A	3	N/A	1	1	N/A	N/A	N/A	N/A	N/A	N/A	2	N/A	2	N/A
Arhgap39	gi|269973895	N/A	N/A	N/A	N/A	N/A	N/A	N/A	N/A	N/A	0.134348	N/A	0.134348	N/A	0.0161307	N/A	0.0161307	N/A	N/A	N/A	N/A	N/A	N/A	N/A	0.00927644	N/A	N/A	0.00927644	N/A	N/A	N/A	N/A	N/A	N/A	N/A	N/A	1	N/A	N/A	1	N/A	N/A	N/A	N/A	N/A	N/A	N/A	N/A	0
Arhgap4	gi|244790133	N/A	N/A	N/A	N/A	38.1959	0.804656	18.1568	19.0525	76.5627	61.8846	114.268	84.2385	N/A	N/A	N/A	N/A	N/A	N/A	N/A	0.155246	0.0192719	0.154176	N/A	N/A	N/A	0.331906	0.211991	0.126338	N/A	N/A	N/A	9	1	11	N/A	N/A	N/A	22	14	9	N/A	N/A	N/A	0	0	0	N/A	N/A
Arhgap42	gi|198278482	1.29689	1.92353	0.510145	1.24352	10.5907	72.0466	28.1263	36.9212	0	N/A	8.47288	8.47288	0.629777	N/A	0.425298	0.527538	0.039239	0.0546968	0.0225922	0.136742	0.227111	0.105826	0.0380499	N/A	0.0118906	0.0214031	N/A	0.0130797	3	4	2	9	13	7	2	N/A	1	1	N/A	1	3	4	2	9	13	7	2	N/A
Arhgap44	gi|34328406	N/A	N/A	0.147596	0.147596	1.37331	0.289099	1.38462	1.01568	2.06808	0.652596	3.37727	2.03265	1.38504	0.676819	0.971045	1.01097	N/A	N/A	0.0117801	0.0117801	0.0117801	0.0117801	0.0117801	0.0117801	0.0117801	0.0117801	0.0117801	0.0117801	N/A	N/A	1	1	1	1	1	1	1	1	1	1	N/A	N/A	0	0	0	0	0	0
Arhgap5	gi|86262151	1.97143	1.6826	8.34124	3.99842	3.03403	16.5194	3.15482	7.56942	6.63394	2.26454	1.95294	3.61714	1.67815	1.54866	7.87345	3.70009	0.0339321	0.0518962	0.0153027	0.0518962	0.0738523	0.0472389	0.0392548	0.0312708	0.0326015	0.083167	0.0166334	0.0292748	4	6	2	5	8	6	5	4	4	9	2	3	4	6	2	5	8	6	5	4
Arhgap6	gi|87252731	N/A	N/A	N/A	N/A	3.31878	29.7442	N/A	16.5315	N/A	N/A	N/A	N/A	N/A	N/A	N/A	N/A	N/A	N/A	N/A	0.0720497	0.0223602	N/A	N/A	N/A	N/A	N/A	N/A	N/A	N/A	N/A	N/A	4	2	N/A	N/A	N/A	N/A	N/A	N/A	N/A	N/A	N/A	N/A	0	0	N/A	N/A	N/A
Arhgap9	gi|90093351	N/A	N/A	N/A	N/A	7.85951	4.26322	7.41612	6.51295	48.673	26.782	38.1741	37.8763	N/A	N/A	N/A	N/A	N/A	N/A	N/A	0.179704	0.0993658	0.103594	N/A	N/A	N/A	0.446089	0.171247	0.249471	N/A	N/A	N/A	7	3	5	N/A	N/A	N/A	16	8	11	N/A	N/A	N/A	7	3	5	N/A	N/A
Arhgdia	gi|31982030	72.3047	44.3052	189.485	102.031	3078.99	1183.46	1336.49	1866.31	1851.71	1513.87	1002.79	1456.12	2232.83	1509.79	1633.59	1792.07	0.607843	0.647059	0.632353	0.916667	0.598039	0.803922	0.892157	0.784314	0.857843	0.877451	0.813725	0.818627	7	8	7	21	12	13	20	14	14	17	13	12	7	8	7	21	12	13	20	14
Arhgdib	gi|33563236	N/A	N/A	1.02074	1.02074	711.89	591.816	332.911	545.539	455.369	723.709	359.849	512.976	547.012	309.411	472.02	442.814	N/A	N/A	0.035	0.89	0.68	0.69	0.845	0.64	0.78	0.785	0.545	0.565	N/A	N/A	1	19	9	8	17	8	12	14	8	9	N/A	N/A	1	19	9	8	17	8
Arhgef1	gi|6678668	1.96241	2.09006	0.807486	1.61999	N/A	113.579	107.873	110.726	N/A	123.196	197.816	160.506	299.213	180.164	170.226	216.534	0.0522307	0.139282	0.0141458	N/A	0.272035	0.32582	0.427639	0.279652	0.258977	N/A	0.26333	0.255123	4	8	1	N/A	18	25	33	22	21	N/A	20	21	0	0	0	N/A	0	0	0	0
Arhgef10	gi|111378383	N/A	N/A	N/A	N/A	3.33623	1.18209	0.658967	1.72576	N/A	N/A	N/A	N/A	20.8789	5.82029	3.32967	10.0096	N/A	N/A	N/A	0.0926493	0.00612557	0.0107198	0.143185	0.085758	0.0344564	N/A	N/A	N/A	N/A	N/A	N/A	8	1	1	14	8	4	N/A	N/A	N/A	N/A	N/A	N/A	0	0	0	0	0
Arhgef10l	gi|163310757	54.7137	3.17064	0.231631	19.372	0.758986	2.94319	2.01334	1.90517	N/A	N/A	N/A	N/A	5.06128	3.20131	10.7766	6.3464	0.0323625	0.0501618	0.0145631	0.0226537	0.0898058	0.0339806	0.105987	0.0566343	0.0703883	N/A	N/A	N/A	2	5	2	2	9	3	7	5	6	N/A	N/A	N/A	0	0	0	0	0	0	0	0
Arhgef11	gi|51491850	N/A	0.477749	N/A	0.477749	3.2778	2.89254	0.979148	2.38316	5.32692	1.89564	0.90653	2.7097	10.8374	2.68282	2.20882	5.24302	N/A	0.0199742	N/A	0.0753866	0.0347938	0.0270619	0.156572	0.0798969	0.0509021	0.160438	0.0489691	0.0238402	N/A	2	N/A	7	4	4	16	8	6	16	5	3	N/A	2	N/A	7	4	4	16	8
Arhgef12	gi|145046273	0.435408	12.0815	11.0902	7.86903	95.3048	122.804	45.0714	87.7268	10.1575	5.37799	8.76231	8.09927	136.712	289.409	97.8783	174.667	0.0427461	0.115933	0.0511658	0.283031	0.205959	0.137953	0.431347	0.228627	0.218912	0.168394	0.0835492	0.0550518	5	12	8	37	24	18	54	26	26	17	10	8	5	12	8	37	24	18	54	26
Arhgef15	gi|60279700	N/A	N/A	N/A	N/A	54.6692	38.9046	16.6629	36.7455	N/A	N/A	N/A	N/A	131.663	121.004	67.1739	106.614	N/A	N/A	N/A	0.255595	0.286219	0.190813	0.460542	0.416961	0.268551	N/A	N/A	N/A	N/A	N/A	N/A	14	16	10	26	23	14	N/A	N/A	N/A	N/A	N/A	N/A	14	16	10	26	23
Arhgef17	gi|124487439	N/A	N/A	N/A	N/A	21.5471	16.1339	3.63663	13.7726	N/A	N/A	N/A	N/A	N/A	N/A	N/A	N/A	N/A	N/A	N/A	0.073894	0.101604	0.0243072	N/A	N/A	N/A	N/A	N/A	N/A	N/A	N/A	N/A	11	12	4	N/A	N/A	N/A	N/A	N/A	N/A	N/A	N/A	N/A	11	12	4	N/A	N/A
Arhgef18	gi|41056261	N/A	0.447117	0.205689	0.326403	1.15017	11.7925	1.73289	4.89184	0.173639	1.61829	N/A	0.895963	0.746211	0.953348	1.84035	1.17997	N/A	0.0176298	0.0225269	0.0352595	0.0274241	0.0479922	0.0597453	0.0617042	0.0401567	0.0107738	0.0489716	N/A	N/A	2	1	2	2	3	4	4	3	1	3	N/A	N/A	2	1	2	2	3	4	4
Arhgef2	gi|312032462	N/A	N/A	N/A	N/A	17.7831	50.1691	47.535	38.4957	76.3619	71.4117	68.802	72.1919	39.7508	32.9138	62.5605	45.075	N/A	N/A	N/A	0.160042	0.171548	0.23431	0.33159	0.232218	0.232218	0.385983	0.263598	0.25523	N/A	N/A	N/A	11	11	18	25	16	17	31	18	19	N/A	N/A	N/A	0	0	0	0	0
Arhgef25	gi|261878525	N/A	N/A	N/A	N/A	0.383471	2.29559	N/A	1.33953	N/A	N/A	N/A	N/A	N/A	N/A	N/A	N/A	N/A	N/A	N/A	0.0213465	0.0607553	N/A	N/A	N/A	N/A	N/A	N/A	N/A	N/A	N/A	N/A	1	2	N/A	N/A	N/A	N/A	N/A	N/A	N/A	N/A	N/A	N/A	0	0	N/A	N/A	N/A
Arhgef26	gi|124486829	0.212811	0.414896	0.308508	0.312072	N/A	0.110494	N/A	0.110494	N/A	N/A	N/A	N/A	N/A	N/A	N/A	N/A	0.018412	0.0345224	0.0103567	N/A	0.0126582	N/A	N/A	N/A	N/A	N/A	N/A	N/A	1	3	1	N/A	1	N/A	N/A	N/A	N/A	N/A	N/A	N/A	1	3	1	N/A	1	N/A	N/A	N/A
Arhgef3	gi|27229120	N/A	N/A	N/A	N/A	N/A	N/A	N/A	N/A	N/A	N/A	N/A	N/A	0.454569	N/A	N/A	0.454569	N/A	N/A	N/A	N/A	N/A	N/A	0.0772128	N/A	N/A	N/A	N/A	N/A	N/A	N/A	N/A	N/A	N/A	N/A	3	N/A	N/A	N/A	N/A	N/A	N/A	N/A	N/A	N/A	N/A	N/A	3	N/A
Arhgef37	gi|160333547	N/A	0.0836227	N/A	0.0836227	N/A	N/A	0.67567	0.67567	0.260448	1.38883	0.275285	0.641522	N/A	N/A	N/A	N/A	N/A	0.0207101	N/A	N/A	N/A	0.0207101	N/A	N/A	N/A	0.0414201	0.045858	0.0207101	N/A	1	N/A	N/A	N/A	1	N/A	N/A	N/A	2	2	1	N/A	1	N/A	N/A	N/A	1	N/A	N/A
Arhgef40	gi|225543509	N/A	N/A	N/A	N/A	18.1902	23.4428	2.07519	14.5694	N/A	N/A	N/A	N/A	4.30185	3.3529	1.52509	3.05995	N/A	N/A	N/A	0.0816882	0.0707965	0.0211028	0.104153	0.0381212	0.0211028	N/A	N/A	N/A	N/A	N/A	N/A	9	8	3	11	4	3	N/A	N/A	N/A	N/A	N/A	N/A	0	0	0	1	0
Arhgef5	gi|169234803	N/A	N/A	N/A	N/A	1.04419	N/A	3.28392	2.16405	3.39631	N/A	0.291813	1.84406	13.2604	5.58101	12.4544	10.4319	N/A	N/A	N/A	0.00822264	N/A	0.0385832	0.16635	0.058191	0.0904491	0.0423782	N/A	0.0101202	N/A	N/A	N/A	1	N/A	4	17	6	10	4	N/A	1	N/A	N/A	N/A	1	N/A	4	17	6
Arhgef6	gi|270132620	N/A	N/A	N/A	N/A	27.5644	11.6016	16.026	18.3973	22.7829	27.9889	13.5701	21.4473	33.8299	25.1156	16.2672	25.0709	N/A	N/A	N/A	0.283019	0.145912	0.211321	0.296855	0.254088	0.145912	0.391195	0.265409	0.148428	N/A	N/A	N/A	16	9	11	20	16	7	20	16	9	N/A	N/A	N/A	13	6	8	16	12
Arhgef7	gi|31980859	N/A	0.283689	0	0.283689	78.3156	49.9009	104.703	77.6397	29.8408	30.7569	26.154	28.9173	162.733	118.77	107.849	129.784	N/A	0.0464396	0.0185759	0.452685	0.205882	0.342105	0.448849	0.324808	0.399381	0.495356	0.280186	0.193498	N/A	2	1	26	12	17	30	19	17	23	13	9	N/A	0	0	4	1	0	5	1
Arid1a	gi|124249109	N/A	0.467065	0.583646	0.525355	23.2233	14.9612	24.1774	20.7873	25.7466	10.126	21.4563	19.1096	40.6132	19.9819	50.5722	37.0558	N/A	0.00613228	0.0188349	0.162067	0.0819098	0.0713973	0.234341	0.0998686	0.156373	0.156373	0.0665791	0.107753	N/A	1	3	22	12	12	33	16	21	21	10	15	N/A	1	3	19	10	9	30	13
Arid1b	gi|145553997	N/A	0.186864	N/A	0.186864	11.6379	42.139	5.20881	19.6619	8.62921	43.332	15.6442	22.5352	8.71559	20.1351	37.3894	22.08	N/A	0.00490196	N/A	0.0815508	0.0414438	0.0209447	0.111408	0.0793226	0.0695187	0.0374332	0.0365419	0.0347594	N/A	1	N/A	12	7	4	17	14	11	5	5	5	N/A	1	N/A	10	6	1	14	11
Arid2	gi|262231796	N/A	N/A	N/A	N/A	1.44294	1.0387	1.87857	1.45341	2.06783	0.150781	1.46638	1.22833	1.88529	2.94601	1.32499	2.0521	N/A	N/A	N/A	0.0289934	0.00984683	0.00547046	0.0377462	0.02407	0.00547046	0.059081	0.00492341	0.0169584	N/A	N/A	N/A	5	2	1	5	4	1	8	1	3	N/A	N/A	N/A	5	2	1	5	4
Arid4a	gi|124487105	N/A	N/A	N/A	N/A	3.17209	N/A	0.038273	1.60518	1.82878	15.611	0.410484	5.95009	2.52744	10.7374	11.0642	8.10967	N/A	N/A	N/A	0.0681998	N/A	0.00713719	0.0927835	0.0793021	0.0325139	0.0824742	0.0174465	0.00713719	N/A	N/A	N/A	6	N/A	1	7	6	3	6	2	1	N/A	N/A	N/A	6	N/A	1	6	6
Arid4b	gi|37694070	N/A	N/A	N/A	N/A	1.78934	0.865281	N/A	1.32731	0.486385	N/A	N/A	0.486385	1.46481	0.385064	N/A	0.924937	N/A	N/A	N/A	0.0105949	0.00814996	N/A	0.0505297	0.0317848	N/A	0.0203749	N/A	N/A	N/A	N/A	N/A	1	1	N/A	4	2	N/A	2	N/A	N/A	N/A	N/A	N/A	0	0	N/A	0	0
Arih1	gi|163954953	7.57146	5.24573	4.02321	5.61347	4.54735	15.3521	9.69543	9.86498	8.78319	18.7249	9.61133	12.3731	19.629	13.855	25.9781	19.8207	0.275676	0.297297	0.106306	0.0738739	0.243243	0.108108	0.389189	0.169369	0.205405	0.299099	0.203604	0.156757	12	11	5	4	10	6	16	10	11	13	10	6	12	11	5	4	10	6	16	10
Arih2	gi|6753118	12.935	1.64642	N/A	7.29072	1.22695	3.01243	3.17756	2.47232	3.75436	4.35826	6.22066	4.77776	0.897941	0.903745	0.619618	0.807101	0.132114	0.189024	N/A	0.107724	0.105691	0.0223577	0.146341	0.0670732	0.0365854	0.343496	0.0914634	0.0589431	5	6	N/A	3	4	1	5	2	1	11	3	2	5	6	N/A	3	4	1	5	2
Arl1	gi|153792526	11.6392	4.22098	4.89394	6.91804	2.79502	3.47472	14.0341	6.76794	6.18255	7.04496	17.7888	10.3388	7.43165	12.7137	11.6045	10.5833	0.298343	0.20442	0.309392	0.0773481	0.20442	0.38674	0.447514	0.265193	0.325967	0.436464	0.265193	0.309392	4	3	3	2	2	4	6	4	3	5	4	3	4	3	3	2	2	4	6	4
Arl10	gi|242332492	N/A	N/A	N/A	N/A	N/A	N/A	N/A	N/A	N/A	0.283203	N/A	0.283203	N/A	N/A	N/A	N/A	N/A	N/A	N/A	N/A	N/A	N/A	N/A	N/A	N/A	N/A	0.0658436	N/A	N/A	N/A	N/A	N/A	N/A	N/A	N/A	N/A	N/A	N/A	1	N/A	N/A	N/A	N/A	N/A	N/A	N/A	N/A	N/A
Arl11	gi|42476058	N/A	N/A	N/A	N/A	N/A	N/A	N/A	N/A	0.896235	0.419178	1.16399	0.826468	N/A	N/A	N/A	N/A	N/A	N/A	N/A	N/A	N/A	N/A	N/A	N/A	N/A	0.0852273	0.0511364	0.0738636	N/A	N/A	N/A	N/A	N/A	N/A	N/A	N/A	N/A	1	1	1	N/A	N/A	N/A	N/A	N/A	N/A	N/A	N/A
Arl14ep	gi|68299774	N/A	N/A	N/A	N/A	0	N/A	N/A	0	2.70678	0.199144	0.193432	1.03312	0.83847	0.440037	0.285715	0.521407	N/A	N/A	N/A	0.0615942	N/A	N/A	0.134058	0.0978261	0.0398551	0.199275	0.057971	0.0398551	N/A	N/A	N/A	1	N/A	N/A	3	2	1	6	1	1	N/A	N/A	N/A	1	N/A	N/A	3	2
Arl15	gi|27369856	N/A	0.548199	0.492124	0.520161	3.46362	10.1914	11.4998	8.38492	N/A	1.55791	1.42736	1.49263	14.9993	18.3984	38.2971	23.8983	N/A	0.0588235	0.0588235	0.176471	0.313725	0.318627	0.318627	0.313725	0.318627	N/A	0.176471	0.176471	N/A	1	1	2	4	5	5	4	4	N/A	2	2	N/A	1	1	2	4	5	5	4
Arl2	gi|31980988	0.291148	0.324753	0.149523	0.255141	6.3014	12.5599	2.49899	7.1201	6.75595	7.97375	N/A	7.36485	6.84879	10.9355	5.10952	7.63128	0.0978261	0.0543478	0.0597826	0.331522	0.369565	0.0543478	0.429348	0.423913	0.152174	0.331522	0.369565	N/A	1	1	1	4	4	1	6	5	2	5	4	N/A	1	1	1	4	4	1	6	5
Arl2bp	gi|30348958	N/A	N/A	N/A	N/A	N/A	N/A	N/A	N/A	N/A	N/A	N/A	N/A	0.0731102	N/A	N/A	0.0731102	N/A	N/A	N/A	N/A	N/A	N/A	0.0855263	N/A	N/A	N/A	N/A	N/A	N/A	N/A	N/A	N/A	N/A	N/A	1	N/A	N/A	N/A	N/A	N/A	N/A	N/A	N/A	N/A	N/A	N/A	0	N/A
Arl3	gi|9789881	1.03087	6.99079	5.3133	4.44499	23.2844	34.9772	18.0186	25.4267	2.45167	6.76927	6.96245	5.39446	8.85843	10.4631	17.8414	12.3876	0.192308	0.373626	0.340659	0.346154	0.340659	0.472527	0.456044	0.434066	0.5	0.285714	0.445055	0.340659	2	4	4	5	4	5	7	6	5	3	5	4	2	4	4	5	4	5	7	6
Arl5a	gi|33695144	2.31296	1.06614	N/A	1.68955	N/A	N/A	N/A	N/A	1.0258	7.43919	8.68575	5.71691	0.986805	2.62205	N/A	1.80443	0.134078	0.134078	N/A	N/A	N/A	N/A	0.122905	0.178771	N/A	0.122905	0.178771	0.134078	2	2	N/A	N/A	N/A	N/A	2	3	N/A	2	3	2	1	1	N/A	N/A	N/A	N/A	1	1
Arl5b	gi|27229225	N/A	N/A	N/A	N/A	N/A	2.9736	N/A	2.9736	N/A	N/A	N/A	N/A	N/A	1.87703	N/A	1.87703	N/A	N/A	N/A	N/A	0.05	N/A	N/A	0.15	N/A	N/A	N/A	N/A	N/A	N/A	N/A	N/A	1	N/A	N/A	3	N/A	N/A	N/A	N/A	N/A	N/A	N/A	N/A	1	N/A	N/A	1
Arl5c	gi|46402217	2.00173	0.938798	0.940951	1.29383	N/A	N/A	5.84159	5.84159	N/A	1.31805	3.70859	2.51332	N/A	N/A	N/A	N/A	0.0614525	0.0614525	0.0614525	N/A	N/A	0.0614525	N/A	N/A	N/A	N/A	0.0614525	0.0614525	1	1	1	N/A	N/A	1	N/A	N/A	N/A	N/A	1	1	0	0	0	N/A	N/A	0	N/A	N/A
Arl6	gi|188528681	N/A	N/A	N/A	N/A	N/A	N/A	0.456745	0.456745	N/A	0.191327	N/A	0.191327	0.429305	0.818632	N/A	0.623968	N/A	N/A	N/A	N/A	N/A	0.0591398	0.16129	0.16129	N/A	N/A	0.0591398	N/A	N/A	N/A	N/A	N/A	N/A	1	2	2	N/A	N/A	1	N/A	N/A	N/A	N/A	N/A	N/A	1	2	2
Arl6ip1	gi|45433590	15.9076	22.171	7.67692	15.2518	14.1518	59.4932	27.0321	33.559	16.6075	193.296	38.4143	82.7727	15.5574	95.2197	23.3511	44.7094	0.167488	0.137931	0.137931	0.118227	0.0985222	0.167488	0.167488	0.0985222	0.167488	0.20197	0.137931	0.137931	4	3	3	3	2	4	4	2	4	5	3	3	4	3	3	3	2	4	4	2
Arl6ip4	gi|21362283	N/A	0.063265	0.229734	0.1465	3.29973	1.86786	N/A	2.5838	0.703397	N/A	4.616	2.6597	1.41323	3.18508	3.35752	2.65194	N/A	0.0393013	0.0873362	0.152838	0.0873362	N/A	0.218341	0.0873362	0.0873362	0.152838	N/A	0.0873362	N/A	1	1	3	1	N/A	4	1	1	2	N/A	1	N/A	1	1	3	1	N/A	4	1
Arl6ip5	gi|14149750	8.32634	5.23024	2.25575	5.27078	80.9702	27.2272	12.0534	40.0836	48.0848	37.8127	17.2341	34.3772	37.1836	29.9147	21.7279	29.6087	0.106383	0.164894	0.106383	0.25	0.244681	0.106383	0.287234	0.212766	0.212766	0.287234	0.25	0.212766	2	2	2	5	4	2	6	3	3	6	4	3	2	2	2	5	4	2	6	3
Arl6ip6	gi|254281227	N/A	0.185985	N/A	0.185985	N/A	N/A	N/A	N/A	1.77224	N/A	N/A	1.77224	N/A	0.873081	N/A	0.873081	N/A	0.0309735	N/A	N/A	N/A	N/A	N/A	0.0309735	N/A	0.225664	N/A	N/A	N/A	1	N/A	N/A	N/A	N/A	N/A	1	N/A	3	N/A	N/A	N/A	1	N/A	N/A	N/A	N/A	N/A	1
Arl8a	gi|23956194	5.76887	N/A	N/A	5.76887	49.5589	42.5902	48.4607	46.8699	134.983	107.616	88.1675	110.256	148.827	68.7507	69.7847	95.7874	0.306452	N/A	N/A	0.354839	0.467742	0.467742	0.354839	0.532258	0.413978	0.38172	0.55914	0.516129	5	N/A	N/A	5	6	7	7	8	7	9	9	8	2	N/A	N/A	2	2	3	2	2
Arl8b	gi|13385518	15.264	79.5098	14.3774	36.3837	78.5441	76.9664	48.228	67.9128	184.312	101.761	105.29	130.454	206.11	102.859	88.4437	132.471	0.327957	0.376344	0.403226	0.403226	0.44086	0.548387	0.424731	0.752688	0.397849	0.430108	0.580645	0.596774	6	7	5	8	7	9	10	12	7	11	10	10	3	4	1	5	3	5	5	6
Armc1	gi|21312676	20.6442	7.17201	8.33067	12.049	2.7147	6.06543	2.16637	3.64883	4.51679	1.65231	2.02244	2.73051	12.1187	3.08101	2.66173	5.9538	0.288288	0.400709	0.276596	0.205674	0.20922	0.117021	0.27305	0.117021	0.0744681	0.315603	0.0540541	0.117021	6	9	4	3	4	2	3	2	1	4	1	2	0	2	1	1	1	1	1	1
Armc10	gi|13385536	0.971419	1.55056	9.35139	3.95779	16.3948	253.808	2.17658	90.7932	35.6761	15.242	15.5	22.1394	78.9925	7.97486	8.19795	31.7218	0.0522876	0.179739	0.176471	0.173203	0.277778	0.169935	0.264706	0.235294	0.147059	0.300654	0.235294	0.166667	1	4	4	5	6	3	6	5	3	7	5	4	1	4	4	5	6	3	6	5
Armc6	gi|113199755	0	N/A	0.918074	0.918074	2.31133	6.32607	0.658071	3.09849	1.40274	0.78428	0.596456	0.927824	8.43865	3.24064	3.58471	5.088	0.0277778	N/A	0.0448718	0.123932	0.0598291	0.0448718	0.235043	0.136752	0.0982906	0.128205	0.0235043	0.0235043	1	N/A	2	4	2	1	8	4	3	4	1	1	1	N/A	2	4	2	1	8	4
Armc7	gi|29244300	N/A	N/A	N/A	N/A	N/A	N/A	0	0	N/A	N/A	1.10284	1.10284	N/A	N/A	N/A	N/A	N/A	N/A	N/A	N/A	N/A	0.106061	N/A	N/A	N/A	N/A	N/A	0.040404	N/A	N/A	N/A	N/A	N/A	1	N/A	N/A	N/A	N/A	N/A	1	N/A	N/A	N/A	N/A	N/A	1	N/A	N/A
Armc8	gi|260763997	0.30608	0.610962	0.146678	0.354573	5.46848	12.1879	16.0464	11.2342	27.8054	19.7891	29.5369	25.7105	38.8017	13.1616	18.4766	23.48	0.047619	0.0430906	0.0275689	0.129272	0.173848	0.17682	0.270431	0.181278	0.138187	0.280832	0.139673	0.200594	1	2	1	7	9	9	15	9	7	17	7	11	0	1	0	4	3	4	8	4
Armc9	gi|119637815	N/A	0.018071	N/A	0.018071	N/A	N/A	N/A	N/A	N/A	N/A	N/A	N/A	N/A	N/A	N/A	N/A	N/A	0.015015	N/A	N/A	N/A	N/A	N/A	N/A	N/A	N/A	N/A	N/A	N/A	1	N/A	N/A	N/A	N/A	N/A	N/A	N/A	N/A	N/A	N/A	N/A	0	N/A	N/A	N/A	N/A	N/A	N/A
Armcx1	gi|261824009	N/A	N/A	N/A	N/A	0.0576207	N/A	N/A	0.0576207	N/A	N/A	N/A	N/A	N/A	0.199831	N/A	0.199831	N/A	N/A	N/A	0.0372807	N/A	N/A	N/A	0.0241228	N/A	N/A	N/A	N/A	N/A	N/A	N/A	1	N/A	N/A	N/A	1	N/A	N/A	N/A	N/A	N/A	N/A	N/A	1	N/A	N/A	N/A	1
Armcx2	gi|261862299	N/A	N/A	N/A	N/A	0.75571	0.653242	N/A	0.704476	N/A	N/A	N/A	N/A	5.63835	0.237179	N/A	2.93777	N/A	N/A	N/A	0.0446429	0.0229592	N/A	0.0778061	0.0178571	N/A	N/A	N/A	N/A	N/A	N/A	N/A	2	1	N/A	4	1	N/A	N/A	N/A	N/A	N/A	N/A	N/A	2	1	N/A	4	1
Armcx3	gi|261862275	N/A	N/A	N/A	N/A	0.162983	6.23397	N/A	3.19848	2.58615	1.52603	4.94524	3.01914	1.0537	6.01138	1.17349	2.74619	N/A	N/A	N/A	0.0395778	0.17942	N/A	0.108179	0.105541	0.0422164	0.118734	0.0290237	0.055409	N/A	N/A	N/A	1	5	N/A	3	3	1	4	1	2	N/A	N/A	N/A	1	5	N/A	3	3
Arnt	gi|83627702	N/A	N/A	N/A	N/A	2.64379	1.07207	1.12148	1.61244	0.75917	0.853346	N/A	0.806258	1.78592	1.45216	3.23915	2.15908	N/A	N/A	N/A	0.0463918	0.0335052	0.0180412	0.109536	0.0347938	0.113402	0.0618557	0.0180412	N/A	N/A	N/A	N/A	3	2	1	5	2	4	3	1	N/A	N/A	N/A	N/A	0	0	0	0	0
Arntl	gi|340007432	0.0982848	N/A	N/A	0.0982848	2.13352	N/A	N/A	2.13352	0.11998	N/A	N/A	0.11998	0.352163	0	0.0845753	0.218369	0.0179445	N/A	N/A	0.112561	N/A	N/A	0.0538336	0.0130506	0.0130506	0.0358891	N/A	N/A	1	N/A	N/A	5	N/A	N/A	2	1	1	1	N/A	N/A	0	N/A	N/A	0	N/A	N/A	0	0
Arpc1a	gi|9790221	18.8853	16.2667	37.2131	24.1217	16.7136	37.0961	16.9885	23.5994	13.2954	55.3875	17.5089	28.7306	19.8715	24.4576	57.3732	33.9008	0.297297	0.383784	0.418919	0.237838	0.297297	0.22973	0.478378	0.275676	0.37027	0.356757	0.324324	0.27027	7	10	9	6	7	7	14	7	8	10	7	7	6	9	8	5	6	7	13	6
Arpc1b	gi|160837788	53.4573	49.395	36.2655	46.3726	585.186	417.132	595.85	532.722	1761.46	1529.74	1511.21	1600.8	487.868	459.513	623.966	523.782	0.327957	0.459677	0.465054	0.645161	0.553763	0.596774	0.712366	0.620968	0.626344	0.712366	0.645161	0.669355	7	12	13	24	15	18	21	17	17	26	18	20	1	3	3	11	4	5	7	4
Arpc2	gi|112363072	119.304	90.0355	55.4075	88.2489	522.286	602.423	905.915	676.875	1403.4	1555.11	1804.32	1587.61	369.636	577.513	669.646	538.932	0.493333	0.606667	0.386667	0.82	0.713333	0.656667	0.846667	0.74	0.643333	0.856667	0.72	0.743333	13	14	12	23	20	21	28	21	19	37	19	22	13	14	12	23	20	21	28	21
Arpc3	gi|9790141	37.2594	16.3502	22.6695	25.4264	278.977	81.3086	177.734	179.34	503.345	139.142	426.417	356.301	234.317	59.2682	141.652	145.079	0.224719	0.134831	0.174157	0.651685	0.134831	0.264045	0.370787	0.134831	0.224719	0.370787	0.174157	0.235955	4	2	3	9	2	5	7	2	4	7	3	4	4	2	3	9	2	5	7	2
Arpc4	gi|13386054	41.5206	51.6823	66.6563	53.2864	334.259	235	762.435	443.898	971.98	1720.69	1608.76	1433.81	416.43	399.846	404.607	406.961	0.279762	0.52381	0.52381	0.630952	0.470238	0.553571	0.613095	0.714286	0.529762	0.613095	0.529762	0.714286	5	7	7	10	6	9	10	9	8	10	8	14	3	4	4	6	3	4	6	5
Arpc5	gi|224809382	15.6786	19.6449	43.696	26.3398	535.055	230.163	1468.65	744.622	846.243	885.828	2115.25	1282.44	328.767	432.696	413.239	391.568	0.390728	0.291391	0.311258	0.543046	0.337748	0.437086	0.668874	0.291391	0.437086	0.682119	0.390728	0.390728	4	3	4	7	4	5	7	3	6	9	5	4	3	2	4	5	3	4	6	2
Arpc5l	gi|21312654	0	8.90028	78.5741	43.7372	34.6678	41.1267	5.62542	27.14	10.0042	5.47363	12.5885	9.35543	24.0194	12.6001	7.50904	14.7095	0.124183	0.20915	0.261438	0.366013	0.287582	0.222222	0.509804	0.254902	0.222222	0.261438	0.287582	0.30719	1	2	3	6	3	3	5	3	3	3	3	4	1	2	3	6	3	3	5	3
Arpp19	gi|10946986	N/A	0.100781	N/A	0.100781	16.9341	1.32909	0.336519	6.19989	10.7224	N/A	4.45697	7.58967	28.4066	6.65397	5.92513	13.6619	N/A	0.151786	N/A	0.526786	0.133929	0.232143	0.633929	0.366071	0.464286	0.5	N/A	0.0982143	N/A	1	N/A	4	1	1	4	3	3	3	N/A	1	N/A	0	N/A	1	0	0	1	0
Arrb1	gi|30089688	5.83338	N/A	N/A	5.83338	260.373	262.186	105.078	209.212	13.8651	10.9479	9.81358	11.5422	512.721	330.217	311.537	384.825	0.0365854	N/A	N/A	0.807317	0.514634	0.446341	0.72439	0.604878	0.521951	0.395122	0.146341	0.153659	1	N/A	N/A	28	16	14	29	19	18	13	7	5	0	N/A	N/A	1	0	1	2	1
Arrb2	gi|405778345	N/A	0.105298	N/A	0.105298	69.331	67.7464	78.0891	71.7222	36.5477	39.5566	65.9801	47.3615	217.574	185.608	211.248	204.81	N/A	0.0317073	N/A	0.44878	0.492683	0.473171	0.507317	0.595122	0.54878	0.5	0.497561	0.4	N/A	1	N/A	18	16	15	24	21	19	20	16	12	N/A	0	N/A	0	0	0	0	0
Arrdc1	gi|244798112	N/A	N/A	N/A	N/A	N/A	N/A	0.871998	0.871998	0.365892	1.96962	N/A	1.16776	0.161113	0.273869	0.6839	0.372961	N/A	N/A	N/A	N/A	N/A	0.0161663	0.0277136	0.0369515	0.0438799	0.0646651	0.0531178	N/A	N/A	N/A	N/A	N/A	N/A	1	1	1	2	2	2	N/A	N/A	N/A	N/A	N/A	N/A	0	0	0
Arsa	gi|67972647	N/A	0.206628	2.96572	1.58617	62.6276	33.2298	77.4832	57.7802	36.0287	54.4516	57.5204	49.3336	151.987	170.651	162.073	161.57	N/A	0.0790514	0.06917	0.235178	0.177866	0.156126	0.272727	0.211462	0.156126	0.197628	0.177866	0.152174	N/A	2	2	8	5	5	7	7	5	6	5	5	N/A	2	2	8	5	5	7	7
Arsb	gi|125656171	41.977	44.9616	17.5571	34.8319	103.128	82.4157	74.9708	86.8382	67.9318	86.5833	38.7218	64.4123	171.414	103.175	129.363	134.651	0.155431	0.198502	0.155431	0.297753	0.243446	0.21161	0.303371	0.245318	0.264045	0.277154	0.192884	0.191011	8	9	7	13	10	9	14	10	10	13	7	9	8	9	7	13	10	8	14	10
Arsg	gi|261244940	N/A	0.50159	N/A	0.50159	12.4012	1.42677	4.55377	6.12724	4.09487	2.16363	1.62007	2.62619	8.90148	2.74555	10.0395	7.22886	N/A	0.0990099	N/A	0.158095	0.0990099	0.087619	0.297143	0.114286	0.133333	0.0742857	0.0990099	0.0990099	N/A	1	N/A	4	1	3	10	4	4	3	1	1	N/A	0	N/A	1	0	1	3	2
Arsk	gi|148277048	N/A	N/A	N/A	N/A	3.08738	5.74781	66.861	25.232	25.2028	7.31235	106.801	46.4386	8.88489	55.2892	24.9686	29.7142	N/A	N/A	N/A	0.109712	0.0413669	0.0683453	0.124101	0.0413669	0.0935252	0.0917266	0.0179856	0.0971223	N/A	N/A	N/A	6	2	3	5	2	5	4	1	5	N/A	N/A	N/A	6	2	3	5	2
Art2b	gi|110815851	N/A	N/A	N/A	N/A	N/A	N/A	N/A	N/A	N/A	4.11072	N/A	4.11072	N/A	N/A	N/A	N/A	N/A	N/A	N/A	N/A	N/A	N/A	N/A	N/A	N/A	N/A	0.0380623	N/A	N/A	N/A	N/A	N/A	N/A	N/A	N/A	N/A	N/A	N/A	1	N/A	N/A	N/A	N/A	N/A	N/A	N/A	N/A	N/A
Art4	gi|13386130	N/A	N/A	N/A	N/A	9.8562	24.0146	5.60025	13.157	0.437266	N/A	N/A	0.437266	1.89028	1.17126	0.904147	1.3219	N/A	N/A	N/A	0.133333	0.126667	0.133333	0.0333333	0.05	0.0333333	0.0333333	N/A	N/A	N/A	N/A	N/A	3	3	3	1	1	1	1	N/A	N/A	N/A	N/A	N/A	3	3	3	1	1
Arvcf	gi|433809350	N/A	N/A	N/A	N/A	160.446	147.491	72.5127	126.816	7.84718	3.32988	14.9161	8.69772	23.6395	15.0685	20.3536	19.6872	N/A	N/A	N/A	0.445607	0.300209	0.280335	0.221973	0.20852	0.143498	0.108744	0.0784753	0.0795964	N/A	N/A	N/A	35	21	18	13	12	8	8	5	5	N/A	N/A	N/A	0	0	0	0	0
Arxes1	gi|21617845	N/A	N/A	N/A	N/A	N/A	3.91327	N/A	3.91327	N/A	N/A	N/A	N/A	N/A	N/A	N/A	N/A	N/A	N/A	N/A	N/A	0.0722222	N/A	N/A	N/A	N/A	N/A	N/A	N/A	N/A	N/A	N/A	N/A	1	N/A	N/A	N/A	N/A	N/A	N/A	N/A	N/A	N/A	N/A	N/A	0	N/A	N/A	N/A
As3mt	gi|119392105	42.0727	48.4967	22.6526	37.7407	38.4794	62.8637	38.0544	46.4658	35.3046	34.5156	12.2336	27.3512	70.4494	37.2044	59.7593	55.8044	0.428191	0.452128	0.220745	0.558511	0.329787	0.324468	0.659574	0.446809	0.321809	0.603723	0.281915	0.218085	13	14	7	15	10	11	21	13	10	20	10	7	13	14	7	15	10	11	21	13
Asah1	gi|9790019	22.6463	14.0159	15.359	17.3404	830.401	589.075	1622.83	1014.1	1849.45	3823.48	3339.02	3003.99	684.692	905.162	1212.3	934.051	0.124365	0.14467	0.142132	0.375635	0.393401	0.340102	0.347716	0.309645	0.319797	0.42132	0.362944	0.34264	8	7	5	25	16	17	23	15	15	26	19	18	8	7	5	25	16	17	23	15
Asah2	gi|9055168	0.938244	2.21431	N/A	1.57628	3.07797	0.70995	33.37	12.386	5.69148	N/A	1.48923	3.59036	9.36756	4.54338	62.5633	25.4914	0.0224868	0.0568783	N/A	0.0542328	0.0171958	0.0687831	0.112434	0.037037	0.124339	0.0886243	N/A	0.0291005	1	3	N/A	3	1	4	6	2	7	5	N/A	2	1	3	N/A	3	1	4	6	2
Asap1	gi|451327601	N/A	0	N/A	0	28.175	38.9548	33.8952	33.675	17.9511	12.5156	31.3362	20.601	65.6729	57.7084	43.1989	55.5267	N/A	0.0147194	N/A	0.26035	0.205152	0.19964	0.424377	0.268629	0.255396	0.189512	0.125115	0.121403	N/A	1	N/A	20	18	16	40	22	19	14	10	10	N/A	0	N/A	0	0	0	0	0
Asap2	gi|147907212	N/A	1.04823	N/A	1.04823	2.91816	7.1272	1.60493	3.88343	N/A	0.179702	0.169874	0.174788	12.9316	18.687	5.41384	12.3441	N/A	0.0335079	N/A	0.102618	0.0963351	0.0502618	0.347644	0.159162	0.0795812	N/A	0.0104712	0.0104712	N/A	2	N/A	5	6	3	20	11	5	N/A	1	1	N/A	0	N/A	0	0	0	1	0
Asap3	gi|56711264	N/A	N/A	0.239026	0.239026	N/A	N/A	N/A	N/A	N/A	N/A	N/A	N/A	N/A	N/A	N/A	N/A	N/A	N/A	0.00995575	N/A	N/A	N/A	N/A	N/A	N/A	N/A	N/A	N/A	N/A	N/A	1	N/A	N/A	N/A	N/A	N/A	N/A	N/A	N/A	N/A	N/A	N/A	1	N/A	N/A	N/A	N/A	N/A
Asb13	gi|30231208	N/A	0.0605499	0.851174	0.455862	N/A	N/A	N/A	N/A	N/A	N/A	N/A	N/A	N/A	N/A	N/A	N/A	N/A	0.0323741	0.122302	N/A	N/A	N/A	N/A	N/A	N/A	N/A	N/A	N/A	N/A	1	2	N/A	N/A	N/A	N/A	N/A	N/A	N/A	N/A	N/A	N/A	1	2	N/A	N/A	N/A	N/A	N/A
Asb3	gi|114205426	N/A	N/A	N/A	N/A	N/A	34.9927	N/A	34.9927	0.0304932	N/A	N/A	0.0304932	N/A	N/A	N/A	N/A	N/A	N/A	N/A	N/A	0.0228571	N/A	N/A	N/A	N/A	0.032381	N/A	N/A	N/A	N/A	N/A	N/A	1	N/A	N/A	N/A	N/A	1	N/A	N/A	N/A	N/A	N/A	N/A	1	N/A	N/A	N/A
Asb4	gi|17505202	N/A	N/A	N/A	N/A	N/A	N/A	N/A	N/A	N/A	N/A	N/A	N/A	0	N/A	N/A	0	N/A	N/A	N/A	N/A	N/A	N/A	0.0234742	N/A	N/A	N/A	N/A	N/A	N/A	N/A	N/A	N/A	N/A	N/A	1	N/A	N/A	N/A	N/A	N/A	N/A	N/A	N/A	N/A	N/A	N/A	1	N/A
Asb6	gi|19111154	N/A	0.77986	0.115989	0.447924	N/A	1.36673	0.551254	0.95899	0.389152	7.06999	0.58207	2.6804	0.496036	5.60443	N/A	3.05023	N/A	0.0741627	0.0215311	N/A	0.0215311	0.0263158	0.0478469	0.143541	N/A	0.0382775	0.133971	0.0478469	N/A	2	1	N/A	1	1	2	4	N/A	1	3	2	N/A	2	1	N/A	1	1	2	4
Ascc1	gi|312596936	0.328601	2.5303	1.77426	1.54439	0.482189	4.88819	2.75646	2.70895	1.30051	21.5811	0	11.4408	0.581952	0.325597	N/A	0.453774	0.0252809	0.0308989	0.0308989	0.0393258	0.0561798	0.0393258	0.0646067	0.0252809	N/A	0.0786517	0.126404	0.0393258	1	1	1	1	2	1	2	1	N/A	2	5	1	1	1	1	1	2	1	2	1
Ascc2	gi|20270208	0.515355	0.242856	0.670994	0.476402	N/A	N/A	0.919177	0.919177	0.58605	N/A	0.650426	0.618238	0.136543	N/A	N/A	0.136543	0.0307076	0.0186916	0.0253672	N/A	N/A	0.0507343	0.012016	N/A	N/A	0.0854473	N/A	0.0226969	2	1	2	N/A	N/A	3	1	N/A	N/A	4	N/A	2	2	1	2	N/A	N/A	3	1	N/A
Ascc3	gi|225703058	7.70369	10.5536	1.36683	6.54136	7.66805	16.6014	4.75692	9.67546	10.7209	21.5308	24.1811	18.8109	2.34722	4.02791	7.37367	4.58293	0.077343	0.133303	0.0277525	0.033667	0.0605096	0.0514104	0.0573248	0.0491356	0.0318471	0.130573	0.0791629	0.0582348	12	21	6	7	10	7	9	8	6	22	14	9	12	21	6	7	10	7	9	8
Asf1a	gi|13384964	N/A	N/A	N/A	N/A	N/A	N/A	1.28771	1.28771	1.15044	N/A	N/A	1.15044	N/A	0.892642	0.6584	0.775521	N/A	N/A	N/A	N/A	N/A	0.0539216	N/A	0.0735294	0.0735294	0.127451	N/A	N/A	N/A	N/A	N/A	N/A	N/A	1	N/A	1	1	2	N/A	N/A	N/A	N/A	N/A	N/A	N/A	1	N/A	1
Asgr1	gi|6753126	135.778	202.206	135.631	157.872	18.9673	100.805	64.5085	61.4268	78.9853	119.396	127.787	108.723	12.6689	10.686	7.41487	10.2566	0.408451	0.464789	0.464789	0.207746	0.348592	0.232394	0.25	0.228873	0.179577	0.457746	0.362676	0.334507	11	9	10	5	7	7	6	5	5	13	8	8	11	9	10	5	7	7	6	5
Asgr2	gi|6680734	49.2965	11.5134	22.4828	27.7642	N/A	22.8489	12.5229	17.6859	30.9573	22.4353	25.1268	26.1731	1.28615	1.36401	2.90745	1.85254	0.421927	0.119601	0.182724	N/A	0.182724	0.146179	0.119601	0.119601	0.119601	0.332226	0.186047	0.146179	6	2	4	N/A	4	3	2	2	2	6	4	3	6	2	4	N/A	4	3	2	2
Ash2l	gi|124248550	N/A	0.796207	N/A	0.796207	8.05556	6.57311	12.5533	9.06065	3.80844	29.5424	5.17916	12.8433	13.0031	24.8669	8.89152	15.5872	N/A	0.0411985	N/A	0.174157	0.0898876	0.142322	0.207865	0.20412	0.121723	0.170412	0.155431	0.0842697	N/A	2	N/A	7	3	6	8	8	5	7	6	3	N/A	0	N/A	0	1	0	0	0
Asl	gi|19526986	2606.9	3671.08	2588.31	2955.43	65.2006	305.736	135.784	168.907	52.3349	48.1532	48.2749	49.5876	50.6517	37.1887	63.7611	50.5338	0.508621	0.493534	0.678879	0.323276	0.381466	0.377155	0.351293	0.230603	0.318966	0.331897	0.310345	0.273707	27	22	26	15	16	18	16	8	14	14	12	11	27	22	26	15	16	18	16	8
Asna1	gi|12025542	7.59417	9.65479	5.51228	7.58708	54.6101	54.5721	64.8427	58.0083	44.3176	97.4071	67.3445	69.6897	48.1399	72.3851	67.2052	62.5767	0.204023	0.281609	0.275862	0.382184	0.270115	0.390805	0.477011	0.436782	0.390805	0.413793	0.247126	0.390805	4	6	6	10	6	9	12	9	9	11	6	9	4	6	6	10	6	9	12	9
Asns	gi|33469123	0.324062	3.81693	0.662432	1.60114	N/A	1.44341	N/A	1.44341	N/A	N/A	N/A	N/A	N/A	N/A	N/A	N/A	0.0178253	0.103387	0.0178253	N/A	0.0338681	N/A	N/A	N/A	N/A	N/A	N/A	N/A	1	5	1	N/A	2	N/A	N/A	N/A	N/A	N/A	N/A	N/A	1	5	1	N/A	2	N/A	N/A	N/A
Aspa	gi|31560279	0.540402	3.47586	N/A	2.00813	1.22979	10.0874	0.967487	4.0949	3.79931	0.902093	0.941158	1.88085	3.14745	3.37053	1.22886	2.58228	0.112179	0.0641026	N/A	0.0352564	0.157051	0.0416667	0.147436	0.105769	0.0416667	0.237179	0.0288462	0.0416667	3	2	N/A	1	4	1	3	3	1	5	1	1	3	2	N/A	1	4	1	3	3
Aspdh	gi|21312002	269.059	256.186	423.772	316.339	67.0893	109.401	22.6011	66.3637	N/A	N/A	2.72237	2.72237	0.0662384	0.155103	3.15865	1.12666	0.655052	0.665505	0.627178	0.285714	0.627178	0.355401	0.0278746	0.0278746	0.0662021	N/A	N/A	0.0278746	18	14	16	6	15	8	1	1	2	N/A	N/A	1	18	14	16	6	15	8	1	1
Aspg	gi|124487183	48.0945	40.1383	35.2098	41.1475	N/A	3.51334	N/A	3.51334	N/A	N/A	N/A	N/A	N/A	N/A	N/A	N/A	0.253546	0.358156	0.246454	N/A	0.0496454	N/A	N/A	N/A	N/A	N/A	N/A	N/A	9	12	9	N/A	2	N/A	N/A	N/A	N/A	N/A	N/A	N/A	9	12	9	N/A	2	N/A	N/A	N/A
Asph	gi|295390525	30.2933	30.9165	15.85	25.6866	123.654	132.64	72.4213	109.572	97.6241	125.725	125.86	116.403	20.1935	18.6947	14.0473	17.6452	0.268966	0.154412	0.150345	0.313103	0.285517	0.289655	0.223448	0.242759	0.121379	0.0869565	0.0869565	0.361379	17	1	10	22	19	15	13	13	7	1	1	22	0	0	0	0	0	0	0	0
Aspscr1	gi|30794438	4.9745	7.5292	21.9546	11.4861	4.95357	13.0825	38.0366	18.6909	18.4411	27.7142	55.5979	33.9177	13.2798	30.6111	75.227	39.706	0.187273	0.292727	0.16	0.174545	0.216364	0.205455	0.370909	0.245455	0.169091	0.347273	0.165455	0.138182	6	9	7	7	9	8	11	10	6	13	7	7	2	3	3	1	3	3	2	4
Asrgl1	gi|31560239	1.05238	1.12676	4.2652	2.14812	19.4814	23.2761	31.8057	24.8544	0.321653	N/A	0.813783	0.567718	173.243	23.2374	34.6155	77.0319	0.0460123	0.223926	0.153374	0.285276	0.322086	0.239264	0.423313	0.407975	0.239264	0.0736196	N/A	0.0674847	1	4	4	6	7	6	10	10	6	2	N/A	2	1	4	4	6	7	6	10	10
Ass1	gi|6996911	21473.8	15739.5	13368.3	16860.5	550.443	1477.8	369.409	799.219	81.4782	52.1496	102.507	78.7116	205.083	77.2001	211.475	164.586	0.742718	0.696602	0.762136	0.65534	0.67233	0.480583	0.604369	0.359223	0.478155	0.487864	0.237864	0.43932	35	27	36	31	22	19	25	12	17	21	9	15	34	27	36	31	22	19	25	12
Asun	gi|133922586	N/A	0.96779	1.09945	1.03362	11.2789	0.214301	1.15905	4.21741	4.91792	6.37134	1.79625	4.36184	8.81779	2.89977	4.67418	5.46391	N/A	0.0587432	0.0300546	0.113388	0.0122951	0.0177596	0.173497	0.0846995	0.0628415	0.121585	0.0314208	0.0464481	N/A	4	2	7	1	1	12	5	4	7	2	3	N/A	4	2	7	1	1	12	5
Asxl2	gi|153792093	N/A	N/A	N/A	N/A	N/A	N/A	N/A	N/A	N/A	N/A	N/A	N/A	0.0949562	N/A	N/A	0.0949562	N/A	N/A	N/A	N/A	N/A	N/A	0.00948905	N/A	N/A	N/A	N/A	N/A	N/A	N/A	N/A	N/A	N/A	N/A	1	N/A	N/A	N/A	N/A	N/A	N/A	N/A	N/A	N/A	N/A	N/A	0	N/A
Atad1	gi|31560168	38.9464	17.8357	9.65195	22.1447	14.5772	14.8823	13.8293	14.4296	7.73279	11.1749	10.9687	9.95879	3.41244	10.1012	1.12792	4.88052	0.313019	0.238227	0.166205	0.224377	0.105263	0.185596	0.138504	0.0581717	0.0858726	0.271468	0.0886427	0.265928	8	6	6	6	4	6	4	2	2	7	3	6	8	6	6	6	4	6	4	2
Atad2	gi|91199557	N/A	N/A	N/A	N/A	0.494666	N/A	6.55614	3.5254	3.19326	7.93772	5.60623	5.57907	4.01998	4.68664	8.0431	5.58324	N/A	N/A	N/A	0.0344575	N/A	0.0740469	0.0791789	0.0740469	0.0337243	0.0813783	0.0388563	0.0513196	N/A	N/A	N/A	3	N/A	7	8	8	4	8	5	6	N/A	N/A	N/A	3	N/A	7	8	8
Atad2b	gi|153791220	0.108331	4.0019	N/A	2.05512	0.23325	5.44761	N/A	2.84043	2.27191	0.397194	0.793058	1.15405	2.47848	2.28873	0.420221	1.72914	0.00547945	0.0226027	N/A	0.030137	0.0212329	N/A	0.0458904	0.0321918	0.00821918	0.0513699	0.00616438	0.0150685	1	3	N/A	2	3	N/A	4	5	1	6	2	2	1	3	N/A	2	2	N/A	4	5
Atad3a	gi|239985513	149.883	141.537	79.9679	123.796	13.0757	21.668	37.9095	24.2177	24.6787	30.0843	38.6652	31.1427	22.3949	13.9431	18.3904	18.2428	0.392555	0.406091	0.35533	0.230118	0.204738	0.253807	0.36379	0.21489	0.167513	0.307953	0.265651	0.257191	20	20	16	11	9	12	17	10	9	17	12	12	20	20	16	11	9	12	17	10
Ate1	gi|71274127	1.87404	1.11808	4.02518	2.3391	6.82295	17.2163	10.8758	11.6384	N/A	4.30506	17.5746	10.9398	N/A	6.83234	18.7216	12.777	0.1611	0.11002	0.0569745	0.220039	0.214145	0.19057	N/A	0.192534	0.170923	N/A	0.113949	0.19057	5	3	2	7	7	6	N/A	6	5	N/A	4	6	0	0	0	0	0	0	N/A	0
Atf1	gi|86604724	N/A	N/A	N/A	N/A	3.93969	N/A	N/A	3.93969	5.68278	1.90309	N/A	3.79294	N/A	4.70874	N/A	4.70874	N/A	N/A	N/A	0.0408922	N/A	N/A	N/A	0.156134	N/A	0.163569	0.130112	N/A	N/A	N/A	N/A	1	N/A	N/A	N/A	3	N/A	3	2	N/A	N/A	N/A	N/A	0	N/A	N/A	N/A	1
Atf2	gi|68799916	N/A	N/A	N/A	N/A	0.365232	5.04217	0.21402	1.87381	1.34126	N/A	N/A	1.34126	1.27964	0.472861	0.742029	0.831509	N/A	N/A	N/A	0.0657084	0.0677618	0.0328542	0.036961	0.0225873	0.0328542	0.0882957	N/A	N/A	N/A	N/A	N/A	2	3	1	2	1	1	3	N/A	N/A	N/A	N/A	N/A	0	0	0	0	0
Atf6	gi|124486811	N/A	0.0477774	N/A	0.0477774	N/A	N/A	N/A	N/A	N/A	N/A	N/A	N/A	0.150615	N/A	N/A	0.150615	N/A	0.0167683	N/A	N/A	N/A	N/A	0.0198171	N/A	N/A	N/A	N/A	N/A	N/A	1	N/A	N/A	N/A	N/A	1	N/A	N/A	N/A	N/A	N/A	N/A	1	N/A	N/A	N/A	N/A	1	N/A
Atf7	gi|22122557	N/A	N/A	N/A	N/A	0.902062	N/A	N/A	0.902062	N/A	N/A	N/A	N/A	2.24154	0.80046	3.01668	2.01956	N/A	N/A	N/A	0.113801	N/A	N/A	0.179177	0.0750605	0.0605327	N/A	N/A	N/A	N/A	N/A	N/A	3	N/A	N/A	5	2	2	N/A	N/A	N/A	N/A	N/A	N/A	3	N/A	N/A	3	1
Atf7ip	gi|34328232	N/A	N/A	N/A	N/A	0.772759	4.51654	1.89445	2.39459	3.37901	2.2284	3.57289	3.0601	4.36945	4.40688	5.37841	4.71824	N/A	N/A	N/A	0.0137825	0.0650842	0.0199081	0.116386	0.042879	0.032925	0.093415	0.0229709	0.0267994	N/A	N/A	N/A	1	5	2	9	3	3	7	2	2	N/A	N/A	N/A	1	5	2	9	3
Atg10	gi|114158679	N/A	N/A	N/A	N/A	0.102263	N/A	N/A	0.102263	0.908241	N/A	N/A	0.908241	2.20611	N/A	N/A	2.20611	N/A	N/A	N/A	0.042654	N/A	N/A	0.0995261	N/A	N/A	0.0995261	N/A	N/A	N/A	N/A	N/A	1	N/A	N/A	2	N/A	N/A	2	N/A	N/A	N/A	N/A	N/A	1	N/A	N/A	2	N/A
Atg12	gi|145966752	N/A	N/A	0.432582	0.432582	N/A	1.48616	0.673696	1.07993	0.823179	4.40926	N/A	2.61622	2.14375	5.87716	0.179438	2.73345	N/A	N/A	0.0496454	N/A	0.0496454	0.0496454	0.106383	0.184397	0.0496454	0.0496454	0.120567	N/A	N/A	N/A	1	N/A	1	1	2	3	1	1	2	N/A	N/A	N/A	1	N/A	1	1	2	3
Atg14	gi|27369860	N/A	N/A	N/A	N/A	N/A	N/A	N/A	N/A	N/A	N/A	N/A	N/A	0.10228	N/A	N/A	0.10228	N/A	N/A	N/A	N/A	N/A	N/A	0.0365854	N/A	N/A	N/A	N/A	N/A	N/A	N/A	N/A	N/A	N/A	N/A	1	N/A	N/A	N/A	N/A	N/A	N/A	N/A	N/A	N/A	N/A	N/A	1	N/A
Atg16l1	gi|329663755	0	3.03386	2.87349	2.95367	8.49563	17.2143	11.9593	12.5564	6.9449	3.52089	3.93028	4.79869	10.7538	7.2861	79.9505	32.6635	0.0340136	0.0493197	0.0272109	0.232993	0.137755	0.0782313	0.336735	0.210884	0.115646	0.284014	0.0493197	0.0442177	1	2	2	11	7	4	13	8	5	11	2	2	0	0	0	0	0	0	0	0
Atg2a	gi|62243857	2.73446	0.41064	0.0367084	1.0606	0.552668	10.6339	0.805026	3.99721	1.94842	0	8.64061	5.29451	5.82055	2.23003	N/A	4.02529	0.0120167	0.0229885	0.00626959	0.00835946	0.0125392	0.0109718	0.039185	0.0344828	N/A	0.030303	0.00470219	0.00470219	2	3	1	1	1	2	5	5	N/A	4	1	1	2	3	1	1	1	2	5	5
Atg2b	gi|118197274	N/A	0.68309	N/A	0.68309	0.244307	0.181154	N/A	0.212731	0.531368	1.20295	N/A	0.86716	0.333227	0.4536	0.2005	0.329109	N/A	0.013494	N/A	0.0159036	0.0053012	N/A	0.0289157	0.0149398	0.00819277	0.0139759	0.00433735	N/A	N/A	2	N/A	2	1	N/A	3	2	1	2	1	N/A	N/A	2	N/A	2	1	N/A	3	2
Atg3	gi|13385890	7.44686	8.87693	6.68301	7.66893	30.3264	10.9177	20.1252	20.4564	35.451	15.1812	66.2384	38.9569	19.9229	5.62414	20.9621	15.503	0.245223	0.353503	0.305732	0.487261	0.181529	0.38535	0.5	0.207006	0.305732	0.531847	0.251592	0.324841	5	6	6	12	5	9	12	4	7	15	6	6	5	6	6	12	5	9	12	4
Atg4a	gi|74136555	N/A	N/A	N/A	N/A	N/A	0.480765	N/A	0.480765	N/A	N/A	N/A	N/A	0.149957	N/A	0.281477	0.215717	N/A	N/A	N/A	N/A	0.020202	N/A	0.0378788	N/A	0.0378788	N/A	N/A	N/A	N/A	N/A	N/A	N/A	1	N/A	1	N/A	1	N/A	N/A	N/A	N/A	N/A	N/A	N/A	1	N/A	1	N/A
Atg4b	gi|27883848	7.16796	6.10374	3.45816	5.57662	9.5236	13.889	5.47432	9.62898	5.55749	7.80902	1.98352	5.11668	32.4521	42.1871	20.2988	31.646	0.239186	0.24173	0.0814249	0.251908	0.244275	0.157761	0.368957	0.37659	0.279898	0.29771	0.244275	0.0763359	6	6	2	7	6	4	10	9	7	8	6	2	6	6	2	7	6	4	10	9
Atg4c	gi|225543224	N/A	N/A	N/A	N/A	N/A	N/A	N/A	N/A	0.29991	N/A	N/A	0.29991	0.183312	N/A	N/A	0.183312	N/A	N/A	N/A	N/A	N/A	N/A	0.0283843	N/A	N/A	0.0567686	N/A	N/A	N/A	N/A	N/A	N/A	N/A	N/A	1	N/A	N/A	2	N/A	N/A	N/A	N/A	N/A	N/A	N/A	N/A	1	N/A
Atg5	gi|16716341	0	2.20616	3.89656	3.05136	12.9674	15.6742	12.9761	13.8726	3.74507	11.9953	10.6602	8.8002	13.8702	9.3801	33.7017	18.984	0.0472727	0.170909	0.221818	0.247273	0.309091	0.243636	0.210909	0.24	0.247273	0.309091	0.192727	0.170909	1	4	5	5	6	6	5	5	5	7	4	4	1	4	5	5	6	6	5	5
Atg7	gi|358679371	22.4917	15.4144	9.2535	15.7199	16.7467	35.5615	22.7174	25.0085	74.9559	45.9999	38.6209	53.1922	15.9568	15.9507	17.0208	16.3095	0.166189	0.391117	0.203438	0.256447	0.323782	0.325215	0.266476	0.273639	0.260745	0.426934	0.239255	0.34384	9	18	10	12	16	14	12	14	11	21	13	17	0	0	0	0	0	0	0	0
Atg9a	gi|86990446	0.630406	0.801459	2.26224	1.23137	0.289233	1.12848	0.653622	0.690443	0.559141	0.981177	17.964	6.50142	7.9175	0.972591	5.875	4.9217	0.0166865	0.0595948	0.0429082	0.0154946	0.0166865	0.0607867	0.100119	0.045292	0.0631704	0.0274136	0.0643623	0.0607867	1	4	3	1	1	4	6	2	4	2	3	4	1	4	3	1	1	4	6	2
Athl1	gi|47059095	15.6454	7.25437	3.2646	8.72144	18.3077	33.8553	7.11033	19.7578	23.2242	22.4563	20.3792	22.0199	13.4993	21.4683	7.63694	14.2015	0.0898551	0.118841	0.0492754	0.165217	0.133333	0.0768116	0.110145	0.137681	0.0550725	0.108696	0.1	0.0652174	5	7	4	9	8	6	6	8	4	6	6	5	5	7	4	9	8	6	6	8
Atic	gi|227908823	79.3974	69.9314	46.056	65.1283	125.543	244.284	90.0206	153.283	115.435	123.836	110.19	116.487	82.3217	92.3497	48.9009	74.5241	0.430743	0.510135	0.366554	0.503378	0.462838	0.449324	0.52027	0.488176	0.320946	0.579392	0.45777	0.45777	19	19	14	24	19	18	22	19	13	26	18	19	19	19	14	24	19	18	22	19
Atl1	gi|30519971	N/A	N/A	N/A	N/A	1.17274	7.9658	2.5024	3.88031	N/A	N/A	1.39563	1.39563	22.3345	9.96686	13.8645	15.3886	N/A	N/A	N/A	0.0519713	0.11828	0.0519713	0.27957	0.145161	0.105735	N/A	N/A	0.0376344	N/A	N/A	N/A	2	5	2	14	6	5	N/A	N/A	2	N/A	N/A	N/A	2	4	2	13	5
Atl2	gi|119372300	133.735	41.5504	68.5761	81.2871	3.76566	14.3741	9.07328	9.071	54.2349	2.82853	10.5539	22.5391	5.944	4.46878	11.6446	7.35246	0.343053	0.313894	0.267581	0.13835	0.118932	0.0360206	0.196602	0.211165	0.132075	0.142367	0.0754717	0.0874786	13	11	12	4	4	2	5	6	6	5	2	4	3	3	4	0	0	1	0	0
Atl3	gi|254826718	96.9344	55.4003	150.417	100.917	41.7073	244.011	143.044	142.921	104.759	96.2847	176.382	125.809	161.514	92.0026	264.605	172.707	0.510166	0.443623	0.308688	0.386322	0.462687	0.426987	0.574861	0.417745	0.478743	0.567468	0.393657	0.401109	17	14	12	14	16	16	20	15	16	22	13	15	1	1	1	1	0	1	1	1
Atm	gi|163838660	N/A	N/A	N/A	N/A	N/A	N/A	0.0989323	0.0989323	0.348729	0.370362	0.710417	0.476503	3.75066	3.62414	2.74853	3.37444	N/A	N/A	N/A	N/A	N/A	0.00587084	0.0153294	0.00750163	0.0208741	0.00358774	0.00521853	0.00326158	N/A	N/A	N/A	N/A	N/A	1	4	2	5	1	2	1	N/A	N/A	N/A	N/A	N/A	1	4	2
Atn1	gi|34328110	N/A	N/A	N/A	N/A	N/A	N/A	N/A	N/A	N/A	N/A	N/A	N/A	0.988041	N/A	N/A	0.988041	N/A	N/A	N/A	N/A	N/A	N/A	0.0221277	N/A	N/A	N/A	N/A	N/A	N/A	N/A	N/A	N/A	N/A	N/A	2	N/A	N/A	N/A	N/A	N/A	N/A	N/A	N/A	N/A	N/A	N/A	2	N/A
Atox1	gi|6753136	281.889	357.15	163.232	267.424	386.188	472.826	712.978	523.997	711.67	914.735	521.839	716.082	323.849	515.548	392.875	410.757	0.882353	0.852941	0.617647	0.926471	0.882353	0.882353	0.882353	0.852941	0.882353	0.882353	0.852941	0.882353	5	6	4	6	5	5	7	6	6	6	6	6	5	6	4	6	5	5	7	6
Atp11a	gi|7656914	N/A	N/A	N/A	N/A	0.629717	20.8676	11.7469	11.0814	2.89213	5.87687	62.2139	23.661	8.69689	3.05388	16.7373	9.49602	N/A	N/A	N/A	0.0168492	0.0303286	0.0657119	0.126369	0.0791912	0.0893008	0.0471778	0.0522325	0.0564448	N/A	N/A	N/A	1	4	7	10	7	9	4	5	6	N/A	N/A	N/A	1	2	3	8	6
Atp11b	gi|62632754	N/A	1.58286	2.03664	1.80975	0.289999	18.1765	9.41195	9.29281	0.54742	N/A	N/A	0.54742	N/A	0.31951	9.49612	4.90782	N/A	0.0161702	0.00680851	0.0255319	0.0170213	0.0289362	N/A	0.0195745	0.0170213	0.0646809	N/A	N/A	N/A	2	1	2	2	4	N/A	2	2	5	N/A	N/A	N/A	1	0	2	1	1	N/A	2
Atp11c	gi|49355804	445.12	255.286	191.424	297.276	64.3057	336.232	121.01	173.849	57.3614	139.868	129.618	108.949	87.1173	135.767	112.909	111.931	0.310036	0.307348	0.267921	0.252688	0.284946	0.215054	0.253584	0.266129	0.215054	0.263441	0.208781	0.213262	30	27	28	23	25	23	26	22	22	25	18	21	0	1	0	1	1	0	1	0
Atp13a1	gi|283135194	44.1026	30.9153	21.9727	32.3302	24.7255	76.8138	58.1101	53.2165	159.224	161.614	230.133	183.657	94.4237	85.6885	42.9899	74.3674	0.251667	0.321667	0.171667	0.21	0.214167	0.208333	0.325833	0.254167	0.190833	0.3725	0.24	0.235	23	28	16	17	19	19	28	23	17	36	22	23	23	28	16	17	19	19	28	23
Atp13a2	gi|256985106	N/A	N/A	N/A	N/A	1.15714	0.305448	6.53379	2.66546	22.2805	13.4028	19.4227	18.3687	N/A	N/A	N/A	N/A	N/A	N/A	N/A	0.0215247	0.0134529	0.0727117	N/A	N/A	N/A	0.246364	0.153978	0.133447	N/A	N/A	N/A	2	1	5	N/A	N/A	N/A	17	11	8	N/A	N/A	N/A	0	0	1	N/A	N/A
Atp13a3	gi|189339252	1.09831	2.17216	N/A	1.63523	0.165078	0.555026	N/A	0.360052	6.44116	0.42827	3.74329	3.53757	N/A	0.0783546	N/A	0.0783546	0.0123052	0.0131255	N/A	0.00820345	0.0147662	N/A	N/A	0.0131255	N/A	0.07137	0.0180476	0.0287121	1	1	N/A	1	2	N/A	N/A	1	N/A	6	2	3	0	0	N/A	0	0	N/A	N/A	0
Atp1a1	gi|21450277	1019.77	625.155	522.615	722.514	888.211	1538.27	2096.04	1507.51	986.349	903.709	1640.55	1176.87	2126.74	1427	2659.06	2070.93	0.44086	0.391984	0.289345	0.511241	0.381232	0.360704	0.502444	0.41349	0.397849	0.493646	0.387097	0.386119	44	32	29	53	32	36	48	38	40	47	33	38	29	19	17	36	19	23	33	23
Atp1a2	gi|30409956	N/A	N/A	N/A	N/A	N/A	N/A	N/A	N/A	N/A	176.608	N/A	176.608	N/A	N/A	N/A	N/A	N/A	N/A	N/A	N/A	N/A	N/A	N/A	N/A	N/A	N/A	0.143137	N/A	N/A	N/A	N/A	N/A	N/A	N/A	N/A	N/A	N/A	N/A	12	N/A	N/A	N/A	N/A	N/A	N/A	N/A	N/A	N/A
Atp1a4	gi|226958351	151.272	N/A	N/A	151.272	N/A	N/A	N/A	N/A	N/A	N/A	N/A	N/A	N/A	N/A	N/A	N/A	0.0901163	N/A	N/A	N/A	N/A	N/A	N/A	N/A	N/A	N/A	N/A	N/A	8	N/A	N/A	N/A	N/A	N/A	N/A	N/A	N/A	N/A	N/A	N/A	1	N/A	N/A	N/A	N/A	N/A	N/A	N/A
Atp1b1	gi|6753138	129.421	120.206	188.91	146.179	26.5687	92.3649	53.4652	57.4663	15.0138	2.82128	40.5553	19.4635	24.8442	13.758	49.5055	29.3692	0.276316	0.325658	0.203947	0.266447	0.184211	0.115132	0.210526	0.108553	0.203947	0.200658	0.0361842	0.217105	9	7	6	7	4	3	5	3	5	5	1	6	9	7	6	7	4	3	5	3
Atp1b3	gi|6680744	1.15415	10.6742	22.3652	11.3978	83.5326	366.191	305.789	251.837	81.3	377.553	268.455	242.436	249.01	509.365	377.015	378.463	0.226619	0.302158	0.338129	0.471223	0.431655	0.546763	0.47482	0.431655	0.428058	0.291367	0.410072	0.521583	4	6	7	9	10	11	11	11	9	7	10	11	4	6	7	9	10	11	11	11
Atp2a1	gi|36031132	N/A	N/A	N/A	N/A	24.2879	N/A	N/A	24.2879	40.3932	N/A	N/A	40.3932	N/A	N/A	N/A	N/A	N/A	N/A	N/A	0.156942	N/A	N/A	N/A	N/A	N/A	0.145875	N/A	N/A	N/A	N/A	N/A	11	N/A	N/A	N/A	N/A	N/A	10	N/A	N/A	N/A	N/A	N/A	1	N/A	N/A	N/A	N/A
Atp2a2	gi|158635979	356.46	208.126	140.995	235.194	236.644	483.498	399.386	373.176	290.918	356.803	361.75	336.491	304.879	201.633	217.56	241.358	0.403257	0.40982	0.357715	0.454981	0.411877	0.388889	0.453065	0.335249	0.333333	0.466475	0.331663	0.334291	36	36	27	40	38	31	40	33	30	42	29	29	1	0	0	1	1	1	1	1
Atp2a3	gi|254039658	50.9929	23.3043	16.2851	30.1941	27.2061	92.2704	79.4311	66.3026	61.5853	132.683	61.7289	85.3324	51.3946	77.3483	32.7287	53.8239	0.0550551	0.0550551	0.0550551	0.1001	0.0700701	0.0900901	0.0630631	0.0830831	0.0610611	0.0720721	0.0760761	0.0720721	4	5	4	8	7	7	6	8	6	7	7	7	0	0	0	0	0	0	0	0
Atp2b1	gi|62234487	4.00168	3.02936	1.21122	2.74742	57.2967	30.0211	61.9101	49.7426	123.172	92.006	93.4539	102.877	104.501	111.142	79.8121	98.4852	0.15	0.10082	0.0508197	0.287705	0.244262	0.231148	0.312295	0.234426	0.195902	0.440984	0.228689	0.265574	9	8	5	31	17	22	37	23	19	42	21	23	4	3	2	14	8	10	17	8
Atp2b2	gi|80861454	N/A	N/A	0.699851	0.699851	N/A	10.2156	17.3667	13.7912	18.4207	15.8878	17.5419	17.2834	31.5521	N/A	N/A	31.5521	N/A	N/A	0.0325543	N/A	0.0859766	0.0976628	0.0843072	N/A	N/A	0.128548	0.0834725	0.0984975	N/A	N/A	3	N/A	7	10	10	N/A	N/A	13	8	9	N/A	N/A	0	N/A	1	2	1	N/A
Atp2b3	gi|56699478	N/A	N/A	N/A	N/A	16.6918	N/A	N/A	16.6918	N/A	N/A	N/A	N/A	N/A	N/A	48.7693	48.7693	N/A	N/A	N/A	0.0934426	N/A	N/A	N/A	N/A	0.0860656	N/A	N/A	N/A	N/A	N/A	N/A	12	N/A	N/A	N/A	N/A	10	N/A	N/A	N/A	N/A	N/A	N/A	1	N/A	N/A	N/A	N/A
Atp2b4	gi|269784615	1.85015	1.20007	0.230225	1.09348	106.85	59.1506	80.7393	82.2466	25.4486	29.0513	17.5445	24.0148	362.276	330.798	274.702	322.592	0.0651801	0.0445969	0.0240137	0.346058	0.226556	0.22813	0.372614	0.340249	0.270154	0.143225	0.128631	0.0960549	5	3	2	38	19	21	47	31	26	16	12	8	0	0	0	1	1	1	2	2
Atp2c1	gi|359465610	4.47872	N/A	N/A	4.47872	1.82373	5.29688	15.8438	7.65482	21.9321	14.7513	23.2876	19.9903	18.4726	12.0507	22.6362	17.7198	0.0164425	N/A	N/A	0.100149	0.058296	0.140508	0.247277	0.180867	0.115097	0.267564	0.118087	0.140508	1	N/A	N/A	4	3	7	15	8	6	11	6	7	0	N/A	N/A	0	0	0	0	0
Atp4a	gi|110225337	N/A	N/A	N/A	N/A	50.2288	84.9041	N/A	67.5664	N/A	N/A	N/A	N/A	N/A	N/A	N/A	N/A	N/A	N/A	N/A	0.0604878	0.0282927	N/A	N/A	N/A	N/A	N/A	N/A	N/A	N/A	N/A	N/A	4	3	N/A	N/A	N/A	N/A	N/A	N/A	N/A	N/A	N/A	N/A	1	0	N/A	N/A	N/A
Atp5a1	gi|6680748	10751.2	12025.3	7941.86	10239.5	5487.33	4014.76	3209.67	4237.26	3846.23	5278.92	4300.74	4475.3	2377.4	2520.1	2367.38	2421.63	0.553345	0.573237	0.667269	0.678119	0.499096	0.518987	0.589512	0.511754	0.423146	0.632911	0.444846	0.537071	34	27	32	40	21	24	34	22	20	34	21	25	34	27	32	40	21	24	34	22
Atp5b	gi|31980648	17555.3	14336.5	21803.6	17898.5	10447.1	7273.83	9031.14	8917.36	5906.25	6441.35	9947.8	7431.8	5058.97	3850.98	6692.97	5200.97	0.720227	0.706994	0.689981	0.73724	0.676749	0.659735	0.714556	0.655955	0.584121	0.765595	0.678639	0.63138	29	24	26	30	23	25	25	23	23	26	24	24	29	24	26	30	23	25	25	23
Atp5c1	gi|163838648	2081.76	1477.28	1105.32	1554.79	433.298	388.837	327.883	383.339	463.672	351.287	497.097	437.352	383.036	251.857	204.373	279.755	0.456204	0.5	0.416058	0.434307	0.288321	0.390511	0.419708	0.324818	0.386861	0.456204	0.324818	0.386861	13	11	11	15	7	11	12	9	10	15	9	10	1	0	1	2	0	0	1	0
Atp5d	gi|166851828	296.134	122.106	118.728	178.989	156.69	N/A	14.7392	85.7147	22.9135	97.2759	12.7929	44.3274	48.1483	18.8199	8.60302	25.1904	0.172619	0.261905	0.0535714	0.172619	N/A	0.0535714	0.136905	0.261905	0.0535714	0.345238	0.0535714	0.0535714	3	2	1	2	N/A	1	2	2	1	3	1	1	3	2	1	2	N/A	1	2	2
Atp5e	gi|13385484	15.2516	19.8022	71.5827	35.5455	87.2014	15.1942	9.34749	37.2477	42.581	1.66746	37.5862	27.2782	47.2114	10.984	14.8025	24.3326	0.288462	0.288462	0.288462	0.5	0.153846	0.153846	0.442308	0.288462	0.153846	0.307692	0.153846	0.307692	2	2	2	4	1	1	3	2	1	2	1	2	2	2	2	4	1	1	3	2
Atp5f1	gi|78214312	933.741	443.359	422.431	599.844	216.865	89.1848	93.1835	133.078	142.752	72.2042	161.628	125.528	93.1401	58.0819	76.1473	75.7898	0.441406	0.359375	0.4375	0.429688	0.300781	0.351562	0.453125	0.3125	0.3125	0.421875	0.273438	0.300781	18	13	12	17	8	9	13	10	8	15	8	8	18	13	12	17	8	9	13	10
Atp5h	gi|21313679	282.208	654.127	594.233	510.189	345.394	135.77	251.915	244.36	292.865	221.438	174.3	229.534	176.044	99.7487	126.552	134.115	0.621118	0.689441	0.645963	0.677019	0.559006	0.559006	0.770186	0.770186	0.428571	0.645963	0.552795	0.689441	10	12	10	12	8	7	9	10	6	11	9	8	10	12	10	12	8	7	9	10
Atp5j	gi|7949005	46.6394	305.858	27.4669	126.655	117.819	46.4133	37.9212	67.3843	135.404	12.0474	37.5425	61.6645	72.065	6.5272	26.9207	35.171	0.527778	0.444444	0.444444	0.509259	0.435185	0.444444	0.555556	0.314815	0.435185	0.555556	0.351852	0.435185	7	6	6	8	5	4	8	3	4	9	5	4	7	6	6	8	5	4	8	3
Atp5j2	gi|10181184	805.955	376.361	706.865	629.727	76.856	29.3388	108.077	71.4238	57.72	58.1337	249.263	121.705	52.3248	54.9888	132.744	80.019	0.340909	0.363636	0.363636	0.488636	0.261364	0.363636	0.363636	0.340909	0.363636	0.363636	0.340909	0.363636	4	4	4	6	2	4	4	3	4	3	3	4	4	4	4	6	2	4	4	3
Atp5k	gi|83715998	124.877	546.68	615.148	428.902	253.991	138.58	73.1663	155.246	102.27	93.7609	165.097	120.376	90.2675	145.338	71.2282	102.278	0.464789	0.450704	0.366197	0.661972	0.28169	0.450704	0.56338	0.43662	0.169014	0.464789	0.43662	0.366197	4	4	4	6	4	4	5	4	2	4	4	4	4	4	4	6	4	4	5	4
Atp5l	gi|31980744	839.4	513.291	363.52	572.07	245.844	59.3205	171.741	158.968	74.1442	110.625	262.938	149.236	41.6475	108.272	56.0544	68.6578	0.524272	0.407767	0.466019	0.475728	0.533981	0.330097	0.339806	0.330097	0.330097	0.475728	0.330097	0.330097	5	3	5	5	5	2	3	2	2	5	2	2	5	3	5	5	5	2	3	2
Atp5o	gi|20070412	1429.4	N/A	2045.11	1737.25	458.15	N/A	N/A	458.15	342.594	239.1	400.288	327.327	N/A	259.251	220.06	239.655	0.370892	N/A	0.615023	0.624413	0.56338	0.568075	N/A	0.206573	0.422535	0.399061	0.446009	N/A	8	N/A	11	13	9	10	N/A	3	8	8	8	N/A	0	N/A	0	0	0	0	N/A	0
Atp5s	gi|13386040	4.43973	1.62301	2.17048	2.74441	N/A	N/A	0.231789	0.231789	N/A	N/A	N/A	N/A	N/A	N/A	N/A	N/A	0.135	0.24	0.19	N/A	N/A	0.045	N/A	N/A	N/A	N/A	N/A	N/A	1	3	4	N/A	N/A	1	N/A	N/A	N/A	N/A	N/A	N/A	1	3	4	N/A	N/A	1	N/A	N/A
Atp5sl	gi|31560249	N/A	0.399723	N/A	0.399723	N/A	0	N/A	0	N/A	0.347109	N/A	0.347109	1.1557	N/A	N/A	1.1557	N/A	0.0466926	N/A	N/A	0.0466926	N/A	0.0466926	N/A	N/A	N/A	0.0466926	N/A	N/A	1	N/A	N/A	1	N/A	1	N/A	N/A	N/A	1	N/A	N/A	1	N/A	N/A	1	N/A	1	N/A
Atp6ap1	gi|9055172	N/A	0.142001	0.106064	0.124033	3.91439	2.08136	3.56455	3.18677	23.1267	84.4301	42.1799	49.9122	9.78184	6.82219	14.365	10.323	N/A	0.0302376	0.0302376	0.0388769	0.107991	0.0820734	0.116631	0.12527	0.0604752	0.110151	0.0820734	0.224622	N/A	1	1	2	4	3	5	5	2	4	3	8	N/A	1	1	2	4	3	5	5
Atp6ap2	gi|21361250	N/A	N/A	N/A	N/A	0.283423	N/A	3.68588	1.98465	2.85909	4.36546	9.96838	5.73098	2.50666	1.50369	1.87731	1.96256	N/A	N/A	N/A	0.0371429	N/A	0.0457143	0.0571429	0.0571429	0.0228571	0.18	0.117143	0.111429	N/A	N/A	N/A	1	N/A	2	1	1	1	5	4	3	N/A	N/A	N/A	1	N/A	2	1	1
Atp6v0a1	gi|340007375	4.4167	6.72005	1.04259	4.05978	28.6842	36.8889	65.49	43.6877	52.2638	52.3649	82.3788	62.3358	46.4843	53.2381	41.1922	46.9715	0.104567	0.188702	0.0346598	0.249106	0.14249	0.252404	0.288462	0.246394	0.181001	0.265625	0.21181	0.222356	7	12	2	15	9	16	19	18	11	19	14	16	0	0	0	1	0	0	0	0
Atp6v0a2	gi|83627707	N/A	N/A	N/A	N/A	2.06319	3.3812	9.17258	4.87232	9.37393	15.5938	116.797	47.2549	9.5996	9.96761	26.2701	15.2791	N/A	N/A	N/A	0.0537383	0.0338785	0.126168	0.200935	0.127336	0.211449	0.161215	0.0864486	0.151869	N/A	N/A	N/A	3	3	8	12	9	14	10	7	11	N/A	N/A	N/A	3	3	8	12	8
Atp6v0c	gi|6753144	N/A	N/A	0.945869	0.945869	11.774	N/A	42.0796	26.9268	1.64882	3.26021	112.31	39.073	6.14938	0.353893	16.1744	7.55922	N/A	N/A	0.116129	0.116129	N/A	0.116129	0.116129	0.116129	0.116129	0.116129	0.116129	0.316129	N/A	N/A	1	1	N/A	1	1	1	1	1	1	2	N/A	N/A	1	1	N/A	1	1	1
Atp6v0d1	gi|31981304	25.0971	44.3024	19.3308	29.5768	86.1677	107.563	191.893	128.541	501.241	578.841	471.646	517.243	102.327	74.5736	92.6858	89.8622	0.185185	0.2849	0.279202	0.424501	0.404558	0.433048	0.524217	0.418803	0.310541	0.535613	0.509972	0.433048	4	7	6	13	10	12	15	12	9	19	13	13	4	7	6	13	10	12	15	12
Atp6v1a	gi|31560731	39.911	31.0142	72.5468	47.824	448.131	209.037	588.487	415.218	1768.22	1236.25	1042.94	1349.14	326.216	170.027	283.263	259.835	0.298217	0.332253	0.264182	0.677472	0.403566	0.60778	0.649919	0.442464	0.49919	0.713128	0.539708	0.60778	13	15	12	34	17	27	31	22	20	40	23	27	13	15	12	34	17	27	31	22
Atp6v1b2	gi|19705578	59.1837	26.4135	52.8514	46.1495	986.582	379.971	620.073	662.209	1256.83	1773.52	1552.25	1527.53	369.036	337.283	452.163	386.16	0.311155	0.315068	0.369863	0.637965	0.483366	0.544031	0.534247	0.495108	0.499022	0.624266	0.514677	0.491194	12	11	14	28	20	23	23	23	20	31	22	23	9	7	10	18	15	18	16	16
Atp6v1c1	gi|189339262	26.2795	68.4542	25.6846	40.1394	17.7469	19.6946	29.8784	22.44	93.9209	174.258	87.1601	118.446	43.9808	46.7873	20.793	37.187	0.172775	0.175393	0.065445	0.225131	0.123037	0.408377	0.513089	0.382199	0.256545	0.568063	0.492147	0.429319	6	6	3	8	4	15	18	13	9	21	19	14	6	6	3	8	4	15	18	13
Atp6v1d	gi|12963799	1.64368	3.81137	1.40261	2.28589	8.38847	24.2948	40.6065	24.4299	46.3804	168.447	146.7	120.509	14.8117	25.6116	30.1344	23.5192	0.226721	0.368421	0.11336	0.360324	0.275304	0.287449	0.388664	0.279352	0.336032	0.554656	0.449393	0.473684	3	6	3	5	5	6	9	6	7	14	11	9	3	6	3	5	5	6	9	6
Atp6v1e1	gi|45504359	11.8747	11.3059	8.2896	10.4901	125.747	29.8751	281.939	145.854	380.838	197.625	528.824	369.096	107.893	34.6282	177.654	106.725	0.199115	0.247788	0.20354	0.561947	0.252212	0.380531	0.628319	0.40708	0.287611	0.632743	0.5	0.380531	6	5	4	13	6	9	16	8	7	18	10	9	6	4	4	11	5	7	11	7
Atp6v1f	gi|21314824	0.176276	6.04523	1.60935	2.61028	34.7187	17.213	55.0283	35.6533	86.9806	172.372	158.672	139.342	30.5983	66.9861	24.6482	40.7442	0.10084	0.394958	0.327731	0.487395	0.487395	0.394958	0.470588	0.487395	0.327731	0.739496	0.630252	0.428571	1	3	4	9	4	6	7	5	5	11	6	6	1	3	4	9	4	6	7	5
Atp6v1g1	gi|15617197	2.17979	6.68596	9.95055	6.2721	101.031	37.0616	90.0727	76.0552	144.134	30.4149	142.762	105.77	73.3014	16.4113	78.4478	56.0535	0.127119	0.127119	0.135593	0.457627	0.237288	0.398305	0.440678	0.228814	0.237288	0.440678	0.372881	0.237288	1	1	2	5	3	4	7	2	3	8	3	3	1	1	2	5	3	4	7	2
Atp6v1h	gi|31981588	9.02016	5.90038	6.03117	6.9839	42.3534	13.4875	136.676	64.1722	148.039	120.02	221.394	163.151	33.0043	28.2105	55.5052	38.9067	0.161491	0.175983	0.0724638	0.312629	0.151139	0.36646	0.461698	0.304348	0.329193	0.521739	0.335404	0.438923	5	6	3	12	4	13	16	9	12	18	12	15	5	6	3	12	4	13	16	9
Atp7a	gi|157951680	N/A	0.260343	0.499245	0.379794	8.51912	3.5092	18.4428	10.157	18.4933	15.4048	33.6129	22.5037	12.6943	2.73274	30.4823	15.3031	N/A	0.00670691	0.00670691	0.0382294	0.0335345	0.0851777	0.093226	0.0496311	0.0744467	0.130785	0.082495	0.0892019	N/A	1	1	4	4	9	9	5	8	13	9	10	N/A	0	0	0	0	0	0	0
Atp7b	gi|116256507	2.64107	2.81332	1.72972	2.3947	N/A	2.47634	N/A	2.47634	0.776877	N/A	N/A	0.776877	N/A	N/A	N/A	N/A	0.0458276	0.0465116	0.0205198	N/A	0.0287278	N/A	N/A	N/A	N/A	0.0136799	N/A	N/A	4	6	3	N/A	3	N/A	N/A	N/A	N/A	2	N/A	N/A	4	5	2	N/A	2	N/A	N/A	N/A
Atp8a1	gi|7106257	N/A	N/A	N/A	N/A	25.2667	47.2053	55.4734	42.6484	101.826	132.642	111.542	115.337	62.2379	38.2618	43.7321	48.0773	N/A	N/A	N/A	0.114012	0.137511	0.164491	0.261097	0.210618	0.155788	0.371628	0.257615	0.233246	N/A	N/A	N/A	10	12	15	25	20	14	36	23	23	N/A	N/A	N/A	1	0	1	3	2
Atp8b1	gi|80861460	N/A	5.83719	0	5.83719	N/A	N/A	0.327862	0.327862	N/A	N/A	N/A	N/A	N/A	N/A	N/A	N/A	N/A	0.0423661	0.00719424	N/A	N/A	0.00719424	N/A	N/A	N/A	N/A	N/A	N/A	N/A	4	1	N/A	N/A	1	N/A	N/A	N/A	N/A	N/A	N/A	N/A	4	1	N/A	N/A	1	N/A	N/A
Atp8b2	gi|401871073	N/A	N/A	N/A	N/A	0	N/A	N/A	0	N/A	N/A	N/A	N/A	N/A	N/A	N/A	N/A	N/A	N/A	N/A	0.0151261	N/A	N/A	N/A	N/A	N/A	N/A	N/A	N/A	N/A	N/A	N/A	1	N/A	N/A	N/A	N/A	N/A	N/A	N/A	N/A	N/A	N/A	N/A	1	N/A	N/A	N/A	N/A
Atp9a	gi|40795674	1.06751	0.360687	N/A	0.7141	0.923273	1.80004	1.86513	1.52948	N/A	N/A	1.74782	1.74782	0.820487	N/A	0.695413	0.75795	0.0276982	0.0200573	N/A	0.0162369	0.0382044	0.0477555	0.0620821	N/A	0.0105062	N/A	N/A	0.025788	2	1	N/A	2	4	4	6	N/A	1	N/A	N/A	3	1	1	N/A	1	3	3	5	N/A
Atp9b	gi|40807502	1.50589	5.4433	24.0096	10.3196	1.73899	5.2985	22.6127	9.88338	5.80459	12.8422	61.4091	26.6853	6.22336	5.9405	7.45821	6.54069	0.0193833	0.0220264	0.0132159	0.0273128	0.046696	0.0581498	0.076652	0.102203	0.0546256	0.112775	0.122467	0.0475771	2	2	1	3	5	6	7	10	5	11	12	5	0	0	0	0	0	0	0	0
Atpaf1	gi|344925843	1.34944	3.28137	12.8368	5.82255	2.91654	7.86861	4.9038	5.22965	3.46852	1.81066	2.2616	2.51359	3.23483	2.50527	6.29631	4.01214	0.140805	0.16092	0.16954	0.0632184	0.135057	0.0833333	0.152299	0.126437	0.0775862	0.140805	0.126437	0.0488506	3	5	5	2	3	3	4	3	2	4	3	1	3	5	5	2	3	3	4	3
Atpaf2	gi|238776839	5.96034	3.22364	1.25453	3.4795	N/A	0.75637	N/A	0.75637	0.0507302	3.81856	0.869146	1.57948	N/A	0.451634	N/A	0.451634	0.191275	0.208054	0.137584	N/A	0.0604027	N/A	N/A	0.0369128	N/A	0.0369128	0.181208	0.0704698	4	4	3	N/A	1	N/A	N/A	1	N/A	1	3	2	4	4	3	N/A	1	N/A	N/A	1
Atpif1	gi|31982864	N/A	N/A	0.207223	0.207223	59.0322	14.2613	53.749	42.3475	117.877	45.4553	42.6599	68.6639	80.0092	13.673	24.2099	39.2973	N/A	N/A	0.0849057	0.273585	0.0849057	0.0849057	0.292453	0.0849057	0.198113	0.311321	0.198113	0.0849057	N/A	N/A	1	6	1	1	4	1	3	7	3	1	N/A	N/A	1	6	1	1	4	1
Atrn	gi|87299635	N/A	0.309684	N/A	0.309684	N/A	N/A	0.521788	0.521788	0.20419	1.24231	1.80299	1.08316	2.90605	4.94304	0.940832	2.92997	N/A	0.0217087	N/A	N/A	N/A	0.0196078	0.0364146	0.0378151	0.0161064	0.00910364	0.0217087	0.0168067	N/A	2	N/A	N/A	N/A	2	4	4	2	1	2	2	N/A	1	N/A	N/A	N/A	1	4	3
Atrnl1	gi|254939509	N/A	N/A	N/A	N/A	3.53634	3.47075	0.570161	2.52575	N/A	N/A	N/A	N/A	2.56776	2.92708	4.5951	3.36331	N/A	N/A	N/A	0.0333817	0.08418	0.00580552	0.0725689	0.0413643	0.0239478	N/A	N/A	N/A	N/A	N/A	N/A	3	7	1	6	4	3	N/A	N/A	N/A	N/A	N/A	N/A	3	7	1	6	4
Atrx	gi|154091016	N/A	4.46079	0.594278	2.52753	22.1663	28.732	16.3484	22.4156	18.5368	14.2587	14.1247	15.6401	44.3108	36.3154	23.7011	34.7757	N/A	0.0250404	0.00484653	0.115509	0.065832	0.0706785	0.241519	0.131664	0.104604	0.181745	0.0714863	0.0621971	N/A	4	1	19	11	12	39	21	17	27	11	11	N/A	4	1	19	11	12	39	21
Atxn1	gi|334358889	N/A	0.0216581	N/A	0.0216581	N/A	0.646089	N/A	0.646089	0.674212	N/A	N/A	0.674212	2.06299	3.13451	1.07065	2.08938	N/A	0.0126422	N/A	N/A	0.0189633	N/A	0.118837	0.118837	0.0265487	0.0518331	N/A	N/A	N/A	1	N/A	N/A	1	N/A	5	5	2	2	N/A	N/A	N/A	0	N/A	N/A	0	N/A	0	0
Atxn10	gi|83649709	6.00031	7.83549	1.11392	4.98324	3.86706	10.1964	5.78396	6.61581	10.9066	10.4745	0.497364	7.2928	8.25909	5.01244	5.47229	6.24794	0.195789	0.273684	0.0926316	0.134737	0.138947	0.178947	0.347368	0.191579	0.0610526	0.32	0.290526	0.0210526	7	11	4	6	5	7	12	7	3	12	11	1	7	11	4	6	5	7	12	7
Atxn1l	gi|124286823	N/A	N/A	N/A	N/A	4.20462	58.4226	0.680786	21.1027	2.81598	0.949871	3.18998	2.31861	5.01508	2.12018	1.42696	2.85407	N/A	N/A	N/A	0.0349345	0.0509461	0.0451237	0.120815	0.0829694	0.0262009	0.0640466	0.0160116	0.0509461	N/A	N/A	N/A	2	3	3	8	4	2	4	1	3	N/A	N/A	N/A	2	3	3	8	4
Atxn2	gi|124244104	16.7409	17.8442	12.1468	15.5773	6.64872	5.59047	5.99077	6.07665	11.9598	2.02633	7.81883	7.26833	4.13572	3.36601	8.34842	5.28338	0.0614308	0.143857	0.0878694	0.096423	0.0482115	0.0435459	0.118974	0.0349922	0.0404355	0.120529	0.0209953	0.0443235	5	12	8	8	5	4	10	3	3	11	2	5	5	12	8	8	5	4	10	3
Atxn2l	gi|33942089	1.16901	4.88612	9.2438	5.09964	35.6558	5.2613	21.9665	20.9612	38.4218	27.2795	27.1834	30.9615	40.4703	10.5658	61.153	37.3964	0.0123928	0.0734032	0.0486177	0.151573	0.0657769	0.0953289	0.194471	0.0800763	0.168732	0.179218	0.102002	0.115348	1	5	3	13	4	7	16	7	11	13	8	9	1	5	3	13	4	7	16	7
Atxn3	gi|268837077	1.8641	0.412768	0	1.13844	8.44321	0.418392	0.710016	3.19054	10.518	1.20068	3.65643	5.12503	11.6272	1.3116	3.27	5.40293	0.0824742	0.0824742	0.0274914	0.219718	0.0378007	0.0274914	0.216901	0.140893	0.104225	0.538028	0.106529	0.152113	2	2	1	6	1	1	6	3	3	12	2	5	0	0	0	1	0	0	1	0
Atxn7l3b	gi|113930747	1.13878	4.40362	N/A	2.7712	0.3293	4.28382	N/A	2.30656	0.340654	N/A	N/A	0.340654	0.502577	7.2205	N/A	3.86154	0.134021	0.443299	N/A	0.206186	0.206186	N/A	0.206186	0.206186	N/A	0.206186	N/A	N/A	1	3	N/A	1	1	N/A	1	1	N/A	1	N/A	N/A	1	3	N/A	1	1	N/A	1	1
Auh	gi|116268115	61.3723	34.6198	109.207	68.3996	8.24157	5.3075	21.7512	11.7668	0.922536	2.62918	10.8597	4.80382	8.68167	1.92237	22.4273	11.0104	0.401274	0.39172	0.308917	0.226115	0.127389	0.280255	0.184713	0.117834	0.156051	0.121019	0.124204	0.165605	11	10	10	7	4	7	5	3	4	3	3	5	11	10	10	7	4	7	5	3
Aup1	gi|90403601	6.28821	2.18625	4.99764	4.4907	21.9228	38.73	23.0202	27.891	15.8726	32.1353	26.8768	24.9616	14.008	23.2515	16.7007	17.9867	0.132118	0.15262	0.145786	0.275626	0.179954	0.193622	0.241458	0.23918	0.186788	0.271071	0.23918	0.241458	5	4	3	9	4	8	7	7	5	10	7	9	5	4	3	9	4	8	7	7
Aurkaip1	gi|13384706	N/A	1.71925	N/A	1.71925	N/A	N/A	N/A	N/A	N/A	N/A	N/A	N/A	N/A	N/A	N/A	N/A	N/A	0.05	N/A	N/A	N/A	N/A	N/A	N/A	N/A	N/A	N/A	N/A	N/A	1	N/A	N/A	N/A	N/A	N/A	N/A	N/A	N/A	N/A	N/A	N/A	1	N/A	N/A	N/A	N/A	N/A	N/A
Aurkb	gi|51317394	N/A	N/A	N/A	N/A	N/A	N/A	N/A	N/A	0.0301414	N/A	N/A	0.0301414	N/A	N/A	N/A	N/A	N/A	N/A	N/A	N/A	N/A	N/A	N/A	N/A	N/A	0.0347826	N/A	N/A	N/A	N/A	N/A	N/A	N/A	N/A	N/A	N/A	N/A	1	N/A	N/A	N/A	N/A	N/A	N/A	N/A	N/A	N/A	N/A
Aven	gi|260099647	N/A	N/A	N/A	N/A	1.68719	N/A	0.553351	1.12027	N/A	N/A	N/A	N/A	0.164479	N/A	N/A	0.164479	N/A	N/A	N/A	0.179724	N/A	0.0460829	0.0645161	N/A	N/A	N/A	N/A	N/A	N/A	N/A	N/A	3	N/A	1	1	N/A	N/A	N/A	N/A	N/A	N/A	N/A	N/A	0	N/A	0	0	N/A
Avl9	gi|226529032	0.350744	N/A	0.114501	0.232622	23.6709	8.32969	8.94054	13.647	2.07581	1.02431	3.29142	2.13051	3.69396	15.1406	30.8583	16.5643	0.0215716	N/A	0.0215716	0.0878274	0.0739599	0.0862866	0.181818	0.0570108	0.0847458	0.0801233	0.0154083	0.0308166	1	N/A	1	4	4	6	6	3	5	4	1	2	1	N/A	1	4	4	6	6	3
Axin1	gi|227430349	N/A	N/A	N/A	N/A	N/A	0.393643	N/A	0.393643	N/A	N/A	N/A	N/A	N/A	N/A	N/A	N/A	N/A	N/A	N/A	N/A	0.0120192	N/A	N/A	N/A	N/A	N/A	N/A	N/A	N/A	N/A	N/A	N/A	1	N/A	N/A	N/A	N/A	N/A	N/A	N/A	N/A	N/A	N/A	N/A	0	N/A	N/A	N/A
Axl	gi|300794884	N/A	N/A	N/A	N/A	6.80697	3.51096	19.27	9.86263	22.6574	22.8965	40.7909	28.7816	N/A	N/A	3.70343	3.70343	N/A	N/A	N/A	0.187713	0.076223	0.0758534	N/A	N/A	0.0126422	0.384528	0.167235	0.150171	N/A	N/A	N/A	11	5	4	N/A	N/A	1	23	9	9	N/A	N/A	N/A	0	0	0	N/A	N/A
Azgp1	gi|160415217	19.8822	16.0058	13.7501	16.546	3.10067	4.87234	5.84052	4.60451	1.34722	2.52432	4.96764	2.94639	5.35085	4.49952	0.0760377	3.3088	0.205212	0.381107	0.325733	0.250814	0.104235	0.218241	0.299674	0.221498	0.0358306	0.19544	0.0749186	0.0781759	6	11	7	4	2	5	6	6	1	4	2	2	6	11	7	4	2	5	6	6
Azi1	gi|294345409	N/A	N/A	N/A	N/A	0.307617	0.537385	0.16168	0.335561	0.727263	0.0902214	N/A	0.408742	0.212877	0.511929	N/A	0.362403	N/A	N/A	N/A	0.01322	0.01322	0.0122757	0.02644	0.0236072	N/A	0.0462701	0.01322	N/A	N/A	N/A	N/A	1	1	1	2	2	N/A	4	1	N/A	N/A	N/A	N/A	1	1	1	2	2
Azi2	gi|114326524	N/A	N/A	N/A	N/A	0.0216094	0.577907	N/A	0.299758	0.0267851	N/A	N/A	0.0267851	0.590503	0.187435	N/A	0.388969	N/A	N/A	N/A	0.0565371	0.0271605	N/A	0.0848057	0.0424028	N/A	0.0989399	N/A	N/A	N/A	N/A	N/A	1	1	N/A	2	1	N/A	2	N/A	N/A	N/A	N/A	N/A	0	1	N/A	0	0
B230120H23Rik	gi|258645102	0.118886	N/A	0.0940297	0.106458	8.39243	19.1459	6.89579	11.478	2.86369	5.93383	1.48048	3.426	22.5814	4.54139	12.9001	13.341	0.0622837	N/A	0.0124688	0.253304	0.229075	0.127182	0.178304	0.156388	0.103524	0.138404	0.0773067	0.0261845	1	N/A	1	8	8	8	10	5	4	8	5	2	0	N/A	1	1	1	1	1	1
B230219D22Rik	gi|31044487	N/A	0.0732883	0.0810527	0.0771705	2.55665	4.41197	0.558375	2.509	0.400469	0.093096	2.25033	0.914631	4.37657	2.41375	1.93469	2.90834	N/A	0.0744681	0.0585106	0.148936	0.319149	0.276596	0.632979	0.303191	0.297872	0.148936	0.0744681	0.260638	N/A	1	1	2	4	3	7	4	4	2	1	3	N/A	1	1	2	4	3	7	4
B2m	gi|31981890	6.95872	20.8326	18.3123	15.3679	886.289	179.045	307.622	457.652	587.576	122.33	547.433	419.113	1033.36	147.54	685.35	622.082	0.0840336	0.596639	0.352941	0.773109	0.596639	0.436975	0.747899	0.663866	0.504202	0.731092	0.487395	0.420168	1	4	3	9	4	4	8	5	5	7	5	4	1	4	3	9	4	4	8	5
B3galnt1	gi|9910138	N/A	N/A	N/A	N/A	N/A	0.0686388	N/A	0.0686388	0.538688	0.915059	0.612744	0.68883	N/A	N/A	N/A	N/A	N/A	N/A	N/A	N/A	0.0302115	N/A	N/A	N/A	N/A	0.0634441	0.0302115	0.0332326	N/A	N/A	N/A	N/A	1	N/A	N/A	N/A	N/A	2	1	1	N/A	N/A	N/A	N/A	1	N/A	N/A	N/A
B3galt4	gi|9506417	N/A	N/A	N/A	N/A	N/A	N/A	N/A	N/A	0.0622286	N/A	N/A	0.0622286	N/A	N/A	N/A	N/A	N/A	N/A	N/A	N/A	N/A	N/A	N/A	N/A	N/A	0.0296496	N/A	N/A	N/A	N/A	N/A	N/A	N/A	N/A	N/A	N/A	N/A	1	N/A	N/A	N/A	N/A	N/A	N/A	N/A	N/A	N/A	N/A
B3galt6	gi|17978260	N/A	N/A	N/A	N/A	N/A	N/A	2.42268	2.42268	1.04094	6.88382	1.04494	2.9899	0.58731	1.32869	1.71041	1.20881	N/A	N/A	N/A	N/A	N/A	0.0923077	0.0276923	0.0276923	0.0676923	0.113846	0.233846	0.0676923	N/A	N/A	N/A	N/A	N/A	2	1	1	2	3	5	2	N/A	N/A	N/A	N/A	N/A	2	1	1
B3galtl	gi|124487081	N/A	N/A	N/A	N/A	3.37988	4.18534	5.68015	4.41512	9.09926	11.7167	7.86505	9.56034	1.52105	3.25149	0.497995	1.75685	N/A	N/A	N/A	0.153374	0.155419	0.0736196	0.145194	0.143149	0.0408998	0.300613	0.161554	0.0777096	N/A	N/A	N/A	5	5	3	4	5	2	13	5	4	N/A	N/A	N/A	5	5	3	4	5
B3gat3	gi|13195672	N/A	N/A	0	0	6.60172	1.26861	2.3534	3.40791	3.48105	N/A	0.249102	1.86507	0.613247	3.28432	0.673789	1.52379	N/A	N/A	0.080597	0.0268657	0.0298507	0.143284	0.0597015	0.110448	0.0358209	0.152239	N/A	0.080597	N/A	N/A	1	1	1	3	2	2	1	3	N/A	1	N/A	N/A	1	1	1	3	2	2
B3gnt1	gi|30039682	N/A	N/A	1.0227	1.0227	N/A	2.12412	0.228689	1.1764	0.123689	N/A	N/A	0.123689	0.878364	0.59753	N/A	0.737947	N/A	N/A	0.0240964	N/A	0.0409639	0.0240964	0.0457831	0.0240964	N/A	0.0240964	N/A	N/A	N/A	N/A	1	N/A	2	1	2	1	N/A	1	N/A	N/A	N/A	N/A	1	N/A	2	1	2	1
B3gnt2	gi|281182768	N/A	N/A	N/A	N/A	N/A	N/A	N/A	N/A	12.0336	0.340701	N/A	6.18717	N/A	1.36079	N/A	1.36079	N/A	N/A	N/A	N/A	N/A	N/A	N/A	0.0377834	N/A	0.0377834	0.0377834	N/A	N/A	N/A	N/A	N/A	N/A	N/A	N/A	1	N/A	1	1	N/A	N/A	N/A	N/A	N/A	N/A	N/A	N/A	1
B3gnt3	gi|170784852	N/A	N/A	N/A	N/A	N/A	N/A	N/A	N/A	N/A	N/A	N/A	N/A	1.29082	4.89917	2.76779	2.98593	N/A	N/A	N/A	N/A	N/A	N/A	0.0645161	0.0564516	0.0833333	N/A	N/A	N/A	N/A	N/A	N/A	N/A	N/A	N/A	2	2	3	N/A	N/A	N/A	N/A	N/A	N/A	N/A	N/A	N/A	2	2
B430306N03Rik	gi|28893001	N/A	N/A	N/A	N/A	N/A	0.292115	0.408299	0.350207	7.91092	4.4982	2.83581	5.08164	N/A	N/A	N/A	N/A	N/A	N/A	N/A	N/A	0.0276817	0.0276817	N/A	N/A	N/A	0.152249	0.0553633	0.186851	N/A	N/A	N/A	N/A	1	1	N/A	N/A	N/A	2	2	3	N/A	N/A	N/A	N/A	1	1	N/A	N/A
B4galnt1	gi|6679929	N/A	5.76365	0.439459	3.10156	N/A	N/A	1.43094	1.43094	N/A	N/A	N/A	N/A	N/A	N/A	N/A	N/A	N/A	0.155738	0.0409836	N/A	N/A	0.0206379	N/A	N/A	N/A	N/A	N/A	N/A	N/A	2	1	N/A	N/A	1	N/A	N/A	N/A	N/A	N/A	N/A	N/A	0	0	N/A	N/A	0	N/A	N/A
B4galt1	gi|11602910	N/A	0.104502	0.154237	0.12937	N/A	0.456962	4.37019	2.41358	4.40208	2.38108	1.20996	2.66437	3.44729	13.1074	2.08589	6.21354	N/A	0.0325815	0.0200501	N/A	0.0250627	0.0902256	0.0952381	0.085213	0.0250627	0.0776942	0.0250627	0.0275689	N/A	1	1	N/A	1	3	3	3	1	3	1	1	N/A	1	1	N/A	1	3	3	3
B4galt4	gi|188528672	N/A	N/A	N/A	N/A	0.0771216	0.121647	N/A	0.0993842	0.100713	0.261365	N/A	0.181039	0.832773	0.727418	N/A	0.780095	N/A	N/A	N/A	0.0232558	0.0755814	N/A	0.0726744	0.0523256	N/A	0.0523256	0.0523256	N/A	N/A	N/A	N/A	1	2	N/A	2	1	N/A	1	1	N/A	N/A	N/A	N/A	1	2	N/A	2	1
B4galt6	gi|9790037	N/A	N/A	N/A	N/A	N/A	N/A	N/A	N/A	N/A	0.140866	N/A	0.140866	N/A	N/A	N/A	N/A	N/A	N/A	N/A	N/A	N/A	N/A	N/A	N/A	N/A	N/A	0.0235602	N/A	N/A	N/A	N/A	N/A	N/A	N/A	N/A	N/A	N/A	N/A	1	N/A	N/A	N/A	N/A	N/A	N/A	N/A	N/A	N/A
B4galt7	gi|22122527	N/A	N/A	N/A	N/A	N/A	N/A	N/A	N/A	N/A	N/A	N/A	N/A	0.570515	N/A	N/A	0.570515	N/A	N/A	N/A	N/A	N/A	N/A	0.030581	N/A	N/A	N/A	N/A	N/A	N/A	N/A	N/A	N/A	N/A	N/A	1	N/A	N/A	N/A	N/A	N/A	N/A	N/A	N/A	N/A	N/A	N/A	1	N/A
B630005N14Rik	gi|158749563	N/A	N/A	N/A	N/A	N/A	N/A	N/A	N/A	2.66039	N/A	N/A	2.66039	N/A	N/A	N/A	N/A	N/A	N/A	N/A	N/A	N/A	N/A	N/A	N/A	N/A	0.0272953	N/A	N/A	N/A	N/A	N/A	N/A	N/A	N/A	N/A	N/A	N/A	1	N/A	N/A	N/A	N/A	N/A	N/A	N/A	N/A	N/A	N/A
BC003331	gi|116805317	5.07009	6.40325	6.45197	5.9751	1.82475	6.19683	5.69547	4.57235	6.44115	14.6771	14.3753	11.8312	1.8077	0.347005	7.6382	3.2643	0.208054	0.149398	0.142169	0.103614	0.20241	0.086747	0.149888	0.0289157	0.103614	0.266219	0.226506	0.161446	8	5	5	4	8	3	6	1	3	9	7	6	1	0	0	0	0	0	1	0
BC003965	gi|268607692	0.406857	N/A	N/A	0.406857	0.20157	N/A	N/A	0.20157	N/A	N/A	N/A	N/A	N/A	N/A	N/A	N/A	0.382353	N/A	N/A	0.183824	N/A	N/A	N/A	N/A	N/A	N/A	N/A	N/A	2	N/A	N/A	1	N/A	N/A	N/A	N/A	N/A	N/A	N/A	N/A	2	N/A	N/A	1	N/A	N/A	N/A	N/A
BC005624	gi|21450249	N/A	N/A	N/A	N/A	5.90126	1.35171	N/A	3.62648	41.3113	1.08796	3.26511	15.2215	54.406	1.01934	N/A	27.7127	N/A	N/A	N/A	0.363322	0.0865052	N/A	0.349481	0.0865052	N/A	0.33218	0.0484429	0.0692042	N/A	N/A	N/A	6	2	N/A	6	2	N/A	7	1	2	N/A	N/A	N/A	6	2	N/A	6	2
BC017158	gi|225579041	1.1751	3.01571	10.868	5.0196	1.6325	12.7964	25.1466	13.1918	11.5768	5.75	64.9755	27.4341	4.2751	6.80561	12.7693	7.95002	0.0407725	0.180258	0.17382	0.118026	0.223176	0.223176	0.124464	0.152361	0.175966	0.122318	0.156652	0.261803	2	6	6	3	7	9	5	5	6	5	5	10	2	6	6	3	7	9	5	5
BC017643	gi|357527357	N/A	N/A	N/A	N/A	7.67953	2.23556	23.191	11.0354	32.2691	21.0597	81.1019	44.8102	3.9298	2.48704	19.533	8.64993	N/A	N/A	N/A	0.28877	0.0909091	0.245989	0.262032	0.149733	0.294118	0.347594	0.187166	0.283422	N/A	N/A	N/A	5	1	4	4	2	5	6	3	5	N/A	N/A	N/A	0	0	0	0	0
BC018507	gi|256818804	N/A	N/A	N/A	N/A	0.0714295	N/A	N/A	0.0714295	N/A	N/A	N/A	N/A	1.82041	0.389268	10.1559	4.12185	N/A	N/A	N/A	0.00713967	N/A	N/A	0.0290049	0.0124944	0.011602	N/A	N/A	N/A	N/A	N/A	N/A	1	N/A	N/A	4	2	2	N/A	N/A	N/A	N/A	N/A	N/A	1	N/A	N/A	4	2
BC021614	gi|21450105	89.3203	1869.63	1378.59	1112.51	N/A	N/A	N/A	N/A	N/A	N/A	N/A	N/A	N/A	N/A	N/A	N/A	0.133333	0.238095	0.133333	N/A	N/A	N/A	N/A	N/A	N/A	N/A	N/A	N/A	2	4	2	N/A	N/A	N/A	N/A	N/A	N/A	N/A	N/A	N/A	1	3	1	N/A	N/A	N/A	N/A	N/A
BC023829	gi|85701820	14.8336	N/A	N/A	14.8336	1.04955	N/A	N/A	1.04955	N/A	N/A	1.64876	1.64876	0.823124	N/A	0.777299	0.800212	0.0279503	N/A	N/A	0.0279503	N/A	N/A	0.0279503	N/A	0.0279503	N/A	N/A	0.0279503	1	N/A	N/A	1	N/A	N/A	1	N/A	1	N/A	N/A	1	0	N/A	N/A	0	N/A	N/A	0	N/A
BC024978	gi|345197250	N/A	N/A	N/A	N/A	0.86105	N/A	N/A	0.86105	1.51723	N/A	N/A	1.51723	N/A	N/A	N/A	N/A	N/A	N/A	N/A	0.0803324	N/A	N/A	N/A	N/A	N/A	0.0803324	N/A	N/A	N/A	N/A	N/A	2	N/A	N/A	N/A	N/A	N/A	2	N/A	N/A	N/A	N/A	N/A	2	N/A	N/A	N/A	N/A
BC026585	gi|85701628	28.1264	18.2838	61.522	35.9774	11.4609	7.00171	21.3449	13.2692	12.3288	17.7212	22.2381	17.4294	17.3965	5.187	15.2373	12.607	0.468571	0.402857	0.494286	0.34	0.305714	0.282857	0.305714	0.197143	0.414286	0.445714	0.251429	0.44	9	8	9	6	7	6	7	4	9	9	5	8	9	8	9	6	7	6	7	4
BC026590	gi|124487245	N/A	0.166243	0.549526	0.357885	3.23098	0.786511	0.89327	1.63692	3.49442	3.73356	3.79216	3.67338	1.12278	0.313475	0.808913	0.74839	N/A	0.0777202	0.0569948	0.145078	0.0569948	0.217617	0.160622	0.103627	0.0569948	0.564767	0.160622	0.124352	N/A	1	1	2	1	2	2	1	1	6	2	2	N/A	1	1	2	1	2	2	1
BC027072	gi|40254190	N/A	N/A	N/A	N/A	N/A	N/A	N/A	N/A	N/A	N/A	N/A	N/A	2.5966	N/A	N/A	2.5966	N/A	N/A	N/A	N/A	N/A	N/A	0.00547303	N/A	N/A	N/A	N/A	N/A	N/A	N/A	N/A	N/A	N/A	N/A	1	N/A	N/A	N/A	N/A	N/A	N/A	N/A	N/A	N/A	N/A	N/A	1	N/A
BC027231	gi|22122411	N/A	N/A	N/A	N/A	N/A	0.213386	N/A	0.213386	0.157572	0.328063	0.317543	0.267726	0.0454346	0.40072	N/A	0.223077	N/A	N/A	N/A	N/A	0.0212766	N/A	0.0212766	0.0212766	N/A	0.0443262	0.0212766	0.0212766	N/A	N/A	N/A	N/A	1	N/A	1	1	N/A	2	1	1	N/A	N/A	N/A	N/A	1	N/A	1	1
BC029214	gi|23956330	N/A	N/A	16.0732	16.0732	N/A	N/A	N/A	N/A	N/A	N/A	N/A	N/A	N/A	N/A	N/A	N/A	N/A	N/A	0.0829268	N/A	N/A	N/A	N/A	N/A	N/A	N/A	N/A	N/A	N/A	N/A	1	N/A	N/A	N/A	N/A	N/A	N/A	N/A	N/A	N/A	N/A	N/A	1	N/A	N/A	N/A	N/A	N/A
BC030499	gi|309272018	N/A	0.736871	N/A	0.736871	N/A	N/A	N/A	N/A	N/A	N/A	N/A	N/A	N/A	N/A	N/A	N/A	N/A	0.0171569	N/A	N/A	N/A	N/A	N/A	N/A	N/A	N/A	N/A	N/A	N/A	1	N/A	N/A	N/A	N/A	N/A	N/A	N/A	N/A	N/A	N/A	N/A	1	N/A	N/A	N/A	N/A	N/A	N/A
BC037034	gi|264681507	N/A	N/A	N/A	N/A	N/A	N/A	0.0335622	0.0335622	0.925554	1.5094	0.701208	1.04539	N/A	N/A	0.206812	0.206812	N/A	N/A	N/A	N/A	N/A	0.0172414	N/A	N/A	0.0172414	0.0344828	0.0206897	0.0362069	N/A	N/A	N/A	N/A	N/A	1	N/A	N/A	1	2	1	2	N/A	N/A	N/A	N/A	N/A	1	N/A	N/A
BC048403	gi|41055590	N/A	N/A	N/A	N/A	N/A	N/A	N/A	N/A	0	1.85615	N/A	1.85615	N/A	0.250788	N/A	0.250788	N/A	N/A	N/A	N/A	N/A	N/A	N/A	0.0247191	N/A	0.0224719	0.0247191	N/A	N/A	N/A	N/A	N/A	N/A	N/A	N/A	1	N/A	1	1	N/A	N/A	N/A	N/A	N/A	N/A	N/A	N/A	1
BC089597	gi|226510520	46.8882	50.2145	23.6786	40.2604	N/A	34.9507	5.97213	20.4614	N/A	N/A	2.58137	2.58137	N/A	N/A	N/A	N/A	0.194969	0.248428	0.27673	N/A	0.210692	0.204403	N/A	N/A	N/A	N/A	N/A	0.0974843	5	6	6	N/A	6	5	N/A	N/A	N/A	N/A	N/A	3	3	4	3	N/A	2	3	N/A	N/A
Baat	gi|110225339	158.862	310.822	242.655	237.446	28.9627	72.1982	16.4041	39.1884	8.92948	5.31841	16.9537	10.4005	4.03667	0.0669072	1.67793	1.92717	0.302381	0.519048	0.678571	0.259524	0.335714	0.309524	0.128571	0.0452381	0.0571429	0.185714	0.0904762	0.221429	10	14	14	7	9	6	4	1	1	5	3	5	10	14	14	7	9	6	4	1
Babam1	gi|268838948	0.595119	6.13765	3.53513	3.42263	11.6996	19.2523	20.6984	17.2168	15.238	10.7804	21.1957	15.738	23.3885	10.5166	27.6637	20.5229	0.222222	0.255255	0.132132	0.264264	0.213213	0.207207	0.402402	0.144144	0.18018	0.315315	0.159159	0.207207	3	4	3	5	5	5	7	3	4	6	4	5	3	4	3	5	5	5	7	3
Bace2	gi|244798416	N/A	N/A	N/A	N/A	1.08587	N/A	N/A	1.08587	N/A	N/A	N/A	N/A	1.42777	10.5213	2.25896	4.736	N/A	N/A	N/A	0.0214008	N/A	N/A	0.0214008	0.0836576	0.0214008	N/A	N/A	N/A	N/A	N/A	N/A	1	N/A	N/A	1	3	1	N/A	N/A	N/A	N/A	N/A	N/A	1	N/A	N/A	1	3
Bach1	gi|6680764	N/A	N/A	N/A	N/A	1.25893	0.203933	3.96289	1.80858	2.58667	0.248461	N/A	1.41756	1.83882	1.83518	14.9058	6.19325	N/A	N/A	N/A	0.0392422	0.0189445	0.0175913	0.0473613	0.0690122	0.037889	0.0473613	0.0202977	N/A	N/A	N/A	N/A	2	1	1	3	4	3	3	1	N/A	N/A	N/A	N/A	2	1	1	3	4
Bad	gi|6671610	N/A	N/A	0.243628	0.243628	7.07793	2.48014	1.42942	3.6625	0.0252212	0.852155	N/A	0.438688	1.31212	1.09662	2.41482	1.60785	N/A	N/A	0.0784314	0.166667	0.0882353	0.117647	0.117647	0.0392157	0.0392157	0.0784314	0.0392157	N/A	N/A	N/A	1	3	2	2	2	1	1	1	1	N/A	N/A	N/A	1	3	2	2	2	1
Bag1	gi|284507286	N/A	1.02461	8.7658	4.89521	13.2622	28.9094	11.4675	17.8797	24.1294	16.1253	11.0714	17.1087	27.4203	12.3059	28.5574	22.7612	N/A	0.100457	0.200913	0.598174	0.0958904	0.150685	0.538813	0.287671	0.187215	0.456621	0.237443	0.228311	N/A	2	4	10	2	4	9	5	5	8	5	4	N/A	0	0	1	0	0	0	0
Bag2	gi|21703784	N/A	N/A	N/A	N/A	N/A	N/A	N/A	N/A	N/A	0.111879	N/A	0.111879	N/A	N/A	N/A	N/A	N/A	N/A	N/A	N/A	N/A	N/A	N/A	N/A	N/A	N/A	0.0714286	N/A	N/A	N/A	N/A	N/A	N/A	N/A	N/A	N/A	N/A	N/A	1	N/A	N/A	N/A	N/A	N/A	N/A	N/A	N/A	N/A
Bag3	gi|115270960	6.48606	14.6805	23.5091	14.8919	25.3857	16.0547	17.2846	19.575	1.88288	4.58312	N/A	3.233	11.2013	4.50171	7.28744	7.66349	0.126516	0.280763	0.47487	0.441941	0.235702	0.263432	0.507799	0.149047	0.237435	0.244367	0.116118	N/A	6	10	16	16	9	10	18	6	8	8	5	N/A	6	10	16	16	9	10	18	6
Bag4	gi|17975504	N/A	0.808737	0.865069	0.836903	1.70422	N/A	N/A	1.70422	0.661879	0.223155	N/A	0.442517	1.56296	1.49525	N/A	1.52911	N/A	0.111597	0.0328228	0.107221	N/A	N/A	0.140044	0.0809628	N/A	0.126915	0.0284464	N/A	N/A	5	1	5	N/A	N/A	5	4	N/A	3	1	N/A	N/A	5	1	5	N/A	N/A	5	4
Bag5	gi|58037205	8.93854	2.58102	3.27689	4.93215	33.675	24.2913	17.8651	25.2771	13.6325	6.60529	13.0768	11.1048	56.5887	63.1007	61.1545	60.2813	0.208054	0.250559	0.0604027	0.38255	0.225951	0.277405	0.451902	0.449664	0.369128	0.35123	0.147651	0.1566	7	8	2	14	9	9	20	17	13	11	6	6	7	8	2	14	9	9	20	17
Bag6	gi|357197137	4.28514	6.41932	8.31277	6.33907	34.9099	34.8015	36.418	35.3765	26.0842	27.3355	21.712	25.0439	43.8701	40.2568	88.0756	57.4008	0.122995	0.142606	0.107843	0.231514	0.134683	0.160211	0.242958	0.19697	0.196303	0.230634	0.143494	0.132042	7	9	8	16	10	13	18	13	14	17	10	9	0	0	0	0	0	0	0	0
Bahd1	gi|113930705	N/A	N/A	N/A	N/A	0.78433	N/A	N/A	0.78433	N/A	N/A	N/A	N/A	0.28166	0.174757	0.622557	0.359658	N/A	N/A	N/A	0.0375648	N/A	N/A	0.0181347	0.0375648	0.0284974	N/A	N/A	N/A	N/A	N/A	N/A	2	N/A	N/A	1	2	2	N/A	N/A	N/A	N/A	N/A	N/A	2	N/A	N/A	1	2
Baiap2	gi|83649713	6.07662	11.0984	11.9418	9.70562	13.8375	8.60027	4.21296	8.88358	2.56635	N/A	0.462237	1.51429	42.6293	7.51575	60.7256	36.9569	0.157676	0.294606	0.237548	0.221992	0.192523	0.13278	0.410788	0.211215	0.157676	0.161826	N/A	0.0290456	6	10	10	8	7	5	17	8	6	6	N/A	1	0	0	0	0	1	0	0	1
Baiap2l1	gi|21313234	1.95924	4.10237	18.9264	8.32933	N/A	5.70264	0.100552	2.90159	N/A	N/A	N/A	N/A	N/A	N/A	N/A	N/A	0.0875486	0.206226	0.20428	N/A	0.0214008	0.0194553	N/A	N/A	N/A	N/A	N/A	N/A	3	7	7	N/A	1	1	N/A	N/A	N/A	N/A	N/A	N/A	3	7	7	N/A	1	1	N/A	N/A
Bak1	gi|111955302	0.0785785	0.274815	N/A	0.176697	7.04087	5.49444	16.8133	9.78287	8.55473	13.4724	34.7101	18.9124	7.94781	9.91857	2.22566	6.69735	0.110048	0.0478469	N/A	0.358852	0.143541	0.138756	0.358852	0.23445	0.0956938	0.358852	0.406699	0.368421	1	1	N/A	4	3	4	4	4	2	3	5	6	1	1	N/A	4	3	4	4	4
Bambi	gi|33468995	N/A	N/A	N/A	N/A	N/A	0.0250709	N/A	0.0250709	N/A	N/A	N/A	N/A	N/A	N/A	N/A	N/A	N/A	N/A	N/A	N/A	0.0423077	N/A	N/A	N/A	N/A	N/A	N/A	N/A	N/A	N/A	N/A	N/A	1	N/A	N/A	N/A	N/A	N/A	N/A	N/A	N/A	N/A	N/A	N/A	1	N/A	N/A	N/A
Banf1	gi|84042521	N/A	0.809293	8.3046	4.55695	14.1297	18.8845	31.52	21.5114	8.99499	5.66611	9.93364	8.19825	16.5786	34.4937	27.4828	26.185	N/A	0.269663	0.348315	0.573034	0.292135	0.449438	0.516854	0.370787	0.292135	0.41573	0.348315	0.292135	N/A	1	2	6	2	4	6	3	2	4	2	2	N/A	1	2	6	2	4	6	3
Bank1	gi|110835719	N/A	N/A	N/A	N/A	1.98923	N/A	2.22504	2.10714	31.7924	7.62613	8.68492	16.0345	N/A	N/A	N/A	N/A	N/A	N/A	N/A	0.0613027	N/A	0.0676884	N/A	N/A	N/A	0.333333	0.146871	0.123883	N/A	N/A	N/A	3	N/A	4	N/A	N/A	N/A	20	7	7	N/A	N/A	N/A	3	N/A	4	N/A	N/A
Banp	gi|158534069	N/A	N/A	N/A	N/A	0.239933	N/A	N/A	0.239933	N/A	N/A	N/A	N/A	N/A	0.524785	N/A	0.524785	N/A	N/A	N/A	0.0183486	N/A	N/A	N/A	0.0183486	N/A	N/A	N/A	N/A	N/A	N/A	N/A	1	N/A	N/A	N/A	1	N/A	N/A	N/A	N/A	N/A	N/A	N/A	0	N/A	N/A	N/A	0
Bap1	gi|28076917	N/A	N/A	N/A	N/A	N/A	N/A	N/A	N/A	0.29763	N/A	N/A	0.29763	N/A	0.477095	N/A	0.477095	N/A	N/A	N/A	N/A	N/A	N/A	N/A	0.0260989	N/A	0.0192308	N/A	N/A	N/A	N/A	N/A	N/A	N/A	N/A	N/A	2	N/A	1	N/A	N/A	N/A	N/A	N/A	N/A	N/A	N/A	N/A	2
Bard1	gi|6680768	N/A	N/A	N/A	N/A	N/A	N/A	N/A	N/A	0.0368741	N/A	N/A	0.0368741	N/A	N/A	N/A	N/A	N/A	N/A	N/A	N/A	N/A	N/A	N/A	N/A	N/A	0.0117647	N/A	N/A	N/A	N/A	N/A	N/A	N/A	N/A	N/A	N/A	N/A	1	N/A	N/A	N/A	N/A	N/A	N/A	N/A	N/A	N/A	N/A
Basp1	gi|45598372	N/A	N/A	N/A	N/A	1.74993	N/A	N/A	1.74993	26.2207	14.9541	4.86368	15.3462	N/A	N/A	N/A	N/A	N/A	N/A	N/A	0.137168	N/A	N/A	N/A	N/A	N/A	0.641593	0.137168	0.137168	N/A	N/A	N/A	1	N/A	N/A	N/A	N/A	N/A	8	2	2	N/A	N/A	N/A	1	N/A	N/A	N/A	N/A
Bax	gi|6680770	18.7507	1.82147	N/A	10.2861	21.3845	10.6067	26.7226	19.5713	43.0052	21.8671	25.1969	30.0231	21.7132	45.7433	26.5283	31.3283	0.135417	0.135417	N/A	0.4375	0.338542	0.34375	0.359375	0.317708	0.244792	0.447917	0.296875	0.286458	2	2	N/A	6	4	5	6	4	4	8	4	4	2	2	N/A	6	4	5	6	4
Baz1a	gi|189339272	N/A	N/A	N/A	N/A	0.719193	0.324712	0.666651	0.570186	3.16707	50.3518	4.0668	19.1952	5.42168	11.5663	N/A	8.494	N/A	N/A	N/A	0.0154639	0.0154639	0.00708763	0.0128866	0.0373711	N/A	0.0947165	0.0863402	0.0470361	N/A	N/A	N/A	2	2	1	2	5	N/A	11	10	5	N/A	N/A	N/A	2	2	1	2	5
Baz1b	gi|170295818	N/A	4.92218	7.12207	6.02212	42.8129	34.3299	70.6265	49.2564	56.7043	63.9951	60.2998	60.3331	69.9521	49.813	55.1384	58.3012	N/A	0.0622042	0.0263692	0.154158	0.142664	0.0973631	0.271805	0.204192	0.124408	0.23259	0.140636	0.127789	N/A	7	3	18	16	12	30	23	15	28	16	16	N/A	7	3	18	16	12	30	23
Baz2a	gi|114205435	N/A	0.0759483	N/A	0.0759483	0.153376	1.09566	0.844768	0.697935	1.90468	2.92859	4.56909	3.13412	1.18349	1.51244	0.736155	1.14403	N/A	0.0100689	N/A	0.0127186	0.0286169	0.00476948	0.0174881	0.0323264	0.0111288	0.0471648	0.0196078	0.0127186	N/A	1	N/A	2	5	1	3	5	2	6	3	3	N/A	1	N/A	2	5	1	3	5
Baz2b	gi|62177117	N/A	N/A	N/A	N/A	N/A	0.185902	N/A	0.185902	N/A	N/A	N/A	N/A	N/A	3.0167	0.888565	1.95263	N/A	N/A	N/A	N/A	0.0108337	N/A	N/A	0.0240226	0.0113048	N/A	N/A	N/A	N/A	N/A	N/A	N/A	2	N/A	N/A	3	2	N/A	N/A	N/A	N/A	N/A	N/A	N/A	2	N/A	N/A	3
Bbc3	gi|18875398	N/A	N/A	N/A	N/A	N/A	N/A	N/A	N/A	0.293246	N/A	N/A	0.293246	N/A	N/A	N/A	N/A	N/A	N/A	N/A	N/A	N/A	N/A	N/A	N/A	N/A	0.0569948	N/A	N/A	N/A	N/A	N/A	N/A	N/A	N/A	N/A	N/A	N/A	1	N/A	N/A	N/A	N/A	N/A	N/A	N/A	N/A	N/A	N/A
Bbox1	gi|18485502	52.4528	44.9009	51.2104	49.5214	2.64868	28.7673	2.6264	11.3475	N/A	N/A	N/A	N/A	N/A	N/A	N/A	N/A	0.364341	0.447028	0.312661	0.0258398	0.333333	0.0852713	N/A	N/A	N/A	N/A	N/A	N/A	12	14	12	1	9	3	N/A	N/A	N/A	N/A	N/A	N/A	12	14	12	1	9	3	N/A	N/A
Bbs2	gi|21313344	N/A	N/A	N/A	N/A	N/A	0.0948928	N/A	0.0948928	N/A	N/A	N/A	N/A	N/A	0.0652138	N/A	0.0652138	N/A	N/A	N/A	N/A	0.0124827	N/A	N/A	0.0124827	N/A	N/A	N/A	N/A	N/A	N/A	N/A	N/A	1	N/A	N/A	1	N/A	N/A	N/A	N/A	N/A	N/A	N/A	N/A	1	N/A	N/A	1
Bbs9	gi|189339274	N/A	N/A	N/A	N/A	N/A	2.23401	N/A	2.23401	N/A	N/A	N/A	N/A	N/A	N/A	N/A	N/A	N/A	N/A	N/A	N/A	0.0204545	N/A	N/A	N/A	N/A	N/A	N/A	N/A	N/A	N/A	N/A	N/A	2	N/A	N/A	N/A	N/A	N/A	N/A	N/A	N/A	N/A	N/A	N/A	2	N/A	N/A	N/A
Bbx	gi|217035125	N/A	N/A	N/A	N/A	0.373497	N/A	N/A	0.373497	N/A	N/A	N/A	N/A	0.40071	1.89289	1.23007	1.17456	N/A	N/A	N/A	0.00992282	N/A	N/A	0.0209482	0.0209482	0.00992282	N/A	N/A	N/A	N/A	N/A	N/A	1	N/A	N/A	1	2	1	N/A	N/A	N/A	N/A	N/A	N/A	1	N/A	N/A	1	2
Bcam	gi|10048460	N/A	N/A	N/A	N/A	0.811341	1.49423	1.39019	1.23192	N/A	N/A	N/A	N/A	10.44	4.24763	12.4715	9.05303	N/A	N/A	N/A	0.0594855	0.0691318	0.0401929	0.172026	0.175241	0.144695	N/A	N/A	N/A	N/A	N/A	N/A	2	2	1	7	6	5	N/A	N/A	N/A	N/A	N/A	N/A	2	2	1	7	6
Bcap29	gi|255760055	1.85609	3.65035	1.66041	2.38895	9.78687	5.72211	12.4122	9.30706	25.5674	5.06953	23.1126	17.9165	24.1541	0.457901	3.07079	9.22759	0.1	0.141667	0.104167	0.120833	0.133333	0.1375	0.145833	0.0625	0.0916667	0.279167	0.104167	0.179167	2	3	2	3	3	3	3	1	2	8	2	4	2	3	2	3	3	3	3	1
Bcap31	gi|31981310	123.459	15.9641	53.2481	64.2238	72.426	34.0191	134.376	80.2738	92.2881	35.3911	159.495	95.7249	81.8833	26.1346	80.8707	62.9629	0.285714	0.212245	0.195918	0.302041	0.110204	0.363265	0.302041	0.17551	0.195918	0.346939	0.216327	0.363265	10	5	6	9	4	9	12	4	7	13	5	9	10	5	6	9	4	9	12	4
Bcar1	gi|311771530	N/A	N/A	0	0	6.63845	7.13659	0.964232	4.91309	N/A	0.0235334	N/A	0.0235334	15.8229	10.632	7.40413	11.2863	N/A	N/A	0.020595	0.213959	0.160183	0.0377574	0.248284	0.187643	0.100686	N/A	0.00800915	N/A	N/A	N/A	1	11	8	2	13	12	6	N/A	1	N/A	N/A	N/A	0	0	0	0	0	1
Bcar3	gi|7304925	N/A	0.550989	N/A	0.550989	N/A	6.72176	0.0711266	3.39644	N/A	N/A	N/A	N/A	0.175325	N/A	N/A	0.175325	N/A	0.0317073	N/A	N/A	0.0402439	0.0146341	0.0268293	N/A	N/A	N/A	N/A	N/A	N/A	2	N/A	N/A	2	1	2	N/A	N/A	N/A	N/A	N/A	N/A	2	N/A	N/A	2	1	1	N/A
Bcas2	gi|70906453	0.480149	2.48931	7.14376	3.37107	22.5469	8.50617	29.9853	20.3461	30.4865	22.5145	26.9012	26.6341	32.8522	24.3767	41.9202	33.0497	0.0577778	0.28	0.217778	0.604444	0.351111	0.56	0.742222	0.608889	0.524444	0.813333	0.555556	0.48	1	4	4	10	5	9	13	9	9	15	8	7	1	4	4	10	5	9	13	9
Bcas3	gi|262231846	2.54174	3.7693	3.95649	3.42251	16.2772	13.3905	4.06096	11.2429	9.80133	2.62184	2.19628	4.87315	28.4899	16.101	11.2826	18.6245	0.0898138	0.112815	0.033954	0.201533	0.141292	0.0690033	0.311062	0.152245	0.122673	0.148959	0.0635268	0.0405257	5	6	3	14	9	5	19	9	8	9	3	3	0	0	0	0	0	0	0	0
Bcat2	gi|340007386	N/A	N/A	N/A	N/A	74.3475	44.1778	66.8043	61.7765	182.096	218.385	246.999	215.827	38.8324	31.2416	36.9732	35.6824	N/A	N/A	N/A	0.320611	0.263456	0.315522	0.363868	0.263456	0.345609	0.381679	0.315522	0.318066	N/A	N/A	N/A	12	7	10	12	7	10	14	12	10	N/A	N/A	N/A	1	0	1	1	0
Bccip	gi|134031957	3.57095	1.5985	0.654185	1.94121	2.49944	14.8661	1.18518	6.18357	1.55544	N/A	N/A	1.55544	3.86054	4.20194	3.65574	3.90607	0.117089	0.0949367	0.123418	0.0886076	0.117089	0.167722	0.126582	0.0886076	0.167722	0.0886076	N/A	N/A	3	3	2	2	3	3	3	2	3	2	N/A	N/A	3	3	2	2	3	3	3	2
Bche	gi|124487350	3.95031	9.40484	11.1527	8.1693	0.593223	6.99299	2.99739	3.52787	0.563397	3.17607	5.298	3.01249	N/A	0.613114	1.16806	0.890588	0.109453	0.155887	0.135987	0.0248756	0.109453	0.0414594	N/A	0.0248756	0.0165837	0.0514096	0.0679934	0.0812604	5	9	7	1	6	2	N/A	1	1	2	3	4	5	9	7	1	6	2	N/A	1
Bckdha	gi|183396774	193.098	213.416	205.151	203.889	20.1518	29.545	16.7715	22.1561	9.8546	2.63366	5.92815	6.1388	48.2536	0.262016	7.79942	18.7717	0.497758	0.59417	0.661435	0.426009	0.286996	0.253363	0.340807	0.0695067	0.152466	0.329596	0.0672646	0.141256	16	19	20	13	8	8	10	2	5	10	2	5	16	19	20	13	8	8	10	2
Bckdhb	gi|40353220	78.2652	210.798	83.1815	124.081	8.17441	9.38003	5.84415	7.79953	8.87957	21.0467	5.49537	11.8072	9.94677	5.53674	7.78805	7.75719	0.521739	0.521739	0.444099	0.217391	0.232919	0.23913	0.170807	0.149068	0.170807	0.170807	0.0714286	0.0372671	10	10	10	4	4	4	4	4	4	4	2	1	10	10	10	4	4	4	4	4
Bckdk	gi|6753164	1.06219	0.385007	0.331925	0.593042	1.52998	3.18686	1.74606	2.1543	2.36389	2.65842	1.54798	2.1901	10.9129	1.16802	1.41527	4.49873	0.0412621	0.0752427	0.0606796	0.026699	0.0218447	0.162621	0.157767	0.0776699	0.0509709	0.135922	0.0776699	0.0509709	1	3	2	1	1	4	4	2	1	3	2	1	1	3	2	1	1	4	4	2
Bcl10	gi|6753166	N/A	N/A	N/A	N/A	5.44128	0.376068	2.91259	2.90998	8.82968	0.758515	N/A	4.7941	N/A	0.306594	N/A	0.306594	N/A	N/A	N/A	0.167382	0.0429185	0.0429185	N/A	0.0429185	N/A	0.261803	0.0429185	N/A	N/A	N/A	N/A	3	1	1	N/A	1	N/A	4	1	N/A	N/A	N/A	N/A	3	1	1	N/A	1
Bcl11b	gi|120586999	N/A	N/A	N/A	N/A	N/A	N/A	0	0	N/A	N/A	N/A	N/A	N/A	N/A	N/A	N/A	N/A	N/A	N/A	N/A	N/A	0.0110837	N/A	N/A	N/A	N/A	N/A	N/A	N/A	N/A	N/A	N/A	N/A	1	N/A	N/A	N/A	N/A	N/A	N/A	N/A	N/A	N/A	N/A	N/A	0	N/A	N/A
Bcl2	gi|133893254	N/A	N/A	N/A	N/A	0.166109	0.69716	N/A	0.431635	0.0977042	N/A	N/A	0.0977042	0.0328602	N/A	3.03342	1.53314	N/A	N/A	N/A	0.18593	0.0502513	N/A	0.0502513	N/A	0.0502513	0.0502513	N/A	N/A	N/A	N/A	N/A	1	1	N/A	1	N/A	1	1	N/A	N/A	N/A	N/A	N/A	0	0	N/A	0	N/A
Bcl2l1	gi|58037550	0.453215	0.478162	0.420043	0.450473	1.38407	1.19549	1.17087	1.25015	12.3515	0	0.871624	6.61156	10.6323	0.958107	1.60811	4.3995	0.0429185	0.0429185	0.0429185	0.0429185	0.0429185	0.0429185	0.184549	0.0429185	0.0429185	0.227468	0.0429185	0.0429185	1	1	1	1	1	1	3	1	1	4	1	1	1	1	1	1	1	1	3	1
Bcl2l11	gi|6753192	N/A	N/A	N/A	N/A	N/A	N/A	N/A	N/A	0.295982	N/A	N/A	0.295982	N/A	N/A	N/A	N/A	N/A	N/A	N/A	N/A	N/A	N/A	N/A	N/A	N/A	0.1	N/A	N/A	N/A	N/A	N/A	N/A	N/A	N/A	N/A	N/A	N/A	1	N/A	N/A	N/A	N/A	N/A	N/A	N/A	N/A	N/A	N/A
Bcl2l12	gi|21553305	N/A	N/A	N/A	N/A	N/A	N/A	N/A	N/A	N/A	N/A	N/A	N/A	0.051854	N/A	N/A	0.051854	N/A	N/A	N/A	N/A	N/A	N/A	0.0627451	N/A	N/A	N/A	N/A	N/A	N/A	N/A	N/A	N/A	N/A	N/A	1	N/A	N/A	N/A	N/A	N/A	N/A	N/A	N/A	N/A	N/A	N/A	1	N/A
Bcl2l13	gi|23943828	25.7835	14.2261	13.4583	17.8226	2.36814	6.86263	11.3708	6.86718	1.77372	46.0076	22.9513	23.5775	11.472	4.18193	7.76228	7.80539	0.410138	0.290323	0.154378	0.119816	0.202765	0.0921659	0.31106	0.264977	0.154378	0.0967742	0.168203	0.0691244	8	6	4	3	4	2	7	6	4	3	3	2	8	6	4	3	4	2	7	6
Bcl2l2	gi|6680774	N/A	N/A	N/A	N/A	N/A	0.190263	N/A	0.190263	N/A	N/A	N/A	N/A	N/A	N/A	N/A	N/A	N/A	N/A	N/A	N/A	0.0984456	N/A	N/A	N/A	N/A	N/A	N/A	N/A	N/A	N/A	N/A	N/A	1	N/A	N/A	N/A	N/A	N/A	N/A	N/A	N/A	N/A	N/A	N/A	1	N/A	N/A	N/A
Bcl6	gi|6753172	N/A	N/A	N/A	N/A	N/A	0.0388782	N/A	0.0388782	N/A	N/A	N/A	N/A	N/A	N/A	N/A	N/A	N/A	N/A	N/A	N/A	0.0169731	N/A	N/A	N/A	N/A	N/A	N/A	N/A	N/A	N/A	N/A	N/A	1	N/A	N/A	N/A	N/A	N/A	N/A	N/A	N/A	N/A	N/A	N/A	1	N/A	N/A	N/A
Bcl6b	gi|6671616	N/A	N/A	N/A	N/A	0.104627	N/A	N/A	0.104627	N/A	N/A	N/A	N/A	N/A	15.6319	N/A	15.6319	N/A	N/A	N/A	0.0168776	N/A	N/A	N/A	0.0168776	N/A	N/A	N/A	N/A	N/A	N/A	N/A	1	N/A	N/A	N/A	1	N/A	N/A	N/A	N/A	N/A	N/A	N/A	0	N/A	N/A	N/A	0
Bcl7a	gi|22296593	N/A	N/A	N/A	N/A	N/A	N/A	N/A	N/A	0.940002	3.67171	N/A	2.30585	N/A	N/A	N/A	N/A	N/A	N/A	N/A	N/A	N/A	N/A	N/A	N/A	N/A	0.047619	0.047619	N/A	N/A	N/A	N/A	N/A	N/A	N/A	N/A	N/A	N/A	1	1	N/A	N/A	N/A	N/A	N/A	N/A	N/A	N/A	N/A
Bcl7b	gi|159032025	N/A	N/A	N/A	N/A	3.58279	1.99022	11.817	5.79667	2.29908	5.63679	8.82079	5.58555	6.83789	4.95981	6.97786	6.25852	N/A	N/A	N/A	0.113861	0.0544554	0.0544554	0.0841584	0.217822	0.0891089	0.0891089	0.0891089	0.128713	N/A	N/A	N/A	4	1	2	2	2	3	2	2	3	N/A	N/A	N/A	2	0	0	0	1
Bcl7c	gi|6753176	N/A	N/A	N/A	N/A	1.72382	N/A	N/A	1.72382	N/A	N/A	N/A	N/A	N/A	N/A	N/A	N/A	N/A	N/A	N/A	0.170507	N/A	N/A	N/A	N/A	N/A	N/A	N/A	N/A	N/A	N/A	N/A	2	N/A	N/A	N/A	N/A	N/A	N/A	N/A	N/A	N/A	N/A	N/A	1	N/A	N/A	N/A	N/A
Bcl9	gi|56606137	N/A	N/A	N/A	N/A	N/A	N/A	N/A	N/A	0.295855	N/A	N/A	0.295855	N/A	N/A	N/A	N/A	N/A	N/A	N/A	N/A	N/A	N/A	N/A	N/A	N/A	0.0238596	N/A	N/A	N/A	N/A	N/A	N/A	N/A	N/A	N/A	N/A	N/A	3	N/A	N/A	N/A	N/A	N/A	N/A	N/A	N/A	N/A	N/A
Bcl9l	gi|91206400	N/A	N/A	0	0	3.12624	1.1839	0.255078	1.52174	N/A	N/A	N/A	N/A	0.333479	0.293806	N/A	0.313642	N/A	N/A	0.0100402	0.0207497	0.0200803	0.00937082	0.00937082	0.0200803	N/A	N/A	N/A	N/A	N/A	N/A	1	2	2	1	1	2	N/A	N/A	N/A	N/A	N/A	N/A	1	2	2	1	1	2
Bclaf1	gi|70906449	0.0366895	1.75903	3.02923	1.60832	40.2027	15.5223	16.2992	24.008	26.7994	34.6582	27.8327	29.7634	20.3157	19.0906	117.383	52.2632	0.0195402	0.0528736	0.0643678	0.161396	0.083908	0.0931034	0.179935	0.0908046	0.0724138	0.217241	0.127586	0.0632184	1	3	4	13	7	7	14	7	5	16	9	6	0	0	0	0	0	0	0	0
Bcmo1	gi|253314530	N/A	N/A	N/A	N/A	15.5153	31.0673	18.2891	21.6239	N/A	N/A	N/A	N/A	N/A	N/A	N/A	N/A	N/A	N/A	N/A	0.323194	0.337456	0.192015	N/A	N/A	N/A	N/A	N/A	N/A	N/A	N/A	N/A	14	13	7	N/A	N/A	N/A	N/A	N/A	N/A	N/A	N/A	N/A	0	1	0	N/A	N/A
Bco2	gi|18875374	0.339442	4.90406	1.79081	2.34477	N/A	N/A	N/A	N/A	0.28952	0.575359	N/A	0.43244	N/A	N/A	N/A	N/A	0.116541	0.178571	0.0789474	N/A	N/A	N/A	N/A	N/A	N/A	0.0657895	0.0206767	N/A	4	8	3	N/A	N/A	N/A	N/A	N/A	N/A	2	1	N/A	4	8	3	N/A	N/A	N/A	N/A	N/A
Bcor	gi|269995993	N/A	N/A	N/A	N/A	0.686814	N/A	N/A	0.686814	0.112045	N/A	N/A	0.112045	0.403523	N/A	N/A	0.403523	N/A	N/A	N/A	0.00585823	N/A	N/A	0.016403	N/A	N/A	0.00585823	N/A	N/A	N/A	N/A	N/A	1	N/A	N/A	2	N/A	N/A	1	N/A	N/A	N/A	N/A	N/A	0	N/A	N/A	0	N/A
Bcorl1	gi|125347764	N/A	N/A	N/A	N/A	N/A	N/A	N/A	N/A	N/A	N/A	N/A	N/A	0.0440653	N/A	N/A	0.0440653	N/A	N/A	N/A	N/A	N/A	N/A	0.0112296	N/A	N/A	N/A	N/A	N/A	N/A	N/A	N/A	N/A	N/A	N/A	1	N/A	N/A	N/A	N/A	N/A	N/A	N/A	N/A	N/A	N/A	N/A	1	N/A
Bcr	gi|124487229	N/A	0.271759	0.670097	0.470928	1.86078	2.18854	5.33632	3.12855	2.81602	N/A	N/A	2.81602	10.3324	2.77785	4.40041	5.83688	N/A	0.0181102	0.0338583	0.0251968	0.0251968	0.0212598	0.100787	0.0338583	0.0425197	0.019685	N/A	N/A	N/A	2	4	3	3	3	10	4	5	3	N/A	N/A	N/A	2	3	2	2	1	9	3
Bcs1l	gi|21313544	6.7769	8.60048	5.9227	7.10003	0.894926	3.48515	3.39984	2.5933	2.2426	2.88356	0.823117	1.98309	15.948	4.40842	8.94991	9.76877	0.172249	0.327751	0.208134	0.0789474	0.0741627	0.117225	0.277512	0.215311	0.155502	0.198565	0.0287081	0.0454545	5	11	7	2	3	4	8	7	5	5	1	1	5	11	7	2	3	4	8	7
Bdh1	gi|170014725	603.329	783.394	828.033	738.252	20.2374	90.818	36.2249	49.0935	10.8711	6.30365	21.9074	13.0274	7.8588	2.29865	21.4807	10.546	0.309038	0.542274	0.460641	0.425656	0.379009	0.268222	0.241983	0.107872	0.271137	0.268222	0.137026	0.300292	10	13	12	12	8	5	7	2	5	8	3	6	10	13	12	12	8	5	7	2
Bdh2	gi|23956202	24.2723	6.60059	14.9826	15.2852	N/A	N/A	N/A	N/A	N/A	N/A	N/A	N/A	N/A	N/A	N/A	N/A	0.297959	0.187755	0.17551	N/A	N/A	N/A	N/A	N/A	N/A	N/A	N/A	N/A	6	4	4	N/A	N/A	N/A	N/A	N/A	N/A	N/A	N/A	N/A	0	0	0	N/A	N/A	N/A	N/A	N/A
Becn1	gi|27764875	0.474886	0.234642	N/A	0.354764	3.41622	2.22071	6.8651	4.16734	5.37113	4.27427	5.32634	4.99058	10.3365	7.67452	16.1785	11.3965	0.0580357	0.0223214	N/A	0.154018	0.0357143	0.127232	0.334821	0.120536	0.0915179	0.399554	0.176339	0.0669643	2	1	N/A	5	1	4	11	4	3	12	4	2	2	1	N/A	5	1	4	11	4
Bet1	gi|6753182	20.9099	6.71879	3.42857	10.3524	1.26997	N/A	0.813757	1.04186	3.25324	2.32768	2.19364	2.59152	1.25849	8.83497	N/A	5.04673	0.245763	0.152542	0.245763	0.152542	N/A	0.152542	0.152542	0.245763	N/A	0.245763	0.0932203	0.0932203	2	1	2	1	N/A	1	1	2	N/A	2	1	1	2	1	2	1	N/A	1	1	2
Bet1l	gi|170287745	N/A	N/A	N/A	N/A	0.708127	N/A	N/A	0.708127	0.251007	0.663895	N/A	0.457451	0.146459	0.442957	N/A	0.294708	N/A	N/A	N/A	0.153153	N/A	N/A	0.135135	0.117117	N/A	0.135135	0.117117	N/A	N/A	N/A	N/A	1	N/A	N/A	1	1	N/A	1	1	N/A	N/A	N/A	N/A	1	N/A	N/A	1	1
Bfar	gi|21313130	N/A	0.222846	N/A	0.222846	N/A	32.1164	0.304462	16.2104	0.404617	0.591062	0.750758	0.582146	N/A	0.318614	N/A	0.318614	N/A	0.0422222	N/A	N/A	0.08	0.0338462	N/A	0.0422222	N/A	0.0246154	0.0246154	0.0338462	N/A	1	N/A	N/A	2	1	N/A	1	N/A	1	1	1	N/A	1	N/A	N/A	0	0	N/A	1
Bgn	gi|20137008	N/A	3.45815	N/A	3.45815	46.7089	53.8802	28.739	43.1094	N/A	0.742263	N/A	0.742263	14.0057	10.0379	10.5721	11.5385	N/A	0.113821	N/A	0.430894	0.246612	0.249322	0.262873	0.178862	0.119241	N/A	0.0298103	N/A	N/A	3	N/A	16	8	7	7	6	4	N/A	1	N/A	N/A	3	N/A	16	8	7	7	6
Bhmt	gi|7709990	20648.8	15886.2	21270.9	19268.6	1394.66	5507.93	1510.3	2804.3	139.843	37.6443	147.469	108.319	198.178	84.2772	235.952	172.802	0.859951	0.641278	0.80344	0.783784	0.702703	0.535627	0.719902	0.547912	0.511057	0.707617	0.427518	0.579853	41	21	29	29	22	17	21	14	13	20	11	14	34	18	26	25	18	15	18	11
Bhmt2	gi|145553963	2571.21	925.75	1571.72	1689.56	N/A	N/A	N/A	N/A	N/A	N/A	N/A	N/A	N/A	N/A	N/A	N/A	0.236915	0.181818	0.165289	N/A	N/A	N/A	N/A	N/A	N/A	N/A	N/A	N/A	9	5	5	N/A	N/A	N/A	N/A	N/A	N/A	N/A	N/A	N/A	2	2	2	N/A	N/A	N/A	N/A	N/A
Bicd1	gi|163838766	N/A	N/A	N/A	N/A	0.873456	N/A	0.616194	0.744825	0.395469	N/A	N/A	0.395469	2.2614	N/A	0.46943	1.36542	N/A	N/A	N/A	0.00847458	N/A	0.0133172	0.0411622	N/A	0.0157385	0.0242131	N/A	N/A	N/A	N/A	N/A	1	N/A	1	3	N/A	1	2	N/A	N/A	N/A	N/A	N/A	0	N/A	0	0	N/A
Bicd2	gi|85702359	N/A	N/A	N/A	N/A	14.7244	6.37825	7.24156	9.44807	3.00192	N/A	5.78852	4.39522	32.577	22.5773	18.7159	24.6234	N/A	N/A	N/A	0.25122	0.10992	0.119512	0.362195	0.215854	0.191689	0.162195	N/A	0.0134146	N/A	N/A	N/A	13	7	8	24	15	10	10	N/A	1	N/A	N/A	N/A	0	0	0	0	0
Bid	gi|31542228	8.18951	3.93179	3.77858	5.29996	0.557996	0.847976	5.76975	2.39191	9.0388	2.30485	3.30346	4.88237	7.73228	0.475534	6.04452	4.75078	0.4	0.328205	0.148718	0.14359	0.0564103	0.148718	0.4	0.0871795	0.235897	0.538462	0.14359	0.148718	4	5	2	2	2	2	4	1	3	6	2	2	4	5	2	2	2	2	4	1
Bin1	gi|134053947	N/A	2.48916	1.83826	2.16371	24.906	13.003	16.5708	18.1599	66.4973	43.7608	34.5306	48.2629	20.8803	9.89096	6.00685	12.2594	N/A	0.148847	0.0587002	0.247379	0.255765	0.142558	0.30608	0.199161	0.0838574	0.551363	0.24109	0.201258	N/A	4	2	9	8	6	10	7	3	20	8	8	N/A	0	0	0	0	0	0	0
Bin2	gi|395627630	N/A	N/A	N/A	N/A	55.9444	33.1894	81.8441	56.9926	310.019	150.039	177.688	212.582	1.63919	1.89132	N/A	1.76526	N/A	N/A	N/A	0.366337	0.237624	0.249505	0.116832	0.0871287	N/A	0.417822	0.291089	0.265347	N/A	N/A	N/A	15	9	11	5	3	N/A	19	12	11	N/A	N/A	N/A	14	8	10	5	3
Bin3	gi|10946638	N/A	0.127874	0	0.127874	4.57938	N/A	11.6854	8.13241	1.55622	1.57791	7.78588	3.64	2.36964	N/A	0.915301	1.64247	N/A	0.0750988	0.0395257	0.134387	N/A	0.0909091	0.15415	N/A	0.0395257	0.12253	0.0513834	0.0909091	N/A	1	1	3	N/A	2	4	N/A	1	3	1	2	N/A	1	1	3	N/A	2	4	N/A
Birc2	gi|160333366	N/A	N/A	N/A	N/A	1.16902	0.271176	N/A	0.720097	0.177698	0.275582	0.364129	0.27247	0.202903	N/A	N/A	0.202903	N/A	N/A	N/A	0.0228758	0.0147059	N/A	0.0147059	N/A	N/A	0.0147059	0.0147059	0.0147059	N/A	N/A	N/A	1	1	N/A	1	N/A	N/A	1	1	1	N/A	N/A	N/A	1	1	N/A	1	N/A
Birc6	gi|409971427	7.9882	6.94811	2.94902	5.96178	8.37023	19.2214	13.9761	13.8559	14.1513	12.2849	65.7627	30.733	21.0388	19.6534	22.6186	21.1036	0.0301662	0.0824954	0.0332444	0.0543813	0.0693618	0.050277	0.108147	0.0989124	0.0582803	0.0946029	0.0488406	0.0447363	8	23	11	13	21	17	32	29	19	28	17	16	8	23	11	13	21	17	32	29
Blk	gi|31982490	N/A	N/A	N/A	N/A	N/A	N/A	N/A	N/A	N/A	N/A	N/A	N/A	N/A	N/A	13.4913	13.4913	N/A	N/A	N/A	N/A	N/A	N/A	N/A	N/A	0.0160321	N/A	N/A	N/A	N/A	N/A	N/A	N/A	N/A	N/A	N/A	N/A	1	N/A	N/A	N/A	N/A	N/A	N/A	N/A	N/A	N/A	N/A	N/A
Blmh	gi|30519997	13.2257	26.1277	23.1371	20.8301	61.1789	45.3017	67.223	57.9012	42.4777	32.0673	35.7469	36.764	73.1432	55.733	73.1541	67.3434	0.312088	0.43956	0.305495	0.483516	0.316484	0.36044	0.573626	0.461538	0.503297	0.452747	0.351648	0.373626	10	15	10	24	12	11	24	15	18	17	12	11	10	15	10	24	12	11	24	15
Blnk	gi|31982209	N/A	N/A	N/A	N/A	N/A	N/A	N/A	N/A	0	N/A	0.314057	0.314057	N/A	N/A	N/A	N/A	N/A	N/A	N/A	N/A	N/A	N/A	N/A	N/A	N/A	0.0525164	N/A	0.0175055	N/A	N/A	N/A	N/A	N/A	N/A	N/A	N/A	N/A	1	N/A	1	N/A	N/A	N/A	N/A	N/A	N/A	N/A	N/A
Bloc1s1	gi|31980697	N/A	1.16717	1.88074	1.52396	5.95769	4.58704	6.79446	5.77973	10.7422	13.8502	3.74271	9.44504	8.04237	8.16745	14.3146	10.1748	N/A	0.136	0.224	0.224	0.216	0.224	0.392	0.312	0.312	0.624	0.256	0.136	N/A	1	2	2	2	2	4	3	3	5	3	1	N/A	1	2	2	2	2	4	3
Bloc1s2	gi|254675328	N/A	1.11364	N/A	1.11364	3.64228	N/A	N/A	3.64228	2.88671	2.0495	N/A	2.4681	5.61775	N/A	N/A	5.61775	N/A	0.0769231	N/A	0.300699	N/A	N/A	0.461538	N/A	N/A	0.461538	0.0769231	N/A	N/A	1	N/A	3	N/A	N/A	5	N/A	N/A	4	1	N/A	N/A	1	N/A	1	N/A	N/A	3	N/A
Bloc1s3	gi|55742807	N/A	3.32755	1.78718	2.55737	8.87622	3.16301	9.81522	7.28481	7.85965	0.844719	13.4875	7.39727	66.2936	15.6185	9.63475	30.5156	N/A	0.0461538	0.0820513	0.369231	0.112821	0.0820513	0.410256	0.194872	0.153846	0.364103	0.0717949	0.0820513	N/A	1	1	5	2	1	7	3	2	5	1	1	N/A	1	1	5	2	1	7	3
Bloc1s4	gi|19526908	N/A	0.111325	N/A	0.111325	6.88171	9.89941	4.04283	6.94132	2.66876	0.707389	3.35596	2.24404	4.00607	12.5527	4.73421	7.09767	N/A	0.055814	N/A	0.274419	0.167442	0.181395	0.24186	0.181395	0.102326	0.204651	0.102326	0.139535	N/A	1	N/A	6	3	4	5	4	2	4	2	3	N/A	1	N/A	6	3	4	5	4
Bloc1s5	gi|20532342	N/A	0.0469196	N/A	0.0469196	4.77301	8.08084	4.35084	5.7349	7.22875	4.01397	4.6965	5.31308	5.18283	3.01934	3.15994	3.78737	N/A	0.0756757	N/A	0.389189	0.12973	0.205405	0.437838	0.151351	0.135135	0.491892	0.275676	0.205405	N/A	1	N/A	6	2	3	6	2	2	7	4	3	N/A	1	N/A	6	2	3	6	2
Bloc1s6	gi|9790039	N/A	N/A	N/A	N/A	N/A	N/A	N/A	N/A	N/A	N/A	N/A	N/A	0.131381	N/A	N/A	0.131381	N/A	N/A	N/A	N/A	N/A	N/A	0.104651	N/A	N/A	N/A	N/A	N/A	N/A	N/A	N/A	N/A	N/A	N/A	1	N/A	N/A	N/A	N/A	N/A	N/A	N/A	N/A	N/A	N/A	N/A	1	N/A
Blvra	gi|124487331	20.1895	15.4318	39.5212	25.0475	141.348	83.73	204.228	143.102	538.588	218.623	193.221	316.811	112.491	70.8888	50.3796	77.9196	0.322034	0.40339	0.227119	0.613559	0.501695	0.586441	0.508475	0.474576	0.440678	0.586441	0.562712	0.637288	7	10	6	16	10	14	13	12	11	20	14	17	7	10	6	16	10	14	13	12
Blvrb	gi|21450325	119.285	206.419	227.766	184.49	1144.06	552.953	1152.8	949.939	2630.26	1584.91	1672.32	1962.5	667.323	299.983	536.582	501.296	0.582524	0.563107	0.631068	0.84466	0.635922	0.723301	0.742718	0.645631	0.73301	0.742718	0.684466	0.737864	8	7	10	15	10	11	13	9	11	14	11	12	8	7	10	15	10	11	13	9
Blzf1	gi|237649007	N/A	N/A	N/A	N/A	N/A	N/A	N/A	N/A	N/A	N/A	N/A	N/A	0.102223	0.214196	N/A	0.158209	N/A	N/A	N/A	N/A	N/A	N/A	0.0272953	0.0372208	N/A	N/A	N/A	N/A	N/A	N/A	N/A	N/A	N/A	N/A	1	1	N/A	N/A	N/A	N/A	N/A	N/A	N/A	N/A	N/A	N/A	0	0
Bmi1	gi|46559391	N/A	N/A	N/A	N/A	1.22747	1.49837	0.464579	1.06347	N/A	N/A	0.829238	0.829238	3.4065	N/A	0.178833	1.79267	N/A	N/A	N/A	0.0339506	0.0246914	0.0339506	0.0925926	N/A	0.0339506	N/A	N/A	0.0339506	N/A	N/A	N/A	1	1	1	3	N/A	1	N/A	N/A	1	N/A	N/A	N/A	1	1	1	2	N/A
Bmp1	gi|42734447	N/A	0.954176	N/A	0.954176	0.109672	N/A	N/A	0.109672	N/A	0.996962	2.49684	1.7469	N/A	N/A	N/A	N/A	N/A	0.0131181	N/A	0.0161453	N/A	N/A	N/A	N/A	N/A	N/A	0.0110999	0.0211907	N/A	1	N/A	1	N/A	N/A	N/A	N/A	N/A	N/A	1	2	N/A	1	N/A	1	N/A	N/A	N/A	N/A
Bmp10	gi|157837977	N/A	N/A	N/A	N/A	0.00995556	N/A	0.112337	0.0611463	N/A	N/A	N/A	N/A	N/A	N/A	N/A	N/A	N/A	N/A	N/A	0.04038	N/A	0.0261283	N/A	N/A	N/A	N/A	N/A	N/A	N/A	N/A	N/A	1	N/A	1	N/A	N/A	N/A	N/A	N/A	N/A	N/A	N/A	N/A	1	N/A	1	N/A	N/A
Bmp2	gi|71896669	N/A	N/A	N/A	N/A	0.169101	N/A	N/A	0.169101	N/A	N/A	N/A	N/A	0.22017	N/A	N/A	0.22017	N/A	N/A	N/A	0.0329949	N/A	N/A	0.0329949	N/A	N/A	N/A	N/A	N/A	N/A	N/A	N/A	1	N/A	N/A	1	N/A	N/A	N/A	N/A	N/A	N/A	N/A	N/A	1	N/A	N/A	1	N/A
Bmp2k	gi|18129622	N/A	N/A	N/A	N/A	31.2577	37.2164	20.9298	29.8013	48.4948	36.1743	38.3912	41.0201	61.3203	67.1294	58.2294	62.2264	N/A	N/A	N/A	0.23638	0.170475	0.178383	0.343585	0.218805	0.264499	0.253954	0.166081	0.180141	N/A	N/A	N/A	17	14	12	27	19	18	19	14	14	N/A	N/A	N/A	17	14	11	26	18
Bmp5	gi|66792782	N/A	N/A	N/A	N/A	0.419862	1.44939	N/A	0.934623	N/A	N/A	N/A	N/A	N/A	N/A	N/A	N/A	N/A	N/A	N/A	0.061674	0.0572687	N/A	N/A	N/A	N/A	N/A	N/A	N/A	N/A	N/A	N/A	2	2	N/A	N/A	N/A	N/A	N/A	N/A	N/A	N/A	N/A	N/A	2	2	N/A	N/A	N/A
Bmpr2	gi|6680804	N/A	N/A	N/A	N/A	4.7008	0.163451	0.419971	1.76141	N/A	N/A	N/A	N/A	16.3283	5.79843	6.79311	9.63996	N/A	N/A	N/A	0.0973025	0.0105973	0.0105973	0.174374	0.0915222	0.0963391	N/A	N/A	N/A	N/A	N/A	N/A	6	1	1	11	7	6	N/A	N/A	N/A	N/A	N/A	N/A	6	1	1	11	7
Bms1	gi|39930555	N/A	0.175057	57.6634	28.9192	N/A	2.06474	0.195557	1.13015	1.4698	0.611531	16.0771	6.05281	0.270875	6.46099	1.45609	2.72932	N/A	0.0124611	0.0147975	N/A	0.0124611	0.00934579	0.00934579	0.0428349	0.00934579	0.0373832	0.00934579	0.0366044	N/A	1	2	N/A	1	1	1	5	1	3	1	4	N/A	1	2	N/A	1	1	1	5
Bnip1	gi|255003752	16.1907	6.22513	0.987281	7.80104	2.30229	9.81984	11.2455	7.78921	13.3916	3.95842	13.4402	10.2634	17.1499	13.1425	11.5151	13.9358	0.333333	0.342105	0.192982	0.346491	0.179825	0.267544	0.399123	0.127193	0.223684	0.421053	0.144737	0.175439	5	6	3	5	4	5	8	3	4	8	3	4	5	6	3	5	4	5	8	3
Bnip2	gi|56606148	N/A	N/A	N/A	N/A	N/A	N/A	1.70696	1.70696	0	0.40595	1.40201	0.903978	1.81167	3.51835	N/A	2.66501	N/A	N/A	N/A	N/A	N/A	0.0254777	0.066879	0.0636943	N/A	0.0674847	0.0276074	0.0521472	N/A	N/A	N/A	N/A	N/A	1	2	2	N/A	2	1	2	N/A	N/A	N/A	N/A	N/A	0	0	0
Bnip3	gi|6753198	1.28724	0	1.15432	1.22078	N/A	N/A	N/A	N/A	N/A	N/A	N/A	N/A	N/A	N/A	N/A	N/A	0.122995	0.0588235	0.0588235	N/A	N/A	N/A	N/A	N/A	N/A	N/A	N/A	N/A	2	1	1	N/A	N/A	N/A	N/A	N/A	N/A	N/A	N/A	N/A	2	1	1	N/A	N/A	N/A	N/A	N/A
Bod1	gi|67906187	N/A	1.81503	N/A	1.81503	4.3843	1.44888	0.564775	2.13265	1.99767	0.648902	0.554513	1.06703	4.113	N/A	1.44035	2.77668	N/A	0.0578035	N/A	0.156069	0.150289	0.0578035	0.208092	N/A	0.0578035	0.208092	0.150289	0.150289	N/A	1	N/A	2	2	1	4	N/A	1	3	2	2	N/A	1	N/A	1	1	1	2	N/A
Bod1l	gi|124487265	N/A	N/A	N/A	N/A	2.48991	0.787919	1.40594	1.56126	7.10695	0.340421	1.75231	3.06656	9.40618	4.4436	1.78912	5.21297	N/A	N/A	N/A	0.046504	0.0187995	0.00494723	0.0656332	0.0316623	0.00923483	0.0596966	0.0112137	0.0102243	N/A	N/A	N/A	9	4	1	14	7	2	11	2	2	N/A	N/A	N/A	8	3	1	12	6
Bok	gi|7949082	0.118227	N/A	N/A	0.118227	0.155973	49.0548	18.5924	22.601	N/A	N/A	N/A	N/A	5.47968	6.85894	13.7181	8.68557	0.0657277	N/A	N/A	0.0657277	0.197183	0.159624	0.352113	0.159624	0.206573	N/A	N/A	N/A	1	N/A	N/A	1	4	3	6	3	4	N/A	N/A	N/A	1	N/A	N/A	1	4	3	6	3
Bola1	gi|58037151	6.95198	18.9609	12.4727	12.7952	11.7243	18.2208	8.33475	12.76	15.3799	5.09144	6.83784	9.10307	8.00126	5.13038	8.84672	7.32612	0.452555	0.510949	0.562044	0.540146	0.452555	0.510949	0.693431	0.277372	0.321168	0.693431	0.255474	0.386861	4	5	6	6	4	4	7	2	3	6	2	3	4	5	6	6	4	4	7	2
Bola2	gi|29171318	0	62.6478	5.62742	34.1376	21.3753	18.3081	20.2424	19.9752	32.6767	39.518	14.0636	28.7528	40.9487	21.0501	6.24031	22.7464	0.104651	0.511628	0.209302	0.651163	0.430233	0.534884	0.77907	0.430233	0.104651	0.674419	0.325581	0.209302	1	4	2	5	3	4	6	3	1	5	2	2	1	4	2	5	3	4	6	3
Bola3	gi|30424938	0.573722	8.3322	12.1804	7.02878	1.32113	N/A	2.04306	1.68209	1.43141	N/A	1.53396	1.48268	1.36858	N/A	1.91527	1.64193	0.118182	0.163636	0.336364	0.154545	N/A	0.3	0.336364	N/A	0.336364	0.336364	N/A	0.3	1	3	3	1	N/A	2	2	N/A	2	2	N/A	2	1	3	3	1	N/A	2	2	N/A
Bop1	gi|7304931	0.0786823	2.49237	22.54	8.37035	2.48445	22.2769	25.6773	16.8129	6.62317	24.4234	9.72479	13.5905	9.44381	7.75793	28.1414	15.1144	0.0204918	0.0969945	0.0382514	0.112022	0.147541	0.0819672	0.154372	0.168033	0.0860656	0.206284	0.13388	0.128415	1	4	2	5	6	5	7	9	4	10	6	6	1	4	2	5	6	5	7	9
Bpgm	gi|6680806	N/A	N/A	N/A	N/A	N/A	0.812439	4.81211	2.81227	2.30962	N/A	N/A	2.30962	0.305474	1.6415	6.96799	2.97166	N/A	N/A	N/A	N/A	0.046332	0.046332	0.104247	0.0733591	0.100386	0.046332	N/A	N/A	N/A	N/A	N/A	N/A	1	1	2	2	2	1	N/A	N/A	N/A	N/A	N/A	N/A	1	1	2	2
Bphl	gi|21624609	361.903	608.969	381.982	450.951	33.3099	81.7568	14.4281	43.1649	64.0631	227.531	46.1328	112.576	15.2181	63.2617	32.859	37.1129	0.42268	0.484536	0.498282	0.302405	0.398625	0.312715	0.360825	0.185567	0.278351	0.357388	0.309278	0.312715	12	12	13	7	9	7	9	4	6	9	7	8	12	12	13	7	9	7	9	4
Bpifa3	gi|58037321	N/A	N/A	N/A	N/A	0.674216	N/A	N/A	0.674216	N/A	N/A	N/A	N/A	N/A	0.470997	N/A	0.470997	N/A	N/A	N/A	0.0334728	N/A	N/A	N/A	0.0334728	N/A	N/A	N/A	N/A	N/A	N/A	N/A	1	N/A	N/A	N/A	1	N/A	N/A	N/A	N/A	N/A	N/A	N/A	1	N/A	N/A	N/A	1
Bpnt1	gi|39652626	181.092	167.865	349.894	232.95	69.7861	141.432	76.3028	95.8404	72.4363	57.523	66.6684	65.5426	126.386	54.4698	91.9858	90.9473	0.636364	0.717532	0.574675	0.568182	0.62013	0.464286	0.538961	0.532468	0.418831	0.62013	0.590909	0.470779	15	18	14	15	14	11	12	13	10	14	15	11	15	18	14	15	14	11	12	13
Bptf	gi|140969817	N/A	N/A	N/A	N/A	1.38354	0.236677	2.67962	1.43328	2.26614	6.89785	0.697628	3.28721	12.5279	6.20311	0.751517	6.49419	N/A	N/A	N/A	0.0188292	0.00273879	0.00787402	0.0636768	0.0421089	0.0171174	0.0397124	0.023622	0.0198562	N/A	N/A	N/A	4	1	2	13	9	3	9	4	4	N/A	N/A	N/A	4	1	2	13	9
Braf	gi|153791904	N/A	1.69512	N/A	1.69512	N/A	2.09647	N/A	2.09647	4.7238	2.22071	5.9204	4.28831	6.09438	3.88557	N/A	4.98997	N/A	0.0373134	N/A	N/A	0.0298507	N/A	0.068408	0.0522388	N/A	0.0783582	0.0472637	0.0485075	N/A	3	N/A	N/A	2	N/A	4	4	N/A	5	3	4	N/A	1	N/A	N/A	1	N/A	3	1
Brap	gi|70608139	3.53375	1.20163	2.79074	2.50871	3.61643	4.76876	3.59971	3.99497	8.58998	3.20924	0.534381	4.1112	8.08155	2.05929	0.66291	3.60125	0.0998308	0.0778342	0.0879865	0.169205	0.0744501	0.0626058	0.191201	0.0592217	0.0541455	0.22335	0.0592217	0.0203046	4	4	4	7	4	3	9	3	2	10	3	1	4	4	4	7	4	3	9	3
Brat1	gi|30841004	N/A	N/A	N/A	N/A	0.189628	0.0877439	0.360387	0.212586	1.82593	0.477052	N/A	1.15149	0.224708	1.84414	N/A	1.03442	N/A	N/A	N/A	0.0206813	0.0109489	0.0109489	0.0109489	0.0377129	N/A	0.0291971	0.0109489	N/A	N/A	N/A	N/A	1	1	1	1	3	N/A	3	1	N/A	N/A	N/A	N/A	0	0	0	0	0
Brcc3	gi|262050570	8.3014	86.2066	4.59961	33.0359	9.91691	13.1993	23.4438	15.52	15.135	33.6249	10.127	19.629	13.6038	10.5953	16.1037	13.4343	0.316151	0.309278	0.171821	0.247423	0.298969	0.357388	0.350515	0.185567	0.206186	0.261168	0.350515	0.199313	7	8	4	5	7	7	9	5	5	9	8	5	7	7	4	3	7	6	8	5
Brd1	gi|164698417	N/A	N/A	N/A	N/A	N/A	0.697504	0.806161	0.751833	0.914372	6.18264	2.43211	3.17637	4.59958	6.11228	3.0471	4.58632	N/A	N/A	N/A	N/A	0.00756939	0.0134567	0.0748528	0.0513036	0.0277544	0.0513036	0.0168209	0.0159798	N/A	N/A	N/A	N/A	1	2	6	6	3	4	2	2	N/A	N/A	N/A	N/A	1	1	6	6
Brd2	gi|326368244	0	0.222947	N/A	0.222947	28.9794	4.64527	13.0364	15.5537	16.0096	9.22284	4.36689	9.86643	29.0152	12.7444	14.5765	18.7787	0.0225564	0.0325815	N/A	0.146617	0.0714286	0.119048	0.172932	0.0588972	0.0827068	0.149123	0.0426065	0.0513784	1	2	N/A	10	4	8	11	5	6	10	3	3	1	2	N/A	8	3	5	8	3
Brd3	gi|165972333	1.42925	0.600971	N/A	1.01511	N/A	11.1896	N/A	11.1896	N/A	3.92964	19.1056	11.5176	37.7946	23.2327	33.1143	31.3806	0.0509642	0.0358127	N/A	N/A	0.0688705	0.151515	0.268595	0.121212	0.15978	N/A	0.0358127	0.0812672	3	2	N/A	N/A	4	10	17	6	10	N/A	2	5	0	0	N/A	N/A	0	0	0	0
Brd4	gi|226342873	0.111173	0.551586	0.096812	0.25319	48.7631	9.02518	23.0306	26.9396	20.248	7.24891	11.3407	12.9459	25.0632	19.3786	13.5809	19.3409	0.0359613	0.0636238	0.011065	0.188571	0.102351	0.0685714	0.187143	0.100714	0.102143	0.16	0.0705394	0.0692857	2	3	1	21	7	10	19	12	11	19	4	8	0	0	0	5	0	1	3	1
Brd7	gi|6755234	N/A	0.0724168	N/A	0.0724168	0.260364	0.235713	N/A	0.248038	1.98256	0.982089	N/A	1.48232	0.306596	1.6516	3.0147	1.65763	N/A	0.0276498	N/A	0.0537634	0.0276498	N/A	0.0814132	0.0890937	0.0291859	0.116743	0.0276498	N/A	N/A	1	N/A	2	1	N/A	3	3	2	5	1	N/A	N/A	1	N/A	2	1	N/A	3	3
Brd8	gi|185134208	N/A	N/A	N/A	N/A	N/A	0.900811	N/A	0.900811	0.224395	0.18164	N/A	0.203018	2.74976	0.409284	N/A	1.57952	N/A	N/A	N/A	N/A	0.0273396	N/A	0.0725552	0.0178759	N/A	0.0115668	0.0136698	N/A	N/A	N/A	N/A	N/A	2	N/A	5	1	N/A	1	1	N/A	N/A	N/A	N/A	N/A	2	N/A	5	1
Brd9	gi|112817628	N/A	N/A	N/A	N/A	0.768453	0.0322961	N/A	0.400374	0.447229	0.0216786	N/A	0.234454	0.171158	N/A	3.35226	1.76171	N/A	N/A	N/A	0.0904523	0.0134003	N/A	0.103853	N/A	0.0435511	0.102178	0.0134003	N/A	N/A	N/A	N/A	3	1	N/A	3	N/A	2	3	1	N/A	N/A	N/A	N/A	3	1	N/A	3	N/A
Bre	gi|21617851	4.68833	83.6052	1.88689	30.0601	5.46581	7.31479	7.25237	6.67766	13.4863	6.91708	6.95578	9.11973	14.7624	9.78821	14.3649	12.9718	0.109661	0.180157	0.0913838	0.125326	0.109661	0.140992	0.355091	0.18799	0.174935	0.253264	0.122715	0.231975	3	6	3	5	3	6	10	6	6	9	4	5	1	1	1	2	1	1	3	1
Bri3	gi|255683451	N/A	N/A	N/A	N/A	1.43178	N/A	2.81239	2.12209	3.45223	4.00621	1.02965	2.82936	1.62656	2.6253	5.35719	3.20302	N/A	N/A	N/A	0.0578512	N/A	0.190083	0.0578512	0.132231	0.190083	0.190083	0.132231	0.132231	N/A	N/A	N/A	1	N/A	2	1	1	2	2	1	1	N/A	N/A	N/A	0	N/A	0	0	0
Bri3bp	gi|58037467	4.00897	4.35257	N/A	4.18077	N/A	0.823608	1.71696	1.27028	0.130355	0.201376	2.46473	0.932155	N/A	N/A	N/A	N/A	0.110672	0.166008	N/A	N/A	0.0355731	0.0750988	N/A	N/A	N/A	0.0750988	0.0355731	0.0750988	2	3	N/A	N/A	1	1	N/A	N/A	N/A	1	1	1	2	3	N/A	N/A	1	1	N/A	N/A
Brix1	gi|141802630	N/A	0.256913	0.374472	0.315692	N/A	4.61591	3.47176	4.04383	0.84348	2.43766	7.11258	3.46457	N/A	8.13623	1.6509	4.89356	N/A	0.0311615	0.0368272	N/A	0.0368272	0.144476	N/A	0.240793	0.135977	0.104816	0.0878187	0.254958	N/A	1	1	N/A	1	4	N/A	4	3	2	1	5	N/A	1	1	N/A	1	4	N/A	4
Brk1	gi|19527154	N/A	1.08936	0.487317	0.788339	25.8842	22.7075	39.3229	29.3049	23.7631	41.5154	42.1914	35.8233	37.7217	59.4731	44.1698	47.1215	N/A	0.32	0.146667	0.56	0.44	0.56	0.56	0.56	0.453333	0.453333	0.333333	0.44	N/A	2	1	8	4	6	5	5	5	4	3	5	N/A	2	1	8	4	6	5	5
Brms1	gi|19527392	N/A	N/A	N/A	N/A	10.7166	N/A	67.6009	39.1588	0.658564	0.953092	58.227	19.9462	0.145684	0	N/A	0.145684	N/A	N/A	N/A	0.0894309	N/A	0.0325203	0.138211	0.0650407	N/A	0.211382	0.121951	0.0325203	N/A	N/A	N/A	2	N/A	1	2	1	N/A	4	2	1	N/A	N/A	N/A	2	N/A	1	2	1
Brms1l	gi|83649717	N/A	N/A	N/A	N/A	2.60349	1.07925	0.86622	1.51632	0.578298	N/A	N/A	0.578298	4.00877	1.99882	5.7024	3.90333	N/A	N/A	N/A	0.142415	0.0247678	0.0804954	0.123839	0.0309598	0.139319	0.0433437	N/A	N/A	N/A	N/A	N/A	4	1	2	4	1	4	1	N/A	N/A	N/A	N/A	N/A	4	1	2	4	1
Brox	gi|58037255	N/A	20.2786	0.339716	10.3091	4.23501	16.107	5.21144	8.51781	26.9152	33.8841	13.6938	24.831	7.85232	1.74837	0.969924	3.52354	N/A	0.131387	0.0413625	0.145985	0.145985	0.136253	0.184915	0.0948905	0.026764	0.413625	0.248175	0.116788	N/A	3	2	4	4	4	5	2	1	13	7	4	N/A	3	2	4	4	4	5	2
Brpf1	gi|30794210	N/A	N/A	N/A	N/A	0.893138	0	N/A	0.893138	0.513751	0.944934	N/A	0.729342	1.84051	0.662302	0.510716	1.00451	N/A	N/A	N/A	0.011236	0.00802568	N/A	0.0144462	0.0248796	0.00722311	0.0561798	0.029695	N/A	N/A	N/A	N/A	1	1	N/A	2	2	1	4	3	N/A	N/A	N/A	N/A	1	1	N/A	2	2
Brpf3	gi|124486783	N/A	N/A	N/A	N/A	N/A	N/A	0.0278099	0.0278099	N/A	N/A	N/A	N/A	N/A	N/A	N/A	N/A	N/A	N/A	N/A	N/A	N/A	0.00581395	N/A	N/A	N/A	N/A	N/A	N/A	N/A	N/A	N/A	N/A	N/A	1	N/A	N/A	N/A	N/A	N/A	N/A	N/A	N/A	N/A	N/A	N/A	0	N/A	N/A
Brwd1	gi|157057182	N/A	N/A	N/A	N/A	0.0383984	N/A	N/A	0.0383984	0.156626	N/A	N/A	0.156626	0.322844	N/A	N/A	0.322844	N/A	N/A	N/A	0.00619743	N/A	N/A	0.0128375	N/A	N/A	0.0110668	N/A	N/A	N/A	N/A	N/A	1	N/A	N/A	2	N/A	N/A	2	N/A	N/A	N/A	N/A	N/A	0	N/A	N/A	1	N/A
Brwd3	gi|125490358	N/A	N/A	N/A	N/A	N/A	N/A	N/A	N/A	0.818552	N/A	0.117957	0.468255	N/A	N/A	N/A	N/A	N/A	N/A	N/A	N/A	N/A	N/A	N/A	N/A	N/A	0.0116732	N/A	0.00555864	N/A	N/A	N/A	N/A	N/A	N/A	N/A	N/A	N/A	2	N/A	1	N/A	N/A	N/A	N/A	N/A	N/A	N/A	N/A
Bscl2	gi|236465189	N/A	0.102926	6.36652	3.23473	1.07973	0.944096	N/A	1.01191	0.409496	1.34813	0.66661	0.80808	N/A	1.24357	0.267514	0.755542	N/A	0.020316	0.0361174	0.020316	0.0406321	N/A	N/A	0.0406321	0.020316	0.0361174	0.0406321	0.0158014	N/A	1	2	1	2	N/A	N/A	2	1	2	2	1	N/A	1	2	1	2	N/A	N/A	2
Bsdc1	gi|31981603	N/A	2.35406	5.55091	3.95249	1.99476	3.49423	2.96983	2.81961	1.66384	3.14186	0.595247	1.80032	8.8581	5.74965	3.17508	5.92761	N/A	0.117096	0.140515	0.0562061	0.149883	0.0679157	0.224824	0.0608899	0.0913349	0.257611	0.0936768	0.0327869	N/A	4	5	2	4	2	7	2	3	8	3	1	N/A	4	5	2	4	2	7	2
Bsg	gi|116014342	83.2059	45.621	11.1005	46.6424	26.4207	47.2309	34.4756	36.0424	23.7719	27.3342	18.9464	23.3508	23.166	12.9557	22.4904	19.5374	0.267399	0.172161	0.047619	0.201465	0.124542	0.172161	0.131868	0.172161	0.172161	0.201465	0.172161	0.172161	7	4	1	5	3	4	3	4	4	6	4	4	0	0	0	0	0	0	0	0
Bst1	gi|134288869	N/A	N/A	N/A	N/A	N/A	N/A	1.55444	1.55444	N/A	0.872739	0.204591	0.538665	N/A	N/A	N/A	N/A	N/A	N/A	N/A	N/A	N/A	0.0289389	N/A	N/A	N/A	N/A	0.11254	0.0289389	N/A	N/A	N/A	N/A	N/A	1	N/A	N/A	N/A	N/A	2	1	N/A	N/A	N/A	N/A	N/A	1	N/A	N/A
Bst2	gi|37674242	1.99881	2.3346	0.969271	1.76756	38.2467	42.9975	66.9655	49.4032	13.3353	10.5465	20.343	14.7416	76.1918	73.7861	77.7062	75.8947	0.116279	0.174419	0.0581395	0.174419	0.174419	0.174419	0.174419	0.174419	0.174419	0.174419	0.116279	0.174419	3	3	1	5	4	4	6	4	4	6	2	4	3	3	1	5	4	4	6	4
Btaf1	gi|123858774	0.747544	18.5814	0.345048	6.558	4.98729	8.39077	38.4858	17.288	30.3598	41.4617	55.2148	42.3454	5.66123	15.2843	8.90762	9.95105	0.0151515	0.0146104	0.0113636	0.0568182	0.0514069	0.103355	0.0957792	0.0541126	0.0335498	0.206169	0.161797	0.161255	2	2	2	8	7	15	12	8	5	28	22	26	2	2	2	8	7	15	12	8
Btbd1	gi|83649719	N/A	N/A	N/A	N/A	N/A	N/A	N/A	N/A	N/A	N/A	1.1978	1.1978	N/A	N/A	0.342015	0.342015	N/A	N/A	N/A	N/A	N/A	N/A	N/A	N/A	0.0245902	N/A	N/A	0.0245902	N/A	N/A	N/A	N/A	N/A	N/A	N/A	N/A	1	N/A	N/A	1	N/A	N/A	N/A	N/A	N/A	N/A	N/A	N/A
Btbd11	gi|205360836	N/A	N/A	N/A	N/A	0.638308	0.920227	3.25724	1.60526	14.0281	39.55	34.9064	29.4948	N/A	N/A	N/A	N/A	N/A	N/A	N/A	0.0216411	0.0162308	0.0532011	N/A	N/A	N/A	0.119026	0.136159	0.110911	N/A	N/A	N/A	2	2	5	N/A	N/A	N/A	11	13	12	N/A	N/A	N/A	2	1	4	N/A	N/A
Btbd9	gi|189409133	N/A	N/A	N/A	N/A	N/A	0.265952	0.117352	0.191652	0.11798	3.32567	N/A	1.72182	N/A	0.271731	0.254157	0.262944	N/A	N/A	N/A	N/A	0.0163399	0.0179739	N/A	0.0326797	0.0163399	0.0163399	0.0343137	N/A	N/A	N/A	N/A	N/A	1	1	N/A	1	1	1	2	N/A	N/A	N/A	N/A	N/A	1	1	N/A	1
Btd	gi|13384648	2.15688	6.664	6.46792	5.09627	9.55068	13.2016	6.87669	9.87634	9.73421	2.20833	13.3297	8.42407	12.1534	1.25629	20.2088	11.2062	0.0567108	0.0926276	0.10586	0.100189	0.0926276	0.0586011	0.194707	0.0623819	0.149338	0.117202	0.124764	0.102079	2	3	4	5	3	3	6	2	6	4	3	5	2	3	4	5	3	3	6	2
Btf3	gi|281485611	3.21473	28.3122	13.665	15.064	154.353	46.115	83.155	94.5411	51.4554	51.3303	73.8811	58.889	33.0709	48.4943	50.1647	43.91	0.296296	0.290123	0.296296	0.623457	0.296296	0.296296	0.623457	0.475309	0.296296	0.623457	0.475309	0.358025	3	2	3	9	3	3	7	5	3	7	5	4	0	0	0	1	0	0	1	0
Btf3l4	gi|29789195	0.473815	6.40029	37.2545	14.7095	21.6953	9.40043	16.4789	15.8582	12.7006	4.62109	4.79516	7.37228	10.9887	27.6853	13.804	17.4927	0.189873	0.227848	0.234177	0.322785	0.183544	0.227848	0.417722	0.417722	0.234177	0.417722	0.177215	0.183544	2	4	4	5	4	4	5	7	3	5	3	3	2	4	4	5	4	4	5	7
Btg1	gi|40363261	N/A	N/A	N/A	N/A	N/A	N/A	N/A	N/A	N/A	1.56888	N/A	1.56888	N/A	N/A	N/A	N/A	N/A	N/A	N/A	N/A	N/A	N/A	N/A	N/A	N/A	N/A	0.0584795	N/A	N/A	N/A	N/A	N/A	N/A	N/A	N/A	N/A	N/A	N/A	1	N/A	N/A	N/A	N/A	N/A	N/A	N/A	N/A	N/A
Btk	gi|161016839	N/A	N/A	N/A	N/A	1.44824	3.78164	17.5416	7.5905	67.6704	53.4568	48.0512	56.3928	0.25364	0.509943	N/A	0.381792	N/A	N/A	N/A	0.0561457	0.0440061	0.172989	0.0121396	0.0273141	N/A	0.426404	0.314112	0.342944	N/A	N/A	N/A	3	2	9	1	2	N/A	23	16	19	N/A	N/A	N/A	2	2	8	0	1
Btnl9	gi|27370182	N/A	N/A	N/A	N/A	6.71559	9.33544	5.69506	7.2487	N/A	N/A	N/A	N/A	55.6407	51.113	50.5626	52.4388	N/A	N/A	N/A	0.0914179	0.119403	0.100746	0.352612	0.289179	0.201493	N/A	N/A	N/A	N/A	N/A	N/A	4	6	5	13	13	9	N/A	N/A	N/A	N/A	N/A	N/A	4	6	5	13	13
Btrc	gi|6753210	0.159258	0.435361	N/A	0.297309	N/A	N/A	N/A	N/A	N/A	N/A	N/A	N/A	N/A	0.0582063	N/A	0.0582063	0.0228471	0.0790861	N/A	N/A	N/A	N/A	N/A	0.0193322	N/A	N/A	N/A	N/A	1	4	N/A	N/A	N/A	N/A	N/A	1	N/A	N/A	N/A	N/A	0	0	N/A	N/A	N/A	N/A	N/A	0
Bub3	gi|31560618	9.53027	12.8247	4.02829	8.79441	86.6722	57.0718	67.5219	70.422	47.0501	36.0006	41.5965	41.5491	71.2544	54.2705	53.172	59.5656	0.177914	0.334356	0.279141	0.555215	0.533742	0.53681	0.52454	0.595092	0.481595	0.57362	0.5	0.469325	4	7	5	15	10	10	12	12	9	12	9	8	4	7	5	15	10	10	12	12
Bud13	gi|22122459	N/A	N/A	N/A	N/A	14.0376	0.299252	N/A	7.16844	N/A	N/A	N/A	N/A	0.296189	N/A	0.239018	0.267604	N/A	N/A	N/A	0.0408163	0.0298273	N/A	0.0596546	N/A	0.0298273	N/A	N/A	N/A	N/A	N/A	N/A	2	1	N/A	2	N/A	1	N/A	N/A	N/A	N/A	N/A	N/A	2	1	N/A	2	N/A
Bud31	gi|57222238	1.14373	2.57365	0.248403	1.32193	7.18793	3.56047	3.16851	4.63897	16.6463	2.16158	7.32373	8.71052	17.7733	7.50433	13.7069	12.9948	0.38835	0.398058	0.0970874	0.601942	0.38835	0.291262	0.61165	0.398058	0.38835	0.495146	0.281553	0.504854	4	3	1	6	3	2	7	4	3	5	2	4	2	1	1	2	2	1	3	1
Bysl	gi|164698440	0.503219	1.02724	0.177723	0.569395	1.51781	8.17605	1.30478	3.66622	1.49579	1.30777	4.74615	2.51657	2.13449	0.814233	4.81263	2.58712	0.0183486	0.0802752	0.0183486	0.0389908	0.0275229	0.0458716	0.0458716	0.0527523	0.0642202	0.0458716	0.0389908	0.0848624	1	3	1	2	1	2	2	2	3	2	2	4	1	3	1	2	1	2	2	2
Bzw1	gi|13385296	34.2191	10.2755	33.5716	26.0221	55.3213	29.9094	42.898	42.7096	40.2885	10.9333	42.6928	31.3049	47.7563	22.8986	62.2028	44.2859	0.224344	0.200477	0.174224	0.231504	0.181384	0.157518	0.26969	0.243437	0.183771	0.295943	0.169451	0.116945	9	8	10	11	8	8	13	11	9	13	8	5	9	8	10	11	8	8	13	11
Bzw2	gi|31981160	0.553177	0.28133	58.6333	19.8226	0.23744	0.189949	N/A	0.213694	0.0438545	0.180172	N/A	0.112013	N/A	N/A	N/A	N/A	0.0453461	0.0453461	0.0453461	0.0214797	0.0453461	N/A	N/A	N/A	N/A	0.0453461	0.0453461	N/A	1	1	1	1	1	N/A	N/A	N/A	N/A	1	1	N/A	1	1	1	1	1	N/A	N/A	N/A
C030006K11Rik	gi|21735489	13.4061	9.2706	8.50776	10.3948	1.41016	2.23261	4.78521	2.80933	0.136218	1.41342	0.181843	0.577159	0.349023	1.04784	6.77623	2.72436	0.348624	0.408257	0.215596	0.288991	0.142202	0.0825688	0.0825688	0.142202	0.119266	0.0917431	0.114679	0.059633	5	6	4	4	2	1	1	2	2	1	2	1	4	5	4	3	2	1	1	2
C030039L03Rik	gi|163644302	N/A	N/A	N/A	N/A	N/A	N/A	0.520497	0.520497	N/A	N/A	2.53292	2.53292	N/A	N/A	0.415873	0.415873	N/A	N/A	N/A	N/A	N/A	0.0108025	N/A	N/A	0.0108025	N/A	N/A	0.0108025	N/A	N/A	N/A	N/A	N/A	1	N/A	N/A	1	N/A	N/A	1	N/A	N/A	N/A	N/A	N/A	0	N/A	N/A
C030046E11Rik	gi|124486767	N/A	N/A	0.0824216	0.0824216	N/A	3.06667	0.541575	1.80412	1.37421	1.16807	N/A	1.27114	0.0497561	0.837194	N/A	0.443475	N/A	N/A	0.0105485	N/A	0.0140647	0.00703235	0.0196906	0.0386779	N/A	0.0393812	0.0246132	N/A	N/A	N/A	1	N/A	2	1	2	4	N/A	3	3	N/A	N/A	N/A	1	N/A	2	1	2	4
C1d	gi|31542251	N/A	N/A	0.510446	0.510446	0.343145	N/A	0	0.343145	N/A	N/A	0.743166	0.743166	N/A	N/A	N/A	N/A	N/A	N/A	0.0496454	0.070922	N/A	0.0496454	N/A	N/A	N/A	N/A	N/A	0.0496454	N/A	N/A	1	1	N/A	1	N/A	N/A	N/A	N/A	N/A	1	N/A	N/A	1	1	N/A	1	N/A	N/A
C1galt1	gi|282396086	N/A	2.35438	5.66726	4.01082	N/A	N/A	1.09398	1.09398	0.105422	N/A	N/A	0.105422	0.185165	N/A	0.582695	0.38393	N/A	0.192837	0.0798898	N/A	N/A	0.030303	0.030303	N/A	0.0385675	0.0385675	N/A	N/A	N/A	5	2	N/A	N/A	1	1	N/A	1	1	N/A	N/A	N/A	5	2	N/A	N/A	1	1	N/A
C1galt1c1	gi|10946990	1.82385	N/A	N/A	1.82385	N/A	11.9833	0.89347	6.43841	6.16624	N/A	N/A	6.16624	8.92468	N/A	N/A	8.92468	0.0411392	N/A	N/A	N/A	0.0411392	0.0411392	0.0411392	N/A	N/A	0.0411392	N/A	N/A	1	N/A	N/A	N/A	1	1	1	N/A	N/A	1	N/A	N/A	1	N/A	N/A	N/A	1	1	1	N/A
C1qa	gi|124286805	N/A	N/A	N/A	N/A	12.0542	N/A	19.7246	15.8894	58.8248	6.01193	93.354	52.7303	N/A	N/A	1.31245	1.31245	N/A	N/A	N/A	0.155102	N/A	0.2	N/A	N/A	0.0571429	0.2	0.102041	0.2	N/A	N/A	N/A	3	N/A	4	N/A	N/A	1	4	2	4	N/A	N/A	N/A	3	N/A	4	N/A	N/A
C1qb	gi|6753220	N/A	N/A	N/A	N/A	13.4306	3.16889	30.3119	15.6371	70.6688	83.0148	118.423	90.7022	0.392889	3.65102	N/A	2.02195	N/A	N/A	N/A	0.13834	0.134387	0.083004	0.0474308	0.083004	N/A	0.225296	0.225296	0.225296	N/A	N/A	N/A	3	2	2	1	2	N/A	4	4	4	N/A	N/A	N/A	3	2	2	1	2
C1qbp	gi|112181167	88.4914	194.393	20.0716	100.985	21.1796	26.419	24.3966	23.9984	38.0028	99.4507	23.4835	53.6457	30.0866	19.409	4.97545	18.157	0.322581	0.412186	0.268817	0.318996	0.222222	0.272401	0.322581	0.412186	0.218638	0.322581	0.412186	0.275986	7	7	5	5	5	4	6	7	3	6	7	5	7	7	5	5	5	4	6	7
C1qc	gi|113680120	N/A	N/A	N/A	N/A	29.2478	72.8452	45.7545	49.2825	227.872	166.912	188.867	194.55	1.1242	1.06314	0.603126	0.930154	N/A	N/A	N/A	0.252033	0.203252	0.215447	0.174797	0.121951	0.0731707	0.308943	0.252033	0.252033	N/A	N/A	N/A	5	4	4	3	2	1	7	5	5	N/A	N/A	N/A	5	4	4	3	2
C1qtnf1	gi|323668292	N/A	N/A	N/A	N/A	7.09005	1.05656	22.0308	10.0592	N/A	N/A	0.604071	0.604071	12.9555	13.6002	30.8707	19.1421	N/A	N/A	N/A	0.0355872	0.106762	0.113879	0.245552	0.241993	0.160142	N/A	N/A	0.0355872	N/A	N/A	N/A	1	2	2	5	4	3	N/A	N/A	1	N/A	N/A	N/A	1	2	2	5	4
C1qtnf5	gi|298286532	N/A	N/A	N/A	N/A	1.68167	6.30558	1.89072	3.29266	1.58183	2.55489	4.03171	2.72281	9.1351	1.87557	1.07897	4.02988	N/A	N/A	N/A	0.0617284	0.152263	0.0987654	0.115226	0.0987654	0.037037	0.0617284	0.0987654	0.0987654	N/A	N/A	N/A	1	3	2	2	2	1	1	2	2	N/A	N/A	N/A	1	3	2	2	2
C1qtnf7	gi|61098164	N/A	N/A	N/A	N/A	0.270176	0.0692209	N/A	0.169698	N/A	N/A	N/A	N/A	N/A	N/A	N/A	N/A	N/A	N/A	N/A	0.0449827	0.0449827	N/A	N/A	N/A	N/A	N/A	N/A	N/A	N/A	N/A	N/A	1	1	N/A	N/A	N/A	N/A	N/A	N/A	N/A	N/A	N/A	N/A	0	0	N/A	N/A	N/A
C1ra	gi|164518925	N/A	N/A	N/A	N/A	7.34337	10.9909	N/A	9.16715	N/A	N/A	N/A	N/A	N/A	N/A	N/A	N/A	N/A	N/A	N/A	0.108911	0.118812	N/A	N/A	N/A	N/A	N/A	N/A	N/A	N/A	N/A	N/A	5	7	N/A	N/A	N/A	N/A	N/A	N/A	N/A	N/A	N/A	N/A	3	1	N/A	N/A	N/A
C1rb	gi|164518919	N/A	1.07348	N/A	1.07348	N/A	N/A	7.80631	7.80631	0.620812	0.0212185	1.52992	0.723984	0.918873	2.0091	N/A	1.46399	N/A	0.0354108	N/A	N/A	N/A	0.072238	0.0694051	0.0226629	N/A	0.0226629	0.00991501	0.0113314	N/A	2	N/A	N/A	N/A	3	3	1	N/A	1	1	1	N/A	0	N/A	N/A	N/A	0	0	0
C1rl	gi|269973899	3.62523	2.9083	1.58274	2.70542	N/A	N/A	N/A	N/A	N/A	0.0259198	N/A	0.0259198	N/A	N/A	N/A	N/A	0.0746888	0.145228	0.0456432	N/A	N/A	N/A	N/A	N/A	N/A	N/A	0.0145228	N/A	3	5	2	N/A	N/A	N/A	N/A	N/A	N/A	N/A	1	N/A	3	5	2	N/A	N/A	N/A	N/A	N/A
C1s	gi|148277056	N/A	89.8804	107.672	98.7759	N/A	127.132	84.7477	105.94	1.03049	148.289	N/A	74.6598	21.168	N/A	N/A	21.168	N/A	0.0792507	0.136888	N/A	0.0568475	0.0821326	0.0619597	N/A	N/A	0.0465116	0.0310078	N/A	N/A	4	6	N/A	2	4	3	N/A	N/A	2	1	N/A	N/A	1	1	N/A	0	1	0	N/A
C2	gi|157951694	0	N/A	N/A	0	0.512054	2.13581	3.34121	1.99636	1.64727	N/A	0.34844	0.997855	1.41778	N/A	N/A	1.41778	0.0131579	N/A	N/A	0.0276316	0.025	0.0578947	0.0276316	N/A	N/A	0.0131579	N/A	0.0342105	1	N/A	N/A	2	2	3	2	N/A	N/A	1	N/A	2	1	N/A	N/A	2	2	3	2	N/A
C230081A13Rik	gi|157909795	N/A	N/A	N/A	N/A	76.4619	90.91	31.7973	66.3898	0.249125	0.868172	N/A	0.558648	157.507	93.7817	177.69	142.993	N/A	N/A	N/A	0.298559	0.261095	0.204035	0.50317	0.320461	0.334294	0.0115274	0.0178674	N/A	N/A	N/A	N/A	35	29	23	60	37	40	2	3	N/A	N/A	N/A	N/A	35	29	23	60	37
C2cd2	gi|225543530	16.4104	24.3688	18.7038	19.8277	6.89669	18.1553	13.0271	12.693	22.6411	3.97107	17.8238	14.812	25.7969	16.1945	42.1958	28.0624	0.130747	0.202586	0.146552	0.0689655	0.107759	0.146552	0.248563	0.178161	0.163793	0.106322	0.100575	0.114943	6	9	6	3	5	6	11	8	8	5	4	5	6	9	6	3	5	6	11	8
C2cd2l	gi|88900515	17.4432	3.96667	0.111469	7.17379	6.34282	4.53132	13.0577	7.97729	2.38678	1.6683	24.0346	9.36324	17.4662	16.8257	15.3626	16.5515	0.128895	0.157224	0.0254958	0.13881	0.092068	0.0991501	0.378187	0.228045	0.181303	0.203966	0.0750708	0.0552408	6	7	1	6	4	4	15	11	8	8	3	3	6	7	1	6	4	4	15	11
C2cd3	gi|125347500	N/A	N/A	N/A	N/A	N/A	N/A	N/A	N/A	N/A	N/A	N/A	N/A	N/A	0.390423	N/A	0.390423	N/A	N/A	N/A	N/A	N/A	N/A	N/A	0.00990099	N/A	N/A	N/A	N/A	N/A	N/A	N/A	N/A	N/A	N/A	N/A	2	N/A	N/A	N/A	N/A	N/A	N/A	N/A	N/A	N/A	N/A	N/A	2
C2cd5	gi|157838015	N/A	N/A	N/A	N/A	N/A	N/A	5.91475	5.91475	1.34969	2.98349	5.87682	3.40333	17.3455	2.41903	1.01011	6.92488	N/A	N/A	N/A	N/A	N/A	0.0111111	0.0333333	0.0111111	0.0141414	0.0333333	0.0464646	0.0242424	N/A	N/A	N/A	N/A	N/A	1	2	1	1	2	3	2	N/A	N/A	N/A	N/A	N/A	0	0	0
C3	gi|126518317	413.026	297.504	290.499	333.676	331.544	364.544	861.188	519.092	928.059	872.509	1411.29	1070.62	157.745	123.585	162.863	148.065	0.39567	0.450992	0.367408	0.432952	0.291642	0.420926	0.369212	0.307877	0.222489	0.523752	0.389657	0.393867	56	58	53	61	41	59	49	40	31	77	51	54	3	2	3	6	1	3	2	3
C330007P06Rik	gi|166063959	N/A	N/A	N/A	N/A	8.24518	N/A	N/A	8.24518	1.19479	0.19573	N/A	0.695259	5.61904	9.15279	4.24108	6.33764	N/A	N/A	N/A	0.216216	N/A	N/A	0.171171	0.121622	0.0630631	0.243243	0.0585586	N/A	N/A	N/A	N/A	4	N/A	N/A	4	2	1	4	1	N/A	N/A	N/A	N/A	4	N/A	N/A	4	2
C330018D20Rik	gi|256773197	N/A	0.23261	N/A	0.23261	N/A	N/A	N/A	N/A	N/A	N/A	N/A	N/A	N/A	N/A	N/A	N/A	N/A	0.165217	N/A	N/A	N/A	N/A	N/A	N/A	N/A	N/A	N/A	N/A	N/A	1	N/A	N/A	N/A	N/A	N/A	N/A	N/A	N/A	N/A	N/A	N/A	1	N/A	N/A	N/A	N/A	N/A	N/A
C3ar1	gi|6753224	N/A	N/A	N/A	N/A	N/A	N/A	N/A	N/A	N/A	4.4184	N/A	4.4184	N/A	N/A	N/A	N/A	N/A	N/A	N/A	N/A	N/A	N/A	N/A	N/A	N/A	N/A	0.0167715	N/A	N/A	N/A	N/A	N/A	N/A	N/A	N/A	N/A	N/A	N/A	1	N/A	N/A	N/A	N/A	N/A	N/A	N/A	N/A	N/A
C4b	gi|157951698	106.197	91.8986	164.009	120.701	48.3873	N/A	166.251	107.319	124.016	N/A	365.526	244.771	6.77243	N/A	N/A	6.77243	0.257768	0.297468	0.195627	0.225547	N/A	0.310127	0.0978136	N/A	N/A	0.309551	N/A	0.272727	33	41	27	32	N/A	46	13	N/A	N/A	40	N/A	41	1	1	1	1	N/A	1	1	N/A
C4bp	gi|115430101	3.44695	2.69133	1.60913	2.58247	1.94809	0.714805	1.91961	1.5275	4.81184	6.19309	5.08831	5.36441	0.18009	0.178783	0.495629	0.284834	0.119403	0.0490405	0.0639659	0.0618337	0.0149254	0.0341151	0.0639659	0.0149254	0.0191898	0.113006	0.0639659	0.0639659	4	2	3	3	1	2	2	1	1	4	2	3	4	2	3	3	1	2	2	1
C5ar1	gi|291167769	N/A	N/A	N/A	N/A	N/A	N/A	N/A	N/A	0.895386	4.29847	1.72112	2.30499	N/A	N/A	N/A	N/A	N/A	N/A	N/A	N/A	N/A	N/A	N/A	N/A	N/A	0.034188	0.0911681	0.0940171	N/A	N/A	N/A	N/A	N/A	N/A	N/A	N/A	N/A	1	2	2	N/A	N/A	N/A	N/A	N/A	N/A	N/A	N/A
C5ar2	gi|225579148	N/A	N/A	N/A	N/A	0.351019	0.251656	11.3203	3.97434	N/A	N/A	N/A	N/A	15.4324	4.68959	22.3773	14.1664	N/A	N/A	N/A	0.0614525	0.0307263	0.0251397	0.128492	0.145251	0.0558659	N/A	N/A	N/A	N/A	N/A	N/A	1	1	1	3	4	2	N/A	N/A	N/A	N/A	N/A	N/A	0	0	0	0	0
C6	gi|161086891	6.53311	21.7621	31.971	20.0887	20.2322	11.0386	15.0103	15.427	60.1683	77.405	53.7806	63.7846	1.81876	2.42527	0.709007	1.65101	0.117035	0.364109	0.178153	0.261378	0.157347	0.208062	0.0182055	0.0390117	0.046814	0.422627	0.321196	0.208062	6	19	10	14	8	12	1	2	2	25	17	12	6	19	10	14	8	12	1	2
C7	gi|345110552	N/A	N/A	N/A	N/A	N/A	N/A	N/A	N/A	N/A	N/A	N/A	N/A	0.0492191	N/A	N/A	0.0492191	N/A	N/A	N/A	N/A	N/A	N/A	0.0118343	N/A	N/A	N/A	N/A	N/A	N/A	N/A	N/A	N/A	N/A	N/A	1	N/A	N/A	N/A	N/A	N/A	N/A	N/A	N/A	N/A	N/A	N/A	1	N/A
C77080	gi|75677516	0	0.19405	2.73291	1.46348	0.0216851	0.54428	0.0678841	0.211283	N/A	N/A	N/A	N/A	N/A	0.291982	0.306444	0.299213	0.0121495	0.0233645	0.0794393	0.0224299	0.011215	0.0149533	N/A	0.0102804	0.0252336	N/A	N/A	N/A	1	2	6	1	1	1	N/A	1	2	N/A	N/A	N/A	1	2	6	1	1	1	N/A	1
C78339	gi|85701696	N/A	3.63719	N/A	3.63719	N/A	0.051836	N/A	0.051836	N/A	N/A	N/A	N/A	N/A	N/A	0.0507967	0.0507967	N/A	0.0350877	N/A	N/A	0.0225564	N/A	N/A	N/A	0.0225564	N/A	N/A	N/A	N/A	1	N/A	N/A	1	N/A	N/A	N/A	1	N/A	N/A	N/A	N/A	1	N/A	N/A	1	N/A	N/A	N/A
C8a	gi|22122667	20.8905	14.7048	9.09766	14.8977	2.07152	5.61185	5.08042	4.2546	2.34156	0.988366	2.29621	1.87538	3.59547	1.45315	N/A	2.52431	0.172061	0.264055	0.143101	0.0936968	0.0834753	0.0477002	0.0170358	0.0340715	N/A	0.134583	0.0272572	0.0579216	7	10	7	3	3	3	1	1	N/A	5	1	3	7	10	7	3	3	3	1	1
C8b	gi|33563297	10.7669	7.02836	2.48408	6.75977	2.95942	0.88747	3.71767	2.52152	2.66032	0	3.01819	2.83925	2.57231	0.801827	4.1824	2.51885	0.0950764	0.147708	0.0848896	0.0339559	0.0679117	0.0543294	0.0611205	0.0271647	0.0560272	0.101868	0.0118846	0.0339559	4	6	3	1	3	2	2	1	2	4	1	1	4	6	3	1	3	2	2	1
C8g	gi|422010931	29.1211	27.0122	10.0885	22.0739	16.6496	24.3185	18.1074	19.6918	9.787	15.6707	11.5422	12.3333	15.4097	14.8245	4.36754	11.5339	0.517857	0.544554	0.297619	0.482143	0.584158	0.505952	0.517857	0.584158	0.267857	0.52381	0.571429	0.315476	6	7	5	7	8	6	7	8	3	6	7	4	0	1	0	0	1	0	0	1
C9	gi|15375312	3.65459	6.01454	0.58274	3.41729	N/A	0.34675	N/A	0.34675	N/A	N/A	0	0	0.435494	N/A	N/A	0.435494	0.0160428	0.101604	0.0160428	N/A	0.0213904	N/A	0.0196078	N/A	N/A	N/A	N/A	0.0178253	1	5	1	N/A	1	N/A	1	N/A	N/A	N/A	N/A	1	1	5	1	N/A	1	N/A	1	N/A
C920025E04Rik	gi|401871063	0.143163	N/A	N/A	0.143163	21.2467	N/A	10.068	15.6574	N/A	N/A	N/A	N/A	N/A	N/A	N/A	N/A	0.0419162	N/A	N/A	0.110778	N/A	0.146707	N/A	N/A	N/A	N/A	N/A	N/A	1	N/A	N/A	3	N/A	4	N/A	N/A	N/A	N/A	N/A	N/A	0	N/A	N/A	1	N/A	1	N/A	N/A
COX1	gi|34538600	8.76119	27.1976	34.6039	23.5209	1.91535	2.25513	2.94145	2.37064	3.6871	5.94134	14.0737	7.90073	0.749555	2.29615	2.83841	1.96137	0.0622568	0.0622568	0.0642023	0.0622568	0.0622568	0.0622568	0.0622568	0.0622568	0.0622568	0.0622568	0.0622568	0.0622568	1	1	2	1	1	1	1	1	1	1	1	1	1	1	2	1	1	1	1	1
COX2	gi|34538601	54.5778	193.657	679.951	309.395	124.235	118.707	206.229	149.724	12.3155	90.7771	651.407	251.5	9.48883	170.294	255.681	145.154	0.176211	0.405286	0.374449	0.264317	0.264317	0.405286	0.101322	0.264317	0.23348	0.189427	0.264317	0.436123	4	5	4	5	5	5	2	5	4	3	5	6	4	5	4	5	5	5	2	5
COX3	gi|34538604	0	17.9093	51.3302	34.6198	0.83071	26.9307	0	13.8807	0.810669	12.5192	17.6614	10.3304	0.805019	7.86725	N/A	4.33613	0.0536398	0.0536398	0.0536398	0.0536398	0.0536398	0.0536398	0.0536398	0.0536398	N/A	0.0536398	0.0536398	0.0536398	1	1	1	1	1	1	1	1	N/A	1	1	1	1	1	1	1	1	1	1	1
CYTB	gi|34538610	25.3157	5.18352	5.88933	12.1295	3.80311	4.43204	2.11946	3.45154	1.00163	N/A	2.46696	1.7343	0.538886	3.08867	6.50068	3.37608	0.0419948	0.023622	0.023622	0.0183727	0.0419948	0.023622	0.023622	0.023622	0.0419948	0.0419948	N/A	0.023622	2	1	1	1	2	1	1	1	2	2	N/A	1	2	1	1	1	2	1	1	1
Caap1	gi|268837283	N/A	2.81365	N/A	2.81365	N/A	N/A	N/A	N/A	0.646333	13.7514	N/A	7.19886	N/A	1.24433	N/A	1.24433	N/A	0.0393258	N/A	N/A	N/A	N/A	N/A	0.0224719	N/A	0.0674157	0.0617978	N/A	N/A	1	N/A	N/A	N/A	N/A	N/A	1	N/A	2	2	N/A	N/A	1	N/A	N/A	N/A	N/A	N/A	1
Cab39	gi|161086893	2.89841	13.9901	4.31387	7.06744	12.2408	21.6996	39.3974	24.446	16.6824	20.211	2.7191	13.2042	13.883	45.0017	33.6001	30.8283	0.117302	0.281525	0.152493	0.278592	0.14956	0.199413	0.193548	0.304985	0.199413	0.322581	0.214076	0.0703812	4	9	5	9	5	8	7	9	6	10	7	2	2	7	5	7	5	6	6	8
Cab39l	gi|31541826	2.04398	2.16365	3.50484	2.57082	4.96701	2.15584	7.78132	4.96806	5.76792	4.32435	3.79578	4.62935	7.16508	9.10656	9.2944	8.52201	0.133531	0.130564	0.0563798	0.151335	0.0801187	0.103858	0.0801187	0.103858	0.109792	0.109792	0.0504451	0.0267062	5	5	2	5	3	4	3	4	4	4	2	1	3	3	2	3	3	2	2	3
Cabin1	gi|70995287	N/A	N/A	N/A	N/A	0.201764	N/A	N/A	0.201764	1.44025	N/A	0.785565	1.11291	2.99497	0.843823	0.687534	1.50878	N/A	N/A	N/A	0.00594422	N/A	N/A	0.0534979	0.0141747	0.0137174	0.040695	N/A	0.0155464	N/A	N/A	N/A	1	N/A	N/A	7	2	3	5	N/A	2	N/A	N/A	N/A	1	N/A	N/A	7	2
Cables1	gi|226371630	N/A	N/A	N/A	N/A	N/A	N/A	N/A	N/A	N/A	N/A	0.172497	0.172497	N/A	N/A	N/A	N/A	N/A	N/A	N/A	N/A	N/A	N/A	N/A	N/A	N/A	N/A	N/A	0.0334507	N/A	N/A	N/A	N/A	N/A	N/A	N/A	N/A	N/A	N/A	N/A	1	N/A	N/A	N/A	N/A	N/A	N/A	N/A	N/A
Cables2	gi|124053455	N/A	N/A	N/A	N/A	N/A	N/A	N/A	N/A	N/A	N/A	0.718609	0.718609	N/A	N/A	N/A	N/A	N/A	N/A	N/A	N/A	N/A	N/A	N/A	N/A	N/A	N/A	N/A	0.0483193	N/A	N/A	N/A	N/A	N/A	N/A	N/A	N/A	N/A	N/A	N/A	1	N/A	N/A	N/A	N/A	N/A	N/A	N/A	N/A
Cabyr	gi|109255224	N/A	N/A	N/A	N/A	N/A	N/A	N/A	N/A	0.104995	N/A	N/A	0.104995	N/A	N/A	N/A	N/A	N/A	N/A	N/A	N/A	N/A	N/A	N/A	N/A	N/A	0.0154525	N/A	N/A	N/A	N/A	N/A	N/A	N/A	N/A	N/A	N/A	N/A	1	N/A	N/A	N/A	N/A	N/A	N/A	N/A	N/A	N/A	N/A
Cacfd1	gi|58037485	N/A	N/A	N/A	N/A	N/A	N/A	N/A	N/A	0.0355926	N/A	N/A	0.0355926	N/A	N/A	N/A	N/A	N/A	N/A	N/A	N/A	N/A	N/A	N/A	N/A	N/A	0.0935673	N/A	N/A	N/A	N/A	N/A	N/A	N/A	N/A	N/A	N/A	N/A	1	N/A	N/A	N/A	N/A	N/A	N/A	N/A	N/A	N/A	N/A
Cachd1	gi|39930563	N/A	N/A	N/A	N/A	N/A	6.76253	N/A	6.76253	N/A	N/A	N/A	N/A	N/A	N/A	N/A	N/A	N/A	N/A	N/A	N/A	0.011646	N/A	N/A	N/A	N/A	N/A	N/A	N/A	N/A	N/A	N/A	N/A	2	N/A	N/A	N/A	N/A	N/A	N/A	N/A	N/A	N/A	N/A	N/A	2	N/A	N/A	N/A
Cacna2d1	gi|161086902	N/A	N/A	N/A	N/A	27.2068	45.9563	11.3809	28.1813	1.16397	1.42683	N/A	1.2954	1.43532	0.550266	0	0.992795	N/A	N/A	N/A	0.225599	0.18232	0.143652	0.0267035	0.0240964	0.0120482	0.0139018	0.0120482	N/A	N/A	N/A	N/A	18	15	11	2	2	1	1	1	N/A	N/A	N/A	N/A	0	0	0	0	0
Cacna2d2	gi|291290989	N/A	N/A	N/A	N/A	N/A	0.606659	N/A	0.606659	N/A	N/A	N/A	N/A	N/A	N/A	N/A	N/A	N/A	N/A	N/A	N/A	0.00610288	N/A	N/A	N/A	N/A	N/A	N/A	N/A	N/A	N/A	N/A	N/A	1	N/A	N/A	N/A	N/A	N/A	N/A	N/A	N/A	N/A	N/A	N/A	0	N/A	N/A	N/A
Cacnb1	gi|226693339	0.575277	N/A	N/A	0.575277	N/A	N/A	N/A	N/A	N/A	N/A	N/A	N/A	N/A	N/A	N/A	N/A	0.033543	N/A	N/A	N/A	N/A	N/A	N/A	N/A	N/A	N/A	N/A	N/A	1	N/A	N/A	N/A	N/A	N/A	N/A	N/A	N/A	N/A	N/A	N/A	0	N/A	N/A	N/A	N/A	N/A	N/A	N/A
Cactin	gi|121583673	N/A	N/A	N/A	N/A	1.28387	0.534563	0.949126	0.922518	0.576173	0.248355	N/A	0.412264	5.58552	3.33175	5.42906	4.78211	N/A	N/A	N/A	0.0660622	0.00906736	0.0129534	0.169689	0.0569948	0.0323834	0.0621762	0.0168394	N/A	N/A	N/A	N/A	4	1	1	8	3	2	3	1	N/A	N/A	N/A	N/A	4	1	1	8	3
Cacul1	gi|285402250	0.498182	N/A	N/A	0.498182	0.0421626	N/A	0.367883	0.205023	0.635173	1.43391	1.06367	1.04425	2.32461	N/A	N/A	2.32461	0.0625	N/A	N/A	0.0489914	N/A	0.0625	0.0625	N/A	N/A	0.105263	0.0625	0.0625	1	N/A	N/A	1	N/A	1	1	N/A	N/A	2	1	1	0	N/A	N/A	0	N/A	0	0	N/A
Cacybp	gi|33468885	6.91857	8.21004	17.3529	10.8272	65.3939	46.1528	41.0738	50.8735	42.0357	32.8908	61.4903	45.4723	49.6373	31.8242	42.3469	41.2695	0.296943	0.414847	0.371179	0.563319	0.318777	0.353712	0.615721	0.484716	0.388646	0.637555	0.375546	0.458515	6	6	7	15	5	9	14	8	8	14	6	10	6	6	7	15	5	9	14	8
Cad	gi|51093867	326.068	838.576	1969.23	1044.62	21.1516	169.807	47.2574	79.4053	25.8791	37.5348	30.2343	31.216	29.3582	48.8426	38.6429	38.9479	0.0579775	0.163596	0.0876404	0.106517	0.153708	0.0808989	0.176629	0.120449	0.0602247	0.160449	0.112809	0.0782022	9	27	16	16	24	15	27	19	11	24	19	14	7	24	13	14	23	13	25	17
Cadm1	gi|71040107	N/A	2.38277	0.72185	1.55231	N/A	8.82747	2.99841	5.91294	8.29873	9.80237	6.23472	8.11194	N/A	N/A	N/A	N/A	N/A	0.172662	0.057554	N/A	0.232614	0.115108	N/A	N/A	N/A	0.215827	0.153477	0.167866	N/A	4	1	N/A	5	2	N/A	N/A	N/A	4	3	4	N/A	0	0	N/A	0	0	N/A	N/A
Cadm3	gi|16716503	N/A	N/A	N/A	N/A	39.7713	28.4355	21.4771	29.8946	0.692537	0.513823	4.60083	1.93573	4.03112	3.27491	6.01595	4.44066	N/A	N/A	N/A	0.333333	0.229798	0.199495	0.194444	0.0505051	0.0732323	0.111111	0.0429293	0.0681818	N/A	N/A	N/A	8	7	6	5	2	2	3	1	2	N/A	N/A	N/A	8	7	6	5	2
Cadps2	gi|355390341	N/A	N/A	N/A	N/A	N/A	N/A	N/A	N/A	N/A	N/A	N/A	N/A	0.0800823	0.984549	1.1237	0.729445	N/A	N/A	N/A	N/A	N/A	N/A	0.0124792	0.0255183	0.0199667	N/A	N/A	N/A	N/A	N/A	N/A	N/A	N/A	N/A	1	1	2	N/A	N/A	N/A	N/A	N/A	N/A	N/A	N/A	N/A	0	0
Calcoco1	gi|21312944	N/A	0.113616	N/A	0.113616	0.22742	2.27361	0	1.25051	0.378696	0.631265	N/A	0.504981	7.7865	0.0998875	0.956252	2.94755	N/A	0.0217077	N/A	0.040521	0.0390738	0.0173661	0.065123	0.015919	0.015919	0.0202605	0.0217077	N/A	N/A	1	N/A	2	2	1	4	1	1	1	1	N/A	N/A	1	N/A	2	2	1	4	1
Calcrl	gi|213385308	N/A	N/A	N/A	N/A	49.9117	19.1661	28.4947	32.5242	2.68356	3.14853	1.27137	2.36782	129.521	53.4289	83.4294	88.7932	N/A	N/A	N/A	0.181425	0.0712743	0.12959	0.177106	0.159827	0.187905	0.12743	0.0237581	0.0518359	N/A	N/A	N/A	7	3	5	7	5	7	4	1	2	N/A	N/A	N/A	7	3	5	7	5
Cald1	gi|21704156	10.7116	12.2971	39.7322	20.9136	1398.02	310.625	161.296	623.313	11.023	15.3179	10.2937	12.2115	171.627	40.25	73.8938	95.257	0.156604	0.141509	0.281132	0.426415	0.324528	0.392453	0.471698	0.237736	0.239623	0.224528	0.145283	0.120755	7	6	11	28	16	19	28	12	10	9	6	4	7	6	11	28	16	19	28	12
Calhm2	gi|256773174	N/A	N/A	N/A	N/A	1.35592	3.95395	14.7552	6.68836	8.55659	8.74094	31.6439	16.3138	2.29447	1.72752	4.88343	2.96847	N/A	N/A	N/A	0.0557276	0.0959752	0.0804954	0.136223	0.0959752	0.0278638	0.291022	0.188854	0.19195	N/A	N/A	N/A	2	2	3	4	2	1	7	4	5	N/A	N/A	N/A	2	2	3	4	2
Calm3	gi|6680834	830.355	493.694	274.33	532.793	1531.22	1424.51	2004.35	1653.36	1771.71	1554.52	1084.98	1470.4	5569.38	3605.44	2856.96	4010.59	0.61745	0.516779	0.503356	0.604027	0.563758	0.563758	0.919463	0.503356	0.563758	0.912752	0.590604	0.503356	10	7	7	10	8	8	16	7	8	11	8	7	0	0	0	0	0	0	0	0
Calml4	gi|23956268	N/A	N/A	N/A	N/A	1.19215	0.261383	N/A	0.726768	N/A	N/A	N/A	N/A	2.39117	1.91107	6.10239	3.46821	N/A	N/A	N/A	0.27451	0.0588235	N/A	0.392157	0.169935	0.267974	N/A	N/A	N/A	N/A	N/A	N/A	3	1	N/A	5	3	4	N/A	N/A	N/A	N/A	N/A	N/A	2	1	N/A	1	2
Calr	gi|6680836	621.202	1646.71	882.051	1049.99	5114.5	3350.35	1917.99	3460.95	4335.81	4039.66	1904.84	3426.77	2737.73	2719.11	1774.35	2410.4	0.598558	0.658654	0.502404	0.725962	0.46875	0.538462	0.723558	0.637019	0.5625	0.661058	0.677885	0.5	24	19	18	41	17	18	29	20	19	30	22	18	24	19	18	41	17	18	29	20
Calu	gi|41282022	20.6022	39.7474	4.30796	21.5525	276.499	233.645	149.783	219.976	100.311	130.258	36.8981	89.1557	357.761	289.664	104.843	250.756	0.355556	0.460317	0.311111	0.555556	0.542857	0.453968	0.68254	0.688889	0.457143	0.571429	0.466667	0.355556	8	11	7	16	14	13	24	19	11	18	14	9	2	2	1	1	3	1	5	4
Camk1	gi|19527140	0.122107	0.377271	N/A	0.249689	34.4963	30.8484	35.0057	33.4501	30.3089	47.9191	30.4221	36.2167	61.9514	63.1401	48.6851	57.9255	0.0481283	0.0748663	N/A	0.47861	0.513369	0.449198	0.657754	0.435829	0.513369	0.558824	0.342246	0.403743	1	2	N/A	13	11	11	17	12	12	15	10	11	0	1	N/A	9	9	8	13	9
Camk1d	gi|79750129	N/A	N/A	N/A	N/A	12.5014	4.95264	37.8699	18.4413	49.6495	22.0028	50.4408	40.6977	6.14795	N/A	10.9783	8.5631	N/A	N/A	N/A	0.32987	0.132468	0.311688	0.215584	N/A	0.124675	0.488312	0.257143	0.311688	N/A	N/A	N/A	11	4	9	7	N/A	4	20	8	9	N/A	N/A	N/A	7	2	6	3	N/A
Camk2b	gi|291291010	N/A	0.605749	0.165164	0.385457	19.9583	8.83386	15.3429	14.7117	14.2552	0.51355	10.5748	8.44787	18.5657	6.90539	10.0418	11.8376	N/A	0.0623819	0.0170132	0.172023	0.0982987	0.0982987	0.151229	0.111531	0.0982987	0.151229	0.0453686	0.0982987	N/A	3	1	6	4	4	5	5	4	5	2	4	N/A	0	0	0	0	0	0	0
Camk2d	gi|18158420	2.59449	0.515548	0.404578	1.17154	117.647	135.234	65.2738	106.052	110.174	43.36	72.4976	75.3437	149.172	59.7584	102.695	103.875	0.083682	0.0439331	0.0439331	0.495816	0.355649	0.248954	0.583166	0.450902	0.311715	0.509018	0.224449	0.292887	3	2	2	19	12	10	25	15	11	19	8	10	0	0	0	0	0	0	1	1
Camk2g	gi|85362729	2.59449	33.126	0.241957	11.9875	26.621	10.3523	27.953	21.6421	18.5554	3.8675	15.6496	12.6908	51.2695	26.4706	32.3012	36.6804	0.105051	0.0929293	0.0525253	0.359596	0.139394	0.246465	0.49899	0.333333	0.270707	0.397683	0.151515	0.19596	4	4	2	11	5	8	14	12	8	12	5	7	0	0	0	0	0	0	1	1
Camkk1	gi|133922603	N/A	N/A	N/A	N/A	N/A	N/A	N/A	N/A	0.392815	N/A	N/A	0.392815	N/A	N/A	N/A	N/A	N/A	N/A	N/A	N/A	N/A	N/A	N/A	N/A	N/A	0.0792079	N/A	N/A	N/A	N/A	N/A	N/A	N/A	N/A	N/A	N/A	N/A	2	N/A	N/A	N/A	N/A	N/A	N/A	N/A	N/A	N/A	N/A
Camkk2	gi|21703722	N/A	N/A	N/A	N/A	N/A	0.626056	0.928191	0.777124	N/A	N/A	N/A	N/A	0.533045	N/A	N/A	0.533045	N/A	N/A	N/A	N/A	0.0147874	0.0166359	0.0683919	N/A	N/A	N/A	N/A	N/A	N/A	N/A	N/A	N/A	1	1	2	N/A	N/A	N/A	N/A	N/A	N/A	N/A	N/A	N/A	0	0	0	N/A
Camkmt	gi|124249226	N/A	N/A	N/A	N/A	N/A	N/A	N/A	N/A	N/A	N/A	0.0751501	0.0751501	N/A	N/A	1.91001	1.91001	N/A	N/A	N/A	N/A	N/A	N/A	N/A	N/A	0.0650155	N/A	N/A	0.0433437	N/A	N/A	N/A	N/A	N/A	N/A	N/A	N/A	2	N/A	N/A	1	N/A	N/A	N/A	N/A	N/A	N/A	N/A	N/A
Caml	gi|78126155	N/A	N/A	N/A	N/A	22.2052	2.43404	N/A	12.3196	1.77487	0.489512	N/A	1.13219	4.26245	1.31901	0.839863	2.14044	N/A	N/A	N/A	0.085034	0.115646	N/A	0.248299	0.115646	0.119048	0.085034	0.037415	N/A	N/A	N/A	N/A	1	2	N/A	5	2	2	2	1	N/A	N/A	N/A	N/A	1	2	N/A	5	2
Camp	gi|226423895	N/A	N/A	N/A	N/A	18.0155	4.34031	4.17584	8.84389	6.0867	6.23632	N/A	6.16151	0.51574	N/A	4.52797	2.52186	N/A	N/A	N/A	0.447674	0.0930233	0.0930233	0.19186	N/A	0.0930233	0.284884	0.197674	N/A	N/A	N/A	N/A	4	1	1	2	N/A	1	3	2	N/A	N/A	N/A	N/A	4	1	1	2	N/A
Camsap1	gi|444741718	N/A	0.0401457	N/A	0.0401457	N/A	1.0669	N/A	1.0669	N/A	N/A	N/A	N/A	0.0373128	N/A	N/A	0.0373128	N/A	0.011378	N/A	N/A	0.0208597	N/A	0.00505689	N/A	N/A	N/A	N/A	N/A	N/A	1	N/A	N/A	2	N/A	1	N/A	N/A	N/A	N/A	N/A	N/A	0	N/A	N/A	0	N/A	0	N/A
Camsap2	gi|124486889	N/A	0.037057	N/A	0.037057	11.5641	7.37115	3.64588	7.52705	0.0474254	N/A	N/A	0.0474254	26.6388	6.74867	7.49086	13.6261	N/A	0.00744249	N/A	0.0981055	0.0493911	0.041272	0.205683	0.109608	0.100812	0.00879567	N/A	N/A	N/A	1	N/A	9	5	4	22	10	10	1	N/A	N/A	N/A	1	N/A	9	5	4	21	10
Camsap3	gi|255069776	N/A	9.55415	0.275302	4.91473	N/A	N/A	N/A	N/A	N/A	N/A	N/A	N/A	0.334332	N/A	N/A	0.334332	N/A	0.0239617	0.0247604	N/A	N/A	N/A	0.00638978	N/A	N/A	N/A	N/A	N/A	N/A	2	2	N/A	N/A	N/A	1	N/A	N/A	N/A	N/A	N/A	N/A	0	0	N/A	N/A	N/A	0	N/A
Camta2	gi|300360474	N/A	N/A	N/A	N/A	N/A	N/A	0.103069	0.103069	N/A	N/A	1.59111	1.59111	N/A	0.282071	N/A	0.282071	N/A	N/A	N/A	N/A	N/A	0.00767918	N/A	0.0153584	N/A	N/A	N/A	0.0153584	N/A	N/A	N/A	N/A	N/A	1	N/A	2	N/A	N/A	N/A	2	N/A	N/A	N/A	N/A	N/A	0	N/A	0
Cand1	gi|189409138	168.481	198.894	96.8787	154.751	209.252	323.705	427.69	320.216	211.687	338.938	313.334	287.987	417.159	417.729	665.591	500.159	0.280488	0.27561	0.281301	0.371545	0.265854	0.34065	0.345528	0.317886	0.321138	0.358537	0.271545	0.269919	27	27	28	40	26	33	43	33	31	38	27	25	26	26	27	39	25	31	42	31
Cand2	gi|254692880	N/A	N/A	N/A	N/A	N/A	N/A	N/A	N/A	2.97838	N/A	N/A	2.97838	2.37711	N/A	N/A	2.37711	N/A	N/A	N/A	N/A	N/A	N/A	0.0186235	N/A	N/A	0.0186235	N/A	N/A	N/A	N/A	N/A	N/A	N/A	N/A	2	N/A	N/A	2	N/A	N/A	N/A	N/A	N/A	N/A	N/A	N/A	1	N/A
Cant1	gi|390125185	N/A	0.931574	0.499725	0.71565	0.700478	0.373796	9.51612	3.53013	6.03302	2.54775	2.69848	3.75975	4.65845	13.8056	18.9638	12.4759	N/A	0.104218	0.0347395	0.121588	0.0397022	0.205955	0.200993	0.26799	0.0620347	0.330025	0.146402	0.158809	N/A	3	1	3	1	5	5	7	2	8	3	4	N/A	0	0	0	0	0	0	0
Canx	gi|160333216	193.187	420.652	150.906	254.915	675.905	552.129	1155.49	794.507	1648.13	1695.5	1187.78	1510.47	878.479	765.639	564.26	736.126	0.275804	0.162437	0.279188	0.439932	0.218274	0.345178	0.414552	0.169205	0.343486	0.379019	0.265651	0.291032	18	10	13	26	11	20	31	13	18	32	16	16	18	10	13	26	11	20	31	13
Cap1	gi|157951604	79.5699	69.4158	68.4026	72.4628	1456.93	924.257	1455.25	1278.81	2626.03	2499.96	2837.27	2654.42	892.824	637.394	1304.21	944.808	0.411392	0.386076	0.345992	0.668776	0.421941	0.42616	0.609705	0.531646	0.383966	0.658228	0.552743	0.390295	14	15	14	35	18	20	29	21	18	32	23	19	14	15	13	34	17	19	28	20
Cap2	gi|13385554	N/A	N/A	N/A	N/A	N/A	N/A	147.953	147.953	N/A	N/A	244.834	244.834	N/A	N/A	N/A	N/A	N/A	N/A	N/A	N/A	N/A	0.0420168	N/A	N/A	N/A	N/A	N/A	0.0420168	N/A	N/A	N/A	N/A	N/A	2	N/A	N/A	N/A	N/A	N/A	2	N/A	N/A	N/A	N/A	N/A	1	N/A	N/A
Capg	gi|406647878	N/A	N/A	N/A	N/A	189.142	138.46	297.096	208.233	430.636	1060.97	563.152	684.919	8.30376	791.011	5.17172	268.162	N/A	N/A	N/A	0.610315	0.406877	0.512894	0.323782	0.401146	0.0744986	0.684814	0.681948	0.532951	N/A	N/A	N/A	13	8	13	7	8	3	14	14	12	N/A	N/A	N/A	13	8	13	7	8
Capn1	gi|160333229	5.72567	7.76593	17.8028	10.4315	92.2833	112.205	115.889	106.793	90.8037	110.857	84.1676	95.276	124.228	110.179	101.906	112.104	0.0546985	0.192146	0.154278	0.499299	0.377279	0.415147	0.565217	0.409537	0.402525	0.551192	0.350631	0.314165	4	10	9	34	23	22	42	26	24	38	22	17	4	10	9	34	23	22	42	26
Capn2	gi|157951598	12.4617	11.9412	2.9366	9.11315	257.086	405.114	212.024	291.408	18.9408	263.117	17.7974	99.9518	570.747	961.88	439.153	657.26	0.118571	0.204286	0.1	0.46	0.454286	0.312857	0.655714	0.492857	0.432857	0.452857	0.317143	0.161429	7	10	4	31	27	18	34	28	23	21	17	7	7	10	4	31	27	18	34	28
Capn5	gi|6680846	N/A	N/A	N/A	N/A	7.36609	9.06567	15.6781	10.7033	3.36551	4.09823	8.54544	5.33639	32.4535	52.9678	34.4099	39.9438	N/A	N/A	N/A	0.129688	0.151562	0.1625	0.3125	0.345313	0.228125	0.103125	0.075	0.0703125	N/A	N/A	N/A	6	7	8	12	16	12	5	4	3	N/A	N/A	N/A	6	7	8	12	16
Capn7	gi|6753258	0.46782	0.606879	0.860798	0.645166	0.905332	1.6758	0.669649	1.08359	3.39376	1.20018	4.38799	2.99398	3.65364	0.23743	1.05066	1.64724	0.0307503	0.0467405	0.0246002	0.0332103	0.0246002	0.0393604	0.0492005	0.0172202	0.0479705	0.0651907	0.0467405	0.0221402	2	3	2	2	2	3	3	1	3	4	3	2	2	3	2	2	2	3	3	1
Capns1	gi|110227381	N/A	1.30162	2.72249	2.01206	82.1705	31.3705	46.1706	53.2372	7.01679	11.0306	19.018	12.3551	149.035	47.1477	227.073	141.085	N/A	0.0634328	0.0895522	0.485075	0.294776	0.313433	0.507463	0.320896	0.313433	0.298507	0.201493	0.227612	N/A	2	1	13	5	5	13	6	5	5	4	3	N/A	2	1	11	5	4	12	5
Capns2	gi|254675215	0.356051	N/A	N/A	0.356051	N/A	N/A	N/A	N/A	N/A	N/A	N/A	N/A	N/A	N/A	N/A	N/A	0.0283401	N/A	N/A	N/A	N/A	N/A	N/A	N/A	N/A	N/A	N/A	N/A	1	N/A	N/A	N/A	N/A	N/A	N/A	N/A	N/A	N/A	N/A	N/A	0	N/A	N/A	N/A	N/A	N/A	N/A	N/A
Caprin1	gi|162329570	2.95955	40.6095	32.2267	25.2653	175.656	64.5384	95.7578	111.984	103.732	74.6374	83.1539	87.1744	123.151	54.7182	84.3565	87.4085	0.112717	0.218208	0.200867	0.221098	0.235549	0.187861	0.260116	0.156069	0.215318	0.273121	0.171965	0.187861	5	10	8	12	9	8	13	8	12	15	8	9	0	0	0	0	0	0	0	0
Capza1	gi|161086971	18.5268	28.2295	101.435	49.3971	365.996	289.609	500.681	385.429	495.182	1139.93	610.683	748.6	475.105	1003.75	652.199	710.352	0.384615	0.41958	0.318182	0.713287	0.43007	0.555944	0.70979	0.632867	0.58042	0.734266	0.517483	0.58042	6	7	6	15	7	10	17	11	10	19	9	10	5	5	3	12	6	8	15	8
Capza2	gi|6671672	54.8033	75.7351	70.5231	67.0205	480.305	525.814	900.41	635.51	1490.79	2022.99	1470.07	1661.28	620.18	1082.49	940.131	880.933	0.685315	0.538462	0.381119	0.807692	0.667832	0.699301	0.765734	0.723776	0.723776	0.814685	0.702797	0.741259	13	10	9	19	13	14	19	14	15	22	15	17	12	8	6	16	12	12	17	11
Capzb	gi|6753262	144.733	59.7483	70.6206	91.7005	1187.96	395.885	1384.79	989.545	2938.03	1213.81	1716.73	1956.19	1950.82	659.818	1090.15	1233.59	0.446154	0.45	0.511029	0.753846	0.55	0.518382	0.696751	0.599278	0.540441	0.738462	0.646154	0.580882	12	14	12	28	18	18	22	16	18	25	20	20	0	0	0	0	0	0	1	1
Car1	gi|145301561	N/A	N/A	N/A	N/A	N/A	N/A	0.274532	0.274532	0.732605	2.37832	1.68771	1.59954	1.02547	0.270242	4.7457	2.0138	N/A	N/A	N/A	N/A	N/A	0.0536398	0.126437	0.0536398	0.176245	0.091954	0.203065	0.180077	N/A	N/A	N/A	N/A	N/A	1	3	1	3	2	3	3	N/A	N/A	N/A	N/A	N/A	1	3	1
Car13	gi|13374567	N/A	N/A	N/A	N/A	1.37416	0.71425	3.10007	1.72949	5.27617	0.630228	1.00319	2.3032	0.87997	0.653578	N/A	0.766774	N/A	N/A	N/A	0.129771	0.0419847	0.0763359	0.267176	0.122137	N/A	0.141221	0.0343511	0.0343511	N/A	N/A	N/A	2	1	2	3	2	N/A	2	1	1	N/A	N/A	N/A	2	1	2	3	2
Car14	gi|6753264	2.95004	12.5384	18.5067	11.3317	N/A	7.66462	9.93271	8.79866	2.12391	N/A	4.31027	3.21709	3.63101	N/A	4.84313	4.23707	0.0979228	0.163205	0.0830861	N/A	0.103858	0.0504451	0.127596	N/A	0.0356083	0.0979228	N/A	0.0356083	2	4	3	N/A	3	2	3	N/A	1	2	N/A	1	2	4	3	N/A	3	2	3	N/A
Car2	gi|157951596	0	8.29949	1.54148	4.92048	14.4096	10.995	25.826	17.0769	6.51329	20.7368	21.6256	16.2919	47.8237	23.6412	160.779	77.4147	0.0961538	0.184615	0.123077	0.326923	0.226923	0.207692	0.680769	0.519231	0.476923	0.423077	0.323077	0.169231	1	3	3	5	4	5	11	9	8	6	5	4	1	3	3	5	4	5	11	9
Car3	gi|31982861	13053.5	17525	16287.3	15621.9	408.224	8676.45	944.189	3342.96	34.2965	41.9085	50.8476	42.3509	67.6247	40.1047	90.3687	66.0327	0.811538	0.884615	0.823077	0.746154	0.730769	0.738462	0.688462	0.530769	0.657692	0.607692	0.546154	0.553846	22	19	21	16	16	16	14	10	13	13	10	11	22	19	21	16	16	16	14	10
Car5a	gi|112181175	71.7412	32.6069	64.7834	56.3772	0.0601833	4.60843	0.591141	1.75325	N/A	N/A	0.0288967	0.0288967	N/A	N/A	N/A	N/A	0.311037	0.391304	0.461538	0.0334448	0.113712	0.0301003	N/A	N/A	N/A	N/A	N/A	0.0334448	8	10	11	1	3	1	N/A	N/A	N/A	N/A	N/A	1	8	10	11	1	3	1	N/A	N/A
Car5b	gi|211057396	0.151056	0.631423	N/A	0.391239	N/A	N/A	N/A	N/A	N/A	N/A	N/A	N/A	N/A	N/A	N/A	N/A	0.0536278	0.0946372	N/A	N/A	N/A	N/A	N/A	N/A	N/A	N/A	N/A	N/A	1	2	N/A	N/A	N/A	N/A	N/A	N/A	N/A	N/A	N/A	N/A	1	2	N/A	N/A	N/A	N/A	N/A	N/A
Car8	gi|85362731	8.7093	9.69983	11.8107	10.0733	30.1143	37.2014	46.983	38.0996	0.0716021	1.07873	0.76768	0.639339	118.149	73.0136	112.737	101.3	0.195876	0.333333	0.298969	0.319588	0.364261	0.316151	0.402062	0.450172	0.402062	0.0687285	0.0996564	0.0309278	4	7	7	7	7	7	9	9	8	1	2	1	4	7	7	7	7	7	9	9
Card10	gi|259089427	N/A	N/A	N/A	N/A	0.442705	0.12879	N/A	0.285747	N/A	N/A	N/A	N/A	4.07065	0.548574	4.51145	3.04356	N/A	N/A	N/A	0.035514	0.00841121	N/A	0.115888	0.0457944	0.0420561	N/A	N/A	N/A	N/A	N/A	N/A	2	1	N/A	8	4	4	N/A	N/A	N/A	N/A	N/A	N/A	2	1	N/A	8	4
Card6	gi|253314487	0.251031	2.72068	N/A	1.48585	N/A	0.118786	N/A	0.118786	0	N/A	1.44217	1.44217	0.535836	0.0649031	N/A	0.30037	0.0110638	0.0255319	N/A	N/A	0.0110638	N/A	0.0187234	0.0110638	N/A	0.0110638	N/A	0.00680851	1	2	N/A	N/A	1	N/A	2	1	N/A	1	N/A	1	1	2	N/A	N/A	1	N/A	2	1
Card9	gi|147904864	N/A	N/A	N/A	N/A	N/A	N/A	1.3444	1.3444	7.92914	1.61162	1.17995	3.57357	N/A	N/A	N/A	N/A	N/A	N/A	N/A	N/A	N/A	0.016791	N/A	N/A	N/A	0.363806	0.0783582	0.0186567	N/A	N/A	N/A	N/A	N/A	1	N/A	N/A	N/A	14	3	1	N/A	N/A	N/A	N/A	N/A	1	N/A	N/A
Carhsp1	gi|13385290	N/A	4.93434	29.5007	17.2175	25.4754	16.841	65.4212	35.9125	15.5509	10.5585	40.8684	22.326	69.9809	23.4267	108.58	67.3293	N/A	0.412162	0.418919	0.675676	0.351351	0.398649	0.547297	0.52027	0.331081	0.493243	0.277027	0.331081	N/A	2	4	6	2	4	5	3	3	4	2	3	N/A	2	4	6	2	4	5	3
Carkd	gi|298676452	63.0068	53.6273	69.4728	62.0356	43.3851	66.0173	71.7126	60.3716	24.3262	28.7513	41.5492	31.5422	50.0404	43.8494	90.1886	61.3595	0.443425	0.547401	0.629969	0.574924	0.480122	0.51682	0.608563	0.412844	0.574924	0.535168	0.415902	0.293578	10	12	13	12	11	10	15	9	11	13	9	7	0	0	0	0	0	0	0	0
Carm1	gi|189409145	0.446867	4.18885	0.12938	1.58837	3.90431	10.3542	4.54937	6.26929	8.47437	8.90516	13.1757	10.1851	7.2573	8.90762	17.3414	11.1688	0.025641	0.133333	0.0273504	0.0923077	0.107692	0.153846	0.162393	0.188034	0.189744	0.0940171	0.0717949	0.119658	2	6	1	4	5	5	8	8	9	5	4	4	0	0	0	0	0	0	0	0
Cars	gi|148747198	11.6836	71.6837	62.1869	48.5181	9.56352	49.6055	41.213	33.4607	14.7501	16.6396	15.6303	15.6733	25.5322	33.6037	28.1085	29.0815	0.169675	0.277978	0.191336	0.143048	0.200963	0.21059	0.386364	0.270758	0.198556	0.234657	0.154031	0.15508	10	18	14	8	14	14	23	18	12	18	11	9	1	2	1	0	1	2	0	1
Cars2	gi|189409152	7.74072	3.91441	0.970643	4.20859	N/A	0.570395	0.210424	0.390409	1.90518	1.56013	0.235934	1.23375	0.278256	0.894549	0.275877	0.482894	0.048913	0.161232	0.0634058	N/A	0.0253623	0.0253623	0.0289855	0.048913	0.0253623	0.076087	0.0688406	0.0253623	2	6	2	N/A	1	1	1	2	1	3	3	1	2	6	2	N/A	1	1	1	2
Cartpt	gi|125628671	N/A	N/A	N/A	N/A	N/A	N/A	N/A	N/A	N/A	N/A	N/A	N/A	3.66397	N/A	1.16389	2.41393	N/A	N/A	N/A	N/A	N/A	N/A	0.0862069	N/A	0.0862069	N/A	N/A	N/A	N/A	N/A	N/A	N/A	N/A	N/A	1	N/A	1	N/A	N/A	N/A	N/A	N/A	N/A	N/A	N/A	N/A	0	N/A
Casc3	gi|160333568	N/A	N/A	1.04962	1.04962	N/A	N/A	5.75476	5.75476	1.44199	3.83351	11.5951	5.62353	7.72692	9.43714	7.57206	8.24537	N/A	N/A	0.02149	N/A	N/A	0.02149	0.114613	0.0974212	0.0386819	0.108883	0.0587393	0.02149	N/A	N/A	1	N/A	N/A	1	5	4	2	5	2	1	N/A	N/A	1	N/A	N/A	1	5	4
Casc4	gi|158711675	N/A	N/A	N/A	N/A	N/A	0.463264	N/A	0.463264	N/A	N/A	N/A	N/A	N/A	N/A	N/A	N/A	N/A	N/A	N/A	N/A	0.0346821	N/A	N/A	N/A	N/A	N/A	N/A	N/A	N/A	N/A	N/A	N/A	1	N/A	N/A	N/A	N/A	N/A	N/A	N/A	N/A	N/A	N/A	N/A	0	N/A	N/A	N/A
Casc5	gi|125628638	1.76449	N/A	N/A	1.76449	N/A	N/A	N/A	N/A	N/A	N/A	N/A	N/A	N/A	N/A	N/A	N/A	0.00377537	N/A	N/A	N/A	N/A	N/A	N/A	N/A	N/A	N/A	N/A	N/A	1	N/A	N/A	N/A	N/A	N/A	N/A	N/A	N/A	N/A	N/A	N/A	1	N/A	N/A	N/A	N/A	N/A	N/A	N/A
Casd1	gi|37620157	N/A	N/A	N/A	N/A	N/A	N/A	N/A	N/A	0.160747	N/A	N/A	0.160747	0.216693	N/A	N/A	0.216693	N/A	N/A	N/A	N/A	N/A	N/A	0.0263488	N/A	N/A	0.0263488	N/A	N/A	N/A	N/A	N/A	N/A	N/A	N/A	1	N/A	N/A	1	N/A	N/A	N/A	N/A	N/A	N/A	N/A	N/A	1	N/A
Cask	gi|133504495	27.8326	11.718	19.0517	19.5341	92.5772	41.3728	11.3562	48.4354	8.83803	8.29536	12.755	9.96279	11.1409	37.3372	16.1019	21.5267	0.185061	0.25641	0.119287	0.214047	0.2932	0.102564	0.255295	0.221851	0.13155	0.171683	0.136009	0.0869565	13	18	9	16	18	8	16	14	9	11	8	7	13	18	9	16	18	8	16	14
Caskin1	gi|161168996	N/A	N/A	N/A	N/A	N/A	0.276186	N/A	0.276186	N/A	N/A	N/A	N/A	N/A	N/A	N/A	N/A	N/A	N/A	N/A	N/A	0.0209644	N/A	N/A	N/A	N/A	N/A	N/A	N/A	N/A	N/A	N/A	N/A	2	N/A	N/A	N/A	N/A	N/A	N/A	N/A	N/A	N/A	N/A	N/A	1	N/A	N/A	N/A
Caskin2	gi|31981530	N/A	N/A	N/A	N/A	35.6649	17.5963	17.4439	23.5683	N/A	N/A	N/A	N/A	122.286	79.7847	64.6787	88.9164	N/A	N/A	N/A	0.233972	0.114904	0.0741049	0.370525	0.270608	0.222315	N/A	N/A	N/A	N/A	N/A	N/A	17	8	5	29	23	19	N/A	N/A	N/A	N/A	N/A	N/A	16	7	4	27	22
Casp1	gi|86198305	N/A	N/A	N/A	N/A	111.075	35.7069	61.0777	69.2867	215.689	94.3235	75.3719	128.462	125.562	57.84	77.8125	87.0716	N/A	N/A	N/A	0.614428	0.308458	0.345771	0.487562	0.380597	0.393035	0.542289	0.385572	0.345771	N/A	N/A	N/A	25	11	12	20	14	13	25	15	12	N/A	N/A	N/A	25	11	12	20	14
Casp12	gi|157951684	N/A	N/A	N/A	N/A	0.200421	4.69473	0.658779	1.85131	N/A	N/A	0.200639	0.200639	N/A	0	0.314362	0.314362	N/A	N/A	N/A	0.071599	0.114558	0.0429594	N/A	0.0190931	0.0190931	N/A	N/A	0.0190931	N/A	N/A	N/A	2	4	2	N/A	1	1	N/A	N/A	1	N/A	N/A	N/A	2	4	2	N/A	1
Casp14	gi|6753280	N/A	N/A	N/A	N/A	N/A	N/A	N/A	N/A	N/A	N/A	0	0	N/A	N/A	N/A	N/A	N/A	N/A	N/A	N/A	N/A	N/A	N/A	N/A	N/A	N/A	N/A	0.0311284	N/A	N/A	N/A	N/A	N/A	N/A	N/A	N/A	N/A	N/A	N/A	1	N/A	N/A	N/A	N/A	N/A	N/A	N/A	N/A
Casp2	gi|6680848	N/A	N/A	N/A	N/A	5.169	4.59292	3.04035	4.26742	0.609019	5.11652	1.19997	2.3085	2.63769	5.15876	4.93921	4.24522	N/A	N/A	N/A	0.14823	0.110619	0.121681	0.172566	0.174779	0.0663717	0.0331858	0.128319	0.0331858	N/A	N/A	N/A	4	3	4	5	5	2	1	4	1	N/A	N/A	N/A	4	3	4	5	5
Casp3	gi|6753284	14.0177	6.58972	3.98502	8.1975	3.54783	6.18889	25.624	11.7869	44.5161	41.3703	20.2352	35.3738	32.5575	6.43962	8.26276	15.7533	0.187726	0.162455	0.223827	0.169675	0.274368	0.368231	0.425993	0.162455	0.252708	0.638989	0.314079	0.386282	5	4	5	4	4	7	8	4	4	17	5	9	5	4	5	4	4	7	8	4
Casp4	gi|157951738	N/A	N/A	N/A	N/A	0.411543	N/A	0.928743	0.670143	0.212502	0.147048	0.417665	0.259072	0.247206	0.573244	1.24771	0.689387	N/A	N/A	N/A	0.0214477	N/A	0.0214477	0.0589812	0.0965147	0.134048	0.0589812	0.0616622	0.0268097	N/A	N/A	N/A	1	N/A	1	2	2	4	2	1	1	N/A	N/A	N/A	1	N/A	1	2	2
Casp6	gi|157951736	3.95559	2.65536	3.76938	3.46011	34.9051	26.239	16.6969	25.947	4.11689	11.1725	7.19917	7.4962	35.3163	15.4223	31.2764	27.3383	0.0724638	0.221014	0.148551	0.347826	0.278986	0.242754	0.344203	0.315217	0.26087	0.148551	0.177536	0.130435	3	5	4	11	8	6	11	8	7	5	5	3	3	5	4	11	8	6	11	8
Casp7	gi|6680850	4.1189	0.55983	4.34909	3.00927	6.9988	2.4744	5.41964	4.96428	22.218	5.35065	11.1552	12.9079	12.1617	5.44674	8.86641	8.82495	0.155116	0.0957096	0.132013	0.214521	0.0528053	0.270627	0.50495	0.171617	0.178218	0.49835	0.191419	0.247525	3	2	5	7	3	6	11	4	4	11	3	5	3	2	5	7	3	6	11	4
Casp8	gi|122056578	7.72107	7.54967	1.2055	5.49208	54.7099	27.072	46.481	42.7543	80.5927	39.6072	47.5611	55.9204	87.919	46.2925	83.8293	72.6803	0.133333	0.36875	0.06875	0.566667	0.264583	0.358333	0.702083	0.472917	0.427083	0.641667	0.397917	0.364583	4	14	3	20	12	15	27	18	16	25	14	15	0	0	0	0	0	0	0	0
Casp9	gi|31560479	0.449126	0.349378	2.0044	0.9343	1.65455	N/A	N/A	1.65455	1.52449	0.915515	2.39341	1.61114	0.534662	1.37116	2.91694	1.60759	0.0220264	0.0770925	0.0296296	0.0220264	N/A	N/A	0.0220264	0.0222222	0.0220264	0.0418502	0.091358	0.0296296	1	2	1	1	N/A	N/A	1	1	1	2	2	1	1	1	0	1	N/A	N/A	1	0
Cast	gi|33563246	162.856	8.01139	5.66472	58.8442	87.8787	60.8709	40.7089	63.1528	59.3104	27.4277	25.139	37.2924	116.808	47.8358	75.126	79.9234	0.224138	0.28382	0.161804	0.45756	0.229443	0.250663	0.587533	0.322281	0.340849	0.561008	0.354111	0.225464	9	9	6	27	9	11	34	11	16	28	12	10	9	9	6	27	9	11	34	11
Cat	gi|157951741	8719.17	10894.1	10515.1	10042.8	1855.56	2726.09	1198.05	1926.57	1109.11	748.478	1219.68	1025.76	354.809	146.267	382.346	294.474	0.789374	0.667932	0.705882	0.753321	0.633776	0.59203	0.675522	0.462998	0.55408	0.656546	0.59203	0.573055	44	29	33	39	28	25	32	18	22	34	25	24	44	28	33	38	28	25	32	18
Cav1	gi|6680854	N/A	N/A	N/A	N/A	4.66534	44.528	2.64012	17.2778	6.26193	0.797444	N/A	3.52969	40.0766	10.2979	53.6287	34.6677	N/A	N/A	N/A	0.235955	0.196629	0.140449	0.398876	0.404494	0.314607	0.0786517	0.142857	N/A	N/A	N/A	N/A	3	2	2	6	5	4	1	1	N/A	N/A	N/A	N/A	3	1	2	3	2
Cav2	gi|18702317	N/A	N/A	N/A	N/A	N/A	1.83061	N/A	1.83061	N/A	N/A	N/A	N/A	5.05578	9.07921	3.52497	5.88665	N/A	N/A	N/A	N/A	0.185185	N/A	0.185185	0.283951	0.17284	N/A	N/A	N/A	N/A	N/A	N/A	N/A	2	N/A	2	3	2	N/A	N/A	N/A	N/A	N/A	N/A	N/A	1	N/A	1	2
Cbfa2t3	gi|158081731	N/A	N/A	N/A	N/A	N/A	N/A	0.0563286	0.0563287	N/A	N/A	N/A	N/A	0.177167	0.138132	0.14606	0.153786	N/A	N/A	N/A	N/A	N/A	0.0161002	0.019678	0.0518784	0.0161002	N/A	N/A	N/A	N/A	N/A	N/A	N/A	N/A	1	1	2	1	N/A	N/A	N/A	N/A	N/A	N/A	N/A	N/A	0	0	0
Cbfb	gi|238814337	0.494521	1.56998	N/A	1.03225	9.31071	4.10097	N/A	6.70584	8.97674	5.44761	N/A	7.21218	12.4738	8.97002	1.05149	7.49844	0.0878378	0.155405	N/A	0.335165	0.135135	N/A	0.385135	0.108108	0.0549451	0.302198	0.195946	N/A	1	2	N/A	6	2	N/A	5	1	1	5	2	N/A	0	0	N/A	2	0	N/A	0	0
Cbl	gi|80978932	N/A	N/A	N/A	N/A	26.3045	12.6525	39.2527	26.0699	50.1794	40.1813	74.4319	54.9309	11.4853	16.5626	40.5403	22.8627	N/A	N/A	N/A	0.266156	0.129244	0.141292	0.232202	0.141292	0.194962	0.406353	0.212486	0.285871	N/A	N/A	N/A	17	9	10	13	9	13	25	13	18	N/A	N/A	N/A	16	8	9	12	9
Cblb	gi|118344448	N/A	N/A	N/A	N/A	N/A	0.944584	2.56065	1.75262	0.756528	2.94421	2.86301	2.18792	1.87014	N/A	1.56194	1.71604	N/A	N/A	N/A	N/A	0.0223881	0.0277186	0.0778252	N/A	0.0415778	0.054371	0.0426439	0.0277186	N/A	N/A	N/A	N/A	2	2	6	N/A	3	4	3	2	N/A	N/A	N/A	N/A	1	1	5	N/A
Cbll1	gi|359718941	N/A	N/A	N/A	N/A	N/A	N/A	N/A	N/A	0.763974	N/A	1.849	1.30648	2.67207	N/A	1.6458	2.15893	N/A	N/A	N/A	N/A	N/A	N/A	0.0612245	N/A	0.0210843	0.0813253	N/A	0.0210843	N/A	N/A	N/A	N/A	N/A	N/A	3	N/A	1	2	N/A	1	N/A	N/A	N/A	N/A	N/A	N/A	0	N/A
Cbln1	gi|56744247	N/A	N/A	N/A	N/A	2.78678	N/A	N/A	2.78678	12.1516	N/A	N/A	12.1516	1.0211	0.346862	N/A	0.683982	N/A	N/A	N/A	0.0362694	N/A	N/A	0.103627	0.0362694	N/A	0.0362694	N/A	N/A	N/A	N/A	N/A	1	N/A	N/A	2	1	N/A	1	N/A	N/A	N/A	N/A	N/A	1	N/A	N/A	2	1
Cbr1	gi|113680352	954.586	226.732	591.027	590.782	361.248	382.645	270.324	338.072	1221.01	222.856	587.225	677.031	829.37	108.478	251.734	396.527	0.602888	0.66065	0.624549	0.765343	0.65704	0.631769	0.66426	0.620939	0.628159	0.66426	0.617329	0.458484	15	16	15	21	16	14	18	15	13	18	15	12	10	11	12	15	12	11	13	11
Cbr3	gi|27413160	15.8749	3.71365	N/A	9.79426	115.208	148.186	91.3199	118.238	84.286	43.9949	54.8015	61.0274	51.4886	59.109	35.4835	48.6937	0.0758123	0.0613718	N/A	0.703971	0.631769	0.584838	0.693141	0.599278	0.451264	0.703971	0.494585	0.433213	2	2	N/A	18	15	13	19	15	10	20	11	10	1	1	N/A	18	14	13	19	14
Cbr4	gi|269784762	21.46	72.9637	127.147	73.8568	70.6772	188.908	23.266	94.2838	129.726	16.55	33.1082	59.7948	86.8597	8.32451	20.3834	38.5226	0.317797	0.228814	0.402542	0.190678	0.190678	0.152542	0.177966	0.190678	0.190678	0.177966	0.186441	0.186441	7	5	9	4	4	3	4	4	4	4	4	4	7	5	9	4	4	3	4	4
Cbs	gi|405778333	330.856	347.671	320.855	333.127	10.7112	67.3688	24.6277	34.2359	N/A	N/A	N/A	N/A	1.78483	N/A	N/A	1.78483	0.442068	0.472371	0.468806	0.16819	0.314442	0.177331	0.11883	N/A	N/A	N/A	N/A	N/A	20	19	20	5	11	7	6	N/A	N/A	N/A	N/A	N/A	1	1	1	0	0	0	0	N/A
Cbwd1	gi|22122605	0.659716	0.835012	0.225944	0.573557	2.8806	1.80223	N/A	2.34141	0.623457	N/A	2.19535	1.4094	1.11094	1.51849	0.656368	1.09527	0.132316	0.155216	0.0305344	0.114504	0.0687023	N/A	0.0687023	0.0356234	0.0229008	0.0687023	N/A	0.0229008	3	4	1	3	2	N/A	2	1	1	2	N/A	1	3	4	1	3	2	N/A	2	1
Cbx1	gi|6671696	N/A	1.29227	N/A	1.29227	188.536	22.2455	123.311	111.364	99.3503	12.002	11.0079	40.7867	221.009	14.3748	215.529	150.304	N/A	0.151351	N/A	0.378378	0.151351	0.151351	0.643243	0.308108	0.194595	0.556757	0.248649	0.194595	N/A	2	N/A	7	2	2	12	3	3	9	3	3	N/A	1	N/A	6	1	1	11	2
Cbx2	gi|31542346	N/A	N/A	N/A	N/A	N/A	N/A	N/A	N/A	2.01369	N/A	N/A	2.01369	N/A	N/A	N/A	N/A	N/A	N/A	N/A	N/A	N/A	N/A	N/A	N/A	N/A	0.0211946	N/A	N/A	N/A	N/A	N/A	N/A	N/A	N/A	N/A	N/A	N/A	1	N/A	N/A	N/A	N/A	N/A	N/A	N/A	N/A	N/A	N/A
Cbx3	gi|108860695	N/A	N/A	N/A	N/A	146.35	N/A	N/A	146.35	68.6583	N/A	N/A	68.6583	238.559	65.343	N/A	151.951	N/A	N/A	N/A	0.595628	N/A	N/A	0.540984	0.382514	N/A	0.535519	N/A	N/A	N/A	N/A	N/A	9	N/A	N/A	10	5	N/A	9	N/A	N/A	N/A	N/A	N/A	1	N/A	N/A	2	1
Cbx4	gi|161353508	N/A	N/A	N/A	N/A	0.16892	N/A	N/A	0.16892	0.117619	N/A	N/A	0.117619	0.02747	N/A	N/A	0.02747	N/A	N/A	N/A	0.0127042	N/A	N/A	0.0254083	N/A	N/A	0.0199637	N/A	N/A	N/A	N/A	N/A	1	N/A	N/A	1	N/A	N/A	1	N/A	N/A	N/A	N/A	N/A	1	N/A	N/A	1	N/A
Cbx5	gi|158966694	N/A	0.390587	N/A	0.390587	78.0977	25.7094	81.4759	61.761	21.9113	2.88612	35.4503	20.0826	93.6204	54.3164	61.4183	69.785	N/A	0.13089	N/A	0.518325	0.308901	0.324607	0.518325	0.319372	0.282723	0.460733	0.109948	0.256545	N/A	2	N/A	9	5	5	9	6	4	6	2	4	N/A	1	N/A	8	4	4	8	5
Cbx6	gi|61657984	N/A	N/A	N/A	N/A	1.86887	2.43021	10.7228	5.00728	N/A	N/A	2.75108	2.75108	0.403048	1.40966	0.224714	0.679142	N/A	N/A	N/A	0.13285	0.089372	0.0652174	0.0458937	0.111111	0.0434783	N/A	N/A	0.0458937	N/A	N/A	N/A	3	2	2	1	3	1	N/A	N/A	1	N/A	N/A	N/A	2	1	1	1	1
Cbx7	gi|21450179	N/A	N/A	N/A	N/A	0.707497	N/A	N/A	0.707497	N/A	N/A	N/A	N/A	0.276161	N/A	N/A	0.276161	N/A	N/A	N/A	0.0632911	N/A	N/A	0.0632911	N/A	N/A	N/A	N/A	N/A	N/A	N/A	N/A	1	N/A	N/A	1	N/A	N/A	N/A	N/A	N/A	N/A	N/A	N/A	1	N/A	N/A	1	N/A
Cbx8	gi|7304947	N/A	N/A	N/A	N/A	N/A	N/A	N/A	N/A	1.64381	N/A	N/A	1.64381	1.97765	0.969302	N/A	1.47348	N/A	N/A	N/A	N/A	N/A	N/A	0.116022	0.0939227	N/A	0.0773481	N/A	N/A	N/A	N/A	N/A	N/A	N/A	N/A	3	3	N/A	2	N/A	N/A	N/A	N/A	N/A	N/A	N/A	N/A	3	3
Cc2d1a	gi|110835702	N/A	0.227387	N/A	0.227387	18.4568	0.812556	6.40249	8.55729	15.7494	11.0207	6.03716	10.9358	11.74	3.1686	3.14705	6.01854	N/A	0.0328738	N/A	0.136797	0.0562036	0.0965005	0.158006	0.0424178	0.0434783	0.241782	0.0678685	0.0858961	N/A	2	N/A	10	3	6	12	3	3	17	5	7	N/A	2	N/A	10	3	6	12	3
Cc2d1b	gi|28892935	N/A	3.11978	N/A	3.11978	5.69981	10.7435	7.15087	7.86471	18.734	7.10303	5.79004	10.5424	13.6741	9.76026	18.0357	13.8233	N/A	0.0377358	N/A	0.120283	0.0919811	0.108491	0.338443	0.153302	0.15566	0.326651	0.100236	0.0978774	N/A	2	N/A	7	6	5	18	10	9	17	6	5	N/A	2	N/A	7	6	5	18	10
Ccar1	gi|33563288	6.15065	6.7456	6.23552	6.37726	50.0524	23.5821	36.4043	36.6796	39.5171	34.7275	46.2211	40.1552	43.4822	42.9385	54.1895	46.8701	0.0951134	0.115183	0.0890052	0.231239	0.091623	0.137871	0.232984	0.176265	0.161431	0.252182	0.166667	0.136998	7	10	7	20	8	11	19	15	13	25	12	11	7	10	7	20	8	11	19	15
Ccbe1	gi|30520281	N/A	N/A	N/A	N/A	0.768769	N/A	N/A	0.768769	N/A	N/A	N/A	N/A	N/A	N/A	N/A	N/A	N/A	N/A	N/A	0.0563725	N/A	N/A	N/A	N/A	N/A	N/A	N/A	N/A	N/A	N/A	N/A	2	N/A	N/A	N/A	N/A	N/A	N/A	N/A	N/A	N/A	N/A	N/A	2	N/A	N/A	N/A	N/A
Ccbl1	gi|31982063	38.7704	76.0374	54.2365	56.3481	17.246	23.198	5.21556	15.2199	N/A	1.04811	0	1.04811	4.30534	2.84431	1.20255	2.78407	0.214623	0.384434	0.28066	0.17217	0.200472	0.146226	0.240566	0.132075	0.0353774	N/A	0.0966981	0.0353774	7	13	9	4	6	4	6	4	1	N/A	2	1	7	13	9	4	6	4	6	4
Ccbl2	gi|30424613	219.714	165.937	189.973	191.875	10.0854	61.4609	26.7144	32.7535	1.3315	2.03552	1.89209	1.75304	21.6924	17.8643	29.712	23.0896	0.361905	0.395238	0.45	0.161905	0.345238	0.17381	0.292857	0.247619	0.2	0.119048	0.116667	0.0285714	15	15	16	6	11	6	11	9	6	4	3	1	15	15	16	6	11	6	11	9
Ccbp2	gi|453040312	N/A	N/A	N/A	N/A	N/A	N/A	N/A	N/A	N/A	N/A	N/A	N/A	N/A	0.121472	N/A	0.121472	N/A	N/A	N/A	N/A	N/A	N/A	N/A	0.037037	N/A	N/A	N/A	N/A	N/A	N/A	N/A	N/A	N/A	N/A	N/A	1	N/A	N/A	N/A	N/A	N/A	N/A	N/A	N/A	N/A	N/A	N/A	1
Ccdc101	gi|228008310	N/A	0.144347	N/A	0.144347	N/A	0.81921	0.460213	0.639711	N/A	N/A	0.217468	0.217468	0.160194	N/A	1.37673	0.768462	N/A	0.0750853	N/A	N/A	0.0443686	0.0443686	0.0409556	N/A	0.0989761	N/A	N/A	0.0443686	N/A	1	N/A	N/A	1	1	1	N/A	2	N/A	N/A	1	N/A	1	N/A	N/A	1	1	1	N/A
Ccdc102a	gi|269973923	N/A	N/A	N/A	N/A	1.74949	2.76561	N/A	2.25755	0.23954	N/A	0	0.23954	N/A	N/A	N/A	N/A	N/A	N/A	N/A	0.123862	0.0837887	N/A	N/A	N/A	N/A	0.0200364	N/A	0.0163934	N/A	N/A	N/A	5	4	N/A	N/A	N/A	N/A	1	N/A	1	N/A	N/A	N/A	5	4	N/A	N/A	N/A
Ccdc104	gi|30352008	N/A	N/A	N/A	N/A	1.39528	1.80051	N/A	1.59789	0.159051	N/A	N/A	0.159051	1.87127	1.40397	N/A	1.63762	N/A	N/A	N/A	0.0787172	0.0553936	N/A	0.276968	0.0932945	N/A	0.107872	N/A	N/A	N/A	N/A	N/A	2	1	N/A	5	2	N/A	2	N/A	N/A	N/A	N/A	N/A	2	1	N/A	5	2
Ccdc115	gi|58037169	N/A	0.258554	3.89909	2.07882	16.8356	3.42528	8.814	9.69164	18.0406	11.1882	15.527	14.9186	10.4296	49.5	4.37781	21.4358	N/A	0.0833333	0.172222	0.561111	0.138889	0.172222	0.433333	0.205556	0.166667	0.45	0.205556	0.172222	N/A	1	3	9	2	3	6	3	3	7	3	3	N/A	1	3	9	2	3	6	3
Ccdc117	gi|164698436	N/A	N/A	N/A	N/A	N/A	N/A	N/A	N/A	0.418559	N/A	N/A	0.418559	0.862218	0.457577	N/A	0.659897	N/A	N/A	N/A	N/A	N/A	N/A	0.252708	0.0577617	N/A	0.133574	N/A	N/A	N/A	N/A	N/A	N/A	N/A	N/A	3	1	N/A	2	N/A	N/A	N/A	N/A	N/A	N/A	N/A	N/A	3	1
Ccdc12	gi|227496903	N/A	0.0460262	N/A	0.0460262	6.2727	N/A	3.16839	4.72054	8.04292	0.767108	N/A	4.40501	1.78554	3.11343	0.99018	1.96305	N/A	0.138554	N/A	0.246988	N/A	0.0783133	0.246988	0.240964	0.180723	0.319277	0.150602	N/A	N/A	1	N/A	3	N/A	1	3	4	2	4	1	N/A	N/A	1	N/A	3	N/A	1	3	4
Ccdc124	gi|47059143	4.42948	5.06017	2.68493	4.05819	8.29613	5.25253	6.90593	6.8182	10.257	2.94954	1.6638	4.95676	2.1883	5.22857	1.77269	3.06319	0.0414747	0.331797	0.101382	0.285714	0.16129	0.101382	0.221198	0.198157	0.0599078	0.276498	0.0599078	0.0414747	1	7	2	6	3	2	4	3	1	5	1	1	1	7	2	6	3	2	4	3
Ccdc125	gi|270288750	N/A	N/A	N/A	N/A	N/A	N/A	N/A	N/A	0.368297	N/A	N/A	0.368297	N/A	N/A	N/A	N/A	N/A	N/A	N/A	N/A	N/A	N/A	N/A	N/A	N/A	0.0272727	N/A	N/A	N/A	N/A	N/A	N/A	N/A	N/A	N/A	N/A	N/A	1	N/A	N/A	N/A	N/A	N/A	N/A	N/A	N/A	N/A	N/A
Ccdc127	gi|281183278	0.280652	1.04218	N/A	0.661414	1.48529	2.80406	0.772654	1.68733	0.642441	1.43003	0.900868	0.991113	0.763467	2.37901	2.29326	1.81191	0.0920245	0.0769231	N/A	0.2	0.0769231	0.0423077	0.153374	0.119231	0.0807692	0.220859	0.0769231	0.0846154	1	2	N/A	4	2	1	2	3	2	3	2	2	0	1	N/A	1	1	1	0	1
Ccdc132	gi|268370059	N/A	N/A	N/A	N/A	1.05058	6.57833	3.76978	3.79956	6.28124	5.27297	0.0395532	3.86459	8.13238	9.59093	1.31431	6.34587	N/A	N/A	N/A	0.0279871	0.0736515	0.0624327	0.115145	0.15249	0.0161464	0.151452	0.0710441	0.00861141	N/A	N/A	N/A	2	5	4	9	10	1	12	4	1	N/A	N/A	N/A	0	1	0	1	2
Ccdc134	gi|116268089	0.938587	1.48489	N/A	1.21174	1.50042	1.85714	1.88755	1.74837	7.76648	4.50096	5.69431	5.98725	1.33575	1.10864	0.971172	1.13852	0.139738	0.20524	N/A	0.148472	0.0567686	0.139738	0.0655022	0.139738	0.0305677	0.296943	0.222707	0.253275	2	3	N/A	2	1	2	1	2	1	4	3	4	2	3	N/A	2	1	2	1	2
Ccdc137	gi|22779893	N/A	N/A	N/A	N/A	1.18899	1.25119	N/A	1.22009	N/A	N/A	0.138958	0.138958	N/A	0.610716	0.405734	0.508225	N/A	N/A	N/A	0.062069	0.062069	N/A	N/A	0.0551724	0.0551724	N/A	N/A	0.0551724	N/A	N/A	N/A	1	1	N/A	N/A	1	1	N/A	N/A	1	N/A	N/A	N/A	1	1	N/A	N/A	1
Ccdc141	gi|299829227	N/A	N/A	N/A	N/A	2.18489	6.02594	0.439396	2.88341	N/A	N/A	N/A	N/A	N/A	N/A	N/A	N/A	N/A	N/A	N/A	0.0274331	0.0476813	0.00718485	N/A	N/A	N/A	N/A	N/A	N/A	N/A	N/A	N/A	3	6	1	N/A	N/A	N/A	N/A	N/A	N/A	N/A	N/A	N/A	3	6	1	N/A	N/A
Ccdc15	gi|124487469	N/A	N/A	N/A	N/A	N/A	N/A	N/A	N/A	N/A	N/A	N/A	N/A	N/A	N/A	0	0	N/A	N/A	N/A	N/A	N/A	N/A	N/A	N/A	0.00850547	N/A	N/A	N/A	N/A	N/A	N/A	N/A	N/A	N/A	N/A	N/A	1	N/A	N/A	N/A	N/A	N/A	N/A	N/A	N/A	N/A	N/A	N/A
Ccdc160	gi|85702181	N/A	N/A	N/A	N/A	N/A	N/A	N/A	N/A	N/A	N/A	N/A	N/A	0.461275	N/A	N/A	0.461275	N/A	N/A	N/A	N/A	N/A	N/A	0.0402477	N/A	N/A	N/A	N/A	N/A	N/A	N/A	N/A	N/A	N/A	N/A	1	N/A	N/A	N/A	N/A	N/A	N/A	N/A	N/A	N/A	N/A	N/A	1	N/A
Ccdc167	gi|254939557	0.973612	0.712354	N/A	0.842983	0.0679013	N/A	N/A	0.0679013	0.202636	0.861432	N/A	0.532034	0.1639	3.11599	N/A	1.63995	0.268041	0.113402	N/A	0.154639	N/A	N/A	0.154639	0.113402	N/A	0.154639	0.113402	N/A	2	1	N/A	1	N/A	N/A	1	1	N/A	1	1	N/A	0	0	N/A	0	N/A	N/A	0	0
Ccdc174	gi|147899958	N/A	N/A	N/A	N/A	0.118236	N/A	N/A	0.118236	0.425722	N/A	N/A	0.425722	0.383664	N/A	N/A	0.383664	N/A	N/A	N/A	0.0256959	N/A	N/A	0.0192719	N/A	N/A	0.0192719	N/A	N/A	N/A	N/A	N/A	1	N/A	N/A	1	N/A	N/A	1	N/A	N/A	N/A	N/A	N/A	1	N/A	N/A	1	N/A
Ccdc178	gi|268839333	N/A	N/A	N/A	N/A	N/A	N/A	N/A	N/A	4.6829	N/A	N/A	4.6829	N/A	N/A	N/A	N/A	N/A	N/A	N/A	N/A	N/A	N/A	N/A	N/A	N/A	0.00808314	N/A	N/A	N/A	N/A	N/A	N/A	N/A	N/A	N/A	N/A	N/A	1	N/A	N/A	N/A	N/A	N/A	N/A	N/A	N/A	N/A	N/A
Ccdc22	gi|133922578	6.24312	9.52633	78.4839	31.4178	97.8682	74.779	84.4043	85.6838	132.725	83.1539	71.2165	95.6985	153.367	76.27	93.8216	107.82	0.232855	0.267943	0.197767	0.523126	0.320574	0.398724	0.569378	0.443381	0.39075	0.558214	0.338118	0.360447	11	11	9	27	16	17	29	20	17	29	14	15	11	11	9	27	16	17	29	20
Ccdc23	gi|21313572	N/A	N/A	N/A	N/A	1.77297	N/A	N/A	1.77297	N/A	N/A	N/A	N/A	0.755	6.15056	N/A	3.45278	N/A	N/A	N/A	0.378788	N/A	N/A	0.378788	0.121212	N/A	N/A	N/A	N/A	N/A	N/A	N/A	2	N/A	N/A	2	1	N/A	N/A	N/A	N/A	N/A	N/A	N/A	0	N/A	N/A	0	0
Ccdc25	gi|22164768	3.49676	6.47557	5.1827	5.05168	9.35788	13.4099	6.21574	9.66119	11.3295	32.98	3.08235	15.7973	17.5069	9.54073	11.3108	12.7861	0.100962	0.254808	0.259615	0.288462	0.115385	0.206731	0.423077	0.240385	0.206731	0.288462	0.254808	0.163462	2	5	5	6	2	4	7	4	4	5	5	3	2	5	5	6	2	4	7	4
Ccdc28a	gi|118150631	N/A	N/A	N/A	N/A	N/A	N/A	N/A	N/A	0.461239	N/A	0.0469422	0.254091	N/A	N/A	N/A	N/A	N/A	N/A	N/A	N/A	N/A	N/A	N/A	N/A	N/A	0.0923913	N/A	0.0923913	N/A	N/A	N/A	N/A	N/A	N/A	N/A	N/A	N/A	1	N/A	1	N/A	N/A	N/A	N/A	N/A	N/A	N/A	N/A
Ccdc28b	gi|70887806	N/A	N/A	N/A	N/A	N/A	N/A	N/A	N/A	N/A	N/A	N/A	N/A	0.598936	N/A	N/A	0.598936	N/A	N/A	N/A	N/A	N/A	N/A	0.055	N/A	N/A	N/A	N/A	N/A	N/A	N/A	N/A	N/A	N/A	N/A	1	N/A	N/A	N/A	N/A	N/A	N/A	N/A	N/A	N/A	N/A	N/A	1	N/A
Ccdc32	gi|160298152	N/A	N/A	N/A	N/A	0.374978	N/A	N/A	0.374978	0.0386836	N/A	N/A	0.0386836	0.357457	0	N/A	0.357457	N/A	N/A	N/A	0.122905	N/A	N/A	0.122905	0.117318	N/A	0.178771	N/A	N/A	N/A	N/A	N/A	1	N/A	N/A	1	1	N/A	1	N/A	N/A	N/A	N/A	N/A	1	N/A	N/A	1	1
Ccdc41	gi|27229249	N/A	N/A	N/A	N/A	N/A	N/A	N/A	N/A	N/A	N/A	N/A	N/A	N/A	0.359442	N/A	0.359442	N/A	N/A	N/A	N/A	N/A	N/A	N/A	0.0130058	N/A	N/A	N/A	N/A	N/A	N/A	N/A	N/A	N/A	N/A	N/A	1	N/A	N/A	N/A	N/A	N/A	N/A	N/A	N/A	N/A	N/A	N/A	1
Ccdc43	gi|13385406	N/A	N/A	0.509767	0.509767	3.59132	2.1051	0.796885	2.16443	3.10268	0.936008	0.64932	1.56267	3.11462	3.04184	2.63628	2.93092	N/A	N/A	0.0405405	0.112613	0.0990991	0.0405405	0.279279	0.252252	0.112613	0.112613	0.0990991	0.0405405	N/A	N/A	1	3	2	1	4	4	2	2	2	1	N/A	N/A	1	3	2	1	4	4
Ccdc47	gi|125628650	60.6013	100.288	37.4904	66.1267	34.3919	49.0324	46.0463	43.1569	89.3957	54.8681	68.0919	70.7852	44.5752	52.4858	21.8786	39.6465	0.327122	0.302277	0.320911	0.269151	0.20911	0.242236	0.393375	0.244306	0.26087	0.341615	0.248447	0.248447	13	14	12	11	11	11	16	12	11	16	12	11	13	14	12	11	11	11	16	12
Ccdc50	gi|71043970	N/A	N/A	N/A	N/A	9.98645	0.768225	1.77749	4.17739	38.757	17.5434	12.7344	23.0116	2.60804	N/A	1.04247	1.82526	N/A	N/A	N/A	0.370492	0.134483	0.0344828	0.278689	N/A	0.0344828	0.498361	0.127586	0.0344828	N/A	N/A	N/A	8	2	1	5	N/A	1	14	3	1	N/A	N/A	N/A	1	0	0	1	N/A
Ccdc51	gi|258679490	6.55337	2.84349	5.44345	4.94677	3.29198	0.966876	0.936368	1.73174	7.57903	6.63006	15.1134	9.77415	0.471113	0.615678	N/A	0.543396	0.155172	0.135468	0.0935961	0.184729	0.0788177	0.0738916	0.0738916	0.0492611	N/A	0.189655	0.0738916	0.1133	5	4	3	5	2	2	2	1	N/A	6	2	3	5	4	3	5	2	2	2	1
Ccdc53	gi|171906601	N/A	0.194287	0.46703	0.330659	7.80241	3.75164	3.91925	5.15776	2.35015	4.52459	13.354	6.7429	4.29129	6.53778	11.1034	7.31082	N/A	0.173184	0.0391061	0.388601	0.202073	0.0391061	0.134078	0.243523	0.117318	0.217617	0.0782123	0.117318	N/A	2	1	5	2	1	3	3	2	4	1	2	N/A	0	0	0	0	0	0	0
Ccdc55	gi|59858549	N/A	0	N/A	0	1.21467	0.489392	N/A	0.852034	0.820179	N/A	N/A	0.820179	1.54001	N/A	N/A	1.54001	N/A	0.0369004	N/A	0.0885609	0.0258303	N/A	0.0848708	N/A	N/A	0.0479705	N/A	N/A	N/A	1	N/A	3	1	N/A	3	N/A	N/A	2	N/A	N/A	N/A	1	N/A	3	1	N/A	3	N/A
Ccdc58	gi|226874940	7.06032	87.7206	55.1546	49.9785	5.10937	5.49981	88.9279	33.179	4.36369	10.6358	100.2	38.3997	10.4833	13.7887	66.6694	30.3138	0.350746	0.544776	0.402985	0.423611	0.343284	0.380597	0.555556	0.425373	0.298507	0.328358	0.246269	0.298507	6	7	4	4	4	4	6	5	3	6	3	3	0	0	0	1	0	0	1	0
Ccdc6	gi|162135971	N/A	0.128957	0.100687	0.114822	5.574	2.60087	4.10377	4.09288	83.8187	3.18225	12.8379	33.2796	3.68614	5.23896	4.29232	4.40581	N/A	0.0405117	0.0191898	0.232409	0.121535	0.08742	0.136461	0.166311	0.0597015	0.234542	0.166311	0.0746269	N/A	2	1	9	6	4	4	7	3	9	6	4	N/A	2	1	9	6	4	4	7
Ccdc60	gi|29244264	N/A	N/A	N/A	N/A	N/A	N/A	6.15391	6.15391	N/A	N/A	2.8686	2.8686	N/A	N/A	N/A	N/A	N/A	N/A	N/A	N/A	N/A	0.012844	N/A	N/A	N/A	N/A	N/A	0.012844	N/A	N/A	N/A	N/A	N/A	1	N/A	N/A	N/A	N/A	N/A	1	N/A	N/A	N/A	N/A	N/A	1	N/A	N/A
Ccdc61	gi|75677484	N/A	N/A	N/A	N/A	0.0991914	N/A	N/A	0.0991914	0.224025	N/A	N/A	0.224025	0.174062	0.338062	N/A	0.256062	N/A	N/A	N/A	0.0273973	N/A	N/A	0.0273973	0.0313112	N/A	0.0469667	N/A	N/A	N/A	N/A	N/A	1	N/A	N/A	1	2	N/A	2	N/A	N/A	N/A	N/A	N/A	1	N/A	N/A	1	2
Ccdc66	gi|118200350	N/A	N/A	N/A	N/A	N/A	N/A	N/A	N/A	0.00934829	N/A	N/A	0.00934829	N/A	N/A	0.111565	0.111565	N/A	N/A	N/A	N/A	N/A	N/A	N/A	N/A	0.0128342	0.0128342	N/A	N/A	N/A	N/A	N/A	N/A	N/A	N/A	N/A	N/A	1	1	N/A	N/A	N/A	N/A	N/A	N/A	N/A	N/A	N/A	N/A
Ccdc71l	gi|242332520	N/A	N/A	N/A	N/A	0.483443	N/A	N/A	0.483443	0.332677	N/A	N/A	0.332677	0.0825423	N/A	N/A	0.0825423	N/A	N/A	N/A	0.119266	N/A	N/A	0.0412844	N/A	N/A	0.142202	N/A	N/A	N/A	N/A	N/A	2	N/A	N/A	1	N/A	N/A	3	N/A	N/A	N/A	N/A	N/A	2	N/A	N/A	1	N/A
Ccdc77	gi|21313090	N/A	N/A	N/A	N/A	N/A	N/A	N/A	N/A	N/A	N/A	N/A	N/A	N/A	0.217105	N/A	0.217105	N/A	N/A	N/A	N/A	N/A	N/A	N/A	0.0184049	N/A	N/A	N/A	N/A	N/A	N/A	N/A	N/A	N/A	N/A	N/A	1	N/A	N/A	N/A	N/A	N/A	N/A	N/A	N/A	N/A	N/A	N/A	1
Ccdc8	gi|201022271	N/A	N/A	N/A	N/A	N/A	N/A	N/A	N/A	N/A	N/A	N/A	N/A	0.321227	0.405111	N/A	0.363169	N/A	N/A	N/A	N/A	N/A	N/A	0.0306569	0.0233577	N/A	N/A	N/A	N/A	N/A	N/A	N/A	N/A	N/A	N/A	2	1	N/A	N/A	N/A	N/A	N/A	N/A	N/A	N/A	N/A	N/A	2	1
Ccdc80	gi|110625752	N/A	N/A	N/A	N/A	0.251328	N/A	N/A	0.251328	N/A	N/A	N/A	N/A	N/A	1.06624	N/A	1.06624	N/A	N/A	N/A	0.0115911	N/A	N/A	N/A	0.0115911	N/A	N/A	N/A	N/A	N/A	N/A	N/A	1	N/A	N/A	N/A	1	N/A	N/A	N/A	N/A	N/A	N/A	N/A	1	N/A	N/A	N/A	1
Ccdc85b	gi|38348478	N/A	N/A	N/A	N/A	130.532	1.12231	1.28647	44.3137	N/A	N/A	N/A	N/A	0.437844	N/A	N/A	0.437844	N/A	N/A	N/A	0.0544554	0.0544554	0.0346535	0.227723	N/A	N/A	N/A	N/A	N/A	N/A	N/A	N/A	1	1	1	3	N/A	N/A	N/A	N/A	N/A	N/A	N/A	N/A	1	1	1	3	N/A
Ccdc85c	gi|229576815	N/A	N/A	N/A	N/A	N/A	0.217955	N/A	0.217955	N/A	N/A	N/A	N/A	0.49786	N/A	1.10544	0.801652	N/A	N/A	N/A	N/A	0.0452381	N/A	0.0214286	N/A	0.0738095	N/A	N/A	N/A	N/A	N/A	N/A	N/A	1	N/A	1	N/A	2	N/A	N/A	N/A	N/A	N/A	N/A	N/A	1	N/A	1	N/A
Ccdc86	gi|165905619	N/A	N/A	0.110407	0.110407	0.791629	N/A	N/A	0.791629	4.50179	1.59917	1.72221	2.60772	1.35509	1.00935	0.450378	0.938272	N/A	N/A	0.0258216	0.056338	N/A	N/A	0.07277	0.0469484	0.0258216	0.0446009	0.0211268	0.07277	N/A	N/A	1	2	N/A	N/A	2	2	1	2	1	2	N/A	N/A	1	2	N/A	N/A	2	2
Ccdc87	gi|148536851	1.39809	N/A	N/A	1.39809	N/A	N/A	N/A	N/A	N/A	N/A	N/A	N/A	N/A	N/A	N/A	N/A	0.0105263	N/A	N/A	N/A	N/A	N/A	N/A	N/A	N/A	N/A	N/A	N/A	1	N/A	N/A	N/A	N/A	N/A	N/A	N/A	N/A	N/A	N/A	N/A	1	N/A	N/A	N/A	N/A	N/A	N/A	N/A
Ccdc88a	gi|63025208	N/A	N/A	N/A	N/A	0.462559	2.08052	N/A	1.27154	3.06099	4.75458	0.358471	2.72468	0.584906	0	N/A	0.584906	N/A	N/A	N/A	0.0227642	0.0168022	N/A	0.0124661	0.00758808	N/A	0.0395664	0.0168022	0.00596206	N/A	N/A	N/A	3	2	N/A	2	1	N/A	6	2	1	N/A	N/A	N/A	3	2	N/A	2	1
Ccdc88b	gi|124486839	N/A	N/A	N/A	N/A	16.5424	6.17116	34.135	18.9495	47.0405	51.3252	67.2304	55.1987	N/A	1.0245	N/A	1.0245	N/A	N/A	N/A	0.110736	0.0243079	0.0850777	N/A	0.00877785	N/A	0.289669	0.171506	0.136394	N/A	N/A	N/A	12	3	11	N/A	1	N/A	34	20	16	N/A	N/A	N/A	12	3	11	N/A	1
Ccdc88c	gi|47059089	N/A	N/A	N/A	N/A	N/A	N/A	N/A	N/A	N/A	N/A	N/A	N/A	0.266853	0.316262	0.409374	0.33083	N/A	N/A	N/A	N/A	N/A	N/A	0.0129418	0.0114485	0.00945744	N/A	N/A	N/A	N/A	N/A	N/A	N/A	N/A	N/A	2	2	1	N/A	N/A	N/A	N/A	N/A	N/A	N/A	N/A	N/A	2	2
Ccdc9	gi|210147500	N/A	0.44496	N/A	0.44496	6.9332	0.758015	1.15679	2.94933	0.779842	0.863856	1.02583	0.889844	2.0831	2.49278	2.307	2.29429	N/A	0.0220588	N/A	0.0643382	0.0220588	0.0220588	0.0606618	0.0643382	0.0514706	0.115809	0.0441176	0.0220588	N/A	1	N/A	3	1	1	3	2	2	4	2	1	N/A	0	N/A	0	0	0	0	0
Ccdc90b	gi|251823843	0.589973	52.4331	1.48172	18.1683	4.92008	2.53294	64.9527	24.1352	14.0127	17.7328	17.7681	16.5046	1.34656	4.06994	4.67375	3.36342	0.0810811	0.183594	0.113281	0.269531	0.175676	0.300781	0.256757	0.166667	0.0703125	0.476562	0.242188	0.285156	1	3	2	5	3	7	4	3	1	11	5	8	0	1	1	1	0	3	0	0
Ccdc91	gi|27532950	N/A	0.0829203	N/A	0.0829203	2.49382	0.20945	0.667995	1.12376	7.34468	N/A	N/A	7.34468	8.07744	4.34189	1.34825	4.58919	N/A	0.0316742	N/A	0.192308	0.0316742	0.0520362	0.248869	0.0927602	0.0633484	0.117647	N/A	N/A	N/A	1	N/A	6	1	2	10	4	2	5	N/A	N/A	N/A	1	N/A	6	1	2	10	4
Ccdc93	gi|160333440	10.9565	10.1336	8.26323	9.78443	17.6605	51.8194	68.5853	46.0217	88.5735	62.5716	66.2146	72.4532	82.6909	50.2465	71.9414	68.293	0.149682	0.130573	0.089172	0.242038	0.229299	0.262739	0.411765	0.230892	0.229299	0.410175	0.221338	0.232484	8	8	5	13	12	16	27	13	13	22	11	12	0	0	0	0	0	0	2	0
Ccdc94	gi|21312171	N/A	3.76756	N/A	3.76756	N/A	N/A	N/A	N/A	1.13874	N/A	N/A	1.13874	0.725455	0.394758	0.801105	0.640439	N/A	0.0414013	N/A	N/A	N/A	N/A	0.101911	0.121019	0.0414013	0.257962	N/A	N/A	N/A	1	N/A	N/A	N/A	N/A	3	2	1	5	N/A	N/A	N/A	1	N/A	N/A	N/A	N/A	3	2
Ccdc97	gi|21311899	N/A	6.11578	N/A	6.11578	1.58604	0.171124	0.247073	0.668078	0.396915	N/A	0.387652	0.392283	0.255008	0.127833	N/A	0.191421	N/A	0.102941	N/A	0.123529	0.0617647	0.0235294	0.0794118	0.117647	N/A	0.0794118	N/A	0.0235294	N/A	2	N/A	3	1	1	2	2	N/A	2	N/A	1	N/A	2	N/A	3	1	1	2	2
Ccl24	gi|9625035	N/A	N/A	N/A	N/A	N/A	N/A	N/A	N/A	N/A	N/A	4.43912	4.43912	N/A	N/A	N/A	N/A	N/A	N/A	N/A	N/A	N/A	N/A	N/A	N/A	N/A	N/A	N/A	0.184874	N/A	N/A	N/A	N/A	N/A	N/A	N/A	N/A	N/A	N/A	N/A	2	N/A	N/A	N/A	N/A	N/A	N/A	N/A	N/A
Ccl27a	gi|6755428	N/A	N/A	N/A	N/A	N/A	N/A	N/A	N/A	N/A	N/A	N/A	N/A	0.156073	N/A	N/A	0.156073	N/A	N/A	N/A	N/A	N/A	N/A	0.2	N/A	N/A	N/A	N/A	N/A	N/A	N/A	N/A	N/A	N/A	N/A	1	N/A	N/A	N/A	N/A	N/A	N/A	N/A	N/A	N/A	N/A	N/A	0	N/A
Ccm2	gi|298493209	N/A	N/A	N/A	N/A	2.32652	4.6825	2.17678	3.06193	2.80788	6.42007	25.6692	11.6324	0.570838	4.96041	13.3168	6.28267	N/A	N/A	N/A	0.092545	0.11479	0.164524	0.0642674	0.128035	0.113111	0.119205	0.169978	0.156733	N/A	N/A	N/A	2	4	4	2	4	3	4	5	5	N/A	N/A	N/A	0	1	0	0	1
Ccm2l	gi|197245339	N/A	N/A	N/A	N/A	N/A	0.412222	N/A	0.412222	N/A	N/A	N/A	N/A	0.181944	1.45846	0.353437	0.664613	N/A	N/A	N/A	N/A	0.022869	N/A	0.022869	0.0893971	0.047817	N/A	N/A	N/A	N/A	N/A	N/A	N/A	1	N/A	1	3	1	N/A	N/A	N/A	N/A	N/A	N/A	N/A	1	N/A	1	3
Ccnd1	gi|6680868	N/A	N/A	N/A	N/A	5.04489	3.87594	N/A	4.46041	1.8492	0.606506	N/A	1.22785	6.57783	4.11987	8.8865	6.52807	N/A	N/A	N/A	0.19322	0.0949153	N/A	0.220339	0.135593	0.0949153	0.138983	0.0508475	N/A	N/A	N/A	N/A	4	2	N/A	5	3	2	3	1	N/A	N/A	N/A	N/A	4	2	N/A	5	3
Ccnd3	gi|126012533	N/A	N/A	N/A	N/A	0.45309	0.906232	N/A	0.679661	N/A	N/A	N/A	N/A	0.570703	1.31699	N/A	0.943846	N/A	N/A	N/A	0.0239726	0.0308219	N/A	0.106164	0.0273973	N/A	N/A	N/A	N/A	N/A	N/A	N/A	1	1	N/A	2	1	N/A	N/A	N/A	N/A	N/A	N/A	N/A	1	1	N/A	2	1
Ccnh	gi|12963599	N/A	N/A	N/A	N/A	0.431173	0.844631	0.23717	0.504325	2.12986	2.28711	9.21397	4.54364	1.46981	2.16367	0.572679	1.40205	N/A	N/A	N/A	0.0371517	0.0495356	0.0371517	0.151703	0.108359	0.0340557	0.120743	0.0495356	0.0247678	N/A	N/A	N/A	1	1	1	4	2	1	3	1	1	N/A	N/A	N/A	1	1	1	4	2
Ccnk	gi|157841168	N/A	9.87101	N/A	9.87101	1.13524	0.253851	3.58637	1.65849	2.80045	8.28156	4.83015	5.30405	1.10588	6.81611	0.253073	2.72502	N/A	0.032646	N/A	0.0738832	0.0738832	0.0137457	0.120275	0.134021	0.0223368	0.118557	0.0738832	0.0360825	N/A	1	N/A	2	2	1	4	5	1	4	2	2	N/A	1	N/A	2	2	1	4	5
Ccnl1	gi|70906460	N/A	N/A	N/A	N/A	N/A	0.440897	0.952388	0.696643	0.185476	N/A	N/A	0.185476	0.608475	0.903405	0.402249	0.638043	N/A	N/A	N/A	N/A	0.018797	0.0281955	0.037594	0.0808271	0.0281955	0.0526316	N/A	N/A	N/A	N/A	N/A	N/A	1	1	1	3	1	2	N/A	N/A	N/A	N/A	N/A	N/A	1	1	1	3
Ccnl2	gi|46592877	N/A	N/A	N/A	N/A	N/A	N/A	N/A	N/A	0.283484	N/A	1.08278	0.683132	0.102806	2.29049	0.379982	0.924427	N/A	N/A	N/A	N/A	N/A	N/A	0.0328185	0.0656371	0.0714286	0.104247	N/A	0.0714286	N/A	N/A	N/A	N/A	N/A	N/A	1	2	1	3	N/A	1	N/A	N/A	N/A	N/A	N/A	N/A	1	2
Ccnt1	gi|6753316	N/A	N/A	N/A	N/A	1.03182	N/A	N/A	1.03182	7.6554	0.49411	N/A	4.07476	4.29464	0.690605	N/A	2.49262	N/A	N/A	N/A	0.0828729	N/A	N/A	0.114641	0.0607735	N/A	0.0801105	0.0400552	N/A	N/A	N/A	N/A	3	N/A	N/A	5	3	N/A	3	2	N/A	N/A	N/A	N/A	3	N/A	N/A	5	3
Ccnt2	gi|56550069	N/A	0.212506	N/A	0.212506	0.153973	N/A	N/A	0.153973	N/A	N/A	N/A	N/A	0.518256	0.0818399	N/A	0.300048	N/A	0.0179806	N/A	0.0138313	N/A	N/A	0.0318119	0.0124481	N/A	N/A	N/A	N/A	N/A	1	N/A	1	N/A	N/A	2	1	N/A	N/A	N/A	N/A	N/A	1	N/A	1	N/A	N/A	2	1
Ccny	gi|31542003	12.6407	2.03239	4.63305	6.43539	2.23948	4.57015	7.95167	4.92043	0.865217	7.20191	2.57815	3.54843	15.6422	12.4245	9.57856	12.5484	0.0909091	0.134897	0.0938416	0.0909091	0.140762	0.0938416	0.208211	0.193548	0.117302	0.085044	0.11437	0.108504	2	3	2	2	3	2	7	5	3	2	3	3	2	3	2	2	2	2	5	4
Ccnyl1	gi|148237243	N/A	N/A	N/A	N/A	0.242066	N/A	N/A	0.242066	N/A	N/A	N/A	N/A	2.38101	1.43034	3.84807	2.55314	N/A	N/A	N/A	0.0274914	N/A	N/A	0.137457	0.0549828	0.0756014	N/A	N/A	N/A	N/A	N/A	N/A	1	N/A	N/A	4	2	2	N/A	N/A	N/A	N/A	N/A	N/A	1	N/A	N/A	2	1
Ccpg1	gi|166998947	N/A	N/A	N/A	N/A	0.156635	N/A	3.42965	1.79314	1.29728	N/A	N/A	1.29728	0.196267	N/A	N/A	0.196267	N/A	N/A	N/A	0.0282132	N/A	0.0125392	0.059761	N/A	N/A	0.103586	N/A	N/A	N/A	N/A	N/A	1	N/A	1	3	N/A	N/A	5	N/A	N/A	N/A	N/A	N/A	0	N/A	0	1	N/A
Ccr5	gi|31542356	N/A	N/A	N/A	N/A	N/A	N/A	N/A	N/A	0.202587	N/A	2.30376	1.25318	N/A	N/A	N/A	N/A	N/A	N/A	N/A	N/A	N/A	N/A	N/A	N/A	N/A	0.0819209	N/A	0.0819209	N/A	N/A	N/A	N/A	N/A	N/A	N/A	N/A	N/A	1	N/A	1	N/A	N/A	N/A	N/A	N/A	N/A	N/A	N/A
Ccrl1	gi|225703149	N/A	N/A	N/A	N/A	N/A	N/A	N/A	N/A	N/A	N/A	N/A	N/A	0.212124	0.144464	N/A	0.178294	N/A	N/A	N/A	N/A	N/A	N/A	0.04	0.04	N/A	N/A	N/A	N/A	N/A	N/A	N/A	N/A	N/A	N/A	1	1	N/A	N/A	N/A	N/A	N/A	N/A	N/A	N/A	N/A	N/A	1	1
Ccrl2	gi|31980870	N/A	N/A	N/A	N/A	N/A	1.85337	N/A	1.85337	N/A	N/A	N/A	N/A	0.455535	0.61405	0.64819	0.572591	N/A	N/A	N/A	N/A	0.0444444	N/A	0.0444444	0.0444444	0.0444444	N/A	N/A	N/A	N/A	N/A	N/A	N/A	1	N/A	1	1	1	N/A	N/A	N/A	N/A	N/A	N/A	N/A	1	N/A	1	1
Ccrn4l	gi|33563248	N/A	0.884642	N/A	0.884642	N/A	N/A	N/A	N/A	N/A	N/A	3.57054	3.57054	N/A	N/A	N/A	N/A	N/A	0.0652681	N/A	N/A	N/A	N/A	N/A	N/A	N/A	N/A	N/A	0.037296	N/A	2	N/A	N/A	N/A	N/A	N/A	N/A	N/A	N/A	N/A	1	N/A	2	N/A	N/A	N/A	N/A	N/A	N/A
Ccs	gi|8393066	3.81735	0.450233	23.7647	9.34411	6.30423	24.8602	22.682	17.9488	6.64269	14.1519	1.99906	7.59789	2.33585	6.43091	11.0138	6.59354	0.186131	0.0510949	0.171533	0.10219	0.0875912	0.0875912	0.171533	0.105839	0.0583942	0.321168	0.135036	0.0255474	3	1	5	2	3	3	3	3	2	6	4	1	3	1	5	2	3	3	3	3
Ccsap	gi|110625952	N/A	N/A	N/A	N/A	N/A	N/A	N/A	N/A	N/A	N/A	N/A	N/A	2.01472	N/A	N/A	2.01472	N/A	N/A	N/A	N/A	N/A	N/A	0.0634921	N/A	N/A	N/A	N/A	N/A	N/A	N/A	N/A	N/A	N/A	N/A	1	N/A	N/A	N/A	N/A	N/A	N/A	N/A	N/A	N/A	N/A	N/A	1	N/A
Ccser2	gi|80861474	N/A	N/A	N/A	N/A	1.55335	N/A	N/A	1.55335	N/A	N/A	N/A	N/A	1.72646	3.38066	1.31306	2.14006	N/A	N/A	N/A	0.0597938	N/A	N/A	0.0468187	0.027611	0.032413	N/A	N/A	N/A	N/A	N/A	N/A	2	N/A	N/A	3	2	2	N/A	N/A	N/A	N/A	N/A	N/A	0	N/A	N/A	1	1
Cct2	gi|126521835	241.702	127.98	125.652	165.112	513.266	316.633	274.542	368.147	359.24	229.411	137.809	242.153	397.418	183.599	262.532	281.183	0.480374	0.523364	0.424299	0.648598	0.461682	0.476636	0.57757	0.482243	0.497196	0.557009	0.508411	0.426168	21	22	16	33	22	21	31	20	22	27	23	20	21	22	16	33	22	21	31	20
Cct3	gi|6753320	138.045	173.691	217.186	176.307	404.755	412.894	574.124	463.924	431.532	346.651	574.589	450.924	459.077	258.374	496.274	404.575	0.537615	0.517431	0.484404	0.675229	0.555963	0.554128	0.666055	0.478899	0.546789	0.642202	0.46789	0.568807	26	25	22	35	29	27	35	25	25	35	24	29	26	25	22	35	29	27	35	25
Cct4	gi|6753322	252.69	195.165	118.323	188.726	185.609	274.949	243.016	234.525	186.841	290.138	218.341	231.773	170.73	193.345	247.855	203.977	0.437848	0.443414	0.38961	0.634508	0.486085	0.500928	0.499072	0.469388	0.454545	0.558442	0.3859	0.410019	18	21	18	26	18	20	27	21	20	24	17	20	18	21	18	26	18	20	27	21
Cct5	gi|6671702	240.529	115.684	115.632	157.281	313.917	202.829	219.732	245.493	203.117	258.379	158.62	206.706	230.147	187.142	139.569	185.619	0.512015	0.473198	0.449168	0.61183	0.404806	0.508318	0.621072	0.513863	0.391867	0.661738	0.467652	0.465804	18	22	16	31	15	20	32	19	16	31	22	17	18	22	16	31	15	20	32	19
Cct6a	gi|6753324	191.648	125.151	119.242	145.347	263.961	178.522	143.965	195.483	177.911	128.389	143.066	149.789	230.949	154.914	111.255	165.706	0.357815	0.499058	0.244821	0.440678	0.303202	0.374765	0.587571	0.354049	0.306968	0.467043	0.26177	0.231638	17	19	14	23	14	17	26	16	14	24	13	13	14	15	12	20	11	14	22	13
Cct6b	gi|226693361	45.6609	58.3957	23.1026	42.3864	63.8533	35.3322	48.9263	49.3706	58.5527	13.6869	30.3457	34.1951	47.941	16.9232	27.6336	30.8326	0.0998117	0.148776	0.0828625	0.0885122	0.131827	0.0998117	0.114878	0.131827	0.0998117	0.0998117	0.0828625	0.0564972	4	6	3	4	5	4	5	5	4	4	3	2	1	2	1	1	2	1	1	2
Cct7	gi|238814391	128.761	117.005	122.423	122.73	207.155	247.505	300.492	251.717	229.734	256.062	245.418	243.738	222.966	181.719	239.21	214.632	0.476103	0.542279	0.376838	0.637868	0.455882	0.551471	0.659926	0.430147	0.477941	0.647059	0.360294	0.411765	21	21	18	26	18	25	31	20	20	30	16	19	21	21	18	26	18	25	31	20
Cct8	gi|126723461	291.397	266.357	256.148	271.301	299.317	559.911	554.76	471.329	458.051	611.014	433.442	500.836	391.494	435.72	563.983	463.733	0.620438	0.5	0.427007	0.642336	0.55292	0.476277	0.669708	0.55292	0.518248	0.666058	0.479927	0.461679	30	24	21	34	24	23	33	26	25	34	23	20	30	24	21	34	24	23	33	26
Ccz1	gi|29244114	1.66953	1.92894	0.387929	1.3288	4.52262	12.7412	10.5382	9.26733	15.2709	24.4761	15.2215	18.3229	8.11655	12.7402	7.49365	9.45015	0.0958333	0.05	0.0375	0.08125	0.0979167	0.141667	0.252083	0.314583	0.195833	0.270833	0.266667	0.139583	3	2	2	3	4	6	9	12	7	9	10	6	3	2	2	3	4	6	9	12
Cd14	gi|6753332	N/A	N/A	N/A	N/A	11.8047	13.0042	18.8928	14.5672	41.8952	83.7198	68.1768	64.5973	0.322669	0.928551	0.315804	0.522342	N/A	N/A	N/A	0.15847	0.139344	0.166667	0.0819672	0.0901639	0.0491803	0.297814	0.254098	0.218579	N/A	N/A	N/A	4	3	4	2	2	1	8	7	5	N/A	N/A	N/A	4	3	4	2	2
Cd151	gi|161353456	0.374797	N/A	N/A	0.374797	2.25767	7.7078	1.39262	3.78603	0.142407	N/A	0.489156	0.315781	4.13349	5.98636	5.36851	5.16279	0.0592885	N/A	N/A	0.126482	0.0316206	0.0909091	0.134387	0.130435	0.130435	0.0592885	N/A	0.0592885	1	N/A	N/A	3	1	2	4	3	3	1	N/A	1	1	N/A	N/A	3	1	2	4	3
Cd163	gi|281371421	N/A	N/A	N/A	N/A	179.083	122.207	724.806	342.032	2287.06	1350.43	1990.05	1875.85	N/A	2.1584	10.0648	6.11163	N/A	N/A	N/A	0.429681	0.219154	0.352364	N/A	0.0249777	0.0276539	0.47541	0.418464	0.38654	N/A	N/A	N/A	36	17	27	N/A	2	2	45	34	32	N/A	N/A	N/A	2	1	0	N/A	0
Cd177	gi|34328436	N/A	N/A	N/A	N/A	5.70708	0.904272	4.56825	3.72653	13.644	8.64298	40.1791	20.822	N/A	N/A	0.880622	0.880622	N/A	N/A	N/A	0.0893513	0.0281518	0.0416157	N/A	N/A	0.0232558	0.127295	0.145655	0.0673195	N/A	N/A	N/A	4	2	3	N/A	N/A	2	7	7	4	N/A	N/A	N/A	4	2	3	N/A	N/A
Cd180	gi|117320545	N/A	N/A	N/A	N/A	5.17598	18.3765	88.7452	37.4325	146.669	353.96	372.349	290.993	N/A	1.53071	N/A	1.53071	N/A	N/A	N/A	0.133132	0.145234	0.223903	N/A	0.0665658	N/A	0.311649	0.32829	0.290469	N/A	N/A	N/A	6	7	10	N/A	3	N/A	20	18	15	N/A	N/A	N/A	6	7	10	N/A	3
Cd1d1	gi|161484595	4.31892	10.325	4.82558	6.48981	6.69325	18.5916	6.41532	10.5667	55.2844	45.4616	27.7539	42.8333	3.11426	3.91426	2.20094	3.07649	0.0982143	0.172619	0.0684524	0.145833	0.125	0.116071	0.0982143	0.125	0.0684524	0.160714	0.125	0.116071	2	4	2	4	3	3	2	3	2	5	3	3	2	2	1	2	2	1	2	2
Cd200r1	gi|10946634	N/A	N/A	N/A	N/A	N/A	0.69152	0.803552	0.747536	N/A	N/A	0.913309	0.913309	0.753188	0.156924	N/A	0.455056	N/A	N/A	N/A	N/A	0.0306748	0.0306748	0.0306748	0.0306748	N/A	N/A	N/A	0.0306748	N/A	N/A	N/A	N/A	1	1	1	1	N/A	N/A	N/A	1	N/A	N/A	N/A	N/A	1	1	1	1
[truncated: 8,630 more rows]
[truncated: 4 more columns]

## Sheet: ID Mascot vs MaxQuant
Cell	Gene product number
[truncated: 7 more rows]

[truncated: 2 more sheets: Table S1B.HC&KC secretome, Table s1C. RNA-Seq of 4 cells]
