# Supplementary material for: A Cell-type-resolved Liver Proteome
Source: Mol Cell Proteomics. 2016 Aug 25;15(10):3190–202. doi: 10.1074/mcp.M116.060145 (PMC5054343; doi:10.1074/mcp.M116.060145)
Supplement: Supplemental Data [file 10.1074_M116.060145_mcp.M116.060145-2.xlsx]

## Sheet: HC_RNAup
Supplementary Table 2. Gene Ontology (GO) enrichments of over- and under-represented proteins in the detected proteome compared to the transcriptome.
Expressions of HC, HSC, KC, LSEC, HC secretome as well as KC secretome are compared to the corresponding transcriptomes. Both over- and under-represented proteins are annotated by DAVID Bioinformatics Resources.
Category	Term	Count	%	PValue	Genes	List Total	Pop Hits	Pop Total	Fold Enrichment	Benjamini
GOTERM_CC_FAT	GO:0005615~extracellular space	28	13.3971	1.93292e-12	RBP4, APOC1, CPN1, APOA4, TTR, APOA2, APOA1, SERPINA6, ANG, AGT, APOC4, SEPP1, CFI, HGFAC, APON, ADAM9, VNN3, KNG1, F12, IGF1, PROC, ORM1, AFM, F5, SERPINF1, IGFBP1, LIPC, IGFBP4	131	511	12504	5.23016	3.57586e-10
GOTERM_CC_FAT	GO:0044421~extracellular region part	28	13.3971	2.03489e-08	RBP4, APOC1, CPN1, APOA4, TTR, APOA2, APOA1, SERPINA6, ANG, AGT, APOC4, SEPP1, CFI, HGFAC, APON, ADAM9, VNN3, KNG1, F12, IGF1, PROC, ORM1, AFM, F5, SERPINF1, IGFBP1, LIPC, IGFBP4	131	774	12504	3.45299	1.88227e-06
GOTERM_CC_FAT	GO:0005576~extracellular region	43	20.5742	2.19234e-08	RBP4, GALNT1, C9, SERPINA10, SERPINA11, MASP2, MST1, APOC1, CPN1, APOA4, TTR, APOA2, APOA1, HAMP, ANG, ITIH1, SERPINA6, APOC4, AGT, CFI, ITIH3, FGL1, SEPP1, ANGPTL3, TSKU, HGFAC, APON, ADAM9, VNN3, KNG1, F12, FETUB, IGF1, SERPINA1E, PROC, ORM1, AFM, SERPINF1, F5, IGFBP1, LIPC, IGFBP4, HABP2	131	1680	12504	2.44308	1.35194e-06
GOTERM_MF_FAT	GO:0004866~endopeptidase inhibitor activity	13	6.2201	2.91071e-07	KNG1, SERPINA10, SERPINA11, FETUB, SERPINA1E, APLP2, SERPINF1, ITIH1, SERPINA6, AGT, ITIH4, SERPIND1, ITIH3	152	161	13288	7.05884	9.51757e-05
GOTERM_BP_FAT	GO:0006508~proteolysis	33	15.7895	6.28819e-07	C9, USP3, ANAPC13, MASP2, MST1, MYCBP2, CPN1, ZYG11B, RNF125, ECE1, WWP2, KLHL9, RNF128, DPP8, USP36, CFI, PCSK6, FBXO9, HGFAC, ADAM9, PAN2, ANAPC1, F12, ANAPC5, CDC23, UBR3, GM15800, PROC, PJA1, KDM2A, UBR5, USP25, HABP2	165	1034	13588	2.62824	0.000793255
GOTERM_MF_FAT	GO:0004867~serine-type endopeptidase inhibitor activity	11	5.26316	7.15887e-07	SERPINA10, SERPINF1, SERPINA11, SERPINA6, ITIH1, AGT, ITIH4, SERPINA1E, SERPIND1, ITIH3, APLP2	152	115	13288	8.36201	0.000117041
GOTERM_MF_FAT	GO:0030414~peptidase inhibitor activity	13	6.2201	7.64259e-07	KNG1, SERPINA10, SERPINA11, FETUB, SERPINA1E, APLP2, SERPINF1, ITIH1, SERPINA6, AGT, ITIH4, SERPIND1, ITIH3	152	176	13288	6.45724	8.33008e-05
GOTERM_BP_FAT	GO:0007596~blood coagulation	9	4.30622	1.89802e-06	KNG1, F13B, F12, C9, F5, PIK3CB, MST1, SERPIND1, PROC	165	70	13588	10.5881	0.00119693
GOTERM_BP_FAT	GO:0050817~coagulation	9	4.30622	1.89802e-06	KNG1, F13B, F12, C9, F5, PIK3CB, MST1, SERPIND1, PROC	165	70	13588	10.5881	0.00119693
GOTERM_BP_FAT	GO:0007599~hemostasis	9	4.30622	2.11729e-06	KNG1, F13B, F12, C9, F5, PIK3CB, MST1, SERPIND1, PROC	165	71	13588	10.4389	0.000890278
GOTERM_BP_FAT	GO:0016125~sterol metabolic process	9	4.30622	3.93862e-06	SREBF1, APOA2, SC5D, APOA1, HMGCR, INSIG1, APOC1, LIPC, SCAP	165	77	13588	9.6255	0.00124187
GOTERM_BP_FAT	GO:0008202~steroid metabolic process	12	5.74163	3.96169e-06	SREBF1, APOA2, SC5D, APOA1, SERPINA6, HMGCR, INSIG1, APOC1, LIPC, NR5A2, NR1H4, SCAP	165	161	13588	6.138	0.000999433
GOTERM_MF_FAT	GO:0004857~enzyme inhibitor activity	14	6.69856	3.97828e-06	KNG1, SERPINA10, SERPINA11, FETUB, SERPINA1E, APLP2, SERPINF1, ITIH1, SERPINA6, AGT, ITIH4, SERPIND1, ITIH3, ANGPTL3	152	243	13288	5.0366	0.000325172
GOTERM_CC_FAT	GO:0034358~plasma lipoprotein particle	6	2.87081	7.55512e-06	APOA4, APOA2, APOA1, APOC4, APOC1, LIPC	131	27	12504	21.2112	0.000349365
GOTERM_CC_FAT	GO:0032994~protein-lipid complex	6	2.87081	7.55512e-06	APOA4, APOA2, APOA1, APOC4, APOC1, LIPC	131	27	12504	21.2112	0.000349365
GOTERM_BP_FAT	GO:0042060~wound healing	10	4.78469	8.28692e-06	KNG1, F13B, F12, C9, F5, PIK3CB, NF1, MST1, SERPIND1, PROC	165	112	13588	7.35281	0.0017415
GOTERM_BP_FAT	GO:0050878~regulation of body fluid levels	9	4.30622	1.16954e-05	KNG1, F13B, F12, C9, F5, PIK3CB, MST1, SERPIND1, PROC	165	89	13588	8.32768	0.00210631
GOTERM_BP_FAT	GO:0043632~modification-dependent macromolecule catabolic process	20	9.56938	1.19394e-05	ANAPC1, PAN2, USP3, ANAPC5, ANAPC13, CDC23, UBR3, GM15800, MYCBP2, ZYG11B, RNF125, PJA1, KDM2A, WWP2, KLHL9, UBR5, RNF128, USP36, USP25, FBXO9	165	508	13588	3.24219	0.00188169
GOTERM_BP_FAT	GO:0019941~modification-dependent protein catabolic process	20	9.56938	1.19394e-05	ANAPC1, PAN2, USP3, ANAPC5, ANAPC13, CDC23, UBR3, GM15800, MYCBP2, ZYG11B, RNF125, PJA1, KDM2A, WWP2, KLHL9, UBR5, RNF128, USP36, USP25, FBXO9	165	508	13588	3.24219	0.00188169
GOTERM_BP_FAT	GO:0009611~response to wounding	16	7.6555	1.99607e-05	KNG1, F12, C9, MASP2, PIK3CB, NF1, ATRN, MST1, ABHD2, PROC, F13B, ORM1, F5, SERPIND1, CFI, IGFBP4	165	347	13588	3.79719	0.00279504
GOTERM_BP_FAT	GO:0008203~cholesterol metabolic process	8	3.82775	2.07778e-05	SREBF1, APOA2, APOA1, HMGCR, INSIG1, APOC1, LIPC, SCAP	165	70	13588	9.4116	0.00261875
GOTERM_BP_FAT	GO:0051603~proteolysis involved in cellular protein catabolic process	20	9.56938	2.39239e-05	ANAPC1, PAN2, USP3, ANAPC5, ANAPC13, CDC23, UBR3, GM15800, MYCBP2, ZYG11B, RNF125, PJA1, KDM2A, WWP2, KLHL9, UBR5, RNF128, USP36, USP25, FBXO9	165	534	13588	3.08433	0.00274099
GOTERM_BP_FAT	GO:0044257~cellular protein catabolic process	20	9.56938	2.58412e-05	ANAPC1, PAN2, USP3, ANAPC5, ANAPC13, CDC23, UBR3, GM15800, MYCBP2, ZYG11B, RNF125, PJA1, KDM2A, WWP2, KLHL9, UBR5, RNF128, USP36, USP25, FBXO9	165	537	13588	3.0671	0.00271398
GOTERM_BP_FAT	GO:0030163~protein catabolic process	20	9.56938	4.15216e-05	ANAPC1, PAN2, USP3, ANAPC5, ANAPC13, CDC23, UBR3, GM15800, MYCBP2, ZYG11B, RNF125, PJA1, KDM2A, WWP2, KLHL9, UBR5, RNF128, USP36, USP25, FBXO9	165	556	13588	2.96228	0.00402276
GOTERM_BP_FAT	GO:0042304~regulation of fatty acid biosynthetic process	4	1.91388	0.000137474	SREBF1, AGT, INSIG1, SCAP	165	9	13588	36.6007	0.0123167
GOTERM_BP_FAT	GO:0044265~cellular macromolecule catabolic process	20	9.56938	0.00013867	ANAPC1, PAN2, USP3, ANAPC5, ANAPC13, CDC23, UBR3, GM15800, MYCBP2, ZYG11B, RNF125, PJA1, KDM2A, WWP2, KLHL9, UBR5, RNF128, USP36, USP25, FBXO9	165	609	13588	2.70448	0.0115998
GOTERM_BP_FAT	GO:0055092~sterol homeostasis	5	2.39234	0.000248572	APOA2, LIPC, NR5A2, ANGPTL3, NCOR1	165	26	13588	15.8368	0.0194175
GOTERM_BP_FAT	GO:0042632~cholesterol homeostasis	5	2.39234	0.000248572	APOA2, LIPC, NR5A2, ANGPTL3, NCOR1	165	26	13588	15.8368	0.0194175
GOTERM_BP_FAT	GO:0009057~macromolecule catabolic process	20	9.56938	0.000342984	ANAPC1, PAN2, USP3, ANAPC5, ANAPC13, CDC23, UBR3, GM15800, MYCBP2, ZYG11B, RNF125, PJA1, KDM2A, WWP2, KLHL9, UBR5, RNF128, USP36, USP25, FBXO9	165	654	13588	2.51839	0.0251444
GOTERM_MF_FAT	GO:0008134~transcription factor binding	12	5.74163	0.000448557	DCAF6, TRP53BP1, AES, SQSTM1, BRD7, TFB2M, RAD54L2, KAT5, NCOR1, CALCOCO1, NR1H4, TOB1	152	288	13288	3.64254	0.0289159
GOTERM_CC_FAT	GO:0034364~high-density lipoprotein particle	4	1.91388	0.000556959	APOA4, APOA2, APOA1, LIPC	131	16	12504	23.8626	0.0204022
GOTERM_BP_FAT	GO:0055088~lipid homeostasis	5	2.39234	0.000715323	APOA2, LIPC, NR5A2, ANGPTL3, NCOR1	165	34	13588	12.1105	0.0489323
GOTERM_BP_FAT	GO:0030300~regulation of intestinal cholesterol absorption	3	1.43541	0.000855017	APOA4, APOA2, APOA1	165	4	13588	61.7636	0.0552315
GOTERM_BP_FAT	GO:0046486~glycerolipid metabolic process	8	3.82775	0.000956913	PNPLA7, CHKA, PIK3CB, ANG, INSIG1, APOC1, LIPC, ANGPTL3	165	129	13588	5.10707	0.0586216
GOTERM_MF_FAT	GO:0003712~transcription cofactor activity	9	4.30622	0.00104002	DCAF6, AES, SQSTM1, TFB2M, RAD54L2, KAT5, NCOR1, CALCOCO1, TOB1	152	180	13288	4.37105	0.0551323
GOTERM_CC_FAT	GO:0005770~late endosome	5	2.39234	0.00109755	CLCN3, SQSTM1, RNF128, VPS41, SDF4	131	44	12504	10.8466	0.0332928
GOTERM_BP_FAT	GO:0032374~regulation of cholesterol transport	3	1.43541	0.00141372	APOA4, APOA2, APOA1	165	5	13588	49.4109	0.0815043
GOTERM_BP_FAT	GO:0032371~regulation of sterol transport	3	1.43541	0.00141372	APOA4, APOA2, APOA1	165	5	13588	49.4109	0.0815043
GOTERM_BP_FAT	GO:0019217~regulation of fatty acid metabolic process	4	1.91388	0.00145116	SREBF1, AGT, INSIG1, SCAP	165	19	13588	17.3372	0.0799288
GOTERM_BP_FAT	GO:0006639~acylglycerol metabolic process	5	2.39234	0.00174984	ANG, INSIG1, APOC1, LIPC, ANGPTL3	165	43	13588	9.57576	0.091624
GOTERM_BP_FAT	GO:0006638~neutral lipid metabolic process	5	2.39234	0.00207353	ANG, INSIG1, APOC1, LIPC, ANGPTL3	165	45	13588	9.15017	0.103401
GOTERM_BP_FAT	GO:0006662~glycerol ether metabolic process	5	2.39234	0.00207353	ANG, INSIG1, APOC1, LIPC, ANGPTL3	165	45	13588	9.15017	0.103401
GOTERM_BP_FAT	GO:0044058~regulation of digestive system process	3	1.43541	0.00210377	APOA4, APOA2, APOA1	165	6	13588	41.1758	0.100854
GOTERM_BP_FAT	GO:0032368~regulation of lipid transport	3	1.43541	0.00210377	APOA4, APOA2, APOA1	165	6	13588	41.1758	0.100854
GOTERM_BP_FAT	GO:0046890~regulation of lipid biosynthetic process	4	1.91388	0.00224589	SREBF1, AGT, INSIG1, SCAP	165	22	13588	14.973	0.10339
GOTERM_BP_FAT	GO:0010565~regulation of cellular ketone metabolic process	4	1.91388	0.00256006	SREBF1, AGT, INSIG1, SCAP	165	23	13588	14.322	0.112913
GOTERM_BP_FAT	GO:0018904~organic ether metabolic process	5	2.39234	0.00263322	ANG, INSIG1, APOC1, LIPC, ANGPTL3	165	48	13588	8.57828	0.11205
GOTERM_MF_FAT	GO:0008236~serine-type peptidase activity	9	4.30622	0.00291229	F12, MASP2, MST1, DPP8, CFI, PCSK6, HGFAC, PROC, HABP2	152	212	13288	3.71127	0.12737
GOTERM_BP_FAT	GO:0030212~hyaluronan metabolic process	3	1.43541	0.00292196	ITIH1, ITIH4, ITIH3	165	7	13588	35.2935	0.119567
GOTERM_BP_FAT	GO:0022402~cell cycle process	13	6.2201	0.00292298	ANAPC1, MAD1L1, SPIN1, CGRRF1, ANAPC5, ANAPC13, CDC23, KLHDC3, NIPBL, ZFP655, ZWINT, ERN1, DST	165	393	13588	2.7241	0.11586
GOTERM_MF_FAT	GO:0017171~serine hydrolase activity	9	4.30622	0.00299744	F12, MASP2, MST1, DPP8, CFI, PCSK6, HGFAC, PROC, HABP2	152	213	13288	3.69385	0.115475
GOTERM_BP_FAT	GO:0006869~lipid transport	7	3.34928	0.0031879	APOA4, RBP4, APOA2, APOA1, APOC4, APOC1, LIPC	165	119	13588	4.84421	0.121892
GOTERM_BP_FAT	GO:0040008~regulation of growth	10	4.78469	0.00390738	RBP4, AES, CGRRF1, AGT, ATRN, MORF4L2, IGFBP1, KAT5, NCOR1, IGFBP4	165	256	13588	3.21686	0.14307
GOTERM_BP_FAT	GO:0010876~lipid localization	7	3.34928	0.00456124	APOA4, RBP4, APOA2, APOA1, APOC4, APOC1, LIPC	165	128	13588	4.5036	0.160402
GOTERM_BP_FAT	GO:0048878~chemical homeostasis	12	5.74163	0.00477774	ATXN1, CYB5R4, APOA2, HAMP, PIK3CB, NF1, IGF1, LIPC, NR5A2, ANGPTL3, NCOR1, APLP2	165	365	13588	2.70745	0.162859
GOTERM_BP_FAT	GO:0019216~regulation of lipid metabolic process	5	2.39234	0.00523155	SREBF1, AGT, INSIG1, ANGPTL3, SCAP	165	58	13588	7.09927	0.172321
GOTERM_BP_FAT	GO:0016126~sterol biosynthetic process	4	1.91388	0.00551776	SC5D, APOA1, HMGCR, INSIG1	165	30	13588	10.9802	0.176312
GOTERM_MF_FAT	GO:0004252~serine-type endopeptidase activity	8	3.82775	0.00583057	F12, MASP2, MST1, CFI, PCSK6, HGFAC, PROC, HABP2	152	189	13288	3.70036	0.191411
GOTERM_CC_FAT	GO:0044427~chromosomal part	10	4.78469	0.00594363	MAD1L1, TRP53BP1, NDEL1, ZWINT, CHD1, KAT5, BAZ2A, CALCOCO1, SUDS3, KLHDC3	131	318	12504	3.00158	0.145766
GOTERM_MF_FAT	GO:0008289~lipid binding	11	5.26316	0.00604439	APOA4, RBP4, APOA2, PITPNM2, APOA1, SERPINA6, ARHGAP29, LIPC, NR5A2, PRKD3, SCAP	152	345	13288	2.78734	0.179836
GOTERM_BP_FAT	GO:0016568~chromatin modification	9	4.30622	0.00788027	KDM2A, MORF4L2, CHD1, TLK1, SETD2, KAT5, NCOR1, BAZ2A, SUDS3	165	236	13588	3.14052	0.236503
GOTERM_MF_FAT	GO:0070011~peptidase activity, acting on L-amino acid peptides	15	7.17703	0.00876628	F12, USP3, MASP2, MST1, PROC, CPN1, ECE1, USP36, DPP8, CFI, PCSK6, USP25, HGFAC, ADAM9, HABP2	152	603	13288	2.17465	0.230294
GOTERM_BP_FAT	GO:0046470~phosphatidylcholine metabolic process	3	1.43541	0.0088264	PNPLA7, CHKA, LIPC	165	12	13588	20.5879	0.255044
GOTERM_MF_FAT	GO:0046914~transition metal ion binding	43	20.5742	0.0091254	CYB5R4, SC5D, GALNT1, USP3, ZMYND8, MYCBP2, CPN1, CXXC1, RNF125, ECE1, SQSTM1, ANG, RNF128, RNFT1, ZFP523, PDE8A, CYHR1, BAZ2A, NR1H4, RNF13, ADAM9, EGR1, ZDHHC4, CGRRF1, UBR3, VPS41, ARHGAP29, KAT5, TAX1BP1, CYP4A10, PJA1, PHF3, ZFP655, KDM2A, F5, ZFP771, UBR5, SLU7, NR5A2, CYP4A14, PRKD3, ZFP825, ADAR	152	2608	13288	1.44137	0.22105
GOTERM_BP_FAT	GO:0006641~triglyceride metabolic process	4	1.91388	0.00920566	INSIG1, APOC1, LIPC, ANGPTL3	165	36	13588	9.15017	0.258637
GOTERM_BP_FAT	GO:0051336~regulation of hydrolase activity	8	3.82775	0.00973933	APOA2, APOA1, NDEL1, C9, ANG, NF1, ERN1, ANGPTL3	165	196	13588	3.36129	0.265659
GOTERM_MF_FAT	GO:0008270~zinc ion binding	36	17.2249	0.0114034	USP3, ZMYND8, MYCBP2, CPN1, CXXC1, RNF125, ECE1, SQSTM1, RNF128, RNFT1, ZFP523, CYHR1, BAZ2A, NR1H4, RNF13, ADAM9, EGR1, ZDHHC4, CGRRF1, UBR3, VPS41, ARHGAP29, KAT5, TAX1BP1, CYP4A10, PJA1, PHF3, ZFP655, KDM2A, ZFP771, UBR5, SLU7, NR5A2, PRKD3, ZFP825, ADAR	152	2105	13288	1.49509	0.250603
GOTERM_MF_FAT	GO:0008233~peptidase activity	15	7.17703	0.0123809	F12, USP3, MASP2, MST1, PROC, CPN1, ECE1, USP36, DPP8, CFI, PCSK6, USP25, HGFAC, ADAM9, HABP2	152	629	13288	2.08476	0.252475
GOTERM_BP_FAT	GO:0050810~regulation of steroid biosynthetic process	3	1.43541	0.0155493	SREBF1, INSIG1, SCAP	165	16	13588	15.4409	0.382684
GOTERM_BP_FAT	GO:0051345~positive regulation of hydrolase activity	5	2.39234	0.0165869	NDEL1, C9, ANG, NF1, ERN1	165	81	13588	5.08343	0.39503
GOTERM_CC_FAT	GO:0005694~chromosome	10	4.78469	0.0171013	MAD1L1, TRP53BP1, NDEL1, ZWINT, CHD1, KAT5, BAZ2A, CALCOCO1, SUDS3, KLHDC3	131	378	12504	2.52514	0.328934
GOTERM_CC_FAT	GO:0000777~condensed chromosome kinetochore	4	1.91388	0.0176283	MAD1L1, TRP53BP1, NDEL1, ZWINT	131	53	12504	7.2038	0.306213
GOTERM_BP_FAT	GO:0007167~enzyme linked receptor protein signaling pathway	9	4.30622	0.0178033	MAP3K7, ERBB3, SOS1, MET, GFRA1, IGF1, ADAM9, TOB1, DVL1	165	273	13588	2.71489	0.409753
GOTERM_BP_FAT	GO:0022403~cell cycle phase	10	4.78469	0.0181094	ANAPC1, MAD1L1, SPIN1, ZFP655, NIPBL, ANAPC5, ANAPC13, ZWINT, CDC23, KLHDC3	165	328	13588	2.51072	0.407954
GOTERM_BP_FAT	GO:0010817~regulation of hormone levels	6	2.87081	0.0194452	CYB5R4, RBP4, APOA1, ECE1, SERPINA6, AGT	165	128	13588	3.86023	0.423455
GOTERM_BP_FAT	GO:0042439~ethanolamine and derivative metabolic process	3	1.43541	0.0195157	PNPLA7, CHKA, LIPC	165	18	13588	13.7253	0.417661
GOTERM_BP_FAT	GO:0010001~glial cell differentiation	4	1.91388	0.0200812	ERBB3, AGT, NF1, IGF1	165	48	13588	6.86263	0.419977
GOTERM_BP_FAT	GO:0000279~M phase	9	4.30622	0.021566	ANAPC1, MAD1L1, SPIN1, NIPBL, ANAPC5, ANAPC13, ZWINT, CDC23, KLHDC3	165	283	13588	2.61895	0.436287
GOTERM_MF_FAT	GO:0018685~alkane 1-monooxygenase activity	2	0.956938	0.022599	CYP4A10, CYP4A14	152	2	13288	87.4211	0.392443
GOTERM_MF_FAT	GO:0008034~lipoprotein binding	3	1.43541	0.0233871	APOA2, APOA1, COLEC12	152	21	13288	12.4887	0.383472
GOTERM_BP_FAT	GO:0042445~hormone metabolic process	5	2.39234	0.0234543	RBP4, APOA1, ECE1, SERPINA6, AGT	165	90	13588	4.57508	0.457335
GOTERM_CC_FAT	GO:0000779~condensed chromosome, centromeric region	4	1.91388	0.0244414	MAD1L1, TRP53BP1, NDEL1, ZWINT	131	60	12504	6.36336	0.367316
GOTERM_BP_FAT	GO:0042063~gliogenesis	4	1.91388	0.0247821	ERBB3, AGT, NF1, IGF1	165	52	13588	6.33473	0.469207
GOTERM_CC_FAT	GO:0000776~kinetochore	4	1.91388	0.0266138	MAD1L1, TRP53BP1, NDEL1, ZWINT	131	62	12504	6.15809	0.364702
GOTERM_BP_FAT	GO:0000280~nuclear division	7	3.34928	0.0277664	ANAPC1, MAD1L1, NIPBL, ANAPC5, ANAPC13, ZWINT, CDC23	165	190	13588	3.034	0.501824
GOTERM_BP_FAT	GO:0007067~mitosis	7	3.34928	0.0277664	ANAPC1, MAD1L1, NIPBL, ANAPC5, ANAPC13, ZWINT, CDC23	165	190	13588	3.034	0.501824
GOTERM_MF_FAT	GO:0046872~metal ion binding	56	26.7943	0.028054	CYB5R4, SC5D, MASP2, MAP3K7, ANG, ITIH4, PDE8A, CYHR1, ADAM9, EGR1, ZDHHC4, CGRRF1, UBR3, COLEC12, VPS41, ARHGAP29, PROC, PJA1, PITPNM2, ZFP655, F5, KDM2A, UBR5, ERN1, SLU7, DST, PRKD3, ZFP825, SLC38A4, GALNT1, USP3, MST1, SLC38A10, ZMYND8, MYCBP2, CPN1, CXXC1, RNF125, ECE1, SQSTM1, RNF128, RNFT1, ZFP523, SDF4, BAZ2A, NR1H4, RNF13, TAOK2, KAT5, TAX1BP1, CYP4A10, PHF3, ZFP771, CYP4A14, NR5A2, ADAR	152	3850	13288	1.27158	0.421514
GOTERM_MF_FAT	GO:0043167~ion binding	57	27.2727	0.0282366	CYB5R4, SC5D, MASP2, MAP3K7, ANG, ITIH4, PDE8A, CYHR1, ADAM9, EGR1, ZDHHC4, CGRRF1, UBR3, COLEC12, VPS41, ARHGAP29, PROC, PJA1, PITPNM2, ZFP655, F5, KDM2A, UBR5, ERN1, SLU7, DST, PRKD3, ZFP825, SLC38A4, GALNT1, CLCN3, USP3, MST1, SLC38A10, ZMYND8, MYCBP2, CPN1, CXXC1, RNF125, ECE1, SQSTM1, RNF128, RNFT1, ZFP523, SDF4, BAZ2A, NR1H4, RNF13, TAOK2, KAT5, TAX1BP1, CYP4A10, PHF3, ZFP771, CYP4A14, NR5A…	152	3934	13288	1.26665	0.405685
GOTERM_BP_FAT	GO:0051346~negative regulation of hydrolase activity	3	1.43541	0.0285545	APOA2, APOA1, ANGPTL3	165	22	13588	11.2298	0.504943
GOTERM_BP_FAT	GO:0019218~regulation of steroid metabolic process	3	1.43541	0.0285545	SREBF1, INSIG1, SCAP	165	22	13588	11.2298	0.504943
GOTERM_CC_FAT	GO:0000785~chromatin	6	2.87081	0.0288659	CHD1, KAT5, BAZ2A, CALCOCO1, SUDS3, KLHDC3	131	165	12504	3.47092	0.363369
GOTERM_BP_FAT	GO:0000087~M phase of mitotic cell cycle	7	3.34928	0.0302994	ANAPC1, MAD1L1, NIPBL, ANAPC5, ANAPC13, ZWINT, CDC23	165	194	13588	2.97145	0.519354
GOTERM_BP_FAT	GO:0009416~response to light stimulus	5	2.39234	0.030818	ATXN1, RBP4, HMGCR, NF1, SDF4	165	98	13588	4.20161	0.518841
GOTERM_BP_FAT	GO:0006695~cholesterol biosynthetic process	3	1.43541	0.0310301	APOA1, HMGCR, INSIG1	165	23	13588	10.7415	0.514842
GOTERM_MF_FAT	GO:0008017~microtubule binding	4	1.91388	0.0320613	NDEL1, NF1, VPS41, DST	152	61	13288	5.73253	0.429265
GOTERM_BP_FAT	GO:0048285~organelle fission	7	3.34928	0.0323269	ANAPC1, MAD1L1, NIPBL, ANAPC5, ANAPC13, ZWINT, CDC23	165	197	13588	2.9262	0.523146
GOTERM_MF_FAT	GO:0043169~cation binding	56	26.7943	0.0331156	CYB5R4, SC5D, MASP2, MAP3K7, ANG, ITIH4, PDE8A, CYHR1, ADAM9, EGR1, ZDHHC4, CGRRF1, UBR3, COLEC12, VPS41, ARHGAP29, PROC, PJA1, PITPNM2, ZFP655, F5, KDM2A, UBR5, ERN1, SLU7, DST, PRKD3, ZFP825, SLC38A4, GALNT1, USP3, MST1, SLC38A10, ZMYND8, MYCBP2, CPN1, CXXC1, RNF125, ECE1, SQSTM1, RNF128, RNFT1, ZFP523, SDF4, BAZ2A, NR1H4, RNF13, TAOK2, KAT5, TAX1BP1, CYP4A10, PHF3, ZFP771, CYP4A14, NR5A2, ADAR	152	3885	13288	1.26012	0.423401
GOTERM_BP_FAT	GO:0006350~transcription	31	14.8325	0.0334576	MORF4L2, MED24, CALCOCO1, MYCBP2, CXXC1, TRP53BP1, AES, ANG, MIER1, ZFP523, TFB2M, GTF3C2, GTF3C1, BAZ2A, NR1H4, SREBF1, EGR1, AFF4, KAT5, CYP4A10, POLRMT, PHF3, PAPOLA, KDM2A, ZFP771, ERN1, NR5A2, NCOR1, SUDS3, ZFP825, ADAR	165	1772	13588	1.44069	0.529255
GOTERM_BP_FAT	GO:0045834~positive regulation of lipid metabolic process	3	1.43541	0.0335874	SREBF1, AGT, ANGPTL3	165	24	13588	10.2939	0.524492
GOTERM_BP_FAT	GO:0007049~cell cycle	14	6.69856	0.033805	ANAPC1, MAD1L1, SPIN1, CGRRF1, ANAPC5, ANAPC13, CDC23, KLHDC3, NIPBL, ZFP655, ZWINT, ERN1, TLK1, DST	165	611	13588	1.88694	0.520777
GOTERM_BP_FAT	GO:0043086~negative regulation of catalytic activity	5	2.39234	0.0338927	APOA2, APOA1, HMGCR, NF1, ANGPTL3	165	101	13588	4.07681	0.515791
GOTERM_BP_FAT	GO:0060192~negative regulation of lipase activity	2	0.956938	0.0357758	APOA2, ANGPTL3	165	3	13588	54.901	0.529384
GOTERM_BP_FAT	GO:0008090~retrograde axon cargo transport	2	0.956938	0.0357758	NDEL1, DST	165	3	13588	54.901	0.529384
GOTERM_BP_FAT	GO:0006325~chromatin organization	9	4.30622	0.0373457	KDM2A, MORF4L2, CHD1, TLK1, SETD2, KAT5, NCOR1, BAZ2A, SUDS3	165	315	13588	2.3529	0.539169
GOTERM_BP_FAT	GO:0043085~positive regulation of catalytic activity	8	3.82775	0.0390678	APOA1, NDEL1, C9, ANG, NF1, MET, ERN1, GCGR	165	261	13588	2.52418	0.549903
GOTERM_BP_FAT	GO:0006397~mRNA processing	8	3.82775	0.0397494	PAN2, PAPOLA, PAPD4, ERN1, THOC7, SLU7, 1110037F02RIK, ADAR	165	262	13588	2.51455	0.550586
GOTERM_BP_FAT	GO:0045087~innate immune response	5	2.39234	0.0405611	APOA4, C9, MASP2, TBK1, CFI	165	107	13588	3.8482	0.552432
GOTERM_MF_FAT	GO:0016881~acid-amino acid ligase activity	6	2.87081	0.0413373	PJA1, WWP2, UBR5, RNF128, UBR3, GM15800	152	166	13288	3.1598	0.481784
GOTERM_BP_FAT	GO:0001666~response to hypoxia	4	1.91388	0.0421157	ECE1, ANG, NF1, SCAP	165	64	13588	5.14697	0.560779
GOTERM_BP_FAT	GO:0051605~protein maturation by peptide bond cleavage	4	1.91388	0.043775	ECE1, C9, MASP2, CFI	165	65	13588	5.06779	0.569639
GOTERM_BP_FAT	GO:0070482~response to oxygen levels	4	1.91388	0.043775	ECE1, ANG, NF1, SCAP	165	65	13588	5.06779	0.569639
GOTERM_MF_FAT	GO:0004221~ubiquitin thiolesterase activity	4	1.91388	0.0469513	PAN2, USP3, USP36, USP25	152	71	13288	4.92513	0.510701
GOTERM_BP_FAT	GO:0045723~positive regulation of fatty acid biosynthetic process	2	0.956938	0.047416	SREBF1, AGT	165	4	13588	41.1758	0.594053
GOTERM_BP_FAT	GO:0008542~visual learning	3	1.43541	0.047519	ATXN1, HMGCR, NF1	165	29	13588	8.51912	0.589526
GOTERM_BP_FAT	GO:0007242~intracellular signaling cascade	18	8.61244	0.0501132	PIK3CB, NF1, MET, ARHGAP29, KAT5, GCGR, CALCOCO1, DNMBP, DEPDC5, DVL1, MAP3K7, MAP4K3, SOS1, UBR5, TLK1, RAPGEF2, SPATA13, PRKD3	165	915	13588	1.62003	0.604219
GOTERM_BP_FAT	GO:0006958~complement activation, classical pathway	3	1.43541	0.050519	C9, MASP2, CFI	165	30	13588	8.23515	0.602052
GOTERM_BP_FAT	GO:0007422~peripheral nervous system development	3	1.43541	0.050519	ERBB3, AGT, NF1	165	30	13588	8.23515	0.602052
GOTERM_MF_FAT	GO:0004175~endopeptidase activity	10	4.78469	0.0509534	F12, ECE1, MASP2, MST1, CFI, PCSK6, HGFAC, ADAM9, PROC, HABP2	152	421	13288	2.07651	0.524569
GOTERM_CC_FAT	GO:0012505~endomembrane system	11	5.26316	0.0521033	PNPLA7, MAD1L1, ST6GALNAC6, CLCN3, NDEL1, ST3GAL5, HMGCR, DENND1A, ERN1, CYHR1, SCAP	131	535	12504	1.96253	0.533028
GOTERM_BP_FAT	GO:0009101~glycoprotein biosynthetic process	5	2.39234	0.0532163	ST6GALNAC6, GALNT1, ST3GAL5, IGF1, LIPC	165	117	13588	3.5193	0.616532
GOTERM_BP_FAT	GO:0007632~visual behavior	3	1.43541	0.0535855	ATXN1, HMGCR, NF1	165	31	13588	7.9695	0.614075
GOTERM_BP_FAT	GO:0051301~cell division	8	3.82775	0.0541997	ANAPC1, MAD1L1, RBP4, ANAPC5, PIK3CB, ANAPC13, ZWINT, CDC23	165	281	13588	2.34453	0.613382
GOTERM_BP_FAT	GO:0006694~steroid biosynthetic process	4	1.91388	0.0544015	SC5D, APOA1, HMGCR, INSIG1	165	71	13588	4.63952	0.609855
GOTERM_BP_FAT	GO:0006954~inflammatory response	7	3.34928	0.055348	KNG1, ORM1, C9, MASP2, ATRN, CFI, IGFBP4	165	225	13588	2.56205	0.611508
GOTERM_MF_FAT	GO:0015631~tubulin binding	4	1.91388	0.0554658	NDEL1, NF1, VPS41, DST	152	76	13288	4.60111	0.540441
GOTERM_MF_FAT	GO:0016713~oxidoreductase activity, acting on paired donors, with incorporation or reduction of molecular oxygen, reduced iron-sulfur protein as one donor, and incorporation of one atom of oxygen	2	0.956938	0.0555496	CYP4A10, CYP4A14	152	5	13288	34.9684	0.526475
GOTERM_MF_FAT	GO:0004652~polynucleotide adenylyltransferase activity	2	0.956938	0.0555496	PAPOLA, PAPD4	152	5	13288	34.9684	0.526475
GOTERM_BP_FAT	GO:0051276~chromosome organization	10	4.78469	0.0563374	NIPBL, KDM2A, MORF4L2, CHD1, TLK1, SETD2, KAT5, NCOR1, BAZ2A, SUDS3	165	404	13588	2.0384	0.613405
GOTERM_BP_FAT	GO:0060191~regulation of lipase activity	3	1.43541	0.0567163	APOA2, ANG, ANGPTL3	165	32	13588	7.72045	0.6112
GOTERM_MF_FAT	GO:0060589~nucleoside-triphosphatase regulator activity	9	4.30622	0.0582069	DLC1, MAP4K3, GRPEL2, SOS1, NF1, ARHGAP29, RAPGEF2, SPATA13, DNMBP	152	367	13288	2.14384	0.529629
GOTERM_BP_FAT	GO:0042157~lipoprotein metabolic process	4	1.91388	0.0641097	APOA4, APOA2, APOA1, APOC1	165	76	13588	4.33429	0.653002
GOTERM_MF_FAT	GO:0008035~high-density lipoprotein binding	2	0.956938	0.0662861	APOA2, APOA1	152	6	13288	29.1404	0.564231
GOTERM_BP_FAT	GO:0002455~humoral immune response mediated by circulating immunoglobulin	3	1.43541	0.0664752	C9, MASP2, CFI	165	35	13588	7.0587	0.662141
GOTERM_MF_FAT	GO:0019904~protein domain specific binding	6	2.87081	0.0680271	CLCN3, SQSTM1, SOS1, DENND1A, NCOR1, ADAM9	152	192	13288	2.73191	0.560788
GOTERM_MF_FAT	GO:0005088~Ras guanyl-nucleotide exchange factor activity	4	1.91388	0.0685257	SOS1, RAPGEF2, SPATA13, DNMBP	152	83	13288	4.21306	0.550867
GOTERM_MF_FAT	GO:0016879~ligase activity, forming carbon-nitrogen bonds	6	2.87081	0.0692276	PJA1, WWP2, UBR5, RNF128, UBR3, GM15800	152	193	13288	2.71775	0.542497
GOTERM_BP_FAT	GO:0006956~complement activation	3	1.43541	0.069844	C9, MASP2, CFI	165	36	13588	6.86263	0.676338
GOTERM_BP_FAT	GO:0002541~activation of plasma proteins involved in acute inflammatory response	3	1.43541	0.069844	C9, MASP2, CFI	165	36	13588	6.86263	0.676338
GOTERM_BP_FAT	GO:0014002~astrocyte development	2	0.956938	0.0702791	AGT, NF1	165	6	13588	27.4505	0.67421
GOTERM_BP_FAT	GO:0006576~biogenic amine metabolic process	4	1.91388	0.0724107	PNPLA7, CHKA, PAOX, LIPC	165	80	13588	4.11758	0.681104
GOTERM_BP_FAT	GO:0016071~mRNA metabolic process	8	3.82775	0.0735796	PAN2, PAPOLA, PAPD4, ERN1, THOC7, SLU7, 1110037F02RIK, ADAR	165	302	13588	2.1815	0.682801
GOTERM_BP_FAT	GO:0002526~acute inflammatory response	4	1.91388	0.0745578	ORM1, C9, MASP2, CFI	165	81	13588	4.06674	0.683491
GOTERM_BP_FAT	GO:0000278~mitotic cell cycle	7	3.34928	0.0754491	ANAPC1, MAD1L1, NIPBL, ANAPC5, ANAPC13, ZWINT, CDC23	165	244	13588	2.36254	0.683733
GOTERM_BP_FAT	GO:0044092~negative regulation of molecular function	5	2.39234	0.0757572	APOA2, APOA1, HMGCR, NF1, ANGPTL3	165	132	13588	3.11938	0.681066
GOTERM_BP_FAT	GO:0031327~negative regulation of cellular biosynthetic process	10	4.78469	0.0766771	ATXN1, EGR1, AES, ANG, PAIP2, RNF128, INSIG1, NCOR1, BAZ2A, SUDS3	165	430	13588	1.91515	0.681478
GOTERM_BP_FAT	GO:0044093~positive regulation of molecular function	8	3.82775	0.0776831	APOA1, NDEL1, C9, ANG, NF1, MET, ERN1, GCGR	165	306	13588	2.15298	0.682306
GOTERM_BP_FAT	GO:0009890~negative regulation of biosynthetic process	10	4.78469	0.0801613	ATXN1, EGR1, AES, ANG, PAIP2, RNF128, INSIG1, NCOR1, BAZ2A, SUDS3	165	434	13588	1.8975	0.690146
GOTERM_CC_FAT	GO:0060053~neurofilament cytoskeleton	2	0.956938	0.0802306	NDEL1, DST	131	8	12504	23.8626	0.668836
GOTERM_BP_FAT	GO:0045923~positive regulation of fatty acid metabolic process	2	0.956938	0.0815053	SREBF1, AGT	165	7	13588	23.529	0.692431
GOTERM_CC_FAT	GO:0031410~cytoplasmic vesicle	10	4.78469	0.0826394	SREBF1, CLCN3, ECE1, TAOK2, F5, SERPINF1, DENND1A, DST, SCAP, DVL1	131	508	12504	1.87894	0.654861
GOTERM_BP_FAT	GO:0006396~RNA processing	10	4.78469	0.0828371	ZFC3H1, PAN2, PAPOLA, PAPD4, ERN1, THOC7, TFB2M, SLU7, 1110037F02RIK, ADAR	165	437	13588	1.88447	0.694604
GOTERM_BP_FAT	GO:0007169~transmembrane receptor protein tyrosine kinase signaling pathway	6	2.87081	0.0829448	ERBB3, SOS1, MET, GFRA1, IGF1, DVL1	165	192	13588	2.57348	0.691176
GOTERM_BP_FAT	GO:0030203~glycosaminoglycan metabolic process	3	1.43541	0.0838497	ITIH1, ITIH4, ITIH3	165	40	13588	6.17636	0.691409
GOTERM_BP_FAT	GO:0002253~activation of immune response	4	1.91388	0.0857085	C9, MASP2, TBK1, CFI	165	86	13588	3.8303	0.695883
GOTERM_BP_FAT	GO:0035023~regulation of Rho protein signal transduction	4	1.91388	0.0857085	NDEL1, SOS1, SPATA13, DNMBP	165	86	13588	3.8303	0.695883
GOTERM_BP_FAT	GO:0006650~glycerophospholipid metabolic process	4	1.91388	0.0903567	PNPLA7, CHKA, PIK3CB, LIPC	165	88	13588	3.74325	0.712043
GOTERM_BP_FAT	GO:0006511~ubiquitin-dependent protein catabolic process	5	2.39234	0.0912516	PAN2, USP3, UBR3, USP36, USP25	165	141	13588	2.92027	0.712036
GOTERM_BP_FAT	GO:0006575~cellular amino acid derivative metabolic process	5	2.39234	0.0912516	PNPLA7, CHKA, PAOX, LIPC, VNN3	165	141	13588	2.92027	0.712036
GOTERM_CC_FAT	GO:0031982~vesicle	10	4.78469	0.0914428	SREBF1, CLCN3, ECE1, TAOK2, F5, SERPINF1, DENND1A, DST, SCAP, DVL1	131	519	12504	1.83912	0.67005
GOTERM_BP_FAT	GO:0048708~astrocyte differentiation	2	0.956938	0.0925968	AGT, NF1	165	8	13588	20.5879	0.713865
GOTERM_BP_FAT	GO:0045540~regulation of cholesterol biosynthetic process	2	0.956938	0.0925968	SREBF1, SCAP	165	8	13588	20.5879	0.713865
GOTERM_BP_FAT	GO:0046889~positive regulation of lipid biosynthetic process	2	0.956938	0.0925968	SREBF1, AGT	165	8	13588	20.5879	0.713865
GOTERM_BP_FAT	GO:0007611~learning or memory	4	1.91388	0.0927196	ATXN1, EGR1, HMGCR, NF1	165	89	13588	3.70119	0.710725
GOTERM_BP_FAT	GO:0006952~defense response	10	4.78469	0.0931074	KNG1, APOA4, ORM1, C9, HAMP, MASP2, TBK1, ATRN, CFI, IGFBP4	165	448	13588	1.8382	0.70869
GOTERM_BP_FAT	GO:0051338~regulation of transferase activity	6	2.87081	0.094106	APOA1, HMGCR, NF1, MET, ERN1, APLP2	165	199	13588	2.48296	0.709143
GOTERM_CC_FAT	GO:0005777~peroxisome	4	1.91388	0.0941117	PAOX, HMGCR, AKAP11, GTF3C2	131	104	12504	3.67117	0.658908
GOTERM_CC_FAT	GO:0042579~microbody	4	1.91388	0.0941117	PAOX, HMGCR, AKAP11, GTF3C2	131	104	12504	3.67117	0.658908
GOTERM_BP_FAT	GO:0009314~response to radiation	5	2.39234	0.0948865	ATXN1, RBP4, HMGCR, NF1, SDF4	165	143	13588	2.87942	0.708723
GOTERM_BP_FAT	GO:0032880~regulation of protein localization	4	1.91388	0.0951081	RBP4, ANG, NF1, MYCBP2	165	90	13588	3.66007	0.706097
GOTERM_BP_FAT	GO:0016485~protein processing	4	1.91388	0.0951081	ECE1, C9, MASP2, CFI	165	90	13588	3.66007	0.706097
GOTERM_BP_FAT	GO:0042592~homeostatic process	12	5.74163	0.0959994	ATXN1, CYB5R4, APOA2, HAMP, PIK3CB, NF1, IGF1, LIPC, NR5A2, ANGPTL3, NCOR1, APLP2	165	584	13588	1.69215	0.706151
GOTERM_CC_FAT	GO:0005794~Golgi apparatus	12	5.74163	0.0979147	SREBF1, SERINC3, ST6GALNAC6, GALNT1, CLCN3, ECE1, XYLT2, ST3GAL5, RNF128, SDF4, SCAP, DNMBP	131	682	12504	1.67948	0.653227
GOTERM_CC_FAT	GO:0034361~very-low-density lipoprotein particle	2	0.956938	0.0992691	APOC4, APOC1	131	10	12504	19.0901	0.638674
GOTERM_CC_FAT	GO:0034385~triglyceride-rich lipoprotein particle	2	0.956938	0.0992691	APOC4, APOC1	131	10	12504	19.0901	0.638674

## Sheet: HC_ProteinUp
Category	Term	Count	%	PValue	Genes	List Total	Pop Hits	Pop Total	Fold Enrichment	Benjamini
GOTERM_CC_FAT	GO:0005739~mitochondrion	104	47.2727	5.30331e-59	MRPS36, ALDH1L1, LDHD, GCAT, MPV17, BPHL, GOT2, PECR, CISD1, SND1, HRSP12, RAB24, SPR, AKR7A5, ALDH6A1, ACAA2, SUCLG1, LYRM4, QDPR, COX6C, NME2, NNT, NME1, ATP5C1, MDH2, MDH1, HSD17B10, GLUD1, ISOC2A, ACAT2, ACAT1, HADHB, IVD, IDH2, ALDH4A1, IDH1, HSPE1, FH1, FAHD2A, ATP5J2, MRPS25, PHB, FDXR, AK2, DLAT, CPS1, VDAC3, VDAC1, TST, SLC25A12, NIPSNAP1, ALDH2, HDHD3, HSPD1, UQCRC2, CYB5R3, UQCRC1, ATP…	167	1322	12504	5.89026	1.13491e-56
GOTERM_CC_FAT	GO:0044429~mitochondrial part	63	28.6364	5.52378e-43	MRPS36, CYB5R3, UQCRC2, UQCRC1, ATP5B, GCAT, MPV17, GOT2, CISD1, MCCC1, ATP5L, ATP5O, SARDH, ATP5K, ACAA2, AIFM1, ACADS, SLC25A5, OTC, SUCLG1, CYCS, CBR4, ACADL, COX6C, NNT, ALDH1B1, ATP5C1, MDH2, TUFM, HSD17B10, GLUD1, ECHS1, TIMM13, ACAT1, HADHB, IVD, IDH2, ALDH4A1, HSPE1, ETFB, ETFA, NDUFA5, ATP5J2, COX7A2, MRPS25, PHB, CS, FDXR, AK2, DLAT, VDAC3, VDAC1, SOD2, SLC25A12, TST, DBT, PCX, ACSM1, N…	167	524	12504	9.00206	5.91045e-41
GOTERM_BP_FAT	GO:0055114~oxidation reduction	60	27.2727	1.6556e-33	CYB5R3, UQCRC2, ALDH1L1, UQCRC1, LDHD, AKR1C12, PRDX1, RDH9, PECR, SPR, AKR7A5, ACAD9, SARDH, NQO2, ALDH6A1, AIFM1, ALDH5A1, ACADS, CYCS, QDPR, CBR4, DECR1, GRHPR, ACADL, DHDH, ALDH7A1, NNT, ALDH1B1, PRDX6, MDH2, MDH1, HSD17B10, PYCRL, SORD, GLUD1, ALDH1A1, CBR1, IVD, ADH1, FASN, IDH2, IDH1, ALDH4A1, ALDH1A7, ETFB, ETFA, NDUFA5, FDXR, CYB5, CRYZ, SOD1, SOD2, SLC25A12, DBT, DHFR, UOX, AKR1B3, AKR1…	178	672	13588	6.81581	1.76322e-30
GOTERM_CC_FAT	GO:0019866~organelle inner membrane	43	19.5455	7.8754e-31	TUFM, UQCRC2, CYB5R3, HSD17B10, UQCRC1, LMNB2, ATP5B, GLUD1, GCAT, MPV17, TIMM13, ACAT1, HADHB, GOT2, MCCC1, IDH2, ATP5L, ATP5O, ATP5K, NDUFA5, ACAA2, ATP5J2, COX7A2, SLC25A5, PHB, SUCLG1, OTC, FDXR, AK2, VDAC3, COX6C, VDAC1, SOD2, SLC25A12, TST, PCX, NNT, NIPSNAP1, ATP5C1, HSPD1, ATP5A1, MDH2, MGST1	167	312	12504	10.3192	5.61778e-29
GOTERM_CC_FAT	GO:0005743~mitochondrial inner membrane	42	19.0909	1.37298e-30	TUFM, UQCRC2, CYB5R3, HSD17B10, UQCRC1, ATP5B, GLUD1, GCAT, MPV17, TIMM13, ACAT1, HADHB, GOT2, MCCC1, IDH2, ATP5L, ATP5O, ATP5K, NDUFA5, ACAA2, ATP5J2, COX7A2, SLC25A5, PHB, SUCLG1, OTC, FDXR, AK2, VDAC3, COX6C, VDAC1, SOD2, SLC25A12, TST, PCX, NNT, NIPSNAP1, ATP5C1, HSPD1, ATP5A1, MDH2, MGST1	167	296	12504	10.624	7.34544e-29
GOTERM_CC_FAT	GO:0031966~mitochondrial membrane	44	20	5.63085e-29	TUFM, UQCRC2, CYB5R3, HSD17B10, UQCRC1, ATP5B, GLUD1, GCAT, MPV17, TIMM13, ACAT1, HADHB, GOT2, CISD1, MCCC1, IDH2, ATP5L, ATP5O, ATP5K, NDUFA5, ACAA2, ATP5J2, COX7A2, AIFM1, SLC25A5, PHB, SUCLG1, OTC, FDXR, AK2, VDAC3, COX6C, VDAC1, SOD2, SLC25A12, TST, PCX, NNT, NIPSNAP1, ATP5C1, HSPD1, ATP5A1, MDH2, MGST1	167	368	12504	8.95236	2.41e-27
GOTERM_CC_FAT	GO:0005740~mitochondrial envelope	44	20	7.05789e-28	TUFM, UQCRC2, CYB5R3, HSD17B10, UQCRC1, ATP5B, GLUD1, GCAT, MPV17, TIMM13, ACAT1, HADHB, GOT2, CISD1, MCCC1, IDH2, ATP5L, ATP5O, ATP5K, NDUFA5, ACAA2, ATP5J2, COX7A2, AIFM1, SLC25A5, PHB, SUCLG1, OTC, FDXR, AK2, VDAC3, COX6C, VDAC1, SOD2, SLC25A12, TST, PCX, NNT, NIPSNAP1, ATP5C1, HSPD1, ATP5A1, MDH2, MGST1	167	391	12504	8.42575	2.51732e-26
GOTERM_CC_FAT	GO:0031980~mitochondrial lumen	30	13.6364	7.30921e-25	MRPS36, GLUD1, ECHS1, HADHB, GOT2, IVD, MCCC1, ALDH4A1, HSPE1, SARDH, ETFB, ETFA, ACADS, OTC, MRPS25, CYCS, CS, FDXR, CBR4, DLAT, ACADL, SOD2, TST, DBT, PCX, ACSM1, ALDH1B1, ALDH2, HSPD1, MDH2	167	163	12504	13.7805	2.23453e-23
GOTERM_CC_FAT	GO:0005759~mitochondrial matrix	30	13.6364	7.30921e-25	MRPS36, GLUD1, ECHS1, HADHB, GOT2, IVD, MCCC1, ALDH4A1, HSPE1, SARDH, ETFB, ETFA, ACADS, OTC, MRPS25, CYCS, CS, FDXR, CBR4, DLAT, ACADL, SOD2, TST, DBT, PCX, ACSM1, ALDH1B1, ALDH2, HSPD1, MDH2	167	163	12504	13.7805	2.23453e-23
GOTERM_CC_FAT	GO:0031967~organelle envelope	45	20.4545	3.78632e-23	TUFM, UQCRC2, CYB5R3, HSD17B10, UQCRC1, LMNB2, ATP5B, GLUD1, GCAT, MPV17, TIMM13, ACAT1, HADHB, GOT2, CISD1, MCCC1, IDH2, ATP5L, ATP5O, ATP5K, NDUFA5, ACAA2, ATP5J2, COX7A2, AIFM1, SLC25A5, PHB, SUCLG1, OTC, FDXR, AK2, VDAC3, COX6C, VDAC1, SOD2, SLC25A12, TST, PCX, NNT, NIPSNAP1, ATP5C1, HSPD1, ATP5A1, MDH2, MGST1	167	540	12504	6.23952	1.01284e-21
GOTERM_CC_FAT	GO:0031975~envelope	45	20.4545	4.39466e-23	TUFM, UQCRC2, CYB5R3, HSD17B10, UQCRC1, LMNB2, ATP5B, GLUD1, GCAT, MPV17, TIMM13, ACAT1, HADHB, GOT2, CISD1, MCCC1, IDH2, ATP5L, ATP5O, ATP5K, NDUFA5, ACAA2, ATP5J2, COX7A2, AIFM1, SLC25A5, PHB, SUCLG1, OTC, FDXR, AK2, VDAC3, COX6C, VDAC1, SOD2, SLC25A12, TST, PCX, NNT, NIPSNAP1, ATP5C1, HSPD1, ATP5A1, MDH2, MGST1	167	542	12504	6.2165	1.04495e-21
GOTERM_BP_FAT	GO:0006091~generation of precursor metabolites and energy	33	15	2.32593e-22	UQCRC2, UQCRC1, ATP5B, PGAM1, TPI1, IDH2, ENO3, ATP5L, IDH1, ATP5O, FH1, ETFB, ATP5K, AGL, ETFA, NDUFA5, ALDH5A1, SUCLG1, CYCS, CS, FDXR, DLAT, CYB5, SOD2, SLC25A12, PYGL, PKLR, GYG, ATP5C1, ATP5A1, PGK1, MDH2, MDH1	178	261	13588	9.65181	1.23856e-19
GOTERM_CC_FAT	GO:0031090~organelle membrane	52	23.6364	7.03562e-22	UQCRC2, CYB5R3, UQCRC1, VAPB, ATP5B, GCAT, MPV17, GOT2, CISD1, MCCC1, RPN1, ATP5L, ATP5O, DDOST, ATP5K, ACAA2, SLC25A5, AIFM1, OTC, SUCLG1, ACTN1, COX6C, NNT, ATP5C1, MDH2, TUFM, HSD17B10, LMNB2, GLUD1, FKBP1A, TIMM13, ACAT1, HADHB, IDH2, TMED10, NDUFA5, ATP5J2, COX7A2, PHB, FDXR, AK2, VDAC3, SOD2, VDAC1, SLC25A12, TST, PCX, NIPSNAP1, ATP5A1, HSPD1, RDH16, MGST1	167	809	12504	4.81268	1.50562e-20
GOTERM_BP_FAT	GO:0044271~nitrogen compound biosynthetic process	27	12.2727	1.77558e-14	PYCRL, ATP1B1, SRM, ATP5B, LDHD, CAD, PSPH, TPK1, GOT2, ARG1, ALDH4A1, ATP5L, SPR, ATP5O, ATP5K, ATP5J2, BHMT2, OTC, QDPR, CPS1, NME2, DHFR, NME1, ATP5C1, QPRT, ATP5A1, NMNAT1	178	302	13588	6.82484	6.30607e-12
GOTERM_BP_FAT	GO:0006732~coenzyme metabolic process	20	9.09091	2.98485e-14	ALDH1L1, ALDH5A1, SUCLG1, CS, DLAT, GSTT3, SOD1, SOD2, TPK1, DBT, PGLS, TPI1, IDH2, IDH1, QPRT, FH1, MGST1, MDH2, NMNAT1, MDH1	178	143	13588	10.6765	7.95153e-12
GOTERM_BP_FAT	GO:0051186~cofactor metabolic process	21	9.54545	2.40207e-13	ALDH1L1, ALDH5A1, SUCLG1, CS, DLAT, GSTT3, SOD1, SOD2, TPK1, DBT, PGLS, TPI1, CBR1, IDH2, IDH1, QPRT, FH1, MGST1, MDH2, NMNAT1, MDH1	178	182	13588	8.80812	5.11737e-11
GOTERM_BP_FAT	GO:0015980~energy derivation by oxidation of organic compounds	15	6.81818	3.04295e-11	NDUFA5, UQCRC1, ALDH5A1, SUCLG1, CS, SOD2, SLC25A12, PYGL, GYG, IDH2, IDH1, FH1, MDH2, AGL, MDH1	178	98	13588	11.6842	5.40124e-09
GOTERM_MF_FAT	GO:0004364~glutathione transferase activity	10	4.54545	6.91929e-11	GSTM2, GSTA3, GSTM3, GSTM4, GSTA4, GSTZ1, GSTT3, GSTM5, MGST1, GSTM7	197	26	13288	25.943	2.87842e-08
GOTERM_MF_FAT	GO:0048037~cofactor binding	21	9.54545	1.33027e-10	AIFM1, ACADS, LDHD, GCAT, CBR4, GRHPR, DLAT, CRYZ, ACADL, GOT2, DBT, DHFR, PYGL, IVD, FASN, IDH2, IDH1, ACAD9, NQO2, MDH1, ETFA	197	226	13288	6.26764	2.76697e-08
GOTERM_BP_FAT	GO:0045333~cellular respiration	12	5.45455	2.18339e-10	SLC25A12, NDUFA5, UQCRC1, ALDH5A1, SUCLG1, CS, IDH2, IDH1, FH1, MDH2, SOD2, MDH1	178	59	13588	15.5262	3.32187e-08
GOTERM_MF_FAT	GO:0050662~coenzyme binding	17	7.72727	1.71927e-09	AIFM1, ACADS, LDHD, CBR4, GRHPR, DLAT, CRYZ, ACADL, DBT, DHFR, IVD, IDH2, IDH1, ACAD9, MDH1, ETFA, NQO2	197	160	13288	7.16675	2.38405e-07
GOTERM_BP_FAT	GO:0006006~glucose metabolic process	15	6.81818	3.77902e-09	ALDH5A1, PGAM1, FBP1, DLAT, PGLS, TPI1, PCX, PYGL, PKLR, GYG, ENO3, PGK1, MDH2, AGL, MDH1	178	140	13588	8.17897	5.03081e-07
GOTERM_MF_FAT	GO:0016765~transferase activity, transferring alkyl or aryl (other than methyl) groups	11	5	4.35468e-09	GSTM2, GSTA3, GSTM3, GSTM4, GSTA4, SRM, GSTZ1, GSTT3, GSTM5, MGST1, GSTM7	197	53	13288	13.9994	4.52887e-07
GOTERM_CC_FAT	GO:0031974~membrane-enclosed lumen	41	18.6364	1.65669e-08	MRPS36, LMNB2, GLUD1, ECHS1, PDIA6, TIMM13, HADHB, GOT2, IVD, MCCC1, ALDH4A1, HSPE1, RPL12, HSPA5, SARDH, ETFB, ETFA, AIFM1, ACADS, MRPS25, OTC, CYCS, CS, FDXR, AK2, CBR4, DLAT, ACADL, SOD2, TST, DBT, PCX, ACSM1, RPS19, PPIB, ALDH1B1, ALDH2, TMSB4X, HSPD1, RDH16, MDH2	167	1174	12504	2.61486	3.22301e-07
GOTERM_BP_FAT	GO:0019748~secondary metabolic process	11	5	1.90912e-08	ALDH1A1, RDH9, PGLS, TPI1, ADH1, DDT, ALDH1A7, QPRT, RDH16, MDH1, NMNAT1	178	69	13588	12.1697	2.25912e-06
GOTERM_BP_FAT	GO:0019318~hexose metabolic process	15	6.81818	4.27843e-08	ALDH5A1, PGAM1, FBP1, DLAT, PGLS, TPI1, PCX, PYGL, PKLR, GYG, ENO3, PGK1, MDH2, AGL, MDH1	178	169	13588	6.77548	4.55652e-06
GOTERM_BP_FAT	GO:0009109~coenzyme catabolic process	8	3.63636	6.92577e-08	ALDH1L1, SUCLG1, CS, IDH2, IDH1, FH1, MDH2, MDH1	178	29	13588	21.0585	6.70538e-06
GOTERM_BP_FAT	GO:0034654~nucleobase, nucleoside, nucleotide and nucleic acid biosynthetic process	15	6.81818	8.822e-08	ATP1B1, ATP5J2, ATP5B, LDHD, CAD, NME2, DHFR, NME1, ATP5C1, ATP5L, QPRT, ATP5O, ATP5A1, ATP5K, NMNAT1	178	179	13588	6.39696	7.82949e-06
GOTERM_BP_FAT	GO:0034404~nucleobase, nucleoside and nucleotide biosynthetic process	15	6.81818	8.822e-08	ATP1B1, ATP5J2, ATP5B, LDHD, CAD, NME2, DHFR, NME1, ATP5C1, ATP5L, QPRT, ATP5O, ATP5A1, ATP5K, NMNAT1	178	179	13588	6.39696	7.82949e-06
GOTERM_BP_FAT	GO:0006084~acetyl-CoA metabolic process	8	3.63636	1.14149e-07	SUCLG1, CS, IDH2, IDH1, DLAT, FH1, MDH2, MDH1	178	31	13588	19.6999	9.35137e-06
GOTERM_CC_FAT	GO:0045259~proton-transporting ATP synthase complex	7	3.18182	1.17609e-07	ATP5J2, ATP5B, ATP5C1, ATP5L, ATP5O, ATP5A1, ATP5K	167	19	12504	27.5853	2.09735e-06
GOTERM_BP_FAT	GO:0006631~fatty acid metabolic process	15	6.81818	1.24411e-07	ACAA2, ALDH5A1, ACADS, ECHS1, CBR4, CYB5, ACADL, ACSF2, HADHB, PECR, TPI1, ACSM1, FASN, AACS, ACAA1A	178	184	13588	6.22313	9.46404e-06
GOTERM_BP_FAT	GO:0051187~cofactor catabolic process	8	3.63636	1.44514e-07	ALDH1L1, SUCLG1, CS, IDH2, IDH1, FH1, MDH2, MDH1	178	32	13588	19.0843	1.02605e-05
GOTERM_BP_FAT	GO:0043648~dicarboxylic acid metabolic process	7	3.18182	1.49513e-07	GOT2, PCX, ALDH5A1, QPRT, FH1, MDH2, MDH1	178	20	13588	26.718	9.95189e-06
GOTERM_BP_FAT	GO:0046164~alcohol catabolic process	10	4.54545	1.50484e-07	PGLS, TPI1, ADH1, PKLR, PGAM1, ENO3, DLAT, PGK1, MDH2, MDH1	178	65	13588	11.7442	9.42731e-06
GOTERM_MF_FAT	GO:0016620~oxidoreductase activity, acting on the aldehyde or oxo group of donors, NAD or NADP as acceptor	8	3.63636	1.61809e-07	ALDH1A1, ALDH6A1, ALDH7A1, ALDH1B1, ALDH5A1, ALDH2, ALDH4A1, ALDH1A7	197	29	13288	18.6074	1.34624e-05
GOTERM_BP_FAT	GO:0005996~monosaccharide metabolic process	15	6.81818	1.97649e-07	ALDH5A1, PGAM1, FBP1, DLAT, PGLS, TPI1, PCX, PYGL, PKLR, GYG, ENO3, PGK1, MDH2, AGL, MDH1	178	191	13588	5.99506	1.16942e-05
GOTERM_CC_FAT	GO:0043233~organelle lumen	38	17.2727	2.07302e-07	MRPS36, LMNB2, GLUD1, ECHS1, PDIA6, HADHB, GOT2, IVD, MCCC1, ALDH4A1, HSPE1, RPL12, HSPA5, SARDH, ETFB, ETFA, ACADS, MRPS25, OTC, CYCS, CS, FDXR, CBR4, DLAT, ACADL, SOD2, TST, DBT, PCX, ACSM1, RPS19, PPIB, ALDH1B1, ALDH2, TMSB4X, HSPD1, RDH16, MDH2	167	1136	12504	2.5046	3.4125e-06
GOTERM_BP_FAT	GO:0006766~vitamin metabolic process	10	4.54545	2.55134e-07	TPK1, ALDH1A1, RDH9, CBR1, PDXK, ADH1, ALDH1A7, QPRT, RDH16, NMNAT1	178	69	13588	11.0633	1.43008e-05
GOTERM_BP_FAT	GO:0016053~organic acid biosynthetic process	13	5.90909	3.04573e-07	PYCRL, BHMT2, OTC, AMACR, CBR4, PSPH, GOT2, PECR, TPI1, ACSM1, DHFR, FASN, ALDH4A1	178	141	13588	7.03817	1.62184e-05
GOTERM_BP_FAT	GO:0046394~carboxylic acid biosynthetic process	13	5.90909	3.04573e-07	PYCRL, BHMT2, OTC, AMACR, CBR4, PSPH, GOT2, PECR, TPI1, ACSM1, DHFR, FASN, ALDH4A1	178	141	13588	7.03817	1.62184e-05
GOTERM_BP_FAT	GO:0006007~glucose catabolic process	9	4.09091	3.26639e-07	PGLS, TPI1, PKLR, PGAM1, ENO3, DLAT, PGK1, MDH2, MDH1	178	52	13588	13.2122	1.65651e-05
GOTERM_BP_FAT	GO:0019320~hexose catabolic process	9	4.09091	3.26639e-07	PGLS, TPI1, PKLR, PGAM1, ENO3, DLAT, PGK1, MDH2, MDH1	178	52	13588	13.2122	1.65651e-05
GOTERM_BP_FAT	GO:0009206~purine ribonucleoside triphosphate biosynthetic process	11	5	3.46553e-07	ATP5J2, ATP1B1, NME2, NME1, ATP5B, LDHD, ATP5C1, ATP5L, ATP5O, ATP5A1, ATP5K	178	93	13588	9.02912	1.67762e-05
GOTERM_BP_FAT	GO:0009201~ribonucleoside triphosphate biosynthetic process	11	5	3.46553e-07	ATP5J2, ATP1B1, NME2, NME1, ATP5B, LDHD, ATP5C1, ATP5L, ATP5O, ATP5A1, ATP5K	178	93	13588	9.02912	1.67762e-05
GOTERM_BP_FAT	GO:0006099~tricarboxylic acid cycle	7	3.18182	3.76953e-07	SUCLG1, CS, IDH2, IDH1, FH1, MDH2, MDH1	178	23	13588	23.233	1.74544e-05
GOTERM_BP_FAT	GO:0009145~purine nucleoside triphosphate biosynthetic process	11	5	3.83486e-07	ATP5J2, ATP1B1, NME2, NME1, ATP5B, LDHD, ATP5C1, ATP5L, ATP5O, ATP5A1, ATP5K	178	94	13588	8.93306	1.7017e-05
GOTERM_BP_FAT	GO:0009142~nucleoside triphosphate biosynthetic process	11	5	4.23823e-07	ATP5J2, ATP1B1, NME2, NME1, ATP5B, LDHD, ATP5C1, ATP5L, ATP5O, ATP5A1, ATP5K	178	95	13588	8.83903	1.80547e-05
GOTERM_BP_FAT	GO:0009165~nucleotide biosynthetic process	14	6.36364	4.39589e-07	ATP1B1, ATP5J2, ATP5B, LDHD, NME2, DHFR, NME1, ATP5C1, ATP5L, QPRT, ATP5O, ATP5A1, ATP5K, NMNAT1	178	174	13588	6.14206	1.80061e-05
GOTERM_BP_FAT	GO:0046365~monosaccharide catabolic process	9	4.09091	4.41713e-07	PGLS, TPI1, PKLR, PGAM1, ENO3, DLAT, PGK1, MDH2, MDH1	178	54	13588	12.7228	1.7423e-05
GOTERM_BP_FAT	GO:0046356~acetyl-CoA catabolic process	7	3.18182	4.97195e-07	SUCLG1, CS, IDH2, IDH1, FH1, MDH2, MDH1	178	24	13588	22.265	1.8911e-05
GOTERM_CC_FAT	GO:0070013~intracellular organelle lumen	37	16.8182	5.75374e-07	MRPS36, LMNB2, GLUD1, ECHS1, PDIA6, HADHB, GOT2, IVD, MCCC1, ALDH4A1, HSPE1, RPL12, HSPA5, SARDH, ETFB, ETFA, ACADS, MRPS25, OTC, CYCS, CS, FDXR, CBR4, DLAT, ACADL, SOD2, TST, DBT, PCX, ACSM1, RPS19, PPIB, ALDH1B1, ALDH2, HSPD1, RDH16, MDH2	167	1133	12504	2.44514	8.79497e-06
GOTERM_BP_FAT	GO:0043603~cellular amide metabolic process	8	3.63636	6.11542e-07	ARG1, PGLS, TPI1, OTC, QPRT, CPS1, MDH1, NMNAT1	178	39	13588	15.6589	2.24581e-05
GOTERM_BP_FAT	GO:0009205~purine ribonucleoside triphosphate metabolic process	11	5	7.53401e-07	ATP5J2, ATP1B1, NME2, NME1, ATP5B, LDHD, ATP5C1, ATP5L, ATP5O, ATP5A1, ATP5K	178	101	13588	8.31394	2.67454e-05
GOTERM_BP_FAT	GO:0009199~ribonucleoside triphosphate metabolic process	11	5	8.25982e-07	ATP5J2, ATP1B1, NME2, NME1, ATP5B, LDHD, ATP5C1, ATP5L, ATP5O, ATP5A1, ATP5K	178	102	13588	8.23243	2.83761e-05
GOTERM_BP_FAT	GO:0044275~cellular carbohydrate catabolic process	9	4.09091	1.01636e-06	PGLS, TPI1, PKLR, PGAM1, ENO3, DLAT, PGK1, MDH2, MDH1	178	60	13588	11.4506	3.38251e-05
GOTERM_BP_FAT	GO:0009060~aerobic respiration	7	3.18182	1.05855e-06	SUCLG1, CS, IDH2, IDH1, FH1, MDH2, MDH1	178	27	13588	19.7911	3.41616e-05
GOTERM_BP_FAT	GO:0009144~purine nucleoside triphosphate metabolic process	11	5	1.18104e-06	ATP5J2, ATP1B1, NME2, NME1, ATP5B, LDHD, ATP5C1, ATP5L, ATP5O, ATP5A1, ATP5K	178	106	13588	7.92177	3.69935e-05
GOTERM_BP_FAT	GO:0009064~glutamine family amino acid metabolic process	8	3.63636	1.22622e-06	GOT2, PYCRL, ARG1, ALDH5A1, OTC, ALDH4A1, CAD, CPS1	178	43	13588	14.2022	3.73114e-05
GOTERM_BP_FAT	GO:0009152~purine ribonucleotide biosynthetic process	11	5	1.28827e-06	ATP5J2, ATP1B1, NME2, NME1, ATP5B, LDHD, ATP5C1, ATP5L, ATP5O, ATP5A1, ATP5K	178	107	13588	7.84774	3.81107e-05
GOTERM_MF_FAT	GO:0016645~oxidoreductase activity, acting on the CH-NH group of donors	7	3.18182	1.33756e-06	PYCRL, ALDH1L1, DHFR, AIFM1, QDPR, ALDH4A1, SARDH	197	25	13288	18.8865	9.27335e-05
GOTERM_BP_FAT	GO:0006096~glycolysis	8	3.63636	1.4423e-06	TPI1, PKLR, PGAM1, ENO3, DLAT, PGK1, MDH2, MDH1	178	44	13588	13.8795	4.15141e-05
GOTERM_BP_FAT	GO:0009110~vitamin biosynthetic process	7	3.18182	1.66236e-06	TPK1, ALDH1A1, RDH9, PDXK, QPRT, RDH16, NMNAT1	178	29	13588	18.4262	4.65888e-05
GOTERM_CC_FAT	GO:0048770~pigment granule	10	4.54545	1.79009e-06	AHCY, PPIB, SND1, RAB35, FASN, RPN1, TMED10, PDIA6, HSPA5, PRDX1	167	85	12504	8.80874	2.55383e-05
GOTERM_CC_FAT	GO:0042470~melanosome	10	4.54545	1.79009e-06	AHCY, PPIB, SND1, RAB35, FASN, RPN1, TMED10, PDIA6, HSPA5, PRDX1	167	85	12504	8.80874	2.55383e-05
GOTERM_BP_FAT	GO:0009260~ribonucleotide biosynthetic process	11	5	1.80687e-06	ATP5J2, ATP1B1, NME2, NME1, ATP5B, LDHD, ATP5C1, ATP5L, ATP5O, ATP5A1, ATP5K	178	111	13588	7.56494	4.93404e-05
GOTERM_BP_FAT	GO:0022900~electron transport chain	11	5	1.96192e-06	SLC25A12, UQCRC2, NDUFA5, UQCRC1, ALDH5A1, CYCS, FDXR, CYB5, ETFB, ETFA, SOD2	178	112	13588	7.49739	5.22347e-05
GOTERM_BP_FAT	GO:0009141~nucleoside triphosphate metabolic process	11	5	2.49866e-06	ATP5J2, ATP1B1, NME2, NME1, ATP5B, LDHD, ATP5C1, ATP5L, ATP5O, ATP5A1, ATP5K	178	115	13588	7.30181	6.49022e-05
GOTERM_MF_FAT	GO:0016408~C-acyltransferase activity	6	2.72727	2.53954e-06	ACAA2, GCAT, ACAT2, ACAA1A, ACAT1, HADHB	197	16	13288	25.2944	0.00015091
GOTERM_BP_FAT	GO:0009150~purine ribonucleotide metabolic process	11	5	3.41023e-06	ATP5J2, ATP1B1, NME2, NME1, ATP5B, LDHD, ATP5C1, ATP5L, ATP5O, ATP5A1, ATP5K	178	119	13588	7.05637	8.64701e-05
GOTERM_MF_FAT	GO:0031406~carboxylic acid binding	10	4.54545	4.30628e-06	DBT, PCX, ACADS, MCCC1, OTC, FASN, FTCD, FABP1, CAD, DLAT	197	85	13288	7.9355	0.000223902
GOTERM_BP_FAT	GO:0015992~proton transport	8	3.63636	4.61266e-06	ATP5J2, NNT, ATP5B, ATP5C1, ATP5L, ATP5O, ATP5A1, ATP5K	178	52	13588	11.7442	0.000114237
GOTERM_BP_FAT	GO:0006818~hydrogen transport	8	3.63636	5.25668e-06	ATP5J2, NNT, ATP5B, ATP5C1, ATP5L, ATP5O, ATP5A1, ATP5K	178	53	13588	11.5226	0.000127228
GOTERM_BP_FAT	GO:0009259~ribonucleotide metabolic process	11	5	5.31563e-06	ATP5J2, ATP1B1, NME2, NME1, ATP5B, LDHD, ATP5C1, ATP5L, ATP5O, ATP5A1, ATP5K	178	125	13588	6.71766	0.000125796
GOTERM_MF_FAT	GO:0009055~electron carrier activity	14	6.36364	9.26647e-06	CYB5R3, COX7A2, ACADS, AIFM1, CYCS, FDXR, ACADL, DHDH, NNT, IVD, ACAD9, ETFB, ETFA, NQO2	197	202	13288	4.67488	0.000428227
GOTERM_BP_FAT	GO:0016052~carbohydrate catabolic process	9	4.09091	1.01272e-05	PGLS, TPI1, PKLR, PGAM1, ENO3, DLAT, PGK1, MDH2, MDH1	178	81	13588	8.4819	0.000234441
GOTERM_BP_FAT	GO:0006754~ATP biosynthetic process	9	4.09091	1.10987e-05	ATP5J2, ATP1B1, ATP5B, LDHD, ATP5C1, ATP5L, ATP5O, ATP5A1, ATP5K	178	82	13588	8.37846	0.000251461
GOTERM_BP_FAT	GO:0006164~purine nucleotide biosynthetic process	11	5	1.20151e-05	ATP5J2, ATP1B1, NME2, NME1, ATP5B, LDHD, ATP5C1, ATP5L, ATP5O, ATP5A1, ATP5K	178	137	13588	6.12925	0.000266552
GOTERM_BP_FAT	GO:0006749~glutathione metabolic process	6	2.72727	1.23239e-05	ALDH5A1, IDH1, GSTT3, SOD1, MGST1, SOD2	178	24	13588	19.0843	0.000267823
GOTERM_MF_FAT	GO:0016453~C-acetyltransferase activity	4	1.81818	1.25059e-05	GCAT, ACAT2, ACAA1A, ACAT1	197	4	13288	67.4518	0.000520112
GOTERM_CC_FAT	GO:0016469~proton-transporting two-sector ATPase complex	7	3.18182	1.76604e-05	ATP5J2, ATP5B, ATP5C1, ATP5L, ATP5O, ATP5A1, ATP5K	167	42	12504	12.479	0.000236183
GOTERM_BP_FAT	GO:0008652~cellular amino acid biosynthetic process	7	3.18182	2.10107e-05	GOT2, PYCRL, BHMT2, DHFR, OTC, ALDH4A1, PSPH	178	44	13588	12.1445	0.000447433
GOTERM_BP_FAT	GO:0046034~ATP metabolic process	9	4.09091	2.2096e-05	ATP5J2, ATP1B1, ATP5B, LDHD, ATP5C1, ATP5L, ATP5O, ATP5A1, ATP5K	178	90	13588	7.63371	0.000461315
GOTERM_BP_FAT	GO:0006790~sulfur metabolic process	9	4.09091	3.03596e-05	TPK1, BHMT2, AHCY, ALDH5A1, IDH1, GSTT3, SOD1, MGST1, SOD2	178	94	13588	7.30887	0.000621603
GOTERM_CC_FAT	GO:0005829~cytosol	21	9.54545	3.97278e-05	ACTB, CYB5R3, AHCY, AIFM1, CYCS, SELENBP1, CAD, SOD1, GSTM4, RPS19, PRDX6, PPIA, TUBB5, GSTZ1, RAB24, ENO3, IDH1, TMSB4X, AACS, TUBA1B, MDH1	167	549	12504	2.86404	0.000499988
GOTERM_CC_FAT	GO:0045261~proton-transporting ATP synthase complex, catalytic core F(1)	4	1.81818	4.463e-05	ATP5B, ATP5C1, ATP5O, ATP5A1	167	6	12504	49.9162	0.000530472
GOTERM_BP_FAT	GO:0009309~amine biosynthetic process	8	3.63636	4.46469e-05	GOT2, PYCRL, BHMT2, DHFR, SRM, OTC, ALDH4A1, PSPH	178	73	13588	8.36571	0.000896767
GOTERM_BP_FAT	GO:0006163~purine nucleotide metabolic process	11	5	4.61267e-05	ATP5J2, ATP1B1, NME2, NME1, ATP5B, LDHD, ATP5C1, ATP5L, ATP5O, ATP5A1, ATP5K	178	160	13588	5.24817	0.000909329
GOTERM_CC_FAT	GO:0005625~soluble fraction	9	4.09091	5.00591e-05	ACTB, CYB5R3, PCX, SORD, PYGL, AIFM1, NME1, CYCS, MDH1	167	99	12504	6.80675	0.000563678
GOTERM_MF_FAT	GO:0016646~oxidoreductase activity, acting on the CH-NH group of donors, NAD or NADP as acceptor	5	2.27273	5.51696e-05	PYCRL, ALDH1L1, DHFR, QDPR, ALDH4A1	197	15	13288	22.4839	0.0020843
GOTERM_BP_FAT	GO:0042573~retinoic acid metabolic process	5	2.27273	5.80139e-05	ALDH1A1, RDH9, ADH1, ALDH1A7, RDH16	178	17	13588	22.4521	0.00112276
GOTERM_BP_FAT	GO:0006775~fat-soluble vitamin metabolic process	6	2.72727	7.26046e-05	ALDH1A1, RDH9, CBR1, ADH1, ALDH1A7, RDH16	178	34	13588	13.4712	0.00137988
GOTERM_BP_FAT	GO:0006119~oxidative phosphorylation	7	3.18182	8.49262e-05	UQCRC1, ATP5B, ATP5C1, ATP5L, ATP5O, ATP5A1, ATP5K	178	56	13588	9.54213	0.00158559
GOTERM_BP_FAT	GO:0006575~cellular amino acid derivative metabolic process	10	4.54545	9.44656e-05	AHCY, SRM, ALDH5A1, IDH1, SPR, GSTT3, PTMS, SOD1, MGST1, SOD2	178	141	13588	5.41398	0.00173316
GOTERM_BP_FAT	GO:0015986~ATP synthesis coupled proton transport	6	2.72727	0.000110201	ATP5B, ATP5C1, ATP5L, ATP5O, ATP5A1, ATP5K	178	37	13588	12.379	0.00198736
GOTERM_BP_FAT	GO:0015985~energy coupled proton transport, down electrochemical gradient	6	2.72727	0.000110201	ATP5B, ATP5C1, ATP5L, ATP5O, ATP5A1, ATP5K	178	37	13588	12.379	0.00198736
GOTERM_BP_FAT	GO:0006518~peptide metabolic process	6	2.72727	0.00012557	ALDH5A1, IDH1, GSTT3, SOD1, MGST1, SOD2	178	38	13588	12.0532	0.00222653
GOTERM_MF_FAT	GO:0004029~aldehyde dehydrogenase (NAD) activity	4	1.81818	0.000167588	ALDH1B1, ALDH2, ALDH4A1, ALDH1A7	197	8	13288	33.7259	0.00579335
GOTERM_MF_FAT	GO:0015078~hydrogen ion transmembrane transporter activity	8	3.63636	0.000203833	COX7A2, ATP5B, ATP5C1, ATP5L, ATP5O, ATP5A1, ATP5K, COX6C	197	82	13288	6.58066	0.0065021
GOTERM_BP_FAT	GO:0034220~ion transmembrane transport	6	2.72727	0.000204046	ATP5B, ATP5C1, ATP5L, ATP5O, ATP5A1, ATP5K	178	42	13588	10.9053	0.00355646
GOTERM_MF_FAT	GO:0000166~nucleotide binding	53	24.0909	0.000205935	ATP5B, LDHD, DAK, CAD, ACSF2, TPK1, ACTG1, MCCC1, RALB, TUBB5, TUBB6, RAB24, RHOC, ACAD9, TUBA1B, TUBA1C, PDXK, ACADS, AIFM1, SUCLG1, CBR4, GRHPR, SRPRB, ACADL, NME2, NME1, PKLR, PEBP1, MDH1, NMNAT1, TUFM, GLUD1, IVD, IDH2, IDH1, HSPE1, HSPA5, ETFA, ACTB, AK2, CRYZ, CPS1, VDAC3, VDAC1, PCX, ACSM1, DHFR, PYGL, RAB35, HSPD1, ATP5A1, PGK1, AACS	197	2183	13288	1.63763	0.00610116
GOTERM_BP_FAT	GO:0006769~nicotinamide metabolic process	5	2.27273	0.000241202	PGLS, TPI1, QPRT, MDH1, NMNAT1	178	24	13588	15.9036	0.00413515
GOTERM_BP_FAT	GO:0046496~nicotinamide nucleotide metabolic process	5	2.27273	0.000241202	PGLS, TPI1, QPRT, MDH1, NMNAT1	178	24	13588	15.9036	0.00413515
GOTERM_BP_FAT	GO:0009820~alkaloid metabolic process	5	2.27273	0.000241202	PGLS, TPI1, QPRT, MDH1, NMNAT1	178	24	13588	15.9036	0.00413515
GOTERM_MF_FAT	GO:0015077~monovalent inorganic cation transmembrane transporter activity	8	3.63636	0.000294488	COX7A2, ATP5B, ATP5C1, ATP5L, ATP5O, ATP5A1, ATP5K, COX6C	197	87	13288	6.20246	0.00813507
GOTERM_BP_FAT	GO:0006776~vitamin A metabolic process	5	2.27273	0.000332527	ALDH1A1, RDH9, ADH1, ALDH1A7, RDH16	178	26	13588	14.6802	0.00560644
GOTERM_BP_FAT	GO:0006720~isoprenoid metabolic process	6	2.72727	0.000424986	ALDH1A1, RDH9, ADH1, AMACR, ALDH1A7, RDH16	178	49	13588	9.3474	0.00704857
GOTERM_BP_FAT	GO:0022904~respiratory electron transport chain	5	2.27273	0.000446263	SLC25A12, NDUFA5, UQCRC1, ALDH5A1, SOD2	178	28	13588	13.6316	0.0072868
GOTERM_BP_FAT	GO:0016101~diterpenoid metabolic process	5	2.27273	0.000446263	ALDH1A1, RDH9, ADH1, ALDH1A7, RDH16	178	28	13588	13.6316	0.0072868
GOTERM_BP_FAT	GO:0001523~retinoid metabolic process	5	2.27273	0.000446263	ALDH1A1, RDH9, ADH1, ALDH1A7, RDH16	178	28	13588	13.6316	0.0072868
GOTERM_BP_FAT	GO:0019362~pyridine nucleotide metabolic process	5	2.27273	0.000446263	PGLS, TPI1, QPRT, MDH1, NMNAT1	178	28	13588	13.6316	0.0072868
GOTERM_MF_FAT	GO:0046933~hydrogen ion transporting ATP synthase activity, rotational mechanism	4	1.81818	0.000477885	ATP5B, ATP5C1, ATP5O, ATP5A1	197	11	13288	24.5279	0.0123511
GOTERM_BP_FAT	GO:0006721~terpenoid metabolic process	5	2.27273	0.000512439	ALDH1A1, RDH9, ADH1, ALDH1A7, RDH16	178	29	13588	13.1616	0.0082369
GOTERM_MF_FAT	GO:0050660~FAD binding	7	3.18182	0.000616275	ACADS, AIFM1, IVD, LDHD, ACADL, ACAD9, ETFA	197	71	13288	6.65018	0.0149721
GOTERM_MF_FAT	GO:0003985~acetyl-CoA C-acetyltransferase activity	3	1.36364	0.000643098	ACAT2, ACAA1A, ACAT1	197	3	13288	67.4518	0.0147575
GOTERM_MF_FAT	GO:0016628~oxidoreductase activity, acting on the CH-CH group of donors, NAD or NADP as acceptor	4	1.81818	0.00126166	PECR, FASN, DECR1, DHDH	197	15	13288	17.9871	0.0272627
GOTERM_MF_FAT	GO:0046961~proton-transporting ATPase activity, rotational mechanism	4	1.81818	0.00126166	ATP5B, ATP5C1, ATP5O, ATP5A1	197	15	13288	17.9871	0.0272627
GOTERM_BP_FAT	GO:0006081~cellular aldehyde metabolic process	4	1.81818	0.00129182	TPI1, IDH2, IDH1, ALDH1A7	178	17	13588	17.9617	0.0203377
GOTERM_CC_FAT	GO:0033178~proton-transporting two-sector ATPase complex, catalytic domain	4	1.81818	0.00136265	ATP5B, ATP5C1, ATP5O, ATP5A1	167	17	12504	17.6175	0.0144844
GOTERM_BP_FAT	GO:0006733~oxidoreduction coenzyme metabolic process	5	2.27273	0.00145386	PGLS, TPI1, QPRT, MDH1, NMNAT1	178	38	13588	10.0444	0.022529
GOTERM_MF_FAT	GO:0003995~acyl-CoA dehydrogenase activity	4	1.81818	0.00153603	ACADS, IVD, ACADL, ACAD9	197	16	13288	16.8629	0.0314683
GOTERM_MF_FAT	GO:0003988~acetyl-CoA C-acyltransferase activity	3	1.36364	0.0021022	ACAA2, ACAA1A, HADHB	197	5	13288	40.4711	0.0408304
GOTERM_MF_FAT	GO:0016407~acetyltransferase activity	6	2.72727	0.0023325	FASN, GCAT, DLAT, ACAT2, ACAA1A, ACAT1	197	63	13288	6.42398	0.0431963
GOTERM_CC_FAT	GO:0000267~cell fraction	18	8.18182	0.00241229	ACTB, CYB5R3, SORD, VAPB, AIFM1, CYCS, FKBP1A, CYB5, VDAC3, LIN7A, PCX, PYGL, NME1, LRRC59, TMED10, RDH16, MGST1, MDH1	167	596	12504	2.2613	0.0243117
GOTERM_BP_FAT	GO:0042904~9-cis-retinoic acid biosynthetic process	3	1.36364	0.00244534	ALDH1A1, RDH9, RDH16	178	6	13588	38.1685	0.0370844
GOTERM_BP_FAT	GO:0035238~vitamin A biosynthetic process	3	1.36364	0.00244534	ALDH1A1, RDH9, RDH16	178	6	13588	38.1685	0.0370844
GOTERM_BP_FAT	GO:0042905~9-cis-retinoic acid metabolic process	3	1.36364	0.00244534	ALDH1A1, RDH9, RDH16	178	6	13588	38.1685	0.0370844
GOTERM_MF_FAT	GO:0022890~inorganic cation transmembrane transporter activity	8	3.63636	0.00275013	COX7A2, ATP5B, ATP5C1, ATP5L, ATP5O, ATP5A1, ATP5K, COX6C	197	127	13288	4.24893	0.0485899
GOTERM_MF_FAT	GO:0016209~antioxidant activity	5	2.27273	0.00277002	PRDX6, GSTZ1, SOD1, PRDX1, SOD2	197	40	13288	8.43147	0.0469428
GOTERM_BP_FAT	GO:0042364~water-soluble vitamin biosynthetic process	4	1.81818	0.00278904	TPK1, PDXK, QPRT, NMNAT1	178	22	13588	13.8795	0.0416023
GOTERM_MF_FAT	GO:0017076~purine nucleotide binding	43	19.5455	0.00312431	TUFM, GLUD1, ATP5B, DAK, LDHD, CAD, ACSF2, TPK1, ACTG1, IVD, MCCC1, TUBB5, RALB, RAB24, TUBB6, RHOC, HSPE1, HSPA5, ACAD9, TUBA1B, TUBA1C, ETFA, ACTB, PDXK, AIFM1, ACADS, SUCLG1, AK2, SRPRB, ACADL, CPS1, PCX, ACSM1, NME2, NME1, RAB35, PKLR, PEBP1, HSPD1, ATP5A1, PGK1, AACS, NMNAT1	197	1871	13288	1.5502	0.0507374
GOTERM_BP_FAT	GO:0006800~oxygen and reactive oxygen species metabolic process	5	2.27273	0.00320815	CYCS, MPV17, SOD1, PRDX1, SOD2	178	47	13588	8.12097	0.0470565
GOTERM_MF_FAT	GO:0016836~hydro-lyase activity	5	2.27273	0.00331586	FASN, ECHS1, ENO3, FH1, CAR3	197	42	13288	8.02997	0.0517546
GOTERM_BP_FAT	GO:0006107~oxaloacetate metabolic process	3	1.36364	0.0033942	GOT2, PCX, MDH1	178	7	13588	32.7159	0.0490476
GOTERM_BP_FAT	GO:0019430~removal of superoxide radicals	3	1.36364	0.0033942	SOD1, PRDX1, SOD2	178	7	13588	32.7159	0.0490476
GOTERM_BP_FAT	GO:0042362~fat-soluble vitamin biosynthetic process	3	1.36364	0.0033942	ALDH1A1, RDH9, RDH16	178	7	13588	32.7159	0.0490476
GOTERM_MF_FAT	GO:0042625~ATPase activity, coupled to transmembrane movement of ions	6	2.72727	0.003474	ATP1B1, ATP5B, ATP5C1, ATP5L, ATP5O, ATP5A1	197	69	13288	5.86537	0.0522064
GOTERM_BP_FAT	GO:0006090~pyruvate metabolic process	4	1.81818	0.00404797	PCX, TPI1, FBP1, DLAT	178	25	13588	12.2139	0.057459
GOTERM_BP_FAT	GO:0046395~carboxylic acid catabolic process	6	2.72727	0.00408848	GOT2, AHCY, FTCD, GSTZ1, SARDH, HADHB	178	81	13588	5.6546	0.057257
GOTERM_BP_FAT	GO:0016054~organic acid catabolic process	6	2.72727	0.00408848	GOT2, AHCY, FTCD, GSTZ1, SARDH, HADHB	178	81	13588	5.6546	0.057257
GOTERM_BP_FAT	GO:0008610~lipid biosynthetic process	11	5	0.00418736	ALDH1A1, RDH9, CYB5R3, PECR, PCX, ACSM1, TPI1, AMACR, FASN, CBR4, RDH16	178	285	13588	2.94634	0.0578448
GOTERM_CC_FAT	GO:0005741~mitochondrial outer membrane	6	2.72727	0.00418857	CYB5R3, CISD1, AIFM1, VDAC3, MGST1, VDAC1	167	80	12504	5.61557	0.0400066
GOTERM_BP_FAT	GO:0018130~heterocycle biosynthetic process	5	2.27273	0.00431751	TPK1, PYCRL, QDPR, ALDH4A1, SPR	178	51	13588	7.48403	0.0588313
GOTERM_MF_FAT	GO:0004579~dolichyl-diphosphooligosaccharide-protein glycotransferase activity	3	1.36364	0.00432944	DAD1, RPN1, DDOST	197	7	13288	28.9079	0.062429
GOTERM_MF_FAT	GO:0004576~oligosaccharyl transferase activity	3	1.36364	0.00432944	DAD1, RPN1, DDOST	197	7	13288	28.9079	0.062429
GOTERM_BP_FAT	GO:0034754~cellular hormone metabolic process	5	2.27273	0.00463052	ALDH1A1, RDH9, ADH1, ALDH1A7, RDH16	178	52	13588	7.3401	0.0621772
GOTERM_BP_FAT	GO:0009063~cellular amino acid catabolic process	5	2.27273	0.00530163	GOT2, AHCY, FTCD, GSTZ1, SARDH	178	54	13588	7.06825	0.0700089
GOTERM_BP_FAT	GO:0000050~urea cycle	3	1.36364	0.00571969	ARG1, OTC, CPS1	178	9	13588	25.4457	0.0744143
GOTERM_BP_FAT	GO:0019627~urea metabolic process	3	1.36364	0.00571969	ARG1, OTC, CPS1	178	9	13588	25.4457	0.0744143
GOTERM_MF_FAT	GO:0019829~cation-transporting ATPase activity	4	1.81818	0.00572302	ATP5B, ATP5C1, ATP5O, ATP5A1	197	25	13288	10.7923	0.0790334
GOTERM_CC_FAT	GO:0031968~organelle outer membrane	6	2.72727	0.00597911	CYB5R3, CISD1, AIFM1, VDAC3, MGST1, VDAC1	167	87	12504	5.16374	0.0542705
GOTERM_BP_FAT	GO:0034637~cellular carbohydrate biosynthetic process	5	2.27273	0.0060349	PCX, TPI1, GYG, FBP1, AGL	178	56	13588	6.81581	0.0774217
GOTERM_MF_FAT	GO:0005525~GTP binding	13	5.90909	0.00630836	TUFM, GLUD1, SUCLG1, SRPRB, ACSM1, RAB35, TUBB5, RALB, TUBB6, RAB24, RHOC, TUBA1B, TUBA1C	197	354	13288	2.47704	0.0840129
GOTERM_MF_FAT	GO:0016651~oxidoreductase activity, acting on NADH or NADPH	5	2.27273	0.0066808	CYB5R3, NDUFA5, NNT, CBR4, CRYZ	197	51	13288	6.61292	0.0860258
GOTERM_CC_FAT	GO:0019867~outer membrane	6	2.72727	0.00689029	CYB5R3, CISD1, AIFM1, VDAC3, MGST1, VDAC1	167	90	12504	4.99162	0.0597891
GOTERM_BP_FAT	GO:0043604~amide biosynthetic process	3	1.36364	0.00708866	ARG1, OTC, CPS1	178	10	13588	22.9011	0.0892935
GOTERM_BP_FAT	GO:0000303~response to superoxide	3	1.36364	0.00708866	SOD1, PRDX1, SOD2	178	10	13588	22.9011	0.0892935
GOTERM_MF_FAT	GO:0033293~monocarboxylic acid binding	4	1.81818	0.0071229	PCX, ACADS, MCCC1, FABP1	197	27	13288	9.99286	0.0887419
GOTERM_MF_FAT	GO:0032561~guanyl ribonucleotide binding	13	5.90909	0.00766573	TUFM, GLUD1, SUCLG1, SRPRB, ACSM1, RAB35, TUBB5, RALB, TUBB6, RAB24, RHOC, TUBA1B, TUBA1C	197	363	13288	2.41563	0.0924502
GOTERM_MF_FAT	GO:0019001~guanyl nucleotide binding	13	5.90909	0.00766573	TUFM, GLUD1, SUCLG1, SRPRB, ACSM1, RAB35, TUBB5, RALB, TUBB6, RAB24, RHOC, TUBA1B, TUBA1C	197	363	13288	2.41563	0.0924502
GOTERM_MF_FAT	GO:0000287~magnesium ion binding	14	6.36364	0.00769079	DAK, FBP1, PSPH, NME2, ACSM1, ITPA, NME1, PKLR, IDH2, IDH1, ENO3, APEX1, FAHD2A, NMNAT1	197	409	13288	2.30886	0.0901384
GOTERM_BP_FAT	GO:0019674~NAD metabolic process	3	1.36364	0.00859013	QPRT, MDH1, NMNAT1	178	11	13588	20.8192	0.105999
GOTERM_BP_FAT	GO:0000305~response to oxygen radical	3	1.36364	0.00859013	SOD1, PRDX1, SOD2	178	11	13588	20.8192	0.105999
GOTERM_BP_FAT	GO:0045454~cell redox homeostasis	5	2.27273	0.00863118	AIFM1, PRDX6, PDIA6, APEX1, PRDX1	178	62	13588	6.15622	0.105267
GOTERM_MF_FAT	GO:0019842~vitamin binding	7	3.18182	0.00903717	GOT2, PCX, PYGL, MCCC1, FASN, FTCD, GCAT	197	121	13288	3.90217	0.102284
GOTERM_CC_FAT	GO:0005792~microsome	8	3.63636	0.00907171	AIFM1, NME1, LRRC59, TMED10, CYB5, RDH16, VDAC3, MGST1	167	176	12504	3.40338	0.0750432
GOTERM_CC_FAT	GO:0016023~cytoplasmic membrane-bounded vesicle	13	5.90909	0.00918992	AHCY, PDIA6, ACTN1, PRDX1, PPIB, RAB35, SND1, RPN1, FASN, TMED10, TMSB4X, HSPA5, HSPD1	167	414	12504	2.35112	0.0731743
GOTERM_BP_FAT	GO:0009108~coenzyme biosynthetic process	5	2.27273	0.0096361	TPK1, DBT, QPRT, DLAT, NMNAT1	178	64	13588	5.96383	0.115528
GOTERM_BP_FAT	GO:0006767~water-soluble vitamin metabolic process	4	1.81818	0.00966878	TPK1, PDXK, QPRT, NMNAT1	178	34	13588	8.98083	0.114616
GOTERM_BP_FAT	GO:0009310~amine catabolic process	5	2.27273	0.0101659	GOT2, AHCY, FTCD, GSTZ1, SARDH	178	65	13588	5.87208	0.118857
GOTERM_CC_FAT	GO:0031988~membrane-bounded vesicle	13	5.90909	0.0102282	AHCY, PDIA6, ACTN1, PRDX1, PPIB, RAB35, SND1, RPN1, FASN, TMED10, TMSB4X, HSPA5, HSPD1	167	420	12504	2.31754	0.0782537
GOTERM_CC_FAT	GO:0042598~vesicular fraction	8	3.63636	0.0107885	AIFM1, NME1, LRRC59, TMED10, CYB5, RDH16, VDAC3, MGST1	167	182	12504	3.29118	0.0795594
GOTERM_CC_FAT	GO:0070469~respiratory chain	5	2.27273	0.0108247	UQCRC2, NDUFA5, UQCRC1, COX7A2, CYCS	167	65	12504	5.75956	0.0771738
GOTERM_BP_FAT	GO:0000302~response to reactive oxygen species	4	1.81818	0.0113203	PRDX6, SOD1, PRDX1, SOD2	178	36	13588	8.4819	0.13009
GOTERM_CC_FAT	GO:0044432~endoplasmic reticulum part	9	4.09091	0.0119798	CYB5R3, PPIB, VAPB, RPN1, PDIA6, FKBP1A, HSPA5, RDH16, DDOST	167	231	12504	2.91718	0.0823802
GOTERM_CC_FAT	GO:0045263~proton-transporting ATP synthase complex, coupling factor F(o)	3	1.36364	0.0124132	ATP5J2, ATP5L, ATP5K	167	13	12504	17.2787	0.0826142
GOTERM_MF_FAT	GO:0016597~amino acid binding	4	1.81818	0.0124563	OTC, FASN, FTCD, CAD	197	33	13288	8.17597	0.134843
GOTERM_MF_FAT	GO:0043492~ATPase activity, coupled to movement of substances	6	2.72727	0.0143348	ATP1B1, ATP5B, ATP5C1, ATP5L, ATP5O, ATP5A1	197	97	13288	4.17227	0.149845
GOTERM_MF_FAT	GO:0042626~ATPase activity, coupled to transmembrane movement of substances	6	2.72727	0.0143348	ATP1B1, ATP5B, ATP5C1, ATP5L, ATP5O, ATP5A1	197	97	13288	4.17227	0.149845
GOTERM_MF_FAT	GO:0016820~hydrolase activity, acting on acid anhydrides, catalyzing transmembrane movement of substances	6	2.72727	0.0143348	ATP1B1, ATP5B, ATP5C1, ATP5L, ATP5O, ATP5A1	197	97	13288	4.17227	0.149845
GOTERM_BP_FAT	GO:0051258~protein polymerization	4	1.81818	0.0150836	TUBB5, TUBB6, TUBA1B, TUBA1C	178	40	13588	7.63371	0.168011
GOTERM_BP_FAT	GO:0009084~glutamine family amino acid biosynthetic process	3	1.36364	0.0158492	PYCRL, OTC, ALDH4A1	178	15	13588	15.2674	0.174012
GOTERM_BP_FAT	GO:0046131~pyrimidine ribonucleoside metabolic process	3	1.36364	0.0158492	PYCRL, NME2, NME1	178	15	13588	15.2674	0.174012
GOTERM_MF_FAT	GO:0005198~structural molecule activity	14	6.36364	0.0160903	VAPB, LMNB2, MRPS25, RPLP2, ACTG1, KRT18, RPS19, RPL22, KRT8, TUBB5, TUBB6, RPL12, TUBA1B, TUBA1C	197	450	13288	2.0985	0.162705
GOTERM_MF_FAT	GO:0016859~cis-trans isomerase activity	4	1.81818	0.0169954	PPIB, PPIA, GSTZ1, FKBP1A	197	37	13288	7.29208	0.1671
GOTERM_CC_FAT	GO:0031410~cytoplasmic vesicle	14	6.36364	0.0178436	AHCY, PDIA6, ACTN1, SOD1, PRDX1, PPIB, RAB35, SND1, FASN, RPN1, TMED10, TMSB4X, HSPA5, HSPD1	167	508	12504	2.06346	0.11344
GOTERM_BP_FAT	GO:0019438~aromatic compound biosynthetic process	3	1.36364	0.01796	TPK1, QDPR, SPR	178	16	13588	14.3132	0.193021
GOTERM_CC_FAT	GO:0031982~vesicle	14	6.36364	0.0208798	AHCY, PDIA6, ACTN1, SOD1, PRDX1, PPIB, RAB35, SND1, FASN, RPN1, TMED10, TMSB4X, HSPA5, HSPD1	167	519	12504	2.01973	0.127887
GOTERM_MF_FAT	GO:0015405~P-P-bond-hydrolysis-driven transmembrane transporter activity	6	2.72727	0.0210422	ATP1B1, ATP5B, ATP5C1, ATP5L, ATP5O, ATP5A1	197	107	13288	3.78234	0.198423
GOTERM_BP_FAT	GO:0006633~fatty acid biosynthetic process	5	2.27273	0.021303	PECR, ACSM1, TPI1, FASN, CBR4	178	81	13588	4.71217	0.222763
GOTERM_MF_FAT	GO:0015399~primary active transmembrane transporter activity	6	2.72727	0.0218082	ATP1B1, ATP5B, ATP5C1, ATP5L, ATP5O, ATP5A1	197	108	13288	3.74732	0.200463
GOTERM_BP_FAT	GO:0034614~cellular response to reactive oxygen species	3	1.36364	0.0225133	SOD1, PRDX1, SOD2	178	18	13588	12.7228	0.231715
GOTERM_BP_FAT	GO:0016051~carbohydrate biosynthetic process	5	2.27273	0.0230675	PCX, TPI1, GYG, FBP1, AGL	178	83	13588	4.59862	0.234522
GOTERM_BP_FAT	GO:0006541~glutamine metabolic process	3	1.36364	0.0249494	ALDH5A1, CAD, CPS1	178	19	13588	12.0532	0.248931
GOTERM_BP_FAT	GO:0006801~superoxide metabolic process	3	1.36364	0.0249494	SOD1, PRDX1, SOD2	178	19	13588	12.0532	0.248931
GOTERM_BP_FAT	GO:0009112~nucleobase metabolic process	3	1.36364	0.0249494	ALDH6A1, UOX, CAD	178	19	13588	12.0532	0.248931
GOTERM_MF_FAT	GO:0016878~acid-thiol ligase activity	3	1.36364	0.0254535	ACSM1, SUCLG1, AACS	197	17	13288	11.9033	0.225374
GOTERM_MF_FAT	GO:0004033~aldo-keto reductase activity	3	1.36364	0.0254535	AKR1B3, AKR1C12, AKR7A5	197	17	13288	11.9033	0.225374
GOTERM_BP_FAT	GO:0006097~glyoxylate cycle	2	0.909091	0.0258837	IDH2, IDH1	178	2	13588	76.3371	0.254717
GOTERM_BP_FAT	GO:0006979~response to oxidative stress	5	2.27273	0.0268567	PRDX6, IDH1, SOD1, PRDX1, SOD2	178	87	13588	4.38719	0.260673
GOTERM_MF_FAT	GO:0051287~NAD or NADH binding	4	1.81818	0.0268846	IDH2, IDH1, GRHPR, MDH1	197	44	13288	6.13198	0.23176
GOTERM_BP_FAT	GO:0042558~pteridine and derivative metabolic process	3	1.36364	0.0274878	ALDH1L1, QDPR, SPR	178	20	13588	11.4506	0.263631
GOTERM_BP_FAT	GO:0042743~hydrogen peroxide metabolic process	3	1.36364	0.0274878	CYCS, SOD1, PRDX1	178	20	13588	11.4506	0.263631
GOTERM_BP_FAT	GO:0006094~gluconeogenesis	3	1.36364	0.0274878	PCX, TPI1, FBP1	178	20	13588	11.4506	0.263631
GOTERM_MF_FAT	GO:0030060~L-malate dehydrogenase activity	2	0.909091	0.0292838	MDH2, MDH1	197	2	13288	67.4518	0.244972
GOTERM_MF_FAT	GO:0016743~carboxyl- or carbamoyltransferase activity	2	0.909091	0.0292838	OTC, CAD	197	2	13288	67.4518	0.244972
GOTERM_MF_FAT	GO:0004450~isocitrate dehydrogenase (NADP+) activity	2	0.909091	0.0292838	IDH2, IDH1	197	2	13288	67.4518	0.244972
GOTERM_MF_FAT	GO:0016418~S-acetyltransferase activity	2	0.909091	0.0292838	FASN, DLAT	197	2	13288	67.4518	0.244972
GOTERM_MF_FAT	GO:0004086~carbamoyl-phosphate synthase activity	2	0.909091	0.0292838	CAD, CPS1	197	2	13288	67.4518	0.244972
GOTERM_BP_FAT	GO:0042445~hormone metabolic process	5	2.27273	0.0299292	ALDH1A1, RDH9, ADH1, ALDH1A7, RDH16	178	90	13588	4.24095	0.281233
GOTERM_BP_FAT	GO:0051188~cofactor biosynthetic process	5	2.27273	0.0309977	TPK1, DBT, QPRT, DLAT, NMNAT1	178	91	13588	4.19434	0.287331
GOTERM_BP_FAT	GO:0010035~response to inorganic substance	5	2.27273	0.0320885	SLC25A12, PRDX6, SOD1, PRDX1, SOD2	178	92	13588	4.14875	0.293439
GOTERM_BP_FAT	GO:0009069~serine family amino acid metabolic process	3	1.36364	0.0328588	DHFR, PSPH, SARDH	178	22	13588	10.4096	0.296932
GOTERM_BP_FAT	GO:0006213~pyrimidine nucleoside metabolic process	3	1.36364	0.0328588	PYCRL, NME2, NME1	178	22	13588	10.4096	0.296932
GOTERM_BP_FAT	GO:0034599~cellular response to oxidative stress	3	1.36364	0.0328588	SOD1, PRDX1, SOD2	178	22	13588	10.4096	0.296932
GOTERM_BP_FAT	GO:0008299~isoprenoid biosynthetic process	3	1.36364	0.0328588	ALDH1A1, RDH9, RDH16	178	22	13588	10.4096	0.296932
GOTERM_CC_FAT	GO:0033177~proton-transporting two-sector ATPase complex, proton-transporting domain	3	1.36364	0.0340107	ATP5J2, ATP5L, ATP5K	167	22	12504	10.2101	0.195707
GOTERM_MF_FAT	GO:0050661~NADP or NADPH binding	3	1.36364	0.0378243	DHFR, CBR4, CRYZ	197	21	13288	9.63597	0.299842
GOTERM_BP_FAT	GO:0006106~fumarate metabolic process	2	0.909091	0.0385746	GOT2, FH1	178	3	13588	50.8914	0.336839
GOTERM_BP_FAT	GO:0006102~isocitrate metabolic process	2	0.909091	0.0385746	IDH2, IDH1	178	3	13588	50.8914	0.336839
GOTERM_BP_FAT	GO:0046487~glyoxylate metabolic process	2	0.909091	0.0385746	IDH2, IDH1	178	3	13588	50.8914	0.336839
GOTERM_BP_FAT	GO:0042542~response to hydrogen peroxide	3	1.36364	0.0386029	SOD1, PRDX1, SOD2	178	24	13588	9.54213	0.334392
GOTERM_CC_FAT	GO:0017133~mitochondrial electron transfer flavoprotein complex	2	0.909091	0.039304	ETFB, ETFA	167	3	12504	49.9162	0.217425
GOTERM_CC_FAT	GO:0045251~electron transfer flavoprotein complex	2	0.909091	0.039304	ETFB, ETFA	167	3	12504	49.9162	0.217425
GOTERM_CC_FAT	GO:0005657~replication fork	3	1.36364	0.0399439	RPA2, H2AFX, PURA	167	24	12504	9.35928	0.215192
GOTERM_BP_FAT	GO:0019319~hexose biosynthetic process	3	1.36364	0.0416077	PCX, TPI1, FBP1	178	25	13588	9.16045	0.352862
GOTERM_MF_FAT	GO:0030554~adenyl nucleotide binding	32	14.5455	0.0428112	GLUD1, ATP5B, LDHD, DAK, CAD, ACSF2, ACTG1, TPK1, IVD, MCCC1, HSPE1, HSPA5, ACAD9, ETFA, ACTB, PDXK, AIFM1, ACADS, AK2, ACADL, CPS1, PCX, ACSM1, NME2, NME1, PKLR, PEBP1, HSPD1, ATP5A1, AACS, PGK1, NMNAT1	197	1535	13288	1.40616	0.326787
GOTERM_BP_FAT	GO:0015672~monovalent inorganic cation transport	9	4.09091	0.0449472	ATP5J2, ATP1B1, NNT, ATP5B, ATP5C1, ATP5L, ATP5O, ATP5A1, ATP5K	178	303	13588	2.26744	0.372779
GOTERM_MF_FAT	GO:0001883~purine nucleoside binding	32	14.5455	0.0470908	GLUD1, ATP5B, LDHD, DAK, CAD, ACSF2, ACTG1, TPK1, IVD, MCCC1, HSPE1, HSPA5, ACAD9, ETFA, ACTB, PDXK, AIFM1, ACADS, AK2, ACADL, CPS1, PCX, ACSM1, NME2, NME1, PKLR, PEBP1, HSPD1, ATP5A1, AACS, PGK1, NMNAT1	197	1548	13288	1.39435	0.347496
GOTERM_CC_FAT	GO:0042579~microbody	5	2.27273	0.0496337	PECR, UOX, AMACR, MPV17, ACAA1A	167	104	12504	3.59972	0.255051
GOTERM_CC_FAT	GO:0005777~peroxisome	5	2.27273	0.0496337	PECR, UOX, AMACR, MPV17, ACAA1A	167	104	12504	3.59972	0.255051
GOTERM_MF_FAT	GO:0032553~ribonucleotide binding	36	16.3636	0.0498223	TUFM, GLUD1, ATP5B, DAK, CAD, ACSF2, ACTG1, TPK1, MCCC1, RALB, TUBB5, RAB24, TUBB6, RHOC, HSPE1, HSPA5, TUBA1B, TUBA1C, ACTB, PDXK, SUCLG1, AK2, SRPRB, CPS1, PCX, ACSM1, NME2, NME1, RAB35, PKLR, PEBP1, HSPD1, ATP5A1, PGK1, AACS, NMNAT1	197	1796	13288	1.35204	0.357842
GOTERM_MF_FAT	GO:0032555~purine ribonucleotide binding	36	16.3636	0.0498223	TUFM, GLUD1, ATP5B, DAK, CAD, ACSF2, ACTG1, TPK1, MCCC1, RALB, TUBB5, RAB24, TUBB6, RHOC, HSPE1, HSPA5, TUBA1B, TUBA1C, ACTB, PDXK, SUCLG1, AK2, SRPRB, CPS1, PCX, ACSM1, NME2, NME1, RAB35, PKLR, PEBP1, HSPD1, ATP5A1, PGK1, AACS, NMNAT1	197	1796	13288	1.35204	0.357842
GOTERM_MF_FAT	GO:0001882~nucleoside binding	32	14.5455	0.0505947	GLUD1, ATP5B, LDHD, DAK, CAD, ACSF2, ACTG1, TPK1, IVD, MCCC1, HSPE1, HSPA5, ACAD9, ETFA, ACTB, PDXK, AIFM1, ACADS, AK2, ACADL, CPS1, PCX, ACSM1, NME2, NME1, PKLR, PEBP1, HSPD1, ATP5A1, AACS, PGK1, NMNAT1	197	1558	13288	1.3854	0.356469
GOTERM_BP_FAT	GO:0045069~regulation of viral genome replication	2	0.909091	0.0511011	VAPB, PPIA	178	4	13588	38.1685	0.409629
GOTERM_BP_FAT	GO:0033209~tumor necrosis factor-mediated signaling pathway	2	0.909091	0.0511011	KRT18, KRT8	178	4	13588	38.1685	0.409629
GOTERM_CC_FAT	GO:0015935~small ribosomal subunit	3	1.36364	0.0562969	MRPS36, RPS19, MRPS25	167	29	12504	7.74561	0.278422
GOTERM_MF_FAT	GO:0016802~trialkylsulfonium hydrolase activity	2	0.909091	0.0577144	AHCY, AHCYL2	197	4	13288	33.7259	0.390184
GOTERM_MF_FAT	GO:0004013~adenosylhomocysteinase activity	2	0.909091	0.0577144	AHCY, AHCYL2	197	4	13288	33.7259	0.390184
GOTERM_MF_FAT	GO:0016776~phosphotransferase activity, phosphate group as acceptor	3	1.36364	0.0597076	NME2, NME1, AK2	197	27	13288	7.49464	0.394786
GOTERM_CC_FAT	GO:0005758~mitochondrial intermembrane space	3	1.36364	0.0598059	AIFM1, AK2, TIMM13	167	30	12504	7.48743	0.287082
GOTERM_MF_FAT	GO:0043176~amine binding	4	1.81818	0.0610468	OTC, FASN, FTCD, CAD	197	61	13288	4.42307	0.39584
GOTERM_BP_FAT	GO:0046364~monosaccharide biosynthetic process	3	1.36364	0.0613251	PCX, TPI1, FBP1	178	31	13588	7.38746	0.467357
GOTERM_MF_FAT	GO:0004601~peroxidase activity	3	1.36364	0.0636934	PRDX6, GSTZ1, PRDX1	197	28	13288	7.22698	0.403433
GOTERM_MF_FAT	GO:0016684~oxidoreductase activity, acting on peroxide as acceptor	3	1.36364	0.0636934	PRDX6, GSTZ1, PRDX1	197	28	13288	7.22698	0.403433
GOTERM_MF_FAT	GO:0016877~ligase activity, forming carbon-sulfur bonds	3	1.36364	0.0636934	ACSM1, SUCLG1, AACS	197	28	13288	7.22698	0.403433
GOTERM_CC_FAT	GO:0005662~DNA replication factor A complex	2	0.909091	0.0646496	RPA2, PURA	167	5	12504	29.9497	0.300621
GOTERM_BP_FAT	GO:0006730~one-carbon metabolic process	5	2.27273	0.0666315	AHCY, ALDH1L1, DHFR, AHCYL2, CAR3	178	117	13588	3.26227	0.49337
GOTERM_MF_FAT	GO:0005200~structural constituent of cytoskeleton	3	1.36364	0.0677664	ACTG1, TUBB5, TUBA1B	197	29	13288	6.97777	0.417591
GOTERM_MF_FAT	GO:0030145~manganese ion binding	6	2.72727	0.068147	ARG1, PCX, DAK, IDH2, IDH1, SOD2	197	148	13288	2.73453	0.413653
GOTERM_BP_FAT	GO:0005977~glycogen metabolic process	3	1.36364	0.0684799	PYGL, GYG, AGL	178	33	13588	6.93973	0.499979
GOTERM_BP_FAT	GO:0006073~cellular glucan metabolic process	3	1.36364	0.0684799	PYGL, GYG, AGL	178	33	13588	6.93973	0.499979
GOTERM_BP_FAT	GO:0044042~glucan metabolic process	3	1.36364	0.0684799	PYGL, GYG, AGL	178	33	13588	6.93973	0.499979
GOTERM_CC_FAT	GO:0005788~endoplasmic reticulum lumen	4	1.81818	0.0705983	PPIB, PDIA6, HSPA5, RDH16	167	72	12504	4.15968	0.317602
GOTERM_MF_FAT	GO:0031405~lipoic acid binding	2	0.909091	0.0716174	DBT, DLAT	197	5	13288	26.9807	0.424219
GOTERM_MF_FAT	GO:0000036~acyl carrier activity	2	0.909091	0.0716174	ALDH1L1, FASN	197	5	13288	26.9807	0.424219
GOTERM_MF_FAT	GO:0004784~superoxide dismutase activity	2	0.909091	0.0716174	SOD1, SOD2	197	5	13288	26.9807	0.424219
GOTERM_MF_FAT	GO:0016721~oxidoreductase activity, acting on superoxide radicals as acceptor	2	0.909091	0.0716174	SOD1, SOD2	197	5	13288	26.9807	0.424219
GOTERM_MF_FAT	GO:0009374~biotin binding	2	0.909091	0.0716174	PCX, MCCC1	197	5	13288	26.9807	0.424219
GOTERM_BP_FAT	GO:0006561~proline biosynthetic process	2	0.909091	0.0756692	PYCRL, ALDH4A1	178	6	13588	25.4457	0.533182
GOTERM_BP_FAT	GO:0006729~tetrahydrobiopterin biosynthetic process	2	0.909091	0.0756692	QDPR, SPR	178	6	13588	25.4457	0.533182
GOTERM_BP_FAT	GO:0006108~malate metabolic process	2	0.909091	0.0756692	MDH2, MDH1	178	6	13588	25.4457	0.533182
GOTERM_CC_FAT	GO:0000276~mitochondrial proton-transporting ATP synthase complex, coupling factor F(o)	2	0.909091	0.0770721	ATP5L, ATP5K	167	6	12504	24.9581	0.335459
GOTERM_CC_FAT	GO:0032993~protein-DNA complex	4	1.81818	0.0777149	RPA2, H2AFV, H2AFX, PURA	167	75	12504	3.99329	0.331436
GOTERM_BP_FAT	GO:0055085~transmembrane transport	11	5	0.0784857	SLC25A12, SLC25A5, ATP5B, ATP5C1, ATP5L, ATP5O, TIMM13, ATP5A1, VDAC3, ATP5K, VDAC1	178	460	13588	1.82545	0.54353
GOTERM_BP_FAT	GO:0019725~cellular homeostasis	9	4.09091	0.0800137	AIFM1, PRDX6, RGN, PDIA6, FKBP1A, SOD1, APEX1, PRDX1, SOD2	178	343	13588	2.00301	0.54752
GOTERM_BP_FAT	GO:0046165~alcohol biosynthetic process	3	1.36364	0.0835487	PCX, TPI1, FBP1	178	37	13588	6.18949	0.56057
GOTERM_BP_FAT	GO:0006112~energy reserve metabolic process	3	1.36364	0.0835487	PYGL, GYG, AGL	178	37	13588	6.18949	0.56057
GOTERM_BP_FAT	GO:0006457~protein folding	5	2.27273	0.0842833	PPIB, PPIA, FKBP1A, HSPE1, HSPD1	178	127	13588	3.0054	0.560693
GOTERM_MF_FAT	GO:0016417~S-acyltransferase activity	2	0.909091	0.0853163	FASN, DLAT	197	6	13288	22.4839	0.47839
GOTERM_MF_FAT	GO:0046912~transferase activity, transferring acyl groups, acyl groups converted into alkyl on transfer	2	0.909091	0.0853163	SUCLG1, CS	197	6	13288	22.4839	0.47839
GOTERM_MF_FAT	GO:0004448~isocitrate dehydrogenase activity	2	0.909091	0.0853163	IDH2, IDH1	197	6	13288	22.4839	0.47839
GOTERM_BP_FAT	GO:0010817~regulation of hormone levels	5	2.27273	0.0861633	ALDH1A1, RDH9, ADH1, ALDH1A7, RDH16	178	128	13588	2.98192	0.565881
GOTERM_BP_FAT	GO:0042554~superoxide anion generation	2	0.909091	0.0877151	SOD1, SOD2	178	7	13588	21.8106	0.569516
GOTERM_CC_FAT	GO:0005753~mitochondrial proton-transporting ATP synthase complex	2	0.909091	0.0893305	ATP5L, ATP5K	167	7	12504	21.3926	0.365626
GOTERM_BP_FAT	GO:0009119~ribonucleoside metabolic process	3	1.36364	0.0914274	PYCRL, NME2, NME1	178	39	13588	5.87208	0.582203
GOTERM_MF_FAT	GO:0003755~peptidyl-prolyl cis-trans isomerase activity	3	1.36364	0.0938489	PPIB, PPIA, FKBP1A	197	35	13288	5.78158	0.506798
GOTERM_MF_FAT	GO:0019205~nucleobase, nucleoside, nucleotide kinase activity	3	1.36364	0.0984409	NME2, NME1, AK2	197	36	13288	5.62098	0.518417
GOTERM_CC_FAT	GO:0031970~organelle envelope lumen	3	1.36364	0.0985243	AIFM1, AK2, TIMM13	167	40	12504	5.61557	0.389366
GOTERM_MF_FAT	GO:0051920~peroxiredoxin activity	2	0.909091	0.0988142	PRDX6, PRDX1	197	7	13288	19.2719	0.513914
GOTERM_MF_FAT	GO:0016885~ligase activity, forming carbon-carbon bonds	2	0.909091	0.0988142	PCX, MCCC1	197	7	13288	19.2719	0.513914
GOTERM_BP_FAT	GO:0051881~regulation of mitochondrial membrane potential	2	0.909091	0.0996048	SOD1, SOD2	178	8	13588	19.0843	0.612082
GOTERM_BP_FAT	GO:0006098~pentose-phosphate shunt	2	0.909091	0.0996048	PGLS, TPI1	178	8	13588	19.0843	0.612082
GOTERM_BP_FAT	GO:0050792~regulation of viral reproduction	2	0.909091	0.0996048	VAPB, PPIA	178	8	13588	19.0843	0.612082
GOTERM_BP_FAT	GO:0006560~proline metabolic process	2	0.909091	0.0996048	PYCRL, ALDH4A1	178	8	13588	19.0843	0.612082
GOTERM_BP_FAT	GO:0006206~pyrimidine base metabolic process	2	0.909091	0.0996048	ALDH6A1, CAD	178	8	13588	19.0843	0.612082
GOTERM_BP_FAT	GO:0006558~L-phenylalanine metabolic process	2	0.909091	0.0996048	GSTZ1, SPR	178	8	13588	19.0843	0.612082
GOTERM_BP_FAT	GO:0009070~serine family amino acid biosynthetic process	2	0.909091	0.0996048	DHFR, PSPH	178	8	13588	19.0843	0.612082
GOTERM_BP_FAT	GO:0009435~NAD biosynthetic process	2	0.909091	0.0996048	QPRT, NMNAT1	178	8	13588	19.0843	0.612082
GOTERM_BP_FAT	GO:0046146~tetrahydrobiopterin metabolic process	2	0.909091	0.0996048	QDPR, SPR	178	8	13588	19.0843	0.612082

## Sheet: HSC_RNAup
Category	Term	Count	%	PValue	Genes	List Total	Pop Hits	Pop Total	Fold Enrichment	Benjamini
GOTERM_MF_FAT	GO:0046914~transition metal ion binding	65	25.8964	1.80877e-07	MKRN1, CYB5R4, ACVRL1, ZFP637, AGTPBP1, GBGT1, ZFP639, GM14420, SENP6, TRIM8, ZFP131, ZCCHC9, NR2F6, S100A1, POLK, PHRF1, ZCCHC2, RREB1, TRIM41, MMP14, CDO1, ZCCHC17, TTF2, RNF130, PJA1, BAZ1A, ZFP655, HNF4A, ZFP263, ZZZ3, PRDM2, ZFP260, SLC40A1, NSD1, FBXO11, PHLPP1, EXTL3, ZDHHC18, AI987944, FTH1, RASGRP3, MAP3K1, ADH4, SLC39A8, RNFT1, KDM3A, BCL6, BAZ2B, BAZ2A, B4GALT4, UNKL, RNF13, ZBTB7B, WH…	178	2608	13288	1.86057	6.69224e-05
GOTERM_MF_FAT	GO:0008270~zinc ion binding	55	21.9124	6.62278e-07	MKRN1, ZFP637, AGTPBP1, ZFP639, GM14420, SENP6, TRIM8, ZFP131, ZCCHC9, NR2F6, S100A1, POLK, PHRF1, ZCCHC2, RREB1, TRIM41, MMP14, ZCCHC17, TTF2, RNF130, PJA1, BAZ1A, ZFP655, HNF4A, ZFP263, ZZZ3, PRDM2, ZFP260, NSD1, FBXO11, ZDHHC18, AI987944, RASGRP3, MAP3K1, ADH4, SLC39A8, RNFT1, KDM3A, BCL6, BAZ2B, BAZ2A, UNKL, RNF13, ZBTB7B, WHSC1, MID2, MSL2, ZFP106, RNF6, BCL6B, CHN2, ZFP281, ZFP532, HIVEP1, …	178	2105	13288	1.95052	0.000122514
GOTERM_MF_FAT	GO:0046872~metal ion binding	81	32.2709	2.9564e-06	MKRN1, CYB5R4, ACVRL1, ZFP637, AGTPBP1, GBGT1, ZFP639, GM14420, DNASE1L3, LATS2, DMPK, SENP6, MAP3K4, TRIM8, ZFP131, B3GALNT1, ZCCHC9, NR2F6, S100A1, POLK, ZCCHC2, PHRF1, EGFL7, RREB1, TRIM41, MMP14, CDO1, ZCCHC17, TTF2, PJA1, MAST4, RNF130, BAZ1A, ZFP655, MAST2, HNF4A, ZFP263, ZZZ3, PRDM2, CHSY1, ZFP260, SLC40A1, NSD1, FBXO11, PHLPP1, EXTL3, ERI1, ZDHHC18, AI987944, EDEM1, FTH1, DCHS1, RASGRP3, …	178	3850	13288	1.57059	0.000364557
GOTERM_MF_FAT	GO:0043169~cation binding	81	32.2709	4.32608e-06	MKRN1, CYB5R4, ACVRL1, ZFP637, AGTPBP1, GBGT1, ZFP639, GM14420, DNASE1L3, LATS2, DMPK, SENP6, MAP3K4, TRIM8, ZFP131, B3GALNT1, ZCCHC9, NR2F6, S100A1, POLK, ZCCHC2, PHRF1, EGFL7, RREB1, TRIM41, MMP14, CDO1, ZCCHC17, TTF2, PJA1, MAST4, RNF130, BAZ1A, ZFP655, MAST2, HNF4A, ZFP263, ZZZ3, PRDM2, CHSY1, ZFP260, SLC40A1, NSD1, FBXO11, PHLPP1, EXTL3, ERI1, ZDHHC18, AI987944, EDEM1, FTH1, DCHS1, RASGRP3, …	178	3885	13288	1.55644	0.000400083
GOTERM_MF_FAT	GO:0043167~ion binding	81	32.2709	7.27594e-06	MKRN1, CYB5R4, ACVRL1, ZFP637, AGTPBP1, GBGT1, ZFP639, GM14420, DNASE1L3, LATS2, DMPK, SENP6, MAP3K4, TRIM8, ZFP131, B3GALNT1, ZCCHC9, NR2F6, S100A1, POLK, ZCCHC2, PHRF1, EGFL7, RREB1, TRIM41, MMP14, CDO1, ZCCHC17, TTF2, PJA1, MAST4, RNF130, BAZ1A, ZFP655, MAST2, HNF4A, ZFP263, ZZZ3, PRDM2, CHSY1, ZFP260, SLC40A1, NSD1, FBXO11, PHLPP1, EXTL3, ERI1, ZDHHC18, AI987944, EDEM1, FTH1, DCHS1, RASGRP3, …	178	3934	13288	1.53706	0.000538277
GOTERM_MF_FAT	GO:0016564~transcription repressor activity	12	4.78088	0.000121764	JDP2, SIN3B, HIPK2, ZFP263, BCL6B, ZFP281, BCL6, HIVEP1, RB1, SKIL, DDX54, NSD1	178	211	13288	4.24559	0.00748113
GOTERM_CC_FAT	GO:0031981~nuclear lumen	24	9.56175	0.000181968	RRP1, MCL1, RREB1, NOC3L, ERI1, MED14, RB1, MED13, ZCCHC17, SETX, GTF2H1, ZFP106, RNF6, TAF12, ZFP655, HNF4A, HIPK2, MGA, WAC, USP36, DDX54, ABL1, NSD1, BAZ2A	145	883	12504	2.34386	0.0357425
GOTERM_BP_FAT	GO:0010605~negative regulation of macromolecule metabolic process	20	7.96813	6.61153e-05	IBTK, TXNIP, JDP2, PAIP2, ERI1, ZFP639, RB1, SIN3B, PSEN1, HNF4A, HIPK2, BCL6B, ZFP281, BCL6, HIVEP1, SKIL, ID3, NSD1, BAZ2A, EIF2AK3	187	506	13588	2.87206	0.0448487
GOTERM_BP_FAT	GO:0045449~regulation of transcription	53	21.1155	4.48346e-05	JDP2, EZH1, MORF4L2, ZFP639, TLR4, GM14420, SIN3B, ZFP131, NR2F6, BRD7, SOX18, RREB1, MED14, RB1, MED13, TTF2, GTF2H1, BAZ1A, TAF12, ZFP655, HNF4A, HIPK2, ZFP263, ZZZ3, MGA, PRDM2, ZFP260, NSD1, CAMTA2, NFKBIA, AI987944, TNFRSF1A, CENPB, RB1CC1, CEBPZ, HBP1, KDM3A, BCL6, SKIL, BAZ2A, TXNIP, ZBTB7B, BMP2, AFF4, WHSC1, SFMBT1, RNF6, BCL6B, ZFP281, ZFP532, HIVEP1, ID3, DDX54	187	2227	13588	1.7293	0.0603349
GOTERM_MF_FAT	GO:0008134~transcription factor binding	12	4.78088	0.00166127	CAMTA2, SIN3B, HNF4A, HIPK2, BRD7, NFKBIA, MED14, MED13, ID3, RB1, DDX54, NSD1	178	288	13288	3.11049	0.0841318
GOTERM_CC_FAT	GO:0005730~nucleolus	11	4.38247	0.00312013	ZFP106, ZFP655, RRP1, NOC3L, ERI1, USP36, DDX54, ABL1, ZCCHC17, BAZ2A, SETX	145	310	12504	3.05993	0.144655
GOTERM_CC_FAT	GO:0031974~membrane-enclosed lumen	25	9.96016	0.00390021	MCL1, NOC3L, ERI1, SETX, ALAS1, USP36, WAC, BAZ2A, RRP1, RREB1, MED14, MED13, RB1, ZCCHC17, GTF2H1, RNF6, ZFP106, TAF12, ZFP655, HNF4A, HIPK2, MGA, DDX54, ABL1, NSD1	145	1174	12504	1.83634	0.144709
GOTERM_CC_FAT	GO:0043233~organelle lumen	25	9.96016	0.00255224	MCL1, NOC3L, ERI1, SETX, ALAS1, USP36, WAC, BAZ2A, RRP1, RREB1, MED14, MED13, RB1, ZCCHC17, GTF2H1, RNF6, ZFP106, TAF12, ZFP655, HNF4A, HIPK2, MGA, DDX54, ABL1, NSD1	145	1136	12504	1.89777	0.156645
GOTERM_BP_FAT	GO:0051253~negative regulation of RNA metabolic process	13	5.17928	0.00117311	TXNIP, JDP2, ZFP639, RB1, SIN3B, HIPK2, BCL6B, HIVEP1, BCL6, SKIL, ID3, BAZ2A, NSD1	187	310	13588	3.04716	0.207646
GOTERM_CC_FAT	GO:0070013~intracellular organelle lumen	25	9.96016	0.00246535	MCL1, NOC3L, ERI1, SETX, ALAS1, USP36, WAC, BAZ2A, RRP1, RREB1, MED14, MED13, RB1, ZCCHC17, GTF2H1, RNF6, ZFP106, TAF12, ZFP655, HNF4A, HIPK2, MGA, DDX54, ABL1, NSD1	145	1133	12504	1.90279	0.218733
GOTERM_BP_FAT	GO:0006350~transcription	40	15.9363	0.00163608	JDP2, CAMTA2, EZH1, MORF4L2, ZFP639, GM14420, AI987944, SIN3B, RB1CC1, ZFP131, CEBPZ, NR2F6, HBP1, SOX18, BCL6, KDM3A, BAZ2A, TXNIP, ZBTB7B, PHRF1, RREB1, AFF4, WHSC1, MED14, RB1, MED13, TTF2, GTF2H1, BAZ1A, TAF12, HNF4A, HIPK2, ZFP263, ZZZ3, MGA, ZFP532, HIVEP1, ZFP260, DDX54, NSD1	187	1772	13588	1.64025	0.223165
GOTERM_BP_FAT	GO:0045892~negative regulation of transcription, DNA-dependent	13	5.17928	0.0011046	TXNIP, JDP2, ZFP639, RB1, SIN3B, HIPK2, BCL6B, HIVEP1, BCL6, SKIL, ID3, BAZ2A, NSD1	187	308	13588	3.06695	0.225604
GOTERM_BP_FAT	GO:0016481~negative regulation of transcription	14	5.57769	0.00184449	TXNIP, JDP2, ZFP639, RB1, SIN3B, HIPK2, BCL6B, ZFP281, BCL6, HIVEP1, SKIL, ID3, BAZ2A, NSD1	187	372	13588	2.73463	0.226053
GOTERM_BP_FAT	GO:0009890~negative regulation of biosynthetic process	16	6.3745	0.00093244	TXNIP, JDP2, PAIP2, ZFP639, RB1, SIN3B, HIPK2, BCL6B, ZFP281, BCL6, HIVEP1, SKIL, ID3, NSD1, BAZ2A, EIF2AK3	187	434	13588	2.67882	0.228151
GOTERM_BP_FAT	GO:0010629~negative regulation of gene expression	15	5.9761	0.00154258	TXNIP, JDP2, ERI1, ZFP639, RB1, SIN3B, HIPK2, BCL6B, ZFP281, BCL6, HIVEP1, SKIL, ID3, BAZ2A, NSD1	187	410	13588	2.65841	0.234973
GOTERM_BP_FAT	GO:0010558~negative regulation of macromolecule biosynthetic process	16	6.3745	0.000636048	TXNIP, JDP2, PAIP2, ZFP639, RB1, SIN3B, HIPK2, BCL6B, ZFP281, BCL6, HIVEP1, SKIL, ID3, NSD1, BAZ2A, EIF2AK3	187	418	13588	2.78136	0.255001
GOTERM_BP_FAT	GO:0031327~negative regulation of cellular biosynthetic process	16	6.3745	0.000849123	TXNIP, JDP2, PAIP2, ZFP639, RB1, SIN3B, HIPK2, BCL6B, ZFP281, BCL6, HIVEP1, SKIL, ID3, NSD1, BAZ2A, EIF2AK3	187	430	13588	2.70374	0.255298
GOTERM_CC_FAT	GO:0042175~nuclear envelope-endoplasmic reticulum network	7	2.78884	0.010476	EXTL3, HERPUD1, PSEN1, EIF2AK3, EDEM1, EXT2, SCAP	145	160	12504	3.77276	0.259844
GOTERM_CC_FAT	GO:0005654~nucleoplasm	15	5.9761	0.00917954	MCL1, RREB1, NOC3L, MED14, MED13, RB1, SETX, GTF2H1, RNF6, TAF12, HNF4A, HIPK2, MGA, WAC, NSD1	145	599	12504	2.15946	0.264642
GOTERM_BP_FAT	GO:0007179~transforming growth factor beta receptor signaling pathway	5	1.99203	0.00413531	BMP2, ACVRL1, MAP3K1, HIPK2, SKIL	187	48	13588	7.56907	0.301962
GOTERM_BP_FAT	GO:0006357~regulation of transcription from RNA polymerase II promoter	18	7.17131	0.00471951	ZBTB7B, TXNIP, BMP2, CAMTA2, JDP2, MED14, RB1, MED13, TNFRSF1A, HNF4A, HIPK2, BCL6B, BRD7, BCL6, HIVEP1, SKIL, ID3, NSD1	187	616	13588	2.12327	0.305657
GOTERM_BP_FAT	GO:0000122~negative regulation of transcription from RNA polymerase II promoter	10	3.98406	0.00455789	TXNIP, JDP2, HIPK2, BCL6B, BCL6, HIVEP1, ID3, RB1, SKIL, NSD1	187	231	13588	3.14559	0.311327
GOTERM_BP_FAT	GO:0048584~positive regulation of response to stimulus	9	3.58566	0.00409174	CFP, TNFRSF1A, C9, PSEN1, HIPK2, NFKBIA, TLR4, CFI, TLR8	187	186	13588	3.51596	0.315727
GOTERM_BP_FAT	GO:0016568~chromatin modification	10	3.98406	0.00521325	BAZ1A, MSL1, EZH1, MORF4L2, WHSC1, KDM3A, RB1, SETD2, NSD1, BAZ2A	187	236	13588	3.07894	0.317394
GOTERM_CC_FAT	GO:0044451~nucleoplasm part	13	5.17928	0.0153804	RREB1, NOC3L, MED14, MED13, RB1, GTF2H1, RNF6, TAF12, HNF4A, HIPK2, MGA, WAC, NSD1	145	513	12504	2.18528	0.321248
GOTERM_BP_FAT	GO:0010033~response to organic substance	16	6.3745	0.00402925	HERPUD1, MCL1, ADIPOR1, NFKBIA, TLR4, MMP14, TAT, EDEM1, LATS2, SCAP, WNT2, ZFP106, HNF4A, ID3, SETD2, EIF2AK3	187	505	13588	2.3022	0.329867
GOTERM_BP_FAT	GO:0051276~chromosome organization	14	5.57769	0.00375667	EZH1, MORF4L2, WHSC1, RB1, NCAPD3, NCAPD2, BAZ1A, GPX4, MSL1, KDM3A, NCAPH2, SETD2, BAZ2A, NSD1	187	404	13588	2.51803	0.33092
GOTERM_BP_FAT	GO:0051172~negative regulation of nitrogen compound metabolic process	14	5.57769	0.00352759	TXNIP, JDP2, ZFP639, RB1, SIN3B, HIPK2, BCL6B, ZFP281, BCL6, HIVEP1, SKIL, ID3, BAZ2A, NSD1	187	401	13588	2.53687	0.335517
GOTERM_BP_FAT	GO:0045934~negative regulation of nucleobase, nucleoside, nucleotide and nucleic acid metabolic process	14	5.57769	0.00323996	TXNIP, JDP2, ZFP639, RB1, SIN3B, HIPK2, BCL6B, ZFP281, BCL6, HIVEP1, SKIL, ID3, BAZ2A, NSD1	187	397	13588	2.56243	0.33601
GOTERM_BP_FAT	GO:0006979~response to oxidative stress	6	2.39044	0.00680855	TXNIP, PSEN1, UCP2, GPX4, MMP14, TAT	187	87	13588	5.01125	0.350158
GOTERM_BP_FAT	GO:0051098~regulation of binding	6	2.39044	0.00783791	HNF4A, PSEN1, HIPK2, NFKBIA, TLR4, EIF2AK3	187	90	13588	4.84421	0.353948
GOTERM_BP_FAT	GO:0042325~regulation of phosphorylation	11	4.38247	0.00665429	IBTK, SH3BP5, BMP2, HNF4A, PSEN1, MADD, RB1CC1, MAP3K1, TLR4, RB1, LATS2	187	290	13588	2.75619	0.356792
GOTERM_BP_FAT	GO:0019220~regulation of phosphate metabolic process	11	4.38247	0.00856017	IBTK, SH3BP5, BMP2, HNF4A, PSEN1, MADD, RB1CC1, MAP3K1, TLR4, RB1, LATS2	187	301	13588	2.65546	0.357219
GOTERM_BP_FAT	GO:0051174~regulation of phosphorus metabolic process	11	4.38247	0.00856017	IBTK, SH3BP5, BMP2, HNF4A, PSEN1, MADD, RB1CC1, MAP3K1, TLR4, RB1, LATS2	187	301	13588	2.65546	0.357219
GOTERM_BP_FAT	GO:0006793~phosphorus metabolic process	22	8.76494	0.0076578	ACVRL1, PIK3CB, MADD, RYK, SSH2, DUSP11, LATS2, DMPK, WNT2, MAST4, MAST2, MAP3K4, PSEN1, MAP3K1, ULK2, HIPK2, TIE1, ABL1, EIF2AK3, CHUK, DUSP7, DUSP6	187	866	13588	1.84594	0.358907
GOTERM_BP_FAT	GO:0006796~phosphate metabolic process	22	8.76494	0.0076578	ACVRL1, PIK3CB, MADD, RYK, SSH2, DUSP11, LATS2, DMPK, WNT2, MAST4, MAST2, MAP3K4, PSEN1, MAP3K1, ULK2, HIPK2, TIE1, ABL1, EIF2AK3, CHUK, DUSP7, DUSP6	187	866	13588	1.84594	0.358907
GOTERM_CC_FAT	GO:0016605~PML body	3	1.19522	0.0198116	RNF6, HIPK2, RB1	145	19	12504	13.616	0.358969
GOTERM_BP_FAT	GO:0009611~response to wounding	12	4.78088	0.00831391	CFP, TNFRSF1A, BMP2, C9, PIK3CB, MAP3K1, PLA2G7, TLR4, CFI, ID3, TLR8, IGFBP4	187	347	13588	2.51285	0.359618
GOTERM_BP_FAT	GO:0002253~activation of immune response	6	2.39044	0.00648759	CFP, C9, PSEN1, NFKBIA, TLR4, CFI	187	86	13588	5.06952	0.363458
GOTERM_BP_FAT	GO:0033554~cellular response to stress	13	5.17928	0.00974212	POLK, MORF4L2, SMC6, GTF2H1, SETX, RIF1, PSEN1, MAP3K1, RB1CC1, GPX4, HIPK2, EIF2AK3, ERRFI1	187	404	13588	2.33817	0.364247
GOTERM_BP_FAT	GO:0002684~positive regulation of immune system process	9	3.58566	0.00750456	CFP, C9, PSEN1, NFKBIA, BCL6, TLR4, IL2RG, CFI, TLR8	187	206	13588	3.1746	0.365293
GOTERM_BP_FAT	GO:0044092~negative regulation of molecular function	7	2.78884	0.00959488	SH3BP5, APOA2, HNF4A, PSEN1, NFKBIA, RB1, LATS2	187	132	13588	3.85335	0.36963
GOTERM_BP_FAT	GO:0006790~sulfur metabolic process	6	2.39044	0.00937237	GPX4, TXNRD3, CHSY1, SEPP1, CDO1, EXT2	187	94	13588	4.63807	0.37299
GOTERM_CC_FAT	GO:0016604~nuclear body	6	2.39044	0.0240814	RNF6, RREB1, HIPK2, NOC3L, WAC, RB1	145	142	12504	3.64371	0.385854
GOTERM_BP_FAT	GO:0006325~chromatin organization	11	4.38247	0.0113624	BAZ1A, MSL1, GPX4, EZH1, MORF4L2, WHSC1, KDM3A, RB1, SETD2, NSD1, BAZ2A	187	315	13588	2.53744	0.390836
GOTERM_BP_FAT	GO:0050778~positive regulation of immune response	7	2.78884	0.011016	CFP, C9, PSEN1, NFKBIA, TLR4, CFI, TLR8	187	136	13588	3.74001	0.39102
GOTERM_BP_FAT	GO:0006954~inflammatory response	9	3.58566	0.012341	CFP, TNFRSF1A, BMP2, C9, PLA2G7, TLR4, CFI, TLR8, IGFBP4	187	225	13588	2.90652	0.397664
GOTERM_BP_FAT	GO:0051605~protein maturation by peptide bond cleavage	5	1.99203	0.0120286	CFP, C9, PSEN1, CFI, MMP14	187	65	13588	5.58947	0.398903
GOTERM_MF_FAT	GO:0004672~protein kinase activity	16	6.3745	0.0112097	ACVRL1, RYK, LATS2, DMPK, GTF2H1, WNT2, MAST4, MAST2, MAP3K4, MAP3K1, ULK2, HIPK2, TIE1, ABL1, EIF2AK3, CHUK	178	583	13288	2.04876	0.406298
GOTERM_BP_FAT	GO:0010604~positive regulation of macromolecule metabolic process	17	6.77291	0.0133862	ZBTB7B, CAMTA2, BMP2, MED14, TLR4, MED13, RB1, TLR8, TNFRSF1A, APOA2, RNF6, PSEN1, HNF4A, RB1CC1, GPX4, HIPK2, NSD1	187	633	13588	1.95146	0.414005
GOTERM_BP_FAT	GO:0006468~protein amino acid phosphorylation	17	6.77291	0.0147209	ACVRL1, RYK, MADD, LATS2, DMPK, WNT2, MAST4, MAST2, MAP3K4, PSEN1, MAP3K1, ULK2, HIPK2, TIE1, ABL1, EIF2AK3, CHUK	187	640	13588	1.93011	0.435487
GOTERM_BP_FAT	GO:0001952~regulation of cell-matrix adhesion	3	1.19522	0.0152217	PIK3CB, BCL6, MMP14	187	14	13588	15.5707	0.437526
GOTERM_MF_FAT	GO:0008138~protein tyrosine/serine/threonine phosphatase activity	4	1.59363	0.0139288	SSH2, DUSP11, DUSP7, DUSP6	178	38	13288	7.85807	0.438226
GOTERM_CC_FAT	GO:0005789~endoplasmic reticulum membrane	6	2.39044	0.0312646	EXTL3, HERPUD1, EIF2AK3, EDEM1, EXT2, SCAP	145	152	12504	3.40399	0.438713
GOTERM_BP_FAT	GO:0010810~regulation of cell-substrate adhesion	4	1.59363	0.0172034	PIK3CB, CCDC80, BCL6, MMP14	187	40	13588	7.26631	0.460758
GOTERM_BP_FAT	GO:0043122~regulation of I-kappaB kinase/NF-kappaB cascade	4	1.59363	0.0172034	LST1, TLR4, CARD6, CHUK	187	40	13588	7.26631	0.460758
GOTERM_BP_FAT	GO:0032269~negative regulation of cellular protein metabolic process	5	1.99203	0.0169852	IBTK, HNF4A, PSEN1, PAIP2, EIF2AK3	187	72	13588	5.04605	0.465133
GOTERM_BP_FAT	GO:0044265~cellular macromolecule catabolic process	16	6.3745	0.0202173	MKRN1, OTUD5, HERC1, EDEM1, DNASE1L3, SENP6, DNASE1L1, PJA1, RNF6, PSEN1, FBXL4, USP36, SMURF1, UBE2S, SPOP, FBXO11	187	609	13588	1.90905	0.482778
GOTERM_BP_FAT	GO:0010627~regulation of protein kinase cascade	7	2.78884	0.0197733	LST1, HNF4A, MAP3K1, HIPK2, TLR4, CARD6, CHUK	187	155	13588	3.28156	0.483152
GOTERM_BP_FAT	GO:0045786~negative regulation of cell cycle	4	1.59363	0.0208596	SIN3B, HNF4A, RB1, LATS2	187	43	13588	6.75936	0.48572
GOTERM_BP_FAT	GO:0050771~negative regulation of axonogenesis	3	1.19522	0.0197167	RNF6, PSEN1, ULK2	187	16	13588	13.6243	0.490411
GOTERM_BP_FAT	GO:0016310~phosphorylation	18	7.17131	0.0195959	ACVRL1, RYK, MADD, PIK3CB, LATS2, DMPK, WNT2, MAST4, MAST2, MAP3K4, PSEN1, MAP3K1, ULK2, HIPK2, TIE1, ABL1, EIF2AK3, CHUK	187	718	13588	1.82164	0.496779
GOTERM_BP_FAT	GO:0007178~transmembrane receptor protein serine/threonine kinase signaling pathway	5	1.99203	0.0221194	BMP2, ACVRL1, MAP3K1, HIPK2, SKIL	187	78	13588	4.65789	0.498384
GOTERM_BP_FAT	GO:0051248~negative regulation of protein metabolic process	5	1.99203	0.0221194	IBTK, HNF4A, PSEN1, PAIP2, EIF2AK3	187	78	13588	4.65789	0.498384
GOTERM_CC_FAT	GO:0012505~endomembrane system	12	4.78088	0.0448555	WNT2, EXTL3, HERPUD1, XPO6, PSEN1, ST3GAL5, GPX4, CHSY1, EIF2AK3, EDEM1, EXT2, SCAP	145	535	12504	1.93423	0.534609
GOTERM_BP_FAT	GO:0006915~apoptosis	13	5.17928	0.0263592	PHLPP1, C9, LST1, MCL1, MADD, DNASE1L3, RNF130, TNFRSF1A, SEMA6A, PSEN1, MAP3K1, HIPK2, EIF2AK3	187	465	13588	2.03144	0.538118
GOTERM_BP_FAT	GO:0001932~regulation of protein amino acid phosphorylation	6	2.39044	0.0253437	IBTK, BMP2, HNF4A, PSEN1, RB1CC1, MAP3K1	187	121	13588	3.60313	0.5391
GOTERM_BP_FAT	GO:0009725~response to hormone stimulus	7	2.78884	0.025996	WNT2, ZFP106, ADIPOR1, MMP14, TAT, LATS2, SCAP	187	165	13588	3.08268	0.540614
GOTERM_BP_FAT	GO:0006469~negative regulation of protein kinase activity	4	1.59363	0.0325295	SH3BP5, PSEN1, RB1, LATS2	187	51	13588	5.69907	0.540673
GOTERM_BP_FAT	GO:0033673~negative regulation of kinase activity	4	1.59363	0.0325295	SH3BP5, PSEN1, RB1, LATS2	187	51	13588	5.69907	0.540673
GOTERM_BP_FAT	GO:0051603~proteolysis involved in cellular protein catabolic process	14	5.57769	0.0320932	MKRN1, OTUD5, HERC1, EDEM1, SENP6, PJA1, RNF6, PSEN1, FBXL4, USP36, SMURF1, UBE2S, FBXO11, SPOP	187	534	13588	1.90503	0.541877
GOTERM_BP_FAT	GO:0010557~positive regulation of macromolecule biosynthetic process	14	5.57769	0.0304661	ZBTB7B, CAMTA2, BMP2, MED14, TLR4, MED13, RB1, TLR8, TNFRSF1A, APOA2, RNF6, HNF4A, HIPK2, NSD1	187	530	13588	1.9194	0.541964
GOTERM_BP_FAT	GO:0001525~angiogenesis	6	2.39044	0.0360193	EMCN, ACVRL1, EGFL7, ECSCR, SOX18, MMP14	187	133	13588	3.27803	0.543125
GOTERM_BP_FAT	GO:0044257~cellular protein catabolic process	14	5.57769	0.0333543	MKRN1, OTUD5, HERC1, EDEM1, SENP6, PJA1, RNF6, PSEN1, FBXL4, USP36, SMURF1, UBE2S, FBXO11, SPOP	187	537	13588	1.89438	0.54377
GOTERM_BP_FAT	GO:0019217~regulation of fatty acid metabolic process	3	1.19522	0.0273545	HNF4A, EIF2AK3, SCAP	187	19	13588	11.4731	0.544178
GOTERM_BP_FAT	GO:0051252~regulation of RNA metabolic process	30	11.9522	0.0317612	JDP2, CAMTA2, ZFP639, GM14420, AI987944, TNFRSF1A, SIN3B, GPX4, NR2F6, BRD7, SOX18, BCL6, SKIL, BAZ2A, TXNIP, ZBTB7B, BMP2, MED14, RB1, MED13, RNF6, ZFP655, HNF4A, HIPK2, ZFP263, BCL6B, MGA, HIVEP1, ID3, NSD1	187	1488	13588	1.46498	0.544319
GOTERM_BP_FAT	GO:0031345~negative regulation of cell projection organization	3	1.19522	0.0301246	RNF6, PSEN1, ULK2	187	20	13588	10.8995	0.544434
GOTERM_BP_FAT	GO:0051726~regulation of cell cycle	8	3.18725	0.0279682	SIN3B, LST1, ZFP655, HNF4A, MADD, RB1, ABL1, LATS2	187	214	13588	2.71638	0.545002
GOTERM_MF_FAT	GO:0000287~magnesium ion binding	12	4.78088	0.0211044	MAST4, POLK, MAP3K4, MAST2, ACVRL1, MAP3K1, B3GALNT1, ERI1, ABL1, ATP13A3, LATS2, DMPK	178	409	13288	2.19027	0.545802
GOTERM_BP_FAT	GO:0051789~response to protein stimulus	5	1.99203	0.0314307	HERPUD1, ID3, SETD2, EIF2AK3, EDEM1	187	87	13588	4.17604	0.546852
GOTERM_BP_FAT	GO:0030005~cellular di-, tri-valent inorganic cation homeostasis	6	2.39044	0.0370167	IBTK, PSEN1, HAMP, PIK3CB, TTC7, FTH1	187	134	13588	3.25357	0.547626
GOTERM_BP_FAT	GO:0007243~protein kinase cascade	8	3.18725	0.0435998	PSEN1, MADD, RB1CC1, MAP3K1, TLR4, LATS2, CHUK, AZI2	187	236	13588	2.46316	0.547639
GOTERM_BP_FAT	GO:0031349~positive regulation of defense response	4	1.59363	0.0430923	TNFRSF1A, NFKBIA, TLR4, TLR8	187	57	13588	5.09917	0.547973
GOTERM_BP_FAT	GO:0042592~homeostatic process	15	5.9761	0.0298674	IBTK, CYB5R4, PIK3CB, TTC7, RB1, FTH1, DMPK, APOA2, DNAJC16, PSEN1, HAMP, TXNDC16, TXNRD3, BCL6, SKIL	187	584	13588	1.86635	0.548015
GOTERM_BP_FAT	GO:0030261~chromosome condensation	3	1.19522	0.0359801	NCAPH2, NCAPD3, NCAPD2	187	22	13588	9.9086	0.548285
GOTERM_BP_FAT	GO:0009057~macromolecule catabolic process	16	6.3745	0.0350551	MKRN1, OTUD5, HERC1, EDEM1, DNASE1L3, SENP6, DNASE1L1, PJA1, RNF6, PSEN1, FBXL4, USP36, SMURF1, UBE2S, SPOP, FBXO11	187	654	13588	1.77769	0.550162
GOTERM_BP_FAT	GO:0006355~regulation of transcription, DNA-dependent	29	11.5538	0.0428473	JDP2, CAMTA2, ZFP639, GM14420, AI987944, TNFRSF1A, SIN3B, NR2F6, BRD7, SOX18, BCL6, SKIL, BAZ2A, TXNIP, ZBTB7B, BMP2, MED14, RB1, MED13, RNF6, ZFP655, HNF4A, HIPK2, ZFP263, BCL6B, MGA, HIVEP1, ID3, NSD1	187	1465	13588	1.43838	0.550575
GOTERM_BP_FAT	GO:0012501~programmed cell death	13	5.17928	0.0295365	PHLPP1, C9, LST1, MCL1, MADD, DNASE1L3, RNF130, TNFRSF1A, SEMA6A, PSEN1, MAP3K1, HIPK2, EIF2AK3	187	473	13588	1.99708	0.550795
GOTERM_BP_FAT	GO:0043632~modification-dependent macromolecule catabolic process	13	5.17928	0.0467425	MKRN1, OTUD5, HERC1, EDEM1, SENP6, PJA1, RNF6, FBXL4, USP36, SMURF1, UBE2S, FBXO11, SPOP	187	508	13588	1.85949	0.550908
GOTERM_BP_FAT	GO:0019941~modification-dependent protein catabolic process	13	5.17928	0.0467425	MKRN1, OTUD5, HERC1, EDEM1, SENP6, PJA1, RNF6, FBXL4, USP36, SMURF1, UBE2S, FBXO11, SPOP	187	508	13588	1.85949	0.550908
GOTERM_BP_FAT	GO:0019725~cellular homeostasis	10	3.98406	0.0463121	IBTK, DNAJC16, PSEN1, HAMP, PIK3CB, TXNDC16, TXNRD3, TTC7, FTH1, DMPK	187	343	13588	2.11846	0.55186
GOTERM_BP_FAT	GO:0051348~negative regulation of transferase activity	4	1.59363	0.0358802	SH3BP5, PSEN1, RB1, LATS2	187	53	13588	5.48401	0.552928
GOTERM_BP_FAT	GO:0007242~intracellular signaling cascade	20	7.96813	0.0453934	PHRF1, LST1, PIK3CB, MADD, ADIPOR1, TLR4, AZI2, LATS2, SH3BP5, PLEKHG2, RASGRP3, PSEN1, MAP3K1, RB1CC1, HIPK2, CHN2, BCL6, ERRFI1, EIF2AK3, CHUK	187	915	13588	1.58826	0.553364
GOTERM_BP_FAT	GO:0019216~regulation of lipid metabolic process	4	1.59363	0.0450002	HNF4A, RB1, EIF2AK3, SCAP	187	58	13588	5.01125	0.554687
GOTERM_BP_FAT	GO:0045859~regulation of protein kinase activity	7	2.78884	0.0428046	SH3BP5, PSEN1, MADD, MAP3K1, TLR4, RB1, LATS2	187	186	13588	2.73463	0.554975
GOTERM_BP_FAT	GO:0008219~cell death	13	5.17928	0.0461716	PHLPP1, C9, LST1, MCL1, MADD, DNASE1L3, RNF130, TNFRSF1A, SEMA6A, PSEN1, MAP3K1, HIPK2, EIF2AK3	187	507	13588	1.86316	0.555158
GOTERM_BP_FAT	GO:0016485~protein processing	5	1.99203	0.0349748	CFP, C9, PSEN1, CFI, MMP14	187	90	13588	4.03684	0.555173
GOTERM_BP_FAT	GO:0051254~positive regulation of RNA metabolic process	12	4.78088	0.0294158	ZBTB7B, TNFRSF1A, RNF6, CAMTA2, BMP2, HNF4A, GPX4, HIPK2, MED14, MED13, RB1, NSD1	187	419	13588	2.08104	0.556289
GOTERM_BP_FAT	GO:0031328~positive regulation of cellular biosynthetic process	14	5.57769	0.0402022	ZBTB7B, CAMTA2, BMP2, MED14, TLR4, MED13, RB1, TLR8, TNFRSF1A, APOA2, RNF6, HNF4A, HIPK2, NSD1	187	552	13588	1.8429	0.556748
GOTERM_BP_FAT	GO:0009719~response to endogenous stimulus	7	2.78884	0.0408495	WNT2, ZFP106, ADIPOR1, MMP14, TAT, LATS2, SCAP	187	184	13588	2.76436	0.557515
GOTERM_BP_FAT	GO:0045596~negative regulation of cell differentiation	7	2.78884	0.0391822	RNF6, PSEN1, RIF1, ULK2, NFKBIA, BCL6, SKIL	187	182	13588	2.79473	0.557744
GOTERM_BP_FAT	GO:0051186~cofactor metabolic process	7	2.78884	0.0391822	CYB5R4, ALAS1, HNF4A, GPX4, ADH4, TXNRD3, 2610507B11RIK	187	182	13588	2.79473	0.557744
GOTERM_BP_FAT	GO:0051604~protein maturation	5	1.99203	0.0427322	CFP, C9, PSEN1, CFI, MMP14	187	96	13588	3.78454	0.559192
GOTERM_BP_FAT	GO:0043549~regulation of kinase activity	7	2.78884	0.0484347	SH3BP5, PSEN1, MADD, MAP3K1, TLR4, RB1, LATS2	187	192	13588	2.64918	0.559726
GOTERM_BP_FAT	GO:0030155~regulation of cell adhesion	5	1.99203	0.0400471	EMCN, PIK3CB, CCDC80, BCL6, MMP14	187	94	13588	3.86506	0.560518
GOTERM_BP_FAT	GO:0055066~di-, tri-valent inorganic cation homeostasis	6	2.39044	0.0503111	IBTK, PSEN1, HAMP, PIK3CB, TTC7, FTH1	187	146	13588	2.98615	0.561134
GOTERM_BP_FAT	GO:0010565~regulation of cellular ketone metabolic process	3	1.19522	0.0390589	HNF4A, EIF2AK3, SCAP	187	23	13588	9.4778	0.561934
GOTERM_BP_FAT	GO:0001933~negative regulation of protein amino acid phosphorylation	3	1.19522	0.0390589	IBTK, HNF4A, PSEN1	187	23	13588	9.4778	0.561934
GOTERM_MF_FAT	GO:0030331~estrogen receptor binding	2	0.796813	0.0264641	DDX54, NSD1	178	2	13288	74.6517	0.562627
GOTERM_BP_FAT	GO:0001568~blood vessel development	8	3.18725	0.0500036	WNT2, EMCN, ACVRL1, PSEN1, EGFL7, ECSCR, SOX18, MMP14	187	244	13588	2.3824	0.563039
GOTERM_BP_FAT	GO:0009891~positive regulation of biosynthetic process	14	5.57769	0.042692	ZBTB7B, CAMTA2, BMP2, MED14, TLR4, MED13, RB1, TLR8, TNFRSF1A, APOA2, RNF6, HNF4A, HIPK2, NSD1	187	557	13588	1.82636	0.563763
GOTERM_BP_FAT	GO:0030163~protein catabolic process	14	5.57769	0.0421856	MKRN1, OTUD5, HERC1, EDEM1, SENP6, PJA1, RNF6, PSEN1, FBXL4, USP36, SMURF1, UBE2S, FBXO11, SPOP	187	556	13588	1.82965	0.564341
GOTERM_BP_FAT	GO:0043086~negative regulation of catalytic activity	5	1.99203	0.0498795	SH3BP5, APOA2, PSEN1, RB1, LATS2	187	101	13588	3.59718	0.56635
GOTERM_BP_FAT	GO:0042326~negative regulation of phosphorylation	3	1.19522	0.0523052	IBTK, HNF4A, PSEN1	187	27	13588	8.07368	0.571453
GOTERM_BP_FAT	GO:0045414~regulation of interleukin-8 biosynthetic process	2	0.796813	0.053646	APOA2, TLR8	187	4	13588	36.3316	0.572738
GOTERM_BP_FAT	GO:0045416~positive regulation of interleukin-8 biosynthetic process	2	0.796813	0.053646	APOA2, TLR8	187	4	13588	36.3316	0.572738
GOTERM_BP_FAT	GO:0032677~regulation of interleukin-8 production	2	0.796813	0.053646	APOA2, TLR8	187	4	13588	36.3316	0.572738
GOTERM_BP_FAT	GO:0016265~death	13	5.17928	0.0533471	PHLPP1, C9, LST1, MCL1, MADD, DNASE1L3, RNF130, TNFRSF1A, SEMA6A, PSEN1, MAP3K1, HIPK2, EIF2AK3	187	519	13588	1.82008	0.574712
GOTERM_BP_FAT	GO:0051173~positive regulation of nitrogen compound metabolic process	13	5.17928	0.0578659	ZBTB7B, CAMTA2, BMP2, MED14, TLR4, MED13, RB1, TNFRSF1A, RNF6, HNF4A, GPX4, HIPK2, NSD1	187	526	13588	1.79586	0.57761
GOTERM_MF_FAT	GO:0004674~protein serine/threonine kinase activity	12	4.78088	0.0254329	MAST4, MAP3K4, MAST2, ACVRL1, ULK2, MAP3K1, HIPK2, EIF2AK3, LATS2, CHUK, DMPK, GTF2H1	178	421	13288	2.12784	0.579594
GOTERM_BP_FAT	GO:0045936~negative regulation of phosphate metabolic process	3	1.19522	0.0594443	IBTK, HNF4A, PSEN1	187	29	13588	7.51687	0.580204
GOTERM_BP_FAT	GO:0010563~negative regulation of phosphorus metabolic process	3	1.19522	0.0594443	IBTK, HNF4A, PSEN1	187	29	13588	7.51687	0.580204
GOTERM_BP_FAT	GO:0006879~cellular iron ion homeostasis	3	1.19522	0.0594443	HAMP, TTC7, FTH1	187	29	13588	7.51687	0.580204
GOTERM_BP_FAT	GO:0001944~vasculature development	8	3.18725	0.0566228	WNT2, EMCN, ACVRL1, PSEN1, EGFL7, ECSCR, SOX18, MMP14	187	250	13588	2.32522	0.581027
GOTERM_BP_FAT	GO:0045893~positive regulation of transcription, DNA-dependent	11	4.38247	0.0601947	ZBTB7B, TNFRSF1A, RNF6, CAMTA2, BMP2, HNF4A, HIPK2, MED14, MED13, RB1, NSD1	187	416	13588	1.92138	0.58122
GOTERM_BP_FAT	GO:0030003~cellular cation homeostasis	6	2.39044	0.0578642	IBTK, PSEN1, HAMP, PIK3CB, TTC7, FTH1	187	152	13588	2.86828	0.581414
GOTERM_BP_FAT	GO:0042035~regulation of cytokine biosynthetic process	4	1.59363	0.0573062	APOA2, MAST2, TLR4, TLR8	187	64	13588	4.54144	0.581632
GOTERM_MF_FAT	GO:0030528~transcription regulator activity	25	9.96016	0.0301734	JDP2, CAMTA2, ZFP639, SIN3B, NR2F6, SOX18, BCL6, SKIL, ZBTB7B, MED14, MED13, RB1, RNF6, TAF12, HNF4A, HIPK2, BCL6B, ZFP263, ZFP281, MGA, PRDM2, HIVEP1, ID3, DDX54, NSD1	178	1206	13288	1.54751	0.581888
GOTERM_BP_FAT	GO:0045087~innate immune response	5	1.99203	0.0592704	CFP, C9, TLR4, CFI, TLR8	187	107	13588	3.39547	0.582842
GOTERM_BP_FAT	GO:0007249~I-kappaB kinase/NF-kappaB cascade	3	1.19522	0.0558342	TLR4, CHUK, AZI2	187	28	13588	7.78533	0.58369
GOTERM_BP_FAT	GO:0051338~regulation of transferase activity	7	2.78884	0.0564488	SH3BP5, PSEN1, MADD, MAP3K1, TLR4, RB1, LATS2	187	199	13588	2.55599	0.583813
GOTERM_BP_FAT	GO:0007595~lactation	3	1.19522	0.0668962	WNT2, EIF2AK3, CHUK	187	31	13588	7.03191	0.617503
GOTERM_BP_FAT	GO:0043123~positive regulation of I-kappaB kinase/NF-kappaB cascade	3	1.19522	0.0746389	LST1, TLR4, CHUK	187	33	13588	6.60574	0.655626
GOTERM_BP_FAT	GO:0009101~glycoprotein biosynthetic process	5	1.99203	0.0768564	PSEN1, ST3GAL5, B3GALNT1, CHSY1, EXT2	187	117	13588	3.10526	0.659609
GOTERM_BP_FAT	GO:0031399~regulation of protein modification process	6	2.39044	0.0763857	IBTK, BMP2, HNF4A, PSEN1, RB1CC1, MAP3K1	187	165	13588	2.64229	0.660842
GOTERM_BP_FAT	GO:0001953~negative regulation of cell-matrix adhesion	2	0.796813	0.0793855	BCL6, MMP14	187	6	13588	24.221	0.668429
GOTERM_BP_FAT	GO:0051101~regulation of DNA binding	4	1.59363	0.0809178	HNF4A, HIPK2, NFKBIA, TLR4	187	74	13588	3.92774	0.672222
GOTERM_MF_FAT	GO:0004842~ubiquitin-protein ligase activity	5	1.99203	0.0501808	PJA1, RNF6, SMURF1, UBE2S, FBXO11	178	104	13288	3.58902	0.673892
GOTERM_BP_FAT	GO:0007167~enzyme linked receptor protein signaling pathway	8	3.18725	0.0829099	TXNIP, ZFP106, BMP2, ACVRL1, MAP3K1, HIPK2, SKIL, EIF2AK3	187	273	13588	2.12932	0.674606
GOTERM_BP_FAT	GO:0031098~stress-activated protein kinase signaling pathway	3	1.19522	0.0826512	RB1CC1, MAP3K1, ERRFI1	187	35	13588	6.22827	0.676843
GOTERM_BP_FAT	GO:0055072~iron ion homeostasis	3	1.19522	0.0826512	HAMP, TTC7, FTH1	187	35	13588	6.22827	0.676843
GOTERM_MF_FAT	GO:0030145~manganese ion binding	6	2.39044	0.0479307	PHLPP1, EXTL3, ACVRL1, GBGT1, ABL1, B4GALT4	178	148	13288	3.02642	0.678848
GOTERM_BP_FAT	GO:0006956~complement activation	3	1.19522	0.0867521	CFP, C9, CFI	187	36	13588	6.05526	0.688476
GOTERM_BP_FAT	GO:0045089~positive regulation of innate immune response	3	1.19522	0.0867521	NFKBIA, TLR4, TLR8	187	36	13588	6.05526	0.688476
GOTERM_BP_FAT	GO:0002541~activation of plasma proteins involved in acute inflammatory response	3	1.19522	0.0867521	CFP, C9, CFI	187	36	13588	6.05526	0.688476
GOTERM_BP_FAT	GO:0006952~defense response	11	4.38247	0.0883665	CFP, TNFRSF1A, BMP2, C9, HAMP, PLA2G7, TLR4, CFI, MLF2, TLR8, IGFBP4	187	448	13588	1.78414	0.688825
GOTERM_BP_FAT	GO:0008285~negative regulation of cell proliferation	7	2.78884	0.0876552	WNT2, BMP2, LST1, HNF4A, BCL6, RB1, FTH1	187	224	13588	2.27072	0.689067
GOTERM_BP_FAT	GO:0010812~negative regulation of cell-substrate adhesion	2	0.796813	0.091993	BCL6, MMP14	187	7	13588	20.7609	0.691171
GOTERM_BP_FAT	GO:0045359~positive regulation of interferon-beta biosynthetic process	2	0.796813	0.091993	TLR4, TLR8	187	7	13588	20.7609	0.691171
GOTERM_BP_FAT	GO:0045357~regulation of interferon-beta biosynthetic process	2	0.796813	0.091993	TLR4, TLR8	187	7	13588	20.7609	0.691171
GOTERM_MF_FAT	GO:0016278~lysine N-methyltransferase activity	3	1.19522	0.0465249	EZH1, WHSC1, NSD1	178	26	13288	8.61366	0.691233
GOTERM_MF_FAT	GO:0018024~histone-lysine N-methyltransferase activity	3	1.19522	0.0465249	EZH1, WHSC1, NSD1	178	26	13288	8.61366	0.691233
GOTERM_MF_FAT	GO:0016279~protein-lysine N-methyltransferase activity	3	1.19522	0.0465249	EZH1, WHSC1, NSD1	178	26	13288	8.61366	0.691233
GOTERM_BP_FAT	GO:0045935~positive regulation of nucleobase, nucleoside, nucleotide and nucleic acid metabolic process	12	4.78088	0.0916569	ZBTB7B, TNFRSF1A, RNF6, CAMTA2, BMP2, HNF4A, GPX4, HIPK2, MED14, MED13, RB1, NSD1	187	510	13588	1.70972	0.692973
GOTERM_BP_FAT	GO:0050871~positive regulation of B cell activation	3	1.19522	0.0909129	BCL6, TLR4, IL2RG	187	37	13588	5.8916	0.693095
GOTERM_BP_FAT	GO:0032268~regulation of cellular protein metabolic process	8	3.18725	0.09021	IBTK, BMP2, HNF4A, PSEN1, PAIP2, RB1CC1, MAP3K1, EIF2AK3	187	280	13588	2.07609	0.693395
GOTERM_MF_FAT	GO:0003682~chromatin binding	6	2.39044	0.0563295	MKRN1, CAMTA2, CENPB, BCL6, SKIL, NSD1	178	155	13288	2.88974	0.696318
GOTERM_BP_FAT	GO:0050768~negative regulation of neurogenesis	3	1.19522	0.0951312	RNF6, PSEN1, ULK2	187	38	13588	5.73656	0.700768
GOTERM_BP_FAT	GO:0031400~negative regulation of protein modification process	3	1.19522	0.0951312	IBTK, HNF4A, PSEN1	187	38	13588	5.73656	0.700768
GOTERM_MF_FAT	GO:0008376~acetylgalactosaminyltransferase activity	3	1.19522	0.0601717	GBGT1, B3GALNT1, CHSY1	178	30	13288	7.46517	0.701355
GOTERM_MF_FAT	GO:0008430~selenium binding	3	1.19522	0.0637737	GPX4, TXNRD3, SEPP1	178	31	13288	7.22436	0.704508
GOTERM_BP_FAT	GO:0006974~response to DNA damage stimulus	8	3.18725	0.0996856	POLK, PSEN1, RIF1, HIPK2, MORF4L2, SMC6, SETX, GTF2H1	187	287	13588	2.02545	0.709228
GOTERM_MF_FAT	GO:0035258~steroid hormone receptor binding	2	0.796813	0.0773211	DDX54, NSD1	178	6	13288	24.8839	0.710801
GOTERM_MF_FAT	GO:0003714~transcription corepressor activity	4	1.59363	0.0711891	SIN3B, HIPK2, DDX54, NSD1	178	72	13288	4.14732	0.711201
GOTERM_BP_FAT	GO:0002526~acute inflammatory response	4	1.59363	0.0995547	CFP, C9, TLR4, CFI	187	81	13588	3.5883	0.711785
GOTERM_MF_FAT	GO:0003677~DNA binding	33	13.1474	0.0461882	JDP2, EZH1, ZFP639, TLR8, SIN3B, ZFP131, CENPB, NR2F6, HBP1, SOX18, BCL6, BAZ2B, BAZ2A, ZBTB7B, POLK, RREB1, WHSC1, RB1, TTF2, RNF6, TAF12, HNF4A, HIPK2, ZFP263, BCL6B, ZZZ3, ZFP532, ZFP281, MGA, HIVEP1, PRDM2, ZFP260, SRCAP	178	1781	13288	1.38321	0.713431
GOTERM_BP_FAT	GO:0050770~regulation of axonogenesis	3	1.19522	0.0994047	RNF6, PSEN1, ULK2	187	39	13588	5.58947	0.714291
GOTERM_MF_FAT	GO:0008375~acetylglucosaminyltransferase activity	3	1.19522	0.0749955	MGAT4B, EXTL3, EXT2	178	34	13288	6.58691	0.714663
GOTERM_MF_FAT	GO:0042054~histone methyltransferase activity	3	1.19522	0.0749955	EZH1, WHSC1, NSD1	178	34	13288	6.58691	0.714663
GOTERM_MF_FAT	GO:0016881~acid-amino acid ligase activity	6	2.39044	0.0711678	PJA1, RNF6, SMURF1, HERC1, UBE2S, FBXO11	178	166	13288	2.69825	0.727676
GOTERM_MF_FAT	GO:0019787~small conjugating protein ligase activity	5	1.99203	0.0857981	PJA1, RNF6, SMURF1, UBE2S, FBXO11	178	125	13288	2.98607	0.734892
GOTERM_MF_FAT	GO:0042802~identical protein binding	8	3.18725	0.0936183	ZBTB7B, HNF4A, MAP3K1, CLDN5, ADIPOR1, EXT2, 2310057M21RIK, S100A1	178	290	13288	2.05936	0.739981
GOTERM_MF_FAT	GO:0003712~transcription cofactor activity	6	2.39044	0.0928764	SIN3B, HIPK2, MED14, MED13, DDX54, NSD1	178	180	13288	2.48839	0.750218

## Sheet: HSC_Proteinup
Category	Term	Count	%	PValue	Genes	List Total	Pop Hits	Pop Total	Fold Enrichment	Benjamini
GOTERM_CC_FAT	GO:0043232~intracellular non-membrane-bounded organelle	39	28.0576	1.88153e-08	HMGB2, HMGB3, LMNB1, LMNB2, TUBB2A, VIM, PDLIM1, RPL22L1, VCL, ACTG1, PFN1, EZR, H2AFV, SORBS1, TUBB5, H2AFZ, TUBB6, H2AFY, H2AFX, HIST3H2BA, TUBA1C, ACTB, H1F0, HIST1H1C, ACTN4, MECP2, LMNA, HMGA1, PURA, ANXA2, EML2, CORO1C, NME1, CFL2, CFL1, CALM3, TUBA4A, H3F3B, MYH10	100	1919	12504	2.5412	3.78186e-06
GOTERM_CC_FAT	GO:0043228~non-membrane-bounded organelle	39	28.0576	1.88153e-08	HMGB2, HMGB3, LMNB1, LMNB2, TUBB2A, VIM, PDLIM1, RPL22L1, VCL, ACTG1, PFN1, EZR, H2AFV, SORBS1, TUBB5, H2AFZ, TUBB6, H2AFY, H2AFX, HIST3H2BA, TUBA1C, ACTB, H1F0, HIST1H1C, ACTN4, MECP2, LMNA, HMGA1, PURA, ANXA2, EML2, CORO1C, NME1, CFL2, CFL1, CALM3, TUBA4A, H3F3B, MYH10	100	1919	12504	2.5412	3.78186e-06
GOTERM_CC_FAT	GO:0032993~protein-DNA complex	9	6.47482	1.26432e-07	H1F0, HIST1H1C, H2AFV, H2AFZ, H2AFY, H2AFX, H3F3B, HIST3H2BA, PURA	100	75	12504	15.0048	1.27063e-05
GOTERM_CC_FAT	GO:0000786~nucleosome	8	5.7554	5.42242e-07	H1F0, HIST1H1C, H2AFV, H2AFZ, H2AFY, H2AFX, H3F3B, HIST3H2BA	100	62	12504	16.1342	3.63295e-05
GOTERM_BP_FAT	GO:0034622~cellular macromolecular complex assembly	14	10.0719	5.39876e-08	H1F0, HIST1H1C, TUBB2A, H2AFV, TUBB5, H2AFZ, H2AFY, TUBB6, TUBA4A, H2AFX, H3F3B, PTBP2, HIST3H2BA, TUBA1C	120	217	13588	7.30538	6.4945e-05
GOTERM_CC_FAT	GO:0005856~cytoskeleton	26	18.705	1.4059e-06	LMNB1, TUBB2A, LMNB2, VIM, PDLIM1, VCL, ACTG1, PFN1, EZR, SORBS1, TUBB5, TUBB6, H2AFY, TUBA1C, ACTB, ACTN4, LMNA, ANXA2, EML2, CORO1C, NME1, CFL2, CFL1, TUBA4A, CALM3, MYH10	100	1122	12504	2.89754	7.0644e-05
GOTERM_BP_FAT	GO:0034621~cellular macromolecular complex subunit organization	14	10.0719	2.22322e-07	H1F0, HIST1H1C, TUBB2A, H2AFV, TUBB5, H2AFZ, H2AFY, TUBB6, TUBA4A, H2AFX, H3F3B, PTBP2, HIST3H2BA, TUBA1C	120	245	13588	6.47048	0.000133717
GOTERM_CC_FAT	GO:0042470~melanosome	8	5.7554	4.69218e-06	YWHAZ, PDIA3, PPIB, RAB35, PDIA6, HSPA5, PRDX1, ANXA2	100	85	12504	11.7685	0.000188608
GOTERM_CC_FAT	GO:0048770~pigment granule	8	5.7554	4.69218e-06	YWHAZ, PDIA3, PPIB, RAB35, PDIA6, HSPA5, PRDX1, ANXA2	100	85	12504	11.7685	0.000188608
GOTERM_CC_FAT	GO:0000785~chromatin	10	7.19424	6.11414e-06	H1F0, HIST1H1C, H2AFV, H2AFZ, MECP2, H2AFY, H2AFX, H3F3B, HIST3H2BA, HMGA1	100	165	12504	7.57818	0.000204803
GOTERM_CC_FAT	GO:0044430~cytoskeletal part	20	14.3885	8.60047e-06	ACTN4, LMNB1, TUBB2A, LMNB2, VIM, LMNA, ANXA2, EML2, ACTG1, EZR, SORBS1, NME1, CFL1, TUBB5, CALM3, TUBA4A, TUBB6, H2AFY, TUBA1C, MYH10	100	774	12504	3.23101	0.000246927
GOTERM_CC_FAT	GO:0005788~endoplasmic reticulum lumen	7	5.03597	2.16658e-05	PDIA3, PPIB, PDIA6, PDIA5, HSPA5, RDH16, SERPINH1	100	72	12504	12.1567	0.00054421
GOTERM_CC_FAT	GO:0005829~cytosol	16	11.5108	2.54369e-05	ACTB, CYCS, MECP2, PFN1, HBA-A2, GSTM4, SORBS1, PPIA, PSMA5, SLC2A2, CFL1, TUBB5, FABP4, ENO3, DDAH2, MDH1	100	549	12504	3.64415	0.000567937
GOTERM_CC_FAT	GO:0005694~chromosome	13	9.35252	4.22582e-05	H1F0, HMGB2, HMGB3, HIST1H1C, MECP2, HMGA1, PURA, H2AFV, H2AFZ, H2AFY, H2AFX, H3F3B, HIST3H2BA	100	378	12504	4.30032	0.000849047
GOTERM_BP_FAT	GO:0034728~nucleosome organization	8	5.7554	4.38939e-06	H1F0, HIST1H1C, H2AFV, H2AFZ, H2AFY, H2AFX, H3F3B, HIST3H2BA	120	76	13588	11.9193	0.00105553
GOTERM_BP_FAT	GO:0065004~protein-DNA complex assembly	8	5.7554	4.38939e-06	H1F0, HIST1H1C, H2AFV, H2AFZ, H2AFY, H2AFX, H3F3B, HIST3H2BA	120	76	13588	11.9193	0.00105553
GOTERM_BP_FAT	GO:0055114~oxidation reduction	20	14.3885	5.62357e-06	STEAP4, CYCS, MECP2, PRDX2, CBR4, CBR3, PRDX1, VAT1, AKR1B8, RDH9, CBR1, AKR1B3, BLVRB, HSD11B1, SPR, GPX8, RDH16, MDH2, NQO2, MDH1	120	672	13588	3.37004	0.00112689
GOTERM_BP_FAT	GO:0031497~chromatin assembly	8	5.7554	4.01396e-06	H1F0, HIST1H1C, H2AFV, H2AFZ, H2AFY, H2AFX, H3F3B, HIST3H2BA	120	75	13588	12.0782	0.00120647
GOTERM_BP_FAT	GO:0006334~nucleosome assembly	8	5.7554	3.34296e-06	H1F0, HIST1H1C, H2AFV, H2AFZ, H2AFY, H2AFX, H3F3B, HIST3H2BA	120	73	13588	12.4091	0.00133963
GOTERM_BP_FAT	GO:0065003~macromolecular complex assembly	14	10.0719	8.07136e-06	H1F0, HIST1H1C, TUBB2A, H2AFV, TUBB5, H2AFZ, H2AFY, TUBB6, TUBA4A, H2AFX, H3F3B, PTBP2, HIST3H2BA, TUBA1C	120	338	13588	4.69014	0.00138616
GOTERM_BP_FAT	GO:0043933~macromolecular complex subunit organization	14	10.0719	1.93824e-05	H1F0, HIST1H1C, TUBB2A, H2AFV, TUBB5, H2AFZ, H2AFY, TUBB6, TUBA4A, H2AFX, H3F3B, PTBP2, HIST3H2BA, TUBA1C	120	367	13588	4.31953	0.00291041
GOTERM_CC_FAT	GO:0015629~actin cytoskeleton	9	6.47482	0.000217454	ACTG1, PFN1, EZR, SORBS1, ACTN4, CFL1, VCL, MYH10, ANXA2	100	205	12504	5.48956	0.00363612
GOTERM_CC_FAT	GO:0044427~chromosomal part	11	7.91367	0.000206615	H1F0, HIST1H1C, H2AFV, H2AFZ, MECP2, H2AFY, H2AFX, H3F3B, HIST3H2BA, HMGA1, PURA	100	318	12504	4.32528	0.00376869
GOTERM_BP_FAT	GO:0006323~DNA packaging	8	5.7554	2.88385e-05	H1F0, HIST1H1C, H2AFV, H2AFZ, H2AFY, H2AFX, H3F3B, HIST3H2BA	120	101	13588	8.96898	0.00384738
GOTERM_BP_FAT	GO:0006333~chromatin assembly or disassembly	8	5.7554	4.71635e-05	H1F0, HIST1H1C, H2AFV, H2AFZ, H2AFY, H2AFX, H3F3B, HIST3H2BA	120	109	13588	8.3107	0.00565783
GOTERM_CC_FAT	GO:0005638~lamin filament	3	2.15827	0.000368507	LMNB1, LMNB2, LMNA	100	4	12504	93.78	0.00568253
GOTERM_CC_FAT	GO:0044432~endoplasmic reticulum part	9	6.47482	0.00048537	RAB2B, PDIA3, PPIB, PDIA6, FKBP1A, PDIA5, HSPA5, RDH16, SERPINH1	100	231	12504	4.87169	0.00694598
GOTERM_CC_FAT	GO:0005739~mitochondrion	23	16.5468	0.000547963	YWHAZ, HSPA1A, PRDX2, PRDX1, CMPK2, UGT1A9, UGT1A6B, UGT1A6A, UGT1A5, RNASET2B, SPR, HSPE1, MTCP1, ACAA2, COX7A1, CYCS, CBR4, DPYSL2, CPS1, VDAC1, NME2, TIMM8A1, NME1, RAB35, MDH2, MDH1	100	1322	12504	2.17543	0.00731781
GOTERM_CC_FAT	GO:0034399~nuclear periphery	5	3.59712	0.000596107	LMNB1, LMNB2, CFL2, CFL1, LMNA	100	49	12504	12.7592	0.00746283
GOTERM_CC_FAT	GO:0001725~stress fiber	4	2.8777	0.000759965	SORBS1, ACTN4, MYH10, ANXA2	100	23	12504	21.7461	0.0089486
GOTERM_CC_FAT	GO:0032432~actin filament bundle	4	2.8777	0.000863561	SORBS1, ACTN4, MYH10, ANXA2	100	24	12504	20.84	0.00960088
GOTERM_BP_FAT	GO:0030036~actin cytoskeleton organization	9	6.47482	9.98137e-05	CORO1C, ACTG1, PFN1, EZR, SORBS1, ACTN4, CFL1, S100A9, MYH10	120	165	13588	6.17636	0.0108572
GOTERM_CC_FAT	GO:0042641~actomyosin	4	2.8777	0.0012267	SORBS1, ACTN4, MYH10, ANXA2	100	27	12504	18.5244	0.0129012
GOTERM_BP_FAT	GO:0030029~actin filament-based process	9	6.47482	0.000156149	CORO1C, ACTG1, PFN1, EZR, SORBS1, ACTN4, CFL1, S100A9, MYH10	120	176	13588	5.79034	0.0155332
GOTERM_CC_FAT	GO:0005652~nuclear lamina	3	2.15827	0.00168447	LMNB1, LMNB2, LMNA	100	8	12504	46.89	0.0168005
GOTERM_CC_FAT	GO:0015630~microtubule cytoskeleton	11	7.91367	0.00293907	EML2, EZR, NME1, TUBB2A, TUBB5, CALM3, H2AFY, TUBA4A, TUBB6, TUBA1C, MYH10	100	450	12504	3.05653	0.0277794
GOTERM_CC_FAT	GO:0019866~organelle inner membrane	9	6.47482	0.00329181	ACAA2, UGT1A9, TIMM8A1, COX7A1, LMNB1, UGT1A6B, LMNB2, UGT1A6A, UGT1A5, LMNA, MDH2, VDAC1	100	312	12504	3.60692	0.0296755
GOTERM_BP_FAT	GO:0019748~secondary metabolic process	6	4.31655	0.000340281	RDH9, PGLS, TPI1, RBP1, RDH16, MDH1	120	69	13588	9.84638	0.0310036
GOTERM_BP_FAT	GO:0051258~protein polymerization	5	3.59712	0.000400608	TUBB2A, TUBB5, TUBA4A, TUBB6, TUBA1C	120	40	13588	14.1542	0.0338446
GOTERM_CC_FAT	GO:0031974~membrane-enclosed lumen	19	13.6691	0.00460945	PDIA3, LMNB1, LMNB2, CYCS, LMNA, PDIA6, HSPA1A, PDIA5, PDLIM1, CBR4, SERPINH1, TIMM8A1, PPIB, CFL2, CFL1, HSPE1, HSPA5, RDH16, MDH2	100	1174	12504	2.02365	0.0395715
GOTERM_CC_FAT	GO:0016023~cytoplasmic membrane-bounded vesicle	10	7.19424	0.00547654	YWHAZ, PDIA3, PPIB, RAB35, PDIA6, VAMP2, HSPA5, EHD1, PRDX1, ANXA2	100	414	12504	3.02029	0.0449504
GOTERM_CC_FAT	GO:0005637~nuclear inner membrane	3	2.15827	0.00609274	LMNB1, LMNB2, LMNA	100	15	12504	25.008	0.046147
GOTERM_CC_FAT	GO:0031988~membrane-bounded vesicle	10	7.19424	0.00600398	YWHAZ, PDIA3, PPIB, RAB35, PDIA6, VAMP2, HSPA5, EHD1, PRDX1, ANXA2	100	420	12504	2.97714	0.047264
GOTERM_CC_FAT	GO:0000792~heterochromatin	4	2.8777	0.00761562	MECP2, H2AFY, H2AFX, H3F3B	100	51	12504	9.80706	0.0516069
GOTERM_CC_FAT	GO:0043233~organelle lumen	18	12.9496	0.00752835	PDIA3, LMNB1, LMNB2, CYCS, LMNA, PDIA6, HSPA1A, PDIA5, PDLIM1, CBR4, SERPINH1, PPIB, CFL2, CFL1, HSPE1, HSPA5, RDH16, MDH2	100	1136	12504	1.98127	0.0528021
GOTERM_CC_FAT	GO:0070013~intracellular organelle lumen	18	12.9496	0.00733768	PDIA3, LMNB1, LMNB2, CYCS, LMNA, PDIA6, HSPA1A, PDIA5, PDLIM1, CBR4, SERPINH1, PPIB, CFL2, CFL1, HSPE1, HSPA5, RDH16, MDH2	100	1133	12504	1.98651	0.0533505
GOTERM_CC_FAT	GO:0001739~sex chromatin	3	2.15827	0.0118156	H2AFY, H2AFX, H3F3B	100	21	12504	17.8629	0.0765474
GOTERM_CC_FAT	GO:0000803~sex chromosome	3	2.15827	0.0129307	H2AFY, H2AFX, H3F3B	100	22	12504	17.0509	0.080925
GOTERM_BP_FAT	GO:0019320~hexose catabolic process	5	3.59712	0.00109465	PGLS, TPI1, ENO3, MDH2, MDH1	120	52	13588	10.8878	0.084092
GOTERM_BP_FAT	GO:0006007~glucose catabolic process	5	3.59712	0.00109465	PGLS, TPI1, ENO3, MDH2, MDH1	120	52	13588	10.8878	0.084092
GOTERM_BP_FAT	GO:0046365~monosaccharide catabolic process	5	3.59712	0.00126167	PGLS, TPI1, ENO3, MDH2, MDH1	120	54	13588	10.4846	0.0905557
GOTERM_CC_FAT	GO:0005938~cell cortex	5	3.59712	0.0177506	ACTB, EZR, ACTN4, CFL1, MYH10	100	126	12504	4.9619	0.1064
GOTERM_CC_FAT	GO:0031410~cytoplasmic vesicle	10	7.19424	0.0191338	YWHAZ, PDIA3, PPIB, RAB35, PDIA6, VAMP2, HSPA5, EHD1, PRDX1, ANXA2	100	508	12504	2.46142	0.111012
GOTERM_CC_FAT	GO:0031982~vesicle	10	7.19424	0.0216487	YWHAZ, PDIA3, PPIB, RAB35, PDIA6, VAMP2, HSPA5, EHD1, PRDX1, ANXA2	100	519	12504	2.40925	0.121367
GOTERM_BP_FAT	GO:0044275~cellular carbohydrate catabolic process	5	3.59712	0.00186862	PGLS, TPI1, ENO3, MDH2, MDH1	120	60	13588	9.43611	0.123971
GOTERM_CC_FAT	GO:0044429~mitochondrial part	10	7.19424	0.0228676	ACAA2, COX7A1, CYCS, HSPA1A, CBR4, VDAC1, UGT1A9, TIMM8A1, UGT1A6B, UGT1A5, UGT1A6A, HSPE1, MDH2	100	524	12504	2.38626	0.124404
GOTERM_BP_FAT	GO:0045454~cell redox homeostasis	5	3.59712	0.00210919	PDIA3, PDIA6, PRDX2, PDIA5, PRDX1	120	62	13588	9.13172	0.131609
GOTERM_BP_FAT	GO:0007010~cytoskeleton organization	10	7.19424	0.0022622	CORO1C, ACTG1, PFN1, EZR, SORBS1, ACTN4, CFL1, S100A9, TUBB5, MYH10	120	326	13588	3.47342	0.133589
GOTERM_CC_FAT	GO:0031090~organelle membrane	13	9.35252	0.0257582	RAB2B, ACAA2, COX7A1, LMNB1, LMNB2, LMNA, FKBP1A, VDAC1, UGT1A9, TIMM8A1, UGT1A6B, UGT1A5, UGT1A6A, VAMP2, RDH16, MDH2	100	809	12504	2.0093	0.135584
GOTERM_BP_FAT	GO:0046164~alcohol catabolic process	5	3.59712	0.00250892	PGLS, TPI1, ENO3, MDH2, MDH1	120	65	13588	8.71026	0.140239
GOTERM_CC_FAT	GO:0001740~Barr body	2	1.43885	0.0312994	H2AFY, H3F3B	100	4	12504	62.52	0.154818
GOTERM_CC_FAT	GO:0005720~nuclear heterochromatin	3	2.15827	0.0311678	H2AFY, H2AFX, H3F3B	100	35	12504	10.7177	0.158031
GOTERM_BP_FAT	GO:0006775~fat-soluble vitamin metabolic process	4	2.8777	0.00321537	RDH9, CBR1, RBP1, RDH16	120	34	13588	13.3216	0.161471
GOTERM_BP_FAT	GO:0006766~vitamin metabolic process	5	3.59712	0.00311895	RDH9, CBR1, PDXK, RBP1, RDH16	120	69	13588	8.20531	0.163853
GOTERM_CC_FAT	GO:0031965~nuclear membrane	3	2.15827	0.0362682	LMNB1, LMNB2, LMNA	100	38	12504	9.87158	0.173367
GOTERM_MF_FAT	GO:0003779~actin binding	9	6.47482	0.00641535	CORO1C, PFN1, EZR, ACTN4, CFL2, CFL1, MYLK, VCL, MYH10	128	288	13288	3.24414	0.174995
GOTERM_CC_FAT	GO:0005759~mitochondrial matrix	5	3.59712	0.0403893	CYCS, CBR4, HSPA1A, HSPE1, MDH2	100	163	12504	3.83558	0.187117
GOTERM_CC_FAT	GO:0031980~mitochondrial lumen	5	3.59712	0.0403893	CYCS, CBR4, HSPA1A, HSPE1, MDH2	100	163	12504	3.83558	0.187117
GOTERM_CC_FAT	GO:0043034~costamere	2	1.43885	0.0465835	ACTG1, VCL	100	6	12504	41.68	0.188153
GOTERM_CC_FAT	GO:0000805~X chromosome	2	1.43885	0.0465835	H2AFY, H3F3B	100	6	12504	41.68	0.188153
GOTERM_CC_FAT	GO:0005625~soluble fraction	4	2.8777	0.0437692	ACTB, NME1, CYCS, MDH1	100	99	12504	5.05212	0.188774
GOTERM_CC_FAT	GO:0005874~microtubule	6	4.31655	0.0417793	EML2, TUBB2A, TUBB5, TUBA4A, TUBB6, TUBA1C	100	240	12504	3.126	0.188785
GOTERM_CC_FAT	GO:0044454~nuclear chromosome part	4	2.8777	0.0482621	H2AFY, H2AFX, H3F3B, PURA	100	103	12504	4.85592	0.190667
GOTERM_CC_FAT	GO:0000267~cell fraction	10	7.19424	0.0462696	ACTB, CYCS, LMNA, FKBP1A, ANXA2, UGT1A9, NME1, UGT1A6B, UGT1A5, UGT1A6A, VAMP2, RDH16, MDH1	100	596	12504	2.09799	0.190716
GOTERM_CC_FAT	GO:0030863~cortical cytoskeleton	3	2.15827	0.0454211	ACTB, ACTN4, CFL1	100	43	12504	8.72372	0.19132
GOTERM_CC_FAT	GO:0016363~nuclear matrix	3	2.15827	0.0435282	CFL2, CFL1, LMNA	100	42	12504	8.93143	0.19183
GOTERM_MF_FAT	GO:0008092~cytoskeletal protein binding	11	7.91367	0.00634298	CORO1C, PFN1, EZR, ACTN4, NME1, CFL2, CFL1, MYLK, VCL, MYH10, ANXA2	128	414	13288	2.7583	0.192621
GOTERM_MF_FAT	GO:0016860~intramolecular oxidoreductase activity	4	2.8777	0.00563537	TPI1, PDIA3, PDIA6, PDIA5	128	38	13288	10.9276	0.195208
GOTERM_MF_FAT	GO:0016859~cis-trans isomerase activity	4	2.8777	0.00522653	PPIB, PPIA, FKBP1A, PIN1	128	37	13288	11.223	0.209379
GOTERM_MF_FAT	GO:0003755~peptidyl-prolyl cis-trans isomerase activity	4	2.8777	0.00446395	PPIB, PPIA, FKBP1A, PIN1	128	35	13288	11.8643	0.213921
GOTERM_BP_FAT	GO:0043603~cellular amide metabolic process	4	2.8777	0.00475733	PGLS, TPI1, CPS1, MDH1	120	39	13588	11.6137	0.22075
GOTERM_MF_FAT	GO:0005198~structural molecule activity	12	8.63309	0.00388689	ACTG1, LMNB1, LMNB2, TUBB2A, VIM, TUBB5, LMNA, TUBA4A, TUBB6, RPL22L1, TUBA1C, VCL	128	450	13288	2.76833	0.230414
GOTERM_CC_FAT	GO:0031975~envelope	9	6.47482	0.0652621	ACAA2, UGT1A9, TIMM8A1, COX7A1, LMNB1, UGT1A6B, LMNB2, UGT1A6A, UGT1A5, LMNA, MDH2, VDAC1	100	542	12504	2.07631	0.241827
GOTERM_CC_FAT	GO:0031967~organelle envelope	9	6.47482	0.0641552	ACAA2, UGT1A9, TIMM8A1, COX7A1, LMNB1, UGT1A6B, LMNB2, UGT1A6A, UGT1A5, LMNA, MDH2, VDAC1	100	540	12504	2.084	0.242442
GOTERM_CC_FAT	GO:0005783~endoplasmic reticulum	12	8.63309	0.0669044	RAB2B, PDIA3, PDIA6, FKBP1A, PDIA5, SERPINH1, MTTP, UGT1A9, PPIB, UGT1A6B, UGT1A5, UGT1A6A, HSD11B1, HSPA5, RDH16	100	838	12504	1.79055	0.242987
GOTERM_BP_FAT	GO:0016052~carbohydrate catabolic process	5	3.59712	0.00554008	PGLS, TPI1, ENO3, MDH2, MDH1	120	81	13588	6.98971	0.243058
GOTERM_MF_FAT	GO:0016862~intramolecular oxidoreductase activity, interconverting keto- and enol-groups	3	2.15827	0.00312251	PDIA3, PDIA6, PDIA5	128	9	13288	34.6042	0.244536
GOTERM_CC_FAT	GO:0000228~nuclear chromosome	4	2.8777	0.0711139	H2AFY, H2AFX, H3F3B, PURA	100	121	12504	4.13355	0.248096
GOTERM_CC_FAT	GO:0000790~nuclear chromatin	3	2.15827	0.0703132	H2AFY, H2AFX, H3F3B	100	55	12504	6.82036	0.249745
GOTERM_BP_FAT	GO:0006096~glycolysis	4	2.8777	0.0066794	TPI1, ENO3, MDH2, MDH1	120	44	13588	10.2939	0.258146
GOTERM_CC_FAT	GO:0016600~flotillin complex	2	1.43885	0.0764391	SORBS1, TUBB5	100	10	12504	25.008	0.260344
GOTERM_BP_FAT	GO:0005996~monosaccharide metabolic process	7	5.03597	0.00666821	PGLS, UGT1A9, TPI1, UGT1A6B, UGT1A6A, UGT1A5, ENO3, FABP5, MDH2, MDH1	120	191	13588	4.14991	0.266235
GOTERM_BP_FAT	GO:0006325~chromatin organization	9	6.47482	0.00647828	H1F0, HIST1H1C, H2AFV, H2AFZ, MECP2, H2AFY, H2AFX, H3F3B, HIST3H2BA	120	315	13588	3.23524	0.268566
GOTERM_BP_FAT	GO:0051017~actin filament bundle formation	3	2.15827	0.00741247	EZR, SORBS1, ACTN4	120	15	13588	22.6467	0.273602
GOTERM_BP_FAT	GO:0006006~glucose metabolic process	6	4.31655	0.00772997	PGLS, TPI1, ENO3, FABP5, MDH2, MDH1	120	140	13588	4.85286	0.275234
GOTERM_MF_FAT	GO:0016864~intramolecular oxidoreductase activity, transposing S-S bonds	3	2.15827	0.00244388	PDIA3, PDIA6, PDIA5	128	8	13288	38.9297	0.280432
GOTERM_MF_FAT	GO:0003756~protein disulfide isomerase activity	3	2.15827	0.00244388	PDIA3, PDIA6, PDIA5	128	8	13288	38.9297	0.280432
GOTERM_CC_FAT	GO:0005743~mitochondrial inner membrane	6	4.31655	0.0857237	ACAA2, UGT1A9, TIMM8A1, COX7A1, UGT1A6B, UGT1A6A, UGT1A5, MDH2, VDAC1	100	296	12504	2.53459	0.283656
GOTERM_CC_FAT	GO:0005882~intermediate filament	4	2.8777	0.0947808	LMNB1, LMNB2, VIM, LMNA	100	137	12504	3.6508	0.305048
GOTERM_BP_FAT	GO:0051276~chromosome organization	10	7.19424	0.00905928	H1F0, HIST1H1C, H2AFV, H2AFZ, MECP2, H2AFY, HSPA1A, H2AFX, H3F3B, HIST3H2BA	120	404	13588	2.80281	0.305757
GOTERM_BP_FAT	GO:0042573~retinoic acid metabolic process	3	2.15827	0.00949199	RDH9, RBP1, RDH16	120	17	13588	19.9824	0.309341
GOTERM_CC_FAT	GO:0045111~intermediate filament cytoskeleton	4	2.8777	0.0995392	LMNB1, LMNB2, VIM, LMNA	100	140	12504	3.57257	0.313625
GOTERM_MF_FAT	GO:0003924~GTPase activity	7	5.03597	0.00141977	TUBB2A, TUBB5, TUBA4A, TUBB6, GNB4, EHD1, TUBA1C	128	128	13288	5.67725	0.317634
GOTERM_BP_FAT	GO:0034754~cellular hormone metabolic process	4	2.8777	0.0105968	RDH9, RBP1, MECP2, RDH16	120	52	13588	8.71026	0.330014
GOTERM_BP_FAT	GO:0007018~microtubule-based movement	5	3.59712	0.0119023	TUBB2A, TUBB5, TUBA4A, TUBB6, TUBA1C	120	101	13588	5.60561	0.353702
GOTERM_BP_FAT	GO:0042592~homeostatic process	12	8.63309	0.0133992	HBA-A2, PDIA3, ATOX1, MECP2, FABP4, PDIA6, FKBP1A, HSPA1A, PRDX2, PDIA5, PRDX1, MTTP	120	584	13588	2.32671	0.362872
GOTERM_BP_FAT	GO:0006221~pyrimidine nucleotide biosynthetic process	3	2.15827	0.0130362	NME2, NME1, CMPK2	120	20	13588	16.985	0.363021
GOTERM_BP_FAT	GO:0042743~hydrogen peroxide metabolic process	3	2.15827	0.0130362	CYCS, PRDX2, PRDX1	120	20	13588	16.985	0.363021
GOTERM_MF_FAT	GO:0005525~GTP binding	9	6.47482	0.0202934	RAB2B, ARF2, TUBB2A, RAB35, TUBB5, TUBA4A, TUBB6, EHD1, TUBA1C	128	354	13288	2.6393	0.368457
GOTERM_BP_FAT	GO:0007015~actin filament organization	4	2.8777	0.0129609	EZR, SORBS1, ACTN4, CFL1	120	56	13588	8.0881	0.369716
GOTERM_BP_FAT	GO:0009116~nucleoside metabolic process	4	2.8777	0.0129609	NME2, PNP2, NME1, ADA	120	56	13588	8.0881	0.369716
GOTERM_MF_FAT	GO:0030060~L-malate dehydrogenase activity	2	1.43885	0.0190244	MDH2, MDH1	128	2	13288	103.812	0.374819
GOTERM_MF_FAT	GO:0008289~lipid binding	9	6.47482	0.017682	RBP1, ANXA1, FABP4, PEBP1, VAMP2, SNX12, FABP5, ANXA2, MTTP	128	345	13288	2.70815	0.381155
GOTERM_MF_FAT	GO:0032561~guanyl ribonucleotide binding	9	6.47482	0.0231694	RAB2B, ARF2, TUBB2A, RAB35, TUBB5, TUBA4A, TUBB6, EHD1, TUBA1C	128	363	13288	2.57386	0.384346
GOTERM_MF_FAT	GO:0019001~guanyl nucleotide binding	9	6.47482	0.0231694	RAB2B, ARF2, TUBB2A, RAB35, TUBB5, TUBA4A, TUBB6, EHD1, TUBA1C	128	363	13288	2.57386	0.384346
GOTERM_BP_FAT	GO:0043623~cellular protein complex assembly	5	3.59712	0.0149144	TUBB2A, TUBB5, TUBA4A, TUBB6, TUBA1C	120	108	13588	5.24228	0.386498
GOTERM_BP_FAT	GO:0019318~hexose metabolic process	6	4.31655	0.016451	PGLS, TPI1, ENO3, FABP5, MDH2, MDH1	120	169	13588	4.02012	0.408524
GOTERM_MF_FAT	GO:0004601~peroxidase activity	3	2.15827	0.0291335	GPX8, PRDX2, PRDX1	128	28	13288	11.1228	0.411526
GOTERM_MF_FAT	GO:0016684~oxidoreductase activity, acting on peroxide as acceptor	3	2.15827	0.0291335	GPX8, PRDX2, PRDX1	128	28	13288	11.1228	0.411526
GOTERM_MF_FAT	GO:0016776~phosphotransferase activity, phosphate group as acceptor	3	2.15827	0.0272201	NME2, NME1, CMPK2	128	27	13288	11.5347	0.411551
GOTERM_BP_FAT	GO:0009820~alkaloid metabolic process	3	2.15827	0.0185113	PGLS, TPI1, MDH1	120	24	13588	14.1542	0.438056
GOTERM_BP_FAT	GO:0006769~nicotinamide metabolic process	3	2.15827	0.0185113	PGLS, TPI1, MDH1	120	24	13588	14.1542	0.438056
GOTERM_BP_FAT	GO:0046496~nicotinamide nucleotide metabolic process	3	2.15827	0.0185113	PGLS, TPI1, MDH1	120	24	13588	14.1542	0.438056
GOTERM_BP_FAT	GO:0051186~cofactor metabolic process	6	4.31655	0.021903	GGT5, PGLS, CBR1, TPI1, MDH2, MDH1	120	182	13588	3.73297	0.469713
GOTERM_MF_FAT	GO:0000166~nucleotide binding	30	21.5827	0.0371209	STEAP4, TUBB2A, HSPA1A, CMPK2, ACTG1, TUBB5, TUBB6, HSPE1, HSPA5, PTBP2, EHD1, TUBA1C, ACTB, RAB2B, PDXK, MECP2, ELAVL1, CBR4, CPS1, VDAC1, DDX39, NME2, NME1, ARF2, RAB35, PEBP1, TUBA4A, MYLK, MDH1, MYH10	128	2183	13288	1.42665	0.47058
GOTERM_BP_FAT	GO:0006776~vitamin A metabolic process	3	2.15827	0.0215519	RDH9, RBP1, RDH16	120	26	13588	13.0654	0.472327
GOTERM_BP_FAT	GO:0008283~cell proliferation	7	5.03597	0.0214801	FKBP1A, PRDX2, SFN, PRDX1, PURA, HDGFRP3, MYH10	120	247	13588	3.20904	0.479545
GOTERM_BP_FAT	GO:0006220~pyrimidine nucleotide metabolic process	3	2.15827	0.0231446	NME2, NME1, CMPK2	120	27	13588	12.5815	0.480622
GOTERM_BP_FAT	GO:0016101~diterpenoid metabolic process	3	2.15827	0.0247843	RDH9, RBP1, RDH16	120	28	13588	12.1321	0.496496
GOTERM_BP_FAT	GO:0019362~pyridine nucleotide metabolic process	3	2.15827	0.0247843	PGLS, TPI1, MDH1	120	28	13588	12.1321	0.496496
GOTERM_BP_FAT	GO:0001523~retinoid metabolic process	3	2.15827	0.0247843	RDH9, RBP1, RDH16	120	28	13588	12.1321	0.496496
GOTERM_BP_FAT	GO:0015758~glucose transport	3	2.15827	0.0247843	SORBS1, SLC2A2, FABP5	120	28	13588	12.1321	0.496496
GOTERM_BP_FAT	GO:0006457~protein folding	5	3.59712	0.0253708	PPIB, PPIA, FKBP1A, HSPE1, PIN1	120	127	13588	4.45801	0.496916
GOTERM_BP_FAT	GO:0009110~vitamin biosynthetic process	3	2.15827	0.0264701	RDH9, PDXK, RDH16	120	29	13588	11.7138	0.504197
GOTERM_BP_FAT	GO:0006721~terpenoid metabolic process	3	2.15827	0.0264701	RDH9, RBP1, RDH16	120	29	13588	11.7138	0.504197
GOTERM_MF_FAT	GO:0004859~phospholipase inhibitor activity	2	1.43885	0.0468896	ANXA1, ANXA2	128	5	13288	41.525	0.512127
GOTERM_MF_FAT	GO:0055102~lipase inhibitor activity	2	1.43885	0.0468896	ANXA1, ANXA2	128	5	13288	41.525	0.512127
GOTERM_BP_FAT	GO:0008645~hexose transport	3	2.15827	0.0282009	SORBS1, SLC2A2, FABP5	120	30	13588	11.3233	0.519149
GOTERM_MF_FAT	GO:0019205~nucleobase, nucleoside, nucleotide kinase activity	3	2.15827	0.0462239	NME2, NME1, CMPK2	128	36	13288	8.65104	0.527099
GOTERM_BP_FAT	GO:0015749~monosaccharide transport	3	2.15827	0.0299761	SORBS1, SLC2A2, FABP5	120	31	13588	10.9581	0.533625
GOTERM_BP_FAT	GO:0019725~cellular homeostasis	8	5.7554	0.0311382	PDIA3, ATOX1, MECP2, PDIA6, FKBP1A, PRDX2, PDIA5, PRDX1	120	343	13588	2.64101	0.540046
GOTERM_BP_FAT	GO:0016044~membrane organization	7	5.03597	0.0323886	CORO1C, TIMM8A1, NME1, LMNA, VAMP2, EHD1, MYH10	120	272	13588	2.91409	0.547139
GOTERM_MF_FAT	GO:0016209~antioxidant activity	3	2.15827	0.0558448	GPX8, PRDX2, PRDX1	128	40	13288	7.78594	0.556732
GOTERM_BP_FAT	GO:0021591~ventricular system development	2	1.43885	0.0345772	MECP2, MYH10	120	4	13588	56.6167	0.563972
GOTERM_BP_FAT	GO:0006732~coenzyme metabolic process	5	3.59712	0.0369118	GGT5, PGLS, TPI1, MDH2, MDH1	120	143	13588	3.95921	0.58109
GOTERM_MF_FAT	GO:0050662~coenzyme binding	5	3.59712	0.0672939	STEAP4, BLVRB, CBR4, MDH1, NQO2	128	160	13288	3.24414	0.590319
GOTERM_MF_FAT	GO:0051920~peroxiredoxin activity	2	1.43885	0.0650287	PRDX2, PRDX1	128	7	13288	29.6607	0.595204
GOTERM_MF_FAT	GO:0016615~malate dehydrogenase activity	2	1.43885	0.0739694	MDH2, MDH1	128	8	13288	25.9531	0.609232
GOTERM_BP_FAT	GO:0006979~response to oxidative stress	4	2.8777	0.0408289	ATOX1, GPX8, PRDX2, PRDX1	120	87	13588	5.20613	0.611782
GOTERM_MF_FAT	GO:0004032~aldehyde reductase activity	2	1.43885	0.0828253	AKR1B8, AKR1B3	128	9	13288	23.0694	0.620554
GOTERM_MF_FAT	GO:0051015~actin filament binding	3	2.15827	0.0797052	EZR, ACTN4, MYH10	128	49	13288	6.35587	0.621468
GOTERM_BP_FAT	GO:0006733~oxidoreduction coenzyme metabolic process	3	2.15827	0.0435669	PGLS, TPI1, MDH1	120	38	13588	8.93947	0.629296
GOTERM_BP_FAT	GO:0042445~hormone metabolic process	4	2.8777	0.0444183	RDH9, RBP1, MECP2, RDH16	120	90	13588	5.03259	0.629828
GOTERM_BP_FAT	GO:0009119~ribonucleoside metabolic process	3	2.15827	0.0456647	NME2, NME1, ADA	120	39	13588	8.71026	0.633618
GOTERM_MF_FAT	GO:0004550~nucleoside diphosphate kinase activity	2	1.43885	0.0915971	NME2, NME1	128	10	13288	20.7625	0.644306
GOTERM_BP_FAT	GO:0006108~malate metabolic process	2	1.43885	0.0514185	MDH2, MDH1	120	6	13588	37.7444	0.671788
GOTERM_BP_FAT	GO:0035238~vitamin A biosynthetic process	2	1.43885	0.0514185	RDH9, RDH16	120	6	13588	37.7444	0.671788
GOTERM_BP_FAT	GO:0042904~9-cis-retinoic acid biosynthetic process	2	1.43885	0.0514185	RDH9, RDH16	120	6	13588	37.7444	0.671788
GOTERM_BP_FAT	GO:0042537~benzene and derivative metabolic process	2	1.43885	0.0514185	UGT1A9, GSTM4, UGT1A6B, UGT1A6A, UGT1A5	120	6	13588	37.7444	0.671788
GOTERM_BP_FAT	GO:0042905~9-cis-retinoic acid metabolic process	2	1.43885	0.0514185	RDH9, RDH16	120	6	13588	37.7444	0.671788
GOTERM_BP_FAT	GO:0009064~glutamine family amino acid metabolic process	3	2.15827	0.0544142	MECP2, CPS1, DDAH2	120	43	13588	7.9	0.686669
GOTERM_BP_FAT	GO:0042362~fat-soluble vitamin biosynthetic process	2	1.43885	0.0597296	RDH9, RDH16	120	7	13588	32.3524	0.715142
GOTERM_BP_FAT	GO:0006800~oxygen and reactive oxygen species metabolic process	3	2.15827	0.0637002	CYCS, PRDX2, PRDX1	120	47	13588	7.22766	0.73278
GOTERM_BP_FAT	GO:0006720~isoprenoid metabolic process	3	2.15827	0.0685297	RDH9, RBP1, RDH16	120	49	13588	6.93265	0.74778
GOTERM_BP_FAT	GO:0006098~pentose-phosphate shunt	2	1.43885	0.0679685	PGLS, TPI1	120	8	13588	28.3083	0.750465
GOTERM_BP_FAT	GO:0007283~spermatogenesis	6	4.31655	0.0734111	HMGB2, LMNA, PEBP1, HSPA1A, H2AFX, HMGA1	120	255	13588	2.66431	0.766815
GOTERM_BP_FAT	GO:0048232~male gamete generation	6	4.31655	0.0734111	HMGB2, LMNA, PEBP1, HSPA1A, H2AFX, HMGA1	120	255	13588	2.66431	0.766815
GOTERM_BP_FAT	GO:0006091~generation of precursor metabolites and energy	6	4.31655	0.079293	TPI1, CYCS, MECP2, ENO3, MDH2, MDH1	120	261	13588	2.60307	0.783244
GOTERM_BP_FAT	GO:0006631~fatty acid metabolic process	5	3.59712	0.0782198	GGT5, ACAA2, TPI1, FABP4, CBR4	120	184	13588	3.07699	0.783676
GOTERM_BP_FAT	GO:0009719~response to endogenous stimulus	5	3.59712	0.0782198	HMGB2, UGT1A9, SORBS1, UGT1A6B, UGT1A6A, UGT1A5, CFL1, FABP4	120	184	13588	3.07699	0.783676
GOTERM_BP_FAT	GO:0006241~CTP biosynthetic process	2	1.43885	0.0842321	NME2, NME1	120	10	13588	22.6467	0.798881
GOTERM_BP_FAT	GO:0046051~UTP metabolic process	2	1.43885	0.0842321	NME2, NME1	120	10	13588	22.6467	0.798881
GOTERM_BP_FAT	GO:0009208~pyrimidine ribonucleoside triphosphate metabolic process	2	1.43885	0.0842321	NME2, NME1	120	10	13588	22.6467	0.798881
GOTERM_BP_FAT	GO:0009209~pyrimidine ribonucleoside triphosphate biosynthetic process	2	1.43885	0.0842321	NME2, NME1	120	10	13588	22.6467	0.798881
GOTERM_BP_FAT	GO:0006228~UTP biosynthetic process	2	1.43885	0.0842321	NME2, NME1	120	10	13588	22.6467	0.798881
GOTERM_BP_FAT	GO:0046036~CTP metabolic process	2	1.43885	0.0842321	NME2, NME1	120	10	13588	22.6467	0.798881
GOTERM_BP_FAT	GO:0009148~pyrimidine nucleoside triphosphate biosynthetic process	2	1.43885	0.092258	NME2, NME1	120	11	13588	20.5879	0.815037
GOTERM_BP_FAT	GO:0006183~GTP biosynthetic process	2	1.43885	0.092258	NME2, NME1	120	11	13588	20.5879	0.815037
GOTERM_BP_FAT	GO:0046039~GTP metabolic process	2	1.43885	0.092258	NME2, NME1	120	11	13588	20.5879	0.815037
GOTERM_BP_FAT	GO:0051130~positive regulation of cellular component organization	4	2.8777	0.0916728	SORBS1, ACTN4, CFL1, MECP2	120	122	13588	3.71257	0.817502
GOTERM_BP_FAT	GO:0045333~cellular respiration	3	2.15827	0.0943211	MECP2, MDH2, MDH1	120	59	13588	5.75763	0.81779
GOTERM_BP_FAT	GO:0045619~regulation of lymphocyte differentiation	3	2.15827	0.0916294	HMGB3, PRDX2, ADA	120	58	13588	5.8569	0.821925
GOTERM_BP_FAT	GO:0008643~carbohydrate transport	3	2.15827	0.0970356	SORBS1, SLC2A2, FABP5	120	60	13588	5.66167	0.822623
GOTERM_BP_FAT	GO:0048545~response to steroid hormone stimulus	3	2.15827	0.0970356	HMGB2, UGT1A9, UGT1A6B, UGT1A6A, UGT1A5, FABP4	120	60	13588	5.66167	0.822623
GOTERM_BP_FAT	GO:0042127~regulation of cell proliferation	9	6.47482	0.0998377	NME2, CRIP2, MECP2, ANXA1, FABP4, SFN, ADA, PURA, PIN1	120	538	13588	1.89424	0.827505

## Sheet: KC_RNAup
Category	Term	Count	%	PValue	Genes	List Total	Pop Hits	Pop Total	Fold Enrichment	Benjamini
GOTERM_BP_FAT	GO:0006350~transcription	42	17.7966	4.18913e-05	AKNA, ZFP12, JDP2, PHF20, ZFP639, MAF1, CIC, RLIM, AI987944, HIC1, ESF1, SIN3B, RRN3, ANG, ZFP131, JUND, NR2F6, HBP1, BCOR, TAF2, TXNIP, MAF, KAT2A, NFKBIZ, TAF3, KAT2B, JARID2, CCNL1, RB1, AFF1, MED13, JUNB, HES1, MED7, BRWD1, ZFP868, IRF7, TRPS1, ZFP263, PHF21A, KDM4A, NCOR2	169	1772	13588	1.9057	0.0507395
GOTERM_BP_FAT	GO:0045449~regulation of transcription	47	19.9153	0.000204105	AKNA, ZFP12, JDP2, NFKBIA, PHF20, ZFP639, MAF1, CIC, RLIM, AI987944, HIC1, ESF1, TNFRSF1A, SIN3B, APP, ZFP131, CENPB, JUND, NR2F6, HBP1, BCOR, TAF2, TXNIP, MAF, KAT2A, NFKBIZ, TAF3, KAT2B, JARID2, CCNL1, RB1, AFF1, MED13, JUNB, HES1, MED7, ADRB2, RNF6, BRWD1, ZFP868, IRF7, TRPS1, SMARCAL1, ZFP263, PHF21A, KDM4A, NCOR2	169	2227	13588	1.69686	0.119147
GOTERM_CC_FAT	GO:0031981~nuclear lumen	20	8.47458	0.00097726	TAF2, KAT2A, RBM34, TAF3, KAT2B, NOL8, LYAR, CCNL1, ZCRB1, MED13, RB1, STAU2, ESF1, TSPYL1, MED7, RNF6, ZFP106, ANG, PHF21A, NCOR2	124	883	12504	2.284	0.151479
GOTERM_BP_FAT	GO:0006355~regulation of transcription, DNA-dependent	32	13.5593	0.0019312	ZFP12, JDP2, ZFP639, MAF1, AI987944, TNFRSF1A, SIN3B, APP, JUND, NR2F6, BCOR, TXNIP, MAF, KAT2A, KAT2B, JARID2, RB1, MED13, AFF1, JUNB, HES1, MED7, ADRB2, BRWD1, RNF6, IRF7, TRPS1, ZFP868, SMARCAL1, ZFP263, PHF21A, NCOR2	169	1465	13588	1.75623	0.213592
GOTERM_BP_FAT	GO:0009890~negative regulation of biosynthetic process	15	6.35593	0.000995121	TXNIP, JDP2, PAIP2, JARID2, ZFP639, RB1, MAF1, HES1, SIN3B, ANG, TRPS1, PHF21A, BCOR, EIF2AK3, NCOR2	169	434	13588	2.77888	0.219258
GOTERM_BP_FAT	GO:0051253~negative regulation of RNA metabolic process	12	5.08475	0.00164712	TXNIP, HES1, JDP2, SIN3B, JARID2, TRPS1, PHF21A, ZFP639, RB1, MAF1, BCOR, NCOR2	169	310	13588	3.11235	0.22596
GOTERM_BP_FAT	GO:0051252~regulation of RNA metabolic process	33	13.9831	0.0012394	ZFP12, JDP2, ZFP639, MAF1, AI987944, TNFRSF1A, SIN3B, APP, JUND, NR2F6, BCOR, TXNIP, ZFP36, MAF, KAT2A, KAT2B, JARID2, RB1, MED13, AFF1, JUNB, HES1, MED7, ADRB2, BRWD1, RNF6, IRF7, TRPS1, ZFP868, SMARCAL1, ZFP263, PHF21A, NCOR2	169	1488	13588	1.78312	0.226571
GOTERM_BP_FAT	GO:0045596~negative regulation of cell differentiation	9	3.81356	0.00191608	ZFP36, HES1, RNF6, ULK1, LDB1, NFKBIA, RCAN1, NCOR2, APC	169	182	13588	3.97594	0.232707
GOTERM_BP_FAT	GO:0045892~negative regulation of transcription, DNA-dependent	12	5.08475	0.00156482	TXNIP, HES1, JDP2, SIN3B, JARID2, TRPS1, PHF21A, ZFP639, RB1, MAF1, BCOR, NCOR2	169	308	13588	3.13256	0.242768
GOTERM_BP_FAT	GO:0031327~negative regulation of cellular biosynthetic process	15	6.35593	0.000910393	TXNIP, JDP2, PAIP2, JARID2, ZFP639, RB1, MAF1, HES1, SIN3B, ANG, TRPS1, PHF21A, BCOR, EIF2AK3, NCOR2	169	430	13588	2.80473	0.246505
GOTERM_BP_FAT	GO:0010558~negative regulation of macromolecule biosynthetic process	15	6.35593	0.000691831	TXNIP, JDP2, PAIP2, JARID2, ZFP639, RB1, MAF1, HES1, SIN3B, ANG, TRPS1, PHF21A, BCOR, EIF2AK3, NCOR2	169	418	13588	2.88525	0.249299
GOTERM_MF_FAT	GO:0046914~transition metal ion binding	47	19.9153	0.00493325	ZC3H3, ZFP12, LYAR, ZCRB1, RNF216, PHF20, ZFP639, RLIM, AI987944, HIC1, TRIM11, APP, ANG, NSMCE1, MAP3K1, ZFP131, ZCCHC9, NR2F6, MT1, B4GALT6, B4GALT4, TAF2, ZFP36, TAF3, TRPM7, IREB2, ZSWIM6, SPARC, TCN2, BIRC2, TAX1BP1, XPA, RNF130, PJA1, ZFP106, RNF6, ZFP868, TRPS1, ZFP263, ZBTB4, ZNHIT1, PHF21A, KDM4A, NEURL3, PRKRIR, ARAP2, ADAMDEC1	164	2608	13288	1.46018	0.267699
GOTERM_MF_FAT	GO:0019955~cytokine binding	6	2.54237	0.00451393	TNFRSF1A, CCR5, CSF2RB2, CSF2RB, IL2RG, IL13RA1	164	88	13288	5.52439	0.299721
GOTERM_BP_FAT	GO:0010605~negative regulation of macromolecule metabolic process	15	6.35593	0.00408663	TXNIP, JDP2, PAIP2, JARID2, ZFP639, RB1, MAF1, HES1, SIN3B, ANG, TRPS1, PHF21A, BCOR, EIF2AK3, NCOR2	169	506	13588	2.38347	0.304816
GOTERM_BP_FAT	GO:0006357~regulation of transcription from RNA polymerase II promoter	17	7.20339	0.00404715	MAF, TXNIP, JDP2, KAT2B, JARID2, RB1, MED13, HES1, MED7, TNFRSF1A, ADRB2, APP, BRWD1, SMARCAL1, PHF21A, BCOR, NCOR2	169	616	13588	2.2189	0.321421
GOTERM_BP_FAT	GO:0045637~regulation of myeloid cell differentiation	5	2.11864	0.00358507	ZFP36, LDB1, NFKBIA, RB1, APC	169	51	13588	7.88258	0.333583
GOTERM_BP_FAT	GO:0021575~hindbrain morphogenesis	4	1.69492	0.0039165	DLC1, HES1, ULK1, LDB1	169	26	13588	12.3696	0.33401
GOTERM_CC_FAT	GO:0043233~organelle lumen	21	8.89831	0.0073699	TAF2, KAT2A, RBM34, TAF3, KAT2B, NOL8, LYAR, CCNL1, ZCRB1, RB1, MED13, STAU2, ESF1, TSPYL1, MED7, RNF6, ZFP106, ANG, PHF21A, TRPC4AP, NCOR2	124	1136	12504	1.8641	0.339159
GOTERM_CC_FAT	GO:0031974~membrane-enclosed lumen	21	8.89831	0.0104368	TAF2, KAT2A, RBM34, TAF3, KAT2B, NOL8, LYAR, CCNL1, ZCRB1, RB1, MED13, STAU2, ESF1, TSPYL1, MED7, RNF6, ZFP106, ANG, PHF21A, TRPC4AP, NCOR2	124	1174	12504	1.80376	0.356381
GOTERM_MF_FAT	GO:0003677~DNA binding	36	15.2542	0.00287082	AKNA, JDP2, ZFP639, PHF20, CIC, HIC1, SIN3B, APP, ZFP131, CENPB, JUND, NR2F6, HBP1, ZFP36, MAF, TAF3, MSH3, JARID2, LDB1, TOPBP1, RB1, AFF1, JUNB, HES1, XPA, RNF6, FBXO18, IRF7, TRPS1, SMARCAL1, TBRG1, ZFP263, PHF21A, PRKRIR, MPHOSPH8, NCOR2	164	1781	13288	1.63778	0.364157
GOTERM_MF_FAT	GO:0016564~transcription repressor activity	9	3.81356	0.00450391	HES1, JDP2, SIN3B, JARID2, TRPS1, ZFP263, RB1, BCOR, NCOR2	164	211	13288	3.45602	0.377479
GOTERM_CC_FAT	GO:0005654~nucleoplasm	13	5.50847	0.0148225	KAT2A, TAF2, KAT2B, TAF3, CCNL1, ZCRB1, MED13, RB1, ESF1, MED7, RNF6, PHF21A, NCOR2	124	599	12504	2.18849	0.394538
GOTERM_BP_FAT	GO:0016481~negative regulation of transcription	12	5.08475	0.00656175	TXNIP, HES1, JDP2, SIN3B, JARID2, TRPS1, PHF21A, ZFP639, RB1, MAF1, BCOR, NCOR2	169	372	13588	2.59362	0.420473
GOTERM_CC_FAT	GO:0030424~axon	5	2.11864	0.0211726	TNFRSF21, ADRB2, RNF6, APP, APC	124	107	12504	4.71209	0.450748
GOTERM_CC_FAT	GO:0070013~intracellular organelle lumen	21	8.89831	0.00716333	TAF2, KAT2A, RBM34, TAF3, KAT2B, NOL8, LYAR, CCNL1, ZCRB1, RB1, MED13, STAU2, ESF1, TSPYL1, MED7, RNF6, ZFP106, ANG, PHF21A, TRPC4AP, NCOR2	124	1133	12504	1.86903	0.453316
GOTERM_MF_FAT	GO:0030528~transcription regulator activity	25	10.5932	0.0121113	JDP2, ZFP639, MAF1, RGL2, SIN3B, JUND, NR2F6, BCOR, MAF, KAT2B, TAF3, JARID2, LDB1, MED13, AFF1, RB1, JUNB, HES1, MED7, BRWD1, RNF6, IRF7, TRPS1, ZFP263, NCOR2	164	1206	13288	1.67961	0.472563
GOTERM_CC_FAT	GO:0043005~neuron projection	7	2.9661	0.0339667	TNFRSF21, ADRB2, RNF6, APP, ANG, ULK1, APC	124	245	12504	2.88111	0.475371
GOTERM_MF_FAT	GO:0004674~protein serine/threonine kinase activity	12	5.08475	0.0147248	ALPK1, SNRK, ULK1, TRPM7, NEK1, MAP3K1, MAPKAPK5, MAP3K8, CLK4, AURKB, RIOK1, EIF2AK3	164	421	13288	2.30948	0.487033
GOTERM_BP_FAT	GO:0019941~modification-dependent protein catabolic process	14	5.9322	0.0104443	OTUD5, SPSB2, RNF216, FEM1B, RLIM, TRIM11, FEM1C, PJA1, RNF6, FBXO18, ASB3, USP34, NEURL3, USP32	169	508	13588	2.21581	0.496851
GOTERM_BP_FAT	GO:0043632~modification-dependent macromolecule catabolic process	14	5.9322	0.0104443	OTUD5, SPSB2, RNF216, FEM1B, RLIM, TRIM11, FEM1C, PJA1, RNF6, FBXO18, ASB3, USP34, NEURL3, USP32	169	508	13588	2.21581	0.496851
GOTERM_BP_FAT	GO:0051172~negative regulation of nitrogen compound metabolic process	12	5.08475	0.0111698	TXNIP, HES1, JDP2, SIN3B, JARID2, TRPS1, PHF21A, ZFP639, RB1, MAF1, BCOR, NCOR2	169	401	13588	2.40606	0.502476
GOTERM_BP_FAT	GO:0010629~negative regulation of gene expression	12	5.08475	0.013014	TXNIP, HES1, JDP2, SIN3B, JARID2, TRPS1, PHF21A, ZFP639, RB1, MAF1, BCOR, NCOR2	169	410	13588	2.35324	0.50734
GOTERM_CC_FAT	GO:0005730~nucleolus	8	3.38983	0.0333676	ESF1, TSPYL1, RBM34, ZFP106, ANG, NOL8, LYAR, STAU2	124	310	12504	2.60229	0.50967
GOTERM_BP_FAT	GO:0045934~negative regulation of nucleobase, nucleoside, nucleotide and nucleic acid metabolic process	12	5.08475	0.0104178	TXNIP, HES1, JDP2, SIN3B, JARID2, TRPS1, PHF21A, ZFP639, RB1, MAF1, BCOR, NCOR2	169	397	13588	2.4303	0.514793
GOTERM_CC_FAT	GO:0044451~nucleoplasm part	11	4.66102	0.0297805	TAF2, KAT2A, MED7, RNF6, TAF3, KAT2B, CCNL1, PHF21A, MED13, RB1, NCOR2	124	513	12504	2.16223	0.515962
GOTERM_BP_FAT	GO:0006915~apoptosis	13	5.50847	0.0128606	TNFRSF21, RNF216, ITM2B, FEM1B, BIRC2, TAX1BP1, RNF130, SHB, TNFRSF1A, APP, CASP4, MAP3K1, EIF2AK3	169	465	13588	2.24781	0.518734
GOTERM_BP_FAT	GO:0030902~hindbrain development	5	2.11864	0.00944421	DLC1, KAT2A, HES1, ULK1, LDB1	169	67	13588	6.00018	0.52154
GOTERM_BP_FAT	GO:0031124~mRNA 3'-end processing	3	1.27119	0.0125428	ZC3H3, ZFP36, APP	169	14	13588	17.2291	0.526265
GOTERM_BP_FAT	GO:0010608~posttranscriptional regulation of gene expression	7	2.9661	0.0101831	ZFP36, APP, ANG, PAIP2, TBRG1, IREB2, EIF2AK3	169	148	13588	3.80281	0.526869
GOTERM_BP_FAT	GO:0012501~programmed cell death	13	5.50847	0.0145421	TNFRSF21, RNF216, ITM2B, FEM1B, BIRC2, TAX1BP1, RNF130, SHB, TNFRSF1A, APP, CASP4, MAP3K1, EIF2AK3	169	473	13588	2.20979	0.53172
GOTERM_BP_FAT	GO:0051603~proteolysis involved in cellular protein catabolic process	14	5.9322	0.0152962	OTUD5, SPSB2, RNF216, FEM1B, RLIM, TRIM11, FEM1C, PJA1, RNF6, FBXO18, ASB3, USP34, NEURL3, USP32	169	534	13588	2.10793	0.53532
GOTERM_BP_FAT	GO:0044257~cellular protein catabolic process	14	5.9322	0.0159518	OTUD5, SPSB2, RNF216, FEM1B, RLIM, TRIM11, FEM1C, PJA1, RNF6, FBXO18, ASB3, USP34, NEURL3, USP32	169	537	13588	2.09615	0.536415
GOTERM_MF_FAT	GO:0008270~zinc ion binding	41	17.3729	0.00252228	ZC3H3, ZFP12, LYAR, ZCRB1, RNF216, PHF20, ZFP639, RLIM, AI987944, HIC1, TRIM11, APP, NSMCE1, MAP3K1, ZFP131, ZCCHC9, NR2F6, MT1, TAF2, ZFP36, TAF3, TRPM7, ZSWIM6, BIRC2, TAX1BP1, RNF130, PJA1, XPA, ZFP106, RNF6, ZFP868, TRPS1, ZFP263, ZBTB4, ZNHIT1, PHF21A, KDM4A, NEURL3, PRKRIR, ARAP2, ADAMDEC1	164	2105	13288	1.57815	0.548655
GOTERM_BP_FAT	GO:0044265~cellular macromolecule catabolic process	15	6.35593	0.0188998	ZFP36, OTUD5, SPSB2, RNF216, FEM1B, RLIM, TRIM11, FEM1C, PJA1, RNF6, FBXO18, ASB3, USP34, NEURL3, USP32	169	609	13588	1.98035	0.58456
GOTERM_MF_FAT	GO:0008134~transcription factor binding	9	3.81356	0.0257055	SIN3B, KAT2B, LDB1, NFKBIA, MED13, RB1, BCOR, NCOR2, RGL2	164	288	13288	2.53201	0.598062
GOTERM_BP_FAT	GO:0030163~protein catabolic process	14	5.9322	0.020615	OTUD5, SPSB2, RNF216, FEM1B, RLIM, TRIM11, FEM1C, PJA1, RNF6, FBXO18, ASB3, USP34, NEURL3, USP32	169	556	13588	2.02452	0.603359
GOTERM_BP_FAT	GO:0008285~negative regulation of cell proliferation	8	3.38983	0.0213768	DLC1, JARID2, ANG, TBRG1, AMBRA1, RB1, SLFN2, APC	169	224	13588	2.87151	0.60394
GOTERM_MF_FAT	GO:0003712~transcription cofactor activity	7	2.9661	0.0235412	SIN3B, KAT2B, LDB1, MED13, BCOR, NCOR2, RGL2	164	180	13288	3.15095	0.608598
GOTERM_MF_FAT	GO:0004896~cytokine receptor activity	4	1.69492	0.0298683	CSF2RB2, CSF2RB, IL2RG, IL13RA1	164	55	13288	5.89268	0.61526
GOTERM_BP_FAT	GO:0008219~cell death	13	5.50847	0.0236184	TNFRSF21, RNF216, ITM2B, FEM1B, BIRC2, TAX1BP1, RNF130, SHB, TNFRSF1A, APP, CASP4, MAP3K1, EIF2AK3	169	507	13588	2.0616	0.628545
GOTERM_BP_FAT	GO:0000122~negative regulation of transcription from RNA polymerase II promoter	8	3.38983	0.0247738	TXNIP, HES1, JDP2, JARID2, PHF21A, RB1, BCOR, NCOR2	169	231	13588	2.7845	0.63427
GOTERM_BP_FAT	GO:0016265~death	13	5.50847	0.027656	TNFRSF21, RNF216, ITM2B, FEM1B, BIRC2, TAX1BP1, RNF130, SHB, TNFRSF1A, APP, CASP4, MAP3K1, EIF2AK3	169	519	13588	2.01393	0.652289
GOTERM_BP_FAT	GO:0051276~chromosome organization	11	4.66102	0.0286314	KAT2A, TSPYL1, KAT2B, SMARCAL1, PHF21A, KDM4A, RB1, NCAPH2, BCOR, MPHOSPH8, APC	169	404	13588	2.18917	0.654239
GOTERM_BP_FAT	GO:0017148~negative regulation of translation	3	1.27119	0.0298527	ANG, PAIP2, EIF2AK3	169	22	13588	10.964	0.65916
GOTERM_BP_FAT	GO:0045638~negative regulation of myeloid cell differentiation	3	1.27119	0.0273574	ZFP36, LDB1, NFKBIA	169	21	13588	11.4861	0.659545
GOTERM_BP_FAT	GO:0009057~macromolecule catabolic process	15	6.35593	0.0321898	ZFP36, OTUD5, SPSB2, RNF216, FEM1B, RLIM, TRIM11, FEM1C, PJA1, RNF6, FBXO18, ASB3, USP34, NEURL3, USP32	169	654	13588	1.84409	0.676878
GOTERM_MF_FAT	GO:0005507~copper ion binding	4	1.69492	0.0388709	APP, ANG, MT1, SPARC	164	61	13288	5.31307	0.678685
GOTERM_BP_FAT	GO:0006417~regulation of translation	5	2.11864	0.0354194	APP, ANG, PAIP2, IREB2, EIF2AK3	169	100	13588	4.02012	0.6926
GOTERM_BP_FAT	GO:0031123~RNA 3'-end processing	3	1.27119	0.0351011	ZC3H3, ZFP36, APP	169	24	13588	10.0503	0.698926
GOTERM_BP_FAT	GO:0007049~cell cycle	14	5.9322	0.03988	TXNIP, CEP120, KAT2B, NEK1, TOPBP1, AURKB, RB1, APP, RGS2, DUSP1, MAP3K8, TBRG1, MTUS1, APC	169	611	13588	1.84228	0.70882
GOTERM_BP_FAT	GO:0006325~chromatin organization	9	3.81356	0.0420806	KAT2A, TSPYL1, KAT2B, SMARCAL1, PHF21A, KDM4A, RB1, BCOR, MPHOSPH8	169	315	13588	2.29721	0.711413
GOTERM_BP_FAT	GO:0045444~fat cell differentiation	4	1.69492	0.0396525	ADRB2, RGS2, EIF2AK3, NCOR2	169	61	13588	5.27229	0.715579
GOTERM_BP_FAT	GO:0042981~regulation of apoptosis	13	5.50847	0.041807	KAT2A, AMBRA1, HGF, ITM2B, BIRC2, TAX1BP1, SERINC3, XPA, ADRB2, CASP4, RRN3, EIF2AK3, APC	169	553	13588	1.89011	0.717449
GOTERM_BP_FAT	GO:0006796~phosphate metabolic process	18	7.62712	0.0394586	PTPRB, ALPK1, TRPM7, NEK1, MAPKAPK5, SSH2, HGF, DUSP11, AURKB, APP, SNRK, DUSP1, ULK1, MAP3K1, MAP3K8, CLK4, IP6K1, EIF2AK3	169	866	13588	1.67118	0.722823
GOTERM_BP_FAT	GO:0006793~phosphorus metabolic process	18	7.62712	0.0394586	PTPRB, ALPK1, TRPM7, NEK1, MAPKAPK5, SSH2, HGF, DUSP11, AURKB, APP, SNRK, DUSP1, ULK1, MAP3K1, MAP3K8, CLK4, IP6K1, EIF2AK3	169	866	13588	1.67118	0.722823
GOTERM_BP_FAT	GO:0043067~regulation of programmed cell death	13	5.50847	0.045256	KAT2A, AMBRA1, HGF, ITM2B, BIRC2, TAX1BP1, SERINC3, XPA, ADRB2, CASP4, RRN3, EIF2AK3, APC	169	560	13588	1.86648	0.729725
GOTERM_BP_FAT	GO:0010941~regulation of cell death	13	5.50847	0.046793	KAT2A, AMBRA1, HGF, ITM2B, BIRC2, TAX1BP1, SERINC3, XPA, ADRB2, CASP4, RRN3, EIF2AK3, APC	169	563	13588	1.85654	0.733863
GOTERM_BP_FAT	GO:0046777~protein amino acid autophosphorylation	4	1.69492	0.0482412	ULK1, TRPM7, CLK4, EIF2AK3	169	66	13588	4.87287	0.737119
GOTERM_BP_FAT	GO:0006508~proteolysis	20	8.47458	0.0531066	OTUD5, SPSB2, RNF216, HGF, FEM1B, TINAGL1, RLIM, TRIM11, FEM1C, PJA1, RNF6, CASP4, FBXO18, C1RL, ASB3, CLEC4A3, USP34, NEURL3, USP32, ADAMDEC1	169	1034	13588	1.55517	0.763822
GOTERM_BP_FAT	GO:0030900~forebrain development	6	2.54237	0.0563263	DLC1, KAT2A, HES1, APP, CEP120, NCOR2	169	167	13588	2.88871	0.777161
GOTERM_CC_FAT	GO:0016585~chromatin remodeling complex	3	1.27119	0.0866661	KAT2B, PHF21A, NCOR2	124	50	12504	6.05032	0.78194
GOTERM_CC_FAT	GO:0000775~chromosome, centromeric region	4	1.69492	0.0962345	KAT2B, CENPB, AURKB, APC	124	111	12504	3.63383	0.786768
GOTERM_BP_FAT	GO:0033554~cellular response to stress	10	4.23729	0.0636219	XPA, MSH3, FBXO18, NEK1, NSMCE1, MAP3K1, TXNRD1, TOPBP1, EIF2AK3, APC	169	404	13588	1.99016	0.81129
GOTERM_BP_FAT	GO:0042127~regulation of cell proliferation	12	5.08475	0.0703392	DLC1, HES1, ADRB2, JARID2, ANG, TBRG1, NFKBIA, SPARC, AMBRA1, RB1, SLFN2, APC	169	538	13588	1.79336	0.836865
GOTERM_BP_FAT	GO:0045893~positive regulation of transcription, DNA-dependent	10	4.23729	0.0734581	MAF, HES1, TNFRSF1A, ADRB2, RNF6, APP, KAT2B, MED13, RB1, AFF1	169	416	13588	1.93275	0.838584
GOTERM_BP_FAT	GO:0048638~regulation of developmental growth	3	1.27119	0.0763842	ADRB2, RNF6, ULK1	169	37	13588	6.51911	0.839431
GOTERM_BP_FAT	GO:0016568~chromatin modification	7	2.9661	0.0725208	KAT2A, KAT2B, SMARCAL1, PHF21A, KDM4A, RB1, BCOR	169	236	13588	2.38482	0.840368
GOTERM_BP_FAT	GO:0051254~positive regulation of RNA metabolic process	10	4.23729	0.0760571	MAF, HES1, TNFRSF1A, ADRB2, RNF6, APP, KAT2B, MED13, RB1, AFF1	169	419	13588	1.91891	0.843584
GOTERM_BP_FAT	GO:0021915~neural tube development	4	1.69492	0.0834657	DLC1, KAT2A, HES1, AMBRA1	169	83	13588	3.87481	0.860504
GOTERM_BP_FAT	GO:0006979~response to oxidative stress	4	1.69492	0.0929965	TXNIP, XPA, UCP2, TXNRD1	169	87	13588	3.69666	0.863165
GOTERM_BP_FAT	GO:0030041~actin filament polymerization	2	0.847458	0.0947582	MTSS1, ANG	169	8	13588	20.1006	0.864106
GOTERM_BP_FAT	GO:0006378~mRNA polyadenylation	2	0.847458	0.0947582	ZC3H3, APP	169	8	13588	20.1006	0.864106
GOTERM_BP_FAT	GO:0043065~positive regulation of apoptosis	7	2.9661	0.0876189	SERINC3, XPA, ADRB2, CASP4, AMBRA1, ITM2B, APC	169	248	13588	2.26942	0.864617
GOTERM_BP_FAT	GO:0008283~cell proliferation	7	2.9661	0.086181	KAT2A, SHB, CEP120, RRN3, TXNRD1, HGF, NCOR2	169	247	13588	2.27861	0.864719
GOTERM_BP_FAT	GO:0022037~metencephalon development	3	1.27119	0.0911293	KAT2A, ULK1, LDB1	169	41	13588	5.8831	0.866423
GOTERM_BP_FAT	GO:0010942~positive regulation of cell death	7	2.9661	0.0928155	SERINC3, XPA, ADRB2, CASP4, AMBRA1, ITM2B, APC	169	252	13588	2.2334	0.867079
GOTERM_BP_FAT	GO:0006468~protein amino acid phosphorylation	13	5.50847	0.0991838	ALPK1, TRPM7, MAPKAPK5, NEK1, AURKB, HGF, APP, SNRK, ULK1, MAP3K1, CLK4, MAP3K8, EIF2AK3	169	640	13588	1.63317	0.868493
GOTERM_BP_FAT	GO:0043068~positive regulation of programmed cell death	7	2.9661	0.0905075	SERINC3, XPA, ADRB2, CASP4, AMBRA1, ITM2B, APC	169	250	13588	2.25127	0.869075
GOTERM_BP_FAT	GO:0045786~negative regulation of cell cycle	3	1.27119	0.0987897	SIN3B, RB1, APC	169	43	13588	5.60947	0.871556
GOTERM_BP_FAT	GO:0001889~liver development	3	1.27119	0.0987897	HES1, JARID2, HGF	169	43	13588	5.60947	0.871556
GOTERM_MF_FAT	GO:0030371~translation repressor activity	2	0.847458	0.0827889	PAIP2, IREB2	164	7	13288	23.1498	0.876802
GOTERM_MF_FAT	GO:0008138~protein tyrosine/serine/threonine phosphatase activity	3	1.27119	0.0789118	DUSP1, SSH2, DUSP11	164	38	13288	6.39666	0.884413

## Sheet: KC_Proteinup
Category	Term	Count	%	PValue	Genes	List Total	Pop Hits	Pop Total	Fold Enrichment	Benjamini
GOTERM_CC_FAT	GO:0005739~mitochondrion	56	28.5714	2.51827e-15	LDHB, ATP5B, BPHL, PRDX2, CLTC, PRDX1, ACSF2, CKB, GOT2, GSR, SPR, SARDH, ATP5K, AADAT, ACAA2, SLC25A4, SLC25A5, OTC, CYCS, LYRM4, CBR4, CYB5B, DECR1, UGT1A1, ATP6V1A, NME2, ALDH1B1, NME1, SLC27A2, MDH2, HSD3B3, YWHAZ, ALDOC, TXN1, HSPA1B, ACSL1, TGM2, IDH1, HSPE1, ACAA1B, TRMU, PHB, DPYSL2, DLAT, CPS1, YWHAE, IDH3A, VDAC1, GLYAT, PCX, UOX, RAB35, NIPSNAP1, UGT2B5, HSPD1, MGST1	167	1322	12504	3.17168	5.59219e-13
GOTERM_CC_FAT	GO:0048770~pigment granule	15	7.65306	5.10982e-12	P4HB, YWHAZ, AHCY, PDIA3, PDIA6, ATP6V1B2, CLTC, YWHAE, PRDX1, STOM, PPIB, RAB35, CAPG, RPN1, HSPA5	167	85	12504	13.2131	5.59523e-10
GOTERM_CC_FAT	GO:0042470~melanosome	15	7.65306	5.10982e-12	P4HB, YWHAZ, AHCY, PDIA3, PDIA6, ATP6V1B2, CLTC, YWHAE, PRDX1, STOM, PPIB, RAB35, CAPG, RPN1, HSPA5	167	85	12504	13.2131	5.59523e-10
GOTERM_BP_FAT	GO:0055114~oxidation reduction	33	16.8367	1.09479e-11	HSD3B3, STEAP4, CYP2D10, LDHB, CYP2F2, HSD17B13, AKR1C12, PRDX2, TXN1, PRDX1, CYP2A12, GSR, RDH7, CBR1, IDH1, SPR, SARDH, CYP2C29, CYCS, CBR4, CBR3, CYB5B, DECR1, VAT1, IDH3A, HAO1, RDH11, ALDH1B1, UOX, BLVRB, HSD11B1, CYP2D26, MDH2	162	672	13588	4.11894	1.1342e-08
GOTERM_CC_FAT	GO:0005792~microsome	18	9.18367	1.65799e-10	P4HB, CYP2D10, EBP, CYP2F2, CYP2C29, CYB5B, UGT1A1, AADAC, CYP2A12, RDH7, ACSL1, NME1, PGRMC1, PON1, UGT2B5, CYP2D26, SLC27A2, MGST1	167	176	12504	7.65759	1.21033e-08
GOTERM_CC_FAT	GO:0042598~vesicular fraction	18	9.18367	2.81308e-10	P4HB, CYP2D10, EBP, CYP2F2, CYP2C29, CYB5B, UGT1A1, AADAC, CYP2A12, RDH7, ACSL1, NME1, PGRMC1, PON1, UGT2B5, CYP2D26, SLC27A2, MGST1	167	182	12504	7.40515	1.54016e-08
GOTERM_CC_FAT	GO:0044429~mitochondrial part	26	13.2653	2.50036e-08	HSD3B3, ATP5B, HSPA1B, GOT2, ACSL1, HSPE1, SARDH, ATP5K, ACAA2, SLC25A4, SLC25A5, PHB, OTC, CYCS, CBR4, DLAT, CYB5B, UGT1A1, VDAC1, PCX, ALDH1B1, NIPSNAP1, UGT2B5, HSPD1, MGST1, MDH2	167	524	12504	3.71513	1.09516e-06
GOTERM_CC_FAT	GO:0019866~organelle inner membrane	20	10.2041	3.15731e-08	HSD3B3, ACAA2, SLC25A4, LMNB1, SLC25A5, LMNB2, PHB, OTC, ATP5B, CYB5B, UGT1A1, VDAC1, GOT2, PCX, NIPSNAP1, UGT2B5, HSPD1, MGST1, ATP5K, MDH2	167	312	12504	4.79963	1.15242e-06
GOTERM_BP_FAT	GO:0046365~monosaccharide catabolic process	10	5.10204	1.23979e-08	LDHB, PGLS, TPI1, TALDO1, ALDOC, PGAM1, ENO3, DLAT, PGK1, MDH2	162	54	13588	15.5327	4.28138e-06
GOTERM_BP_FAT	GO:0006007~glucose catabolic process	10	5.10204	8.75229e-09	LDHB, PGLS, TPI1, TALDO1, ALDOC, PGAM1, ENO3, DLAT, PGK1, MDH2	162	52	13588	16.1301	4.53368e-06
GOTERM_BP_FAT	GO:0019320~hexose catabolic process	10	5.10204	8.75229e-09	LDHB, PGLS, TPI1, TALDO1, ALDOC, PGAM1, ENO3, DLAT, PGK1, MDH2	162	52	13588	16.1301	4.53368e-06
GOTERM_BP_FAT	GO:0044275~cellular carbohydrate catabolic process	10	5.10204	3.24367e-08	LDHB, PGLS, TPI1, TALDO1, ALDOC, PGAM1, ENO3, DLAT, PGK1, MDH2	162	60	13588	13.9794	8.40107e-06
GOTERM_CC_FAT	GO:0005743~mitochondrial inner membrane	18	9.18367	4.03524e-07	HSD3B3, ACAA2, SLC25A4, SLC25A5, PHB, OTC, ATP5B, CYB5B, UGT1A1, VDAC1, GOT2, PCX, NIPSNAP1, UGT2B5, HSPD1, ATP5K, MDH2, MGST1	167	296	12504	4.55316	1.26245e-05
GOTERM_BP_FAT	GO:0046164~alcohol catabolic process	10	5.10204	6.66851e-08	LDHB, PGLS, TPI1, TALDO1, ALDOC, PGAM1, ENO3, DLAT, PGK1, MDH2	162	65	13588	12.9041	1.38171e-05
GOTERM_BP_FAT	GO:0006091~generation of precursor metabolites and energy	17	8.67347	8.13695e-08	LDHB, ALDOC, ATP5B, CYCS, PGAM1, TXN1, ATP6V1B2, DLAT, CYB5B, IDH3A, ATP6V1A, TPI1, ENO3, IDH1, PGK1, MDH2, ATP5K	162	261	13588	5.46322	1.40497e-05
GOTERM_CC_FAT	GO:0031090~organelle membrane	30	15.3061	8.14445e-07	HSD3B3, LMNB1, VAPB, LMNB2, CHMP6, ATP5B, CLTC, GOT2, ACSL1, RPN1, ATP5K, ACAA2, EBP, RAB2B, SLC25A4, SLC25A5, PHB, OTC, CYB5B, UGT1A1, H2-DMB2, VDAC1, AADAC, PCX, NIPSNAP1, UGT2B5, DPM1, HSPD1, MGST1, MDH2	167	809	12504	2.77655	2.22952e-05
GOTERM_CC_FAT	GO:0031966~mitochondrial membrane	19	9.69388	1.87138e-06	HSD3B3, ACAA2, SLC25A4, SLC25A5, PHB, OTC, ATP5B, CYB5B, UGT1A1, VDAC1, GOT2, PCX, ACSL1, NIPSNAP1, UGT2B5, HSPD1, ATP5K, MDH2, MGST1	167	368	12504	3.86579	4.55359e-05
GOTERM_BP_FAT	GO:0016052~carbohydrate catabolic process	10	5.10204	4.63035e-07	LDHB, PGLS, TPI1, TALDO1, ALDOC, PGAM1, ENO3, DLAT, PGK1, MDH2	162	81	13588	10.3551	6.85268e-05
GOTERM_CC_FAT	GO:0000267~cell fraction	24	12.2449	3.85781e-06	ACTB, P4HB, EBP, CYP2D10, CYP2F2, VAPB, CYCS, CYP2C29, ANPEP, CYB5B, UGT1A1, AADAC, CYP2A12, PCX, RDH7, ACSL1, NME1, PGRMC1, PON1, UGT2B5, DPM1, CYP2D26, SLC27A2, MGST1	167	596	12504	3.01507	8.44826e-05
GOTERM_CC_FAT	GO:0005740~mitochondrial envelope	19	9.69388	4.39289e-06	HSD3B3, ACAA2, SLC25A4, SLC25A5, PHB, OTC, ATP5B, CYB5B, UGT1A1, VDAC1, GOT2, PCX, ACSL1, NIPSNAP1, UGT2B5, HSPD1, ATP5K, MDH2, MGST1	167	391	12504	3.63839	8.74549e-05
GOTERM_CC_FAT	GO:0005783~endoplasmic reticulum	29	14.7959	5.0724e-06	HSD3B3, CYP2D10, PDIA3, CYP2F2, VAPB, PDIA6, CYP2A12, RDH7, CISD2, ACSL1, PGRMC1, RPN1, ERAP1, HSPA5, RAB2B, P4HB, EBP, CYP2C29, UGT1A1, MTTP, AADAC, RDH11, PPIB, HSD11B1, DPM1, UGT2B5, CYP2D26, SLC27A2, MGST1	167	838	12504	2.59111	9.25672e-05
GOTERM_BP_FAT	GO:0006096~glycolysis	8	4.08163	7.6282e-07	LDHB, TPI1, ALDOC, PGAM1, ENO3, DLAT, PGK1, MDH2	162	44	13588	15.2503	9.87804e-05
GOTERM_BP_FAT	GO:0034621~cellular macromolecular complex subunit organization	15	7.65306	1.27024e-06	HIST1H1C, TUBB2A, ARPC4, EVL, H2AFJ, H2AFV, TUBB5, H2AFZ, H2AFY, TUBB6, TUBA4A, H2AFX, PTBP2, HIST3H2BA, TUBA1C	162	245	13588	5.1353	0.000146208
GOTERM_CC_FAT	GO:0031975~envelope	22	11.2245	9.95827e-06	HSD3B3, ACAA2, SLC25A4, LMNB1, SLC25A5, LMNB2, PHB, OTC, ATP5B, CYB5B, NUP155, UGT1A1, VDAC1, GOT2, PCX, ACSL1, NIPSNAP1, UGT2B5, HSPD1, MGST1, ATP5K, MDH2	167	542	12504	3.03918	0.000155764
GOTERM_CC_FAT	GO:0031967~organelle envelope	22	11.2245	9.41336e-06	HSD3B3, ACAA2, SLC25A4, LMNB1, SLC25A5, LMNB2, PHB, OTC, ATP5B, CYB5B, NUP155, UGT1A1, VDAC1, GOT2, PCX, ACSL1, NIPSNAP1, UGT2B5, HSPD1, MGST1, ATP5K, MDH2	167	540	12504	3.05043	0.000158567
GOTERM_CC_FAT	GO:0005759~mitochondrial matrix	12	6.12245	1.08987e-05	GOT2, PCX, ALDH1B1, OTC, CYCS, CBR4, HSPE1, HSPA1B, HSPD1, DLAT, SARDH, MDH2	167	163	12504	5.51221	0.000159109
GOTERM_CC_FAT	GO:0031980~mitochondrial lumen	12	6.12245	1.08987e-05	GOT2, PCX, ALDH1B1, OTC, CYCS, CBR4, HSPE1, HSPA1B, HSPD1, DLAT, SARDH, MDH2	167	163	12504	5.51221	0.000159109
GOTERM_BP_FAT	GO:0034622~cellular macromolecular complex assembly	14	7.14286	1.82899e-06	HIST1H1C, TUBB2A, ARPC4, H2AFJ, H2AFV, TUBB5, H2AFZ, H2AFY, TUBB6, TUBA4A, H2AFX, PTBP2, HIST3H2BA, TUBA1C	162	217	13588	5.41139	0.000172243
GOTERM_BP_FAT	GO:0043933~macromolecular complex subunit organization	18	9.18367	1.66514e-06	HIST1H1C, TUBB2A, OTC, ARPC4, EVL, H2AFJ, STOM, H2AFV, H2AFZ, TUBB5, TGM2, H2AFY, TUBB6, TUBA4A, H2AFX, PTBP2, HIST3H2BA, TUBA1C	162	367	13588	4.11384	0.000172493
GOTERM_BP_FAT	GO:0065003~macromolecular complex assembly	17	8.67347	2.59079e-06	HIST1H1C, TUBB2A, OTC, ARPC4, H2AFJ, STOM, H2AFV, H2AFZ, TUBB5, TGM2, H2AFY, TUBB6, TUBA4A, H2AFX, PTBP2, HIST3H2BA, TUBA1C	162	338	13588	4.21864	0.000223647
GOTERM_BP_FAT	GO:0006006~glucose metabolic process	11	5.61224	6.31181e-06	LDHB, PGLS, PCX, TPI1, TALDO1, ALDOC, PGAM1, ENO3, DLAT, PGK1, MDH2	162	140	13588	6.5903	0.000502878
GOTERM_BP_FAT	GO:0045454~cell redox homeostasis	8	4.08163	8.18815e-06	P4HB, GSR, PDIA3, PDIA6, PRDX2, TXN1, APEX1, PRDX1	162	62	13588	10.8228	0.000605742
GOTERM_CC_FAT	GO:0005624~membrane fraction	20	10.2041	4.6466e-05	P4HB, CYP2D10, EBP, CYP2F2, VAPB, CYP2C29, CYB5B, UGT1A1, AADAC, CYP2A12, RDH7, ACSL1, NME1, PGRMC1, PON1, UGT2B5, DPM1, CYP2D26, SLC27A2, MGST1	167	510	12504	2.93625	0.000635816
GOTERM_CC_FAT	GO:0032993~protein-DNA complex	8	4.08163	5.95501e-05	HIST1H1C, H2AFV, H2AFZ, H2AFY, H2AFX, H2AFJ, HIST3H2BA, PURA	167	75	12504	7.98659	0.000766874
GOTERM_CC_FAT	GO:0005626~insoluble fraction	20	10.2041	7.39342e-05	P4HB, CYP2D10, EBP, CYP2F2, VAPB, CYP2C29, CYB5B, UGT1A1, AADAC, CYP2A12, RDH7, ACSL1, NME1, PGRMC1, PON1, UGT2B5, DPM1, CYP2D26, SLC27A2, MGST1	167	528	12504	2.83615	0.000899161
GOTERM_BP_FAT	GO:0005996~monosaccharide metabolic process	12	6.12245	1.69178e-05	LDHB, PGLS, PCX, TPI1, TALDO1, ALDOC, PGAM1, ENO3, DLAT, PGK1, UGT1A1, MDH2	162	191	13588	5.26973	0.00116778
GOTERM_CC_FAT	GO:0000786~nucleosome	7	3.57143	0.000166269	HIST1H1C, H2AFV, H2AFZ, H2AFY, H2AFX, H2AFJ, HIST3H2BA	167	62	12504	8.45354	0.00191479
GOTERM_BP_FAT	GO:0019318~hexose metabolic process	11	5.61224	3.27612e-05	LDHB, PGLS, PCX, TPI1, TALDO1, ALDOC, PGAM1, ENO3, DLAT, PGK1, MDH2	162	169	13588	5.45942	0.00211907
GOTERM_CC_FAT	GO:0016023~cytoplasmic membrane-bounded vesicle	16	8.16327	0.000407532	P4HB, YWHAZ, AHCY, PDIA3, PDIA6, ATP6V1B2, CLTC, YWHAE, PRDX1, STOM, PPIB, RAB35, CAPG, RPN1, HSPD1, HSPA5	167	414	12504	2.89369	0.00445344
GOTERM_CC_FAT	GO:0031988~membrane-bounded vesicle	16	8.16327	0.000473847	P4HB, YWHAZ, AHCY, PDIA3, PDIA6, ATP6V1B2, CLTC, YWHAE, PRDX1, STOM, PPIB, RAB35, CAPG, RPN1, HSPD1, HSPA5	167	420	12504	2.85235	0.00493052
GOTERM_BP_FAT	GO:0051258~protein polymerization	6	3.06122	0.000103286	TUBB2A, TUBB5, TUBA4A, TUBB6, ARPC4, TUBA1C	162	40	13588	12.5815	0.00627494
GOTERM_CC_FAT	GO:0044432~endoplasmic reticulum part	11	5.61224	0.0010273	AADAC, RAB2B, P4HB, EBP, PDIA3, PPIB, VAPB, RPN1, DPM1, PDIA6, HSPA5	167	231	12504	3.56544	0.00973893
GOTERM_CC_FAT	GO:0005829~cytosol	18	9.18367	0.00100369	ACTB, AHCY, CYCS, EPHX2, TXN1, ATP6V1B2, ATP6V1A, PFN1, HBA-A2, PPIA, PSMA5, CFL1, TUBB5, TGM2, IDH1, ENO3, CAR2, GM4070	167	549	12504	2.45489	0.00994649
GOTERM_CC_FAT	GO:0031410~cytoplasmic vesicle	17	8.67347	0.00118625	P4HB, YWHAZ, AHCY, PDIA3, AP3S2, PDIA6, ATP6V1B2, CLTC, YWHAE, PRDX1, STOM, PPIB, RAB35, CAPG, RPN1, HSPD1, HSPA5	167	508	12504	2.50563	0.0107726
GOTERM_BP_FAT	GO:0006334~nucleosome assembly	7	3.57143	0.00022285	HIST1H1C, H2AFV, H2AFZ, H2AFY, H2AFX, H2AFJ, HIST3H2BA	162	73	13588	8.04296	0.0127457
GOTERM_CC_FAT	GO:0031982~vesicle	17	8.67347	0.0014807	P4HB, YWHAZ, AHCY, PDIA3, AP3S2, PDIA6, ATP6V1B2, CLTC, YWHAE, PRDX1, STOM, PPIB, RAB35, CAPG, RPN1, HSPD1, HSPA5	167	519	12504	2.45253	0.0128966
GOTERM_BP_FAT	GO:0031497~chromatin assembly	7	3.57143	0.000258523	HIST1H1C, H2AFV, H2AFZ, H2AFY, H2AFX, H2AFJ, HIST3H2BA	162	75	13588	7.82848	0.0139992
GOTERM_BP_FAT	GO:0034728~nucleosome organization	7	3.57143	0.000277966	HIST1H1C, H2AFV, H2AFZ, H2AFY, H2AFX, H2AFJ, HIST3H2BA	162	76	13588	7.72547	0.0142975
GOTERM_BP_FAT	GO:0065004~protein-DNA complex assembly	7	3.57143	0.000277966	HIST1H1C, H2AFV, H2AFZ, H2AFY, H2AFX, H2AFJ, HIST3H2BA	162	76	13588	7.72547	0.0142975
GOTERM_BP_FAT	GO:0006732~coenzyme metabolic process	9	4.59184	0.000299818	GSR, PGLS, TPI1, TALDO1, IDH1, DLAT, IDH3A, MGST1, MDH2	162	143	13588	5.27894	0.0146844
GOTERM_BP_FAT	GO:0051186~cofactor metabolic process	10	5.10204	0.00031737	GSR, PGLS, CBR1, TPI1, TALDO1, IDH1, DLAT, IDH3A, MGST1, MDH2	162	182	13588	4.6086	0.0148364
GOTERM_MF_FAT	GO:0048037~cofactor binding	12	6.12245	0.000181831	GOT2, AADAT, HAO1, STEAP4, GSR, ALB, BLVRB, IDH1, CBR4, DLAT, IDH3A, ACBD5	174	226	13288	4.05493	0.0325546
GOTERM_BP_FAT	GO:0009206~purine ribonucleoside triphosphate biosynthetic process	7	3.57143	0.000821733	ATP6V1A, ATP1B1, NME2, NME1, ATP5B, ATP6V1B2, ATP5K	162	93	13588	6.31329	0.0363518
GOTERM_BP_FAT	GO:0009201~ribonucleoside triphosphate biosynthetic process	7	3.57143	0.000821733	ATP6V1A, ATP1B1, NME2, NME1, ATP5B, ATP6V1B2, ATP5K	162	93	13588	6.31329	0.0363518
GOTERM_BP_FAT	GO:0009145~purine nucleoside triphosphate biosynthetic process	7	3.57143	0.000869295	ATP6V1A, ATP1B1, NME2, NME1, ATP5B, ATP6V1B2, ATP5K	162	94	13588	6.24613	0.036845
GOTERM_BP_FAT	GO:0009142~nucleoside triphosphate biosynthetic process	7	3.57143	0.000918952	ATP6V1A, ATP1B1, NME2, NME1, ATP5B, ATP6V1B2, ATP5K	162	95	13588	6.18038	0.0373822
GOTERM_BP_FAT	GO:0043603~cellular amide metabolic process	5	2.55102	0.00113065	PGLS, TPI1, TALDO1, OTC, CPS1	162	39	13588	10.7534	0.0440765
GOTERM_MF_FAT	GO:0016860~intramolecular oxidoreductase activity	6	3.06122	0.000125123	HSD3B3, P4HB, EBP, TPI1, PDIA3, PDIA6	174	38	13288	12.0581	0.0445261
GOTERM_BP_FAT	GO:0009205~purine ribonucleoside triphosphate metabolic process	7	3.57143	0.00126439	ATP6V1A, ATP1B1, NME2, NME1, ATP5B, ATP6V1B2, ATP5K	162	101	13588	5.81323	0.0473862
GOTERM_BP_FAT	GO:0006323~DNA packaging	7	3.57143	0.00126439	HIST1H1C, H2AFV, H2AFZ, H2AFY, H2AFX, H2AFJ, HIST3H2BA	162	101	13588	5.81323	0.0473862
GOTERM_BP_FAT	GO:0009199~ribonucleoside triphosphate metabolic process	7	3.57143	0.00133048	ATP6V1A, ATP1B1, NME2, NME1, ATP5B, ATP6V1B2, ATP5K	162	102	13588	5.75623	0.0480668
GOTERM_CC_FAT	GO:0000785~chromatin	8	4.08163	0.0064584	HIST1H1C, H2AFV, H2AFZ, H2AFY, H2AFX, H2AFJ, HIST3H2BA, HMGA1	167	165	12504	3.63027	0.0531135
GOTERM_BP_FAT	GO:0009144~purine nucleoside triphosphate metabolic process	7	3.57143	0.00162158	ATP6V1A, ATP1B1, NME2, NME1, ATP5B, ATP6V1B2, ATP5K	162	106	13588	5.53902	0.0563278
GOTERM_BP_FAT	GO:0009152~purine ribonucleotide biosynthetic process	7	3.57143	0.00170138	ATP6V1A, ATP1B1, NME2, NME1, ATP5B, ATP6V1B2, ATP5K	162	107	13588	5.48725	0.0571088
GOTERM_BP_FAT	GO:0006333~chromatin assembly or disassembly	7	3.57143	0.00186991	HIST1H1C, H2AFV, H2AFZ, H2AFY, H2AFX, H2AFJ, HIST3H2BA	162	109	13588	5.38657	0.0606335
GOTERM_BP_FAT	GO:0009260~ribonucleotide biosynthetic process	7	3.57143	0.00205079	ATP6V1A, ATP1B1, NME2, NME1, ATP5B, ATP6V1B2, ATP5K	162	111	13588	5.28951	0.0643021
GOTERM_MF_FAT	GO:0020037~heme binding	9	4.59184	0.000588288	CYP2A12, HBA-A2, CYP2D10, CYP2F2, PGRMC1, CYP2C29, CYCS, CYP2D26, CYB5B	174	144	13288	4.77299	0.0689105
GOTERM_MF_FAT	GO:0046906~tetrapyrrole binding	9	4.59184	0.000805155	CYP2A12, HBA-A2, CYP2D10, CYP2F2, PGRMC1, CYP2C29, CYCS, CYP2D26, CYB5B	174	151	13288	4.55172	0.0706767
GOTERM_BP_FAT	GO:0009141~nucleoside triphosphate metabolic process	7	3.57143	0.00245193	ATP6V1A, ATP1B1, NME2, NME1, ATP5B, ATP6V1B2, ATP5K	162	115	13588	5.10553	0.0741753
GOTERM_BP_FAT	GO:0030834~regulation of actin filament depolymerization	4	2.04082	0.00275239	CFL1, CAPG, RDX, EVL	162	24	13588	13.9794	0.0783439
GOTERM_BP_FAT	GO:0009150~purine ribonucleotide metabolic process	7	3.57143	0.00290944	ATP6V1A, ATP1B1, NME2, NME1, ATP5B, ATP6V1B2, ATP5K	162	119	13588	4.93391	0.078344
GOTERM_BP_FAT	GO:0008064~regulation of actin polymerization or depolymerization	5	2.55102	0.00286232	PFN1, CFL1, CAPG, RDX, EVL	162	50	13588	8.38765	0.0791788
GOTERM_BP_FAT	GO:0030837~negative regulation of actin filament polymerization	4	2.04082	0.00310074	PFN1, CAPG, RDX, EVL	162	25	13588	13.4202	0.0791853
GOTERM_BP_FAT	GO:0008380~RNA splicing	9	4.59184	0.00272183	PRPF19, HNRNPA3, DDX39, LSM6, HNRNPA2B1, SNRPD1, KHSRP, PTBP2, NAA38	162	201	13588	3.75567	0.0796938
GOTERM_BP_FAT	GO:0044271~nitrogen compound biosynthetic process	11	5.61224	0.00321342	GOT2, ATP6V1A, ATP1B1, NME2, NME1, ATP5B, OTC, SPR, ATP6V1B2, CPS1, ATP5K	162	302	13588	3.05511	0.0799816
GOTERM_BP_FAT	GO:0030832~regulation of actin filament length	5	2.55102	0.00307767	PFN1, CFL1, CAPG, RDX, EVL	162	51	13588	8.22319	0.0806021
GOTERM_MF_FAT	GO:0050662~coenzyme binding	9	4.59184	0.00117198	HAO1, STEAP4, GSR, BLVRB, IDH1, CBR4, DLAT, IDH3A, ACBD5	174	160	13288	4.29569	0.0818277
GOTERM_BP_FAT	GO:0006098~pentose-phosphate shunt	3	1.53061	0.00372788	PGLS, TPI1, TALDO1	162	8	13588	31.4537	0.08801
GOTERM_BP_FAT	GO:0031333~negative regulation of protein complex assembly	4	2.04082	0.00387567	PFN1, CAPG, RDX, EVL	162	27	13588	12.4262	0.0893149
GOTERM_BP_FAT	GO:0032272~negative regulation of protein polymerization	4	2.04082	0.00387567	PFN1, CAPG, RDX, EVL	162	27	13588	12.4262	0.0893149
GOTERM_BP_FAT	GO:0009259~ribonucleotide metabolic process	7	3.57143	0.0037118	ATP6V1A, ATP1B1, NME2, NME1, ATP5B, ATP6V1B2, ATP5K	162	125	13588	4.69709	0.0896857
GOTERM_MF_FAT	GO:0000166~nucleotide binding	45	22.9592	0.00155096	STEAP4, TUBB2A, ATP5B, ARF5, HSPA1B, ACSF2, CKB, ACTG1, HNRNPA3, GSR, ACTR2, ACSL1, RAC3, TGM2, TUBB5, IDH1, TUBB6, HSPE1, PTBP2, HSPA5, TUBA1C, GM4070, ACTB, RAB2B, TRMU, PDXK, HNRNPA2B1, ELAVL1, CBR4, CPS1, IDH3A, VDAC1, HAO1, DDX39, ATP6V1A, PCX, NME2, NME1, ARF2, RAB35, KHSRP, TUBA4A, HSPD1, PGK1, SLC27A2	174	2183	13288	1.57423	0.0898669
GOTERM_CC_FAT	GO:0042579~microbody	6	3.06122	0.0124441	HAO1, ACSL1, UOX, EPHX2, SLC27A2, ACAA1B	167	104	12504	4.31967	0.0965807
GOTERM_CC_FAT	GO:0005777~peroxisome	6	3.06122	0.0124441	HAO1, ACSL1, UOX, EPHX2, SLC27A2, ACAA1B	167	104	12504	4.31967	0.0965807
GOTERM_CC_FAT	GO:0005856~cytoskeleton	25	12.7551	0.0131284	LMNB1, TUBB2A, LMNB2, VIM, RDX, ARPC4, ACTG1, PFN1, ACTR2, RAC3, TUBB5, TUBB6, H2AFY, TUBA1C, ACTB, EVL, COTL1, STOM, KRT18, NME1, CFL2, CFL1, TUBA4A, CALM3, WDR1	167	1122	12504	1.66832	0.0982002
GOTERM_CC_FAT	GO:0005788~endoplasmic reticulum lumen	5	2.55102	0.0153205	P4HB, PDIA3, PPIB, PDIA6, HSPA5	167	72	12504	5.1996	0.110051
GOTERM_BP_FAT	GO:0032970~regulation of actin filament-based process	5	2.55102	0.00586671	PFN1, CFL1, CAPG, RDX, EVL	162	61	13588	6.87513	0.119263
GOTERM_BP_FAT	GO:0006164~purine nucleotide biosynthetic process	7	3.57143	0.00579443	ATP6V1A, ATP1B1, NME2, NME1, ATP5B, ATP6V1B2, ATP5K	162	137	13588	4.28566	0.120231
GOTERM_BP_FAT	GO:0006084~acetyl-CoA metabolic process	4	2.04082	0.00575365	IDH1, DLAT, IDH3A, MDH2	162	31	13588	10.8228	0.121866
GOTERM_BP_FAT	GO:0032956~regulation of actin cytoskeleton organization	5	2.55102	0.00553215	PFN1, CFL1, CAPG, RDX, EVL	162	60	13588	6.98971	0.122448
GOTERM_BP_FAT	GO:0006461~protein complex assembly	9	4.59184	0.00566362	STOM, TUBB2A, OTC, TUBB5, TGM2, TUBA4A, TUBB6, ARPC4, TUBA1C	162	227	13588	3.3255	0.122572
GOTERM_BP_FAT	GO:0070271~protein complex biogenesis	9	4.59184	0.00566362	STOM, TUBB2A, OTC, TUBB5, TGM2, TUBA4A, TUBB6, ARPC4, TUBA1C	162	227	13588	3.3255	0.122572
GOTERM_CC_FAT	GO:0016469~proton-transporting two-sector ATPase complex	4	2.04082	0.018065	ATP6V1A, ATP5B, ATP6V1B2, ATP5K	167	42	12504	7.13088	0.124605
GOTERM_BP_FAT	GO:0006631~fatty acid metabolic process	8	4.08163	0.0063288	ACAA2, TPI1, ACSL1, EPHX2, CBR4, SLC27A2, ACAA1B, ACSF2	162	184	13588	3.64681	0.125615
GOTERM_CC_FAT	GO:0033178~proton-transporting two-sector ATPase complex, catalytic domain	3	1.53061	0.020906	ATP6V1A, ATP5B, ATP6V1B2	167	17	12504	13.2131	0.138652
GOTERM_CC_FAT	GO:0005741~mitochondrial outer membrane	5	2.55102	0.0217218	ACSL1, SLC25A4, CYB5B, MGST1, VDAC1	167	80	12504	4.67964	0.139548
GOTERM_CC_FAT	GO:0034399~nuclear periphery	4	2.04082	0.0271142	LMNB1, LMNB2, CFL2, CFL1	167	49	12504	6.11218	0.166752
GOTERM_CC_FAT	GO:0031968~organelle outer membrane	5	2.55102	0.0284886	ACSL1, SLC25A4, CYB5B, MGST1, VDAC1	167	87	12504	4.30312	0.169863
GOTERM_BP_FAT	GO:0043623~cellular protein complex assembly	6	3.06122	0.00919577	TUBB2A, TUBB5, TUBA4A, TUBB6, ARPC4, TUBA1C	162	108	13588	4.65981	0.174212
GOTERM_BP_FAT	GO:0015986~ATP synthesis coupled proton transport	4	2.04082	0.0094447	ATP6V1A, ATP5B, ATP6V1B2, ATP5K	162	37	13588	9.06773	0.175327
GOTERM_BP_FAT	GO:0015985~energy coupled proton transport, down electrochemical gradient	4	2.04082	0.0094447	ATP6V1A, ATP5B, ATP6V1B2, ATP5K	162	37	13588	9.06773	0.175327
GOTERM_BP_FAT	GO:0006805~xenobiotic metabolic process	3	1.53061	0.0099889	CYP2F2, AKR1C12, UGT1A1	162	13	13588	19.3561	0.178182
GOTERM_BP_FAT	GO:0016071~mRNA metabolic process	10	5.10204	0.00990028	PRPF19, HNRNPA3, DDX39, LSM6, HNRNPA2B1, SNRPD1, KHSRP, ELAVL1, PTBP2, NAA38	162	302	13588	2.77737	0.179816
GOTERM_MF_FAT	GO:0009055~electron carrier activity	9	4.59184	0.0049547	HAO1, CYP2A12, CYP2D10, STEAP4, GSR, CYP2F2, CYP2C29, CYCS, CYP2D26	174	202	13288	3.40253	0.181996
GOTERM_CC_FAT	GO:0019867~outer membrane	5	2.55102	0.0317315	ACSL1, SLC25A4, CYB5B, MGST1, VDAC1	167	90	12504	4.15968	0.182715
GOTERM_MF_FAT	GO:0005525~GTP binding	12	6.12245	0.00666465	RAB2B, ARF2, RAC3, TUBB2A, RAB35, TUBB5, TGM2, TUBA4A, TUBB6, ARF5, TUBA1C, GM4070	174	354	13288	2.58874	0.183589
GOTERM_MF_FAT	GO:0003756~protein disulfide isomerase activity	3	1.53061	0.00448176	P4HB, PDIA3, PDIA6	174	8	13288	28.6379	0.184846
GOTERM_MF_FAT	GO:0016864~intramolecular oxidoreductase activity, transposing S-S bonds	3	1.53061	0.00448176	P4HB, PDIA3, PDIA6	174	8	13288	28.6379	0.184846
GOTERM_MF_FAT	GO:0008092~cytoskeletal protein binding	13	6.63265	0.00798774	VAPB, EVL, RDX, ARPC4, COTL1, ACTR2, PFN1, NME1, CFL2, CAPG, CFL1, WDR1, PLS3	174	414	13288	2.39802	0.188211
GOTERM_MF_FAT	GO:0016862~intramolecular oxidoreductase activity, interconverting keto- and enol-groups	3	1.53061	0.00571313	P4HB, PDIA3, PDIA6	174	9	13288	25.4559	0.188243
GOTERM_MF_FAT	GO:0046933~hydrogen ion transporting ATP synthase activity, rotational mechanism	3	1.53061	0.0085804	ATP6V1A, ATP5B, ATP6V1B2	174	11	13288	20.8276	0.188699
GOTERM_MF_FAT	GO:0003924~GTPase activity	7	3.57143	0.00655447	RAC3, TUBB2A, TUBB5, TUBA4A, TUBB6, GNB4, TUBA1C	174	128	13288	4.17636	0.195559
GOTERM_MF_FAT	GO:0070330~aromatase activity	4	2.04082	0.00965216	CYP2A12, CYP2D10, CYP2C29, CYP2D26	174	34	13288	8.98445	0.198005
GOTERM_BP_FAT	GO:0006739~NADP metabolic process	3	1.53061	0.0115637	PGLS, TPI1, TALDO1	162	14	13588	17.9735	0.200001
GOTERM_MF_FAT	GO:0019001~guanyl nucleotide binding	12	6.12245	0.00798144	RAB2B, ARF2, RAC3, TUBB2A, RAB35, TUBB5, TGM2, TUBA4A, TUBB6, ARF5, TUBA1C, GM4070	174	363	13288	2.52456	0.200986
GOTERM_MF_FAT	GO:0032561~guanyl ribonucleotide binding	12	6.12245	0.00798144	RAB2B, ARF2, RAC3, TUBB2A, RAB35, TUBB5, TGM2, TUBA4A, TUBB6, ARF5, TUBA1C, GM4070	174	363	13288	2.52456	0.200986
GOTERM_BP_FAT	GO:0006163~purine nucleotide metabolic process	7	3.57143	0.0119836	ATP6V1A, ATP1B1, NME2, NME1, ATP5B, ATP6V1B2, ATP5K	162	160	13588	3.6696	0.203152
GOTERM_MF_FAT	GO:0003779~actin binding	11	5.61224	0.00447816	PFN1, ACTR2, CFL2, CFL1, CAPG, ARPC4, RDX, EVL, WDR1, COTL1, PLS3	174	288	13288	2.91683	0.208153
GOTERM_BP_FAT	GO:0006397~mRNA processing	9	4.59184	0.0128536	PRPF19, HNRNPA3, DDX39, LSM6, HNRNPA2B1, SNRPD1, KHSRP, PTBP2, NAA38	162	262	13588	2.88126	0.212848
GOTERM_BP_FAT	GO:0034220~ion transmembrane transport	4	2.04082	0.0133679	ATP6V1A, ATP5B, ATP6V1B2, ATP5K	162	42	13588	7.98824	0.216987
GOTERM_BP_FAT	GO:0030036~actin cytoskeleton organization	7	3.57143	0.0137807	ACTG1, PFN1, RAC3, CFL1, ARPC4, EVL, PLS3	162	165	13588	3.5584	0.219534
GOTERM_BP_FAT	GO:0043244~regulation of protein complex disassembly	4	2.04082	0.0142479	CFL1, CAPG, RDX, EVL	162	43	13588	7.80247	0.222741
GOTERM_BP_FAT	GO:0009410~response to xenobiotic stimulus	3	1.53061	0.0150146	CYP2F2, AKR1C12, UGT1A1	162	16	13588	15.7269	0.229887
GOTERM_CC_FAT	GO:0005625~soluble fraction	5	2.55102	0.0427149	ACTB, PCX, NME1, CYCS, ANPEP	167	99	12504	3.78153	0.233225
GOTERM_CC_FAT	GO:0043233~organelle lumen	23	11.7347	0.0459824	P4HB, PDIA3, LMNB1, LMNB2, OTC, HNRNPA2B1, CYCS, PDIA6, CBR4, HSPA1B, DLAT, PRPF19, GOT2, PCX, PPIB, ALDH1B1, CFL2, CFL1, HSPE1, HSPD1, HSPA5, SARDH, MDH2	167	1136	12504	1.51594	0.237605
GOTERM_CC_FAT	GO:0070013~intracellular organelle lumen	23	11.7347	0.0448821	P4HB, PDIA3, LMNB1, LMNB2, OTC, HNRNPA2B1, CYCS, PDIA6, CBR4, HSPA1B, DLAT, PRPF19, GOT2, PCX, PPIB, ALDH1B1, CFL2, CFL1, HSPE1, HSPD1, HSPA5, SARDH, MDH2	167	1133	12504	1.51995	0.237993
GOTERM_BP_FAT	GO:0006754~ATP biosynthetic process	5	2.55102	0.0162545	ATP6V1A, ATP1B1, ATP5B, ATP6V1B2, ATP5K	162	82	13588	5.11442	0.239545
GOTERM_BP_FAT	GO:0030833~regulation of actin filament polymerization	4	2.04082	0.0161043	PFN1, CAPG, RDX, EVL	162	45	13588	7.45569	0.240987
GOTERM_MF_FAT	GO:0017076~purine nucleotide binding	36	18.3673	0.0159168	STEAP4, TUBB2A, ATP5B, ARF5, HSPA1B, ACSF2, CKB, ACTG1, GSR, ACTR2, ACSL1, RAC3, TGM2, TUBB5, TUBB6, HSPE1, HSPA5, TUBA1C, GM4070, ACTB, RAB2B, TRMU, PDXK, CPS1, DDX39, ATP6V1A, PCX, NME2, NME1, ARF2, RAB35, KHSRP, TUBA4A, HSPD1, PGK1, SLC27A2	174	1871	13288	1.4694	0.242787
GOTERM_MF_FAT	GO:0005198~structural molecule activity	13	6.63265	0.0147496	LMNB1, TUBB2A, LMNB2, VAPB, VIM, NUP155, CLTC, ACTG1, KRT18, TUBB5, TUBB6, TUBA4A, TUBA1C	174	450	13288	2.20618	0.247742
GOTERM_CC_FAT	GO:0005638~lamin filament	2	1.02041	0.052061	LMNB1, LMNB2	167	4	12504	37.4371	0.248423
GOTERM_BP_FAT	GO:0006457~protein folding	6	3.06122	0.0175606	PPIB, PPIA, HSPE1, HSPD1, H2-DMB2, PIN1	162	127	13588	3.96267	0.249329
GOTERM_BP_FAT	GO:0009165~nucleotide biosynthetic process	7	3.57143	0.0174357	ATP6V1A, ATP1B1, NME2, NME1, ATP5B, ATP6V1B2, ATP5K	162	174	13588	3.37434	0.251174
GOTERM_MF_FAT	GO:0046961~proton-transporting ATPase activity, rotational mechanism	3	1.53061	0.0158317	ATP6V1A, ATP5B, ATP6V1B2	174	15	13288	15.2736	0.252067
GOTERM_CC_FAT	GO:0005789~endoplasmic reticulum membrane	6	3.06122	0.0519691	AADAC, RAB2B, EBP, VAPB, RPN1, DPM1	167	152	12504	2.95556	0.253374
GOTERM_MF_FAT	GO:0005506~iron ion binding	11	5.61224	0.0143872	CYP2A12, HBA-A2, CYP2D10, STEAP4, CISD2, CYP2F2, PGRMC1, CYP2C29, CYCS, CYP2D26, CYB5B	174	343	13288	2.44911	0.254019
GOTERM_CC_FAT	GO:0030027~lamellipodium	4	2.04082	0.051166	NME2, RAC3, RDX, EVL	167	63	12504	4.75392	0.255415
GOTERM_BP_FAT	GO:0030029~actin filament-based process	7	3.57143	0.0183706	ACTG1, PFN1, RAC3, CFL1, ARPC4, EVL, PLS3	162	176	13588	3.336	0.255856
GOTERM_MF_FAT	GO:0019825~oxygen binding	3	1.53061	0.0138381	HBA-A2, CYP2F2, ALB	174	14	13288	16.3645	0.257971
GOTERM_BP_FAT	GO:0051494~negative regulation of cytoskeleton organization	4	2.04082	0.0191322	PFN1, CAPG, RDX, EVL	162	48	13588	6.98971	0.261569
GOTERM_BP_FAT	GO:0034654~nucleobase, nucleoside, nucleotide and nucleic acid biosynthetic process	7	3.57143	0.0198094	ATP6V1A, ATP1B1, NME2, NME1, ATP5B, ATP6V1B2, ATP5K	162	179	13588	3.28009	0.266099
GOTERM_BP_FAT	GO:0034404~nucleobase, nucleoside and nucleotide biosynthetic process	7	3.57143	0.0198094	ATP6V1A, ATP1B1, NME2, NME1, ATP5B, ATP6V1B2, ATP5K	162	179	13588	3.28009	0.266099
GOTERM_CC_FAT	GO:0042175~nuclear envelope-endoplasmic reticulum network	6	3.06122	0.0620419	AADAC, RAB2B, EBP, VAPB, RPN1, DPM1	167	160	12504	2.80778	0.267806
GOTERM_CC_FAT	GO:0031252~cell leading edge	5	2.55102	0.0619092	NME2, RAC3, VIM, RDX, EVL	167	112	12504	3.3426	0.272463
GOTERM_BP_FAT	GO:0019725~cellular homeostasis	10	5.10204	0.0210532	P4HB, GSR, PDIA3, TGM2, PDIA6, PRDX2, TXN1, APEX1, PRDX1, CKB	162	343	13588	2.44538	0.273471
GOTERM_CC_FAT	GO:0005694~chromosome	10	5.10204	0.0649779	HMGB2, HIST1H1C, H2AFV, H2AFZ, H2AFY, H2AFX, H2AFJ, HIST3H2BA, HMGA1, PURA	167	378	12504	1.9808	0.273749
GOTERM_BP_FAT	GO:0051693~actin filament capping	3	1.53061	0.0209059	CAPG, RDX, EVL	162	19	13588	13.2437	0.275218
GOTERM_BP_FAT	GO:0042592~homeostatic process	14	7.14286	0.0215425	P4HB, PDIA3, PDIA6, TXN1, PRDX2, HSPA1B, PRDX1, CKB, MTTP, GSR, HBA-A2, ASGR2, TGM2, APEX1	162	584	13588	2.01074	0.275528
GOTERM_CC_FAT	GO:0031974~membrane-enclosed lumen	23	11.7347	0.0616791	P4HB, PDIA3, LMNB1, LMNB2, OTC, HNRNPA2B1, CYCS, PDIA6, CBR4, HSPA1B, DLAT, PRPF19, GOT2, PCX, PPIB, ALDH1B1, CFL2, CFL1, HSPE1, HSPD1, HSPA5, SARDH, MDH2	167	1174	12504	1.46687	0.276922
GOTERM_MF_FAT	GO:0016712~oxidoreductase activity, acting on paired donors, with incorporation or reduction of molecular oxygen, reduced flavin or flavoprotein as one donor, and incorporation of one atom of oxygen	4	2.04082	0.0194396	CYP2A12, CYP2D10, CYP2C29, CYP2D26	174	44	13288	6.94253	0.277331
GOTERM_CC_FAT	GO:0043232~intracellular non-membrane-bounded organelle	34	17.3469	0.0674333	HMGB2, LMNB1, LMNB2, TUBB2A, VIM, ARPC4, RDX, ACTG1, PFN1, ACTR2, H2AFV, RAC3, H2AFZ, TUBB5, TUBB6, H2AFY, H2AFX, HIST3H2BA, TUBA1C, ACTB, HIST1H1C, EVL, H2AFJ, COTL1, HMGA1, PURA, STOM, KRT18, NME1, CFL2, CFL1, CALM3, TUBA4A, WDR1	167	1919	12504	1.32659	0.277694
GOTERM_CC_FAT	GO:0043228~non-membrane-bounded organelle	34	17.3469	0.0674333	HMGB2, LMNB1, LMNB2, TUBB2A, VIM, ARPC4, RDX, ACTG1, PFN1, ACTR2, H2AFV, RAC3, H2AFZ, TUBB5, TUBB6, H2AFY, H2AFX, HIST3H2BA, TUBA1C, ACTB, HIST1H1C, EVL, H2AFJ, COTL1, HMGA1, PURA, STOM, KRT18, NME1, CFL2, CFL1, CALM3, TUBA4A, WDR1	167	1919	12504	1.32659	0.277694
GOTERM_BP_FAT	GO:0046034~ATP metabolic process	5	2.55102	0.0220944	ATP6V1A, ATP1B1, ATP5B, ATP6V1B2, ATP5K	162	90	13588	4.65981	0.278199
GOTERM_CC_FAT	GO:0044427~chromosomal part	9	4.59184	0.0616787	HIST1H1C, H2AFV, H2AFZ, H2AFY, H2AFX, H2AFJ, HIST3H2BA, HMGA1, PURA	167	318	12504	2.11908	0.282481
GOTERM_BP_FAT	GO:0042743~hydrogen peroxide metabolic process	3	1.53061	0.0230504	CYCS, PRDX2, PRDX1	162	20	13588	12.5815	0.285057
GOTERM_BP_FAT	GO:0043648~dicarboxylic acid metabolic process	3	1.53061	0.0230504	GOT2, PCX, MDH2	162	20	13588	12.5815	0.285057
GOTERM_BP_FAT	GO:0015992~proton transport	4	2.04082	0.0236259	ATP6V1A, ATP5B, ATP6V1B2, ATP5K	162	52	13588	6.45204	0.287744
GOTERM_BP_FAT	GO:0006818~hydrogen transport	4	2.04082	0.024831	ATP6V1A, ATP5B, ATP6V1B2, ATP5K	162	53	13588	6.33031	0.296736
GOTERM_BP_FAT	GO:0030835~negative regulation of actin filament depolymerization	3	1.53061	0.0252814	CAPG, RDX, EVL	162	21	13588	11.9824	0.297922
GOTERM_BP_FAT	GO:0006575~cellular amino acid derivative metabolic process	6	3.06122	0.0262148	P4HB, GSR, AHCY, IDH1, SPR, MGST1	162	141	13588	3.56921	0.303799
GOTERM_MF_FAT	GO:0015037~peptide disulfide oxidoreductase activity	2	1.02041	0.02587	GSR, TXN1	174	2	13288	76.3678	0.317249
GOTERM_MF_FAT	GO:0031406~carboxylic acid binding	5	2.55102	0.0248661	PCX, OTC, FABP1, DLAT, ACBD5	174	85	13288	4.49222	0.317439
GOTERM_MF_FAT	GO:0032553~ribonucleotide binding	34	17.3469	0.0243783	TUBB2A, ATP5B, ARF5, HSPA1B, ACSF2, CKB, ACTG1, ACTR2, ACSL1, RAC3, TGM2, TUBB5, TUBB6, HSPE1, HSPA5, TUBA1C, GM4070, ACTB, RAB2B, TRMU, PDXK, CPS1, ATP6V1A, DDX39, PCX, NME2, NME1, ARF2, RAB35, KHSRP, TUBA4A, HSPD1, PGK1, SLC27A2	174	1796	13288	1.44572	0.323345
GOTERM_MF_FAT	GO:0032555~purine ribonucleotide binding	34	17.3469	0.0243783	TUBB2A, ATP5B, ARF5, HSPA1B, ACSF2, CKB, ACTG1, ACTR2, ACSL1, RAC3, TGM2, TUBB5, TUBB6, HSPE1, HSPA5, TUBA1C, GM4070, ACTB, RAB2B, TRMU, PDXK, CPS1, ATP6V1A, DDX39, PCX, NME2, NME1, ARF2, RAB35, KHSRP, TUBA4A, HSPD1, PGK1, SLC27A2	174	1796	13288	1.44572	0.323345
GOTERM_BP_FAT	GO:0007015~actin filament organization	4	2.04082	0.028642	CFL1, ARPC4, EVL, PLS3	162	56	13588	5.99118	0.323614
GOTERM_BP_FAT	GO:0006119~oxidative phosphorylation	4	2.04082	0.028642	ATP6V1A, ATP5B, ATP6V1B2, ATP5K	162	56	13588	5.99118	0.323614
GOTERM_BP_FAT	GO:0051493~regulation of cytoskeleton organization	5	2.55102	0.0300231	PFN1, CFL1, CAPG, RDX, EVL	162	99	13588	4.23619	0.326155
GOTERM_CC_FAT	GO:0005681~spliceosome	5	2.55102	0.0830341	PRPF19, HNRNPA3, HNRNPA2B1, SNRPD1, PTBP2	167	124	12504	3.01912	0.326657
GOTERM_BP_FAT	GO:0006099~tricarboxylic acid cycle	3	1.53061	0.0299933	IDH1, IDH3A, MDH2	162	23	13588	10.9404	0.329244
GOTERM_BP_FAT	GO:0032271~regulation of protein polymerization	4	2.04082	0.0299773	PFN1, CAPG, RDX, EVL	162	57	13588	5.88607	0.332523
GOTERM_BP_FAT	GO:0007018~microtubule-based movement	5	2.55102	0.0319854	TUBB2A, TUBB5, TUBA4A, TUBB6, TUBA1C	162	101	13588	4.1523	0.340177
GOTERM_BP_FAT	GO:0006749~glutathione metabolic process	3	1.53061	0.0324698	GSR, IDH1, MGST1	162	24	13588	10.4846	0.341003
GOTERM_BP_FAT	GO:0046356~acetyl-CoA catabolic process	3	1.53061	0.0324698	IDH1, IDH3A, MDH2	162	24	13588	10.4846	0.341003
GOTERM_BP_FAT	GO:0009820~alkaloid metabolic process	3	1.53061	0.0324698	PGLS, TPI1, TALDO1	162	24	13588	10.4846	0.341003
GOTERM_BP_FAT	GO:0046496~nicotinamide nucleotide metabolic process	3	1.53061	0.0324698	PGLS, TPI1, TALDO1	162	24	13588	10.4846	0.341003
GOTERM_BP_FAT	GO:0006769~nicotinamide metabolic process	3	1.53061	0.0324698	PGLS, TPI1, TALDO1	162	24	13588	10.4846	0.341003
GOTERM_CC_FAT	GO:0044430~cytoskeletal part	16	8.16327	0.0902882	LMNB1, TUBB2A, LMNB2, VIM, ARPC4, ACTG1, KRT18, RAC3, NME1, CFL1, TUBB5, H2AFY, TUBB6, TUBA4A, CALM3, TUBA1C	167	774	12504	1.54779	0.344873
GOTERM_BP_FAT	GO:0006090~pyruvate metabolic process	3	1.53061	0.0350236	PCX, TPI1, DLAT	162	25	13588	10.0652	0.359176
GOTERM_CC_FAT	GO:0012505~endomembrane system	12	6.12245	0.0998149	AADAC, RAB2B, EBP, LMNB1, VAPB, RAC3, LMNB2, CHMP6, RPN1, DPM1, CLTC, NUP155	167	535	12504	1.67942	0.369081
GOTERM_BP_FAT	GO:0010639~negative regulation of organelle organization	4	2.04082	0.0371381	PFN1, CAPG, RDX, EVL	162	62	13588	5.41139	0.372968
GOTERM_BP_FAT	GO:0009060~aerobic respiration	3	1.53061	0.0403548	IDH1, IDH3A, MDH2	162	27	13588	9.31962	0.394714
GOTERM_BP_FAT	GO:0043254~regulation of protein complex assembly	4	2.04082	0.0418173	PFN1, CAPG, RDX, EVL	162	65	13588	5.16163	0.402253
GOTERM_BP_FAT	GO:0019362~pyridine nucleotide metabolic process	3	1.53061	0.043128	PGLS, TPI1, TALDO1	162	28	13588	8.98677	0.408429
GOTERM_BP_FAT	GO:0009636~response to toxin	3	1.53061	0.0459702	CYP2F2, EPHX2, PON1	162	29	13588	8.67688	0.42537
GOTERM_BP_FAT	GO:0009109~coenzyme catabolic process	3	1.53061	0.0459702	IDH1, IDH3A, MDH2	162	29	13588	8.67688	0.42537
GOTERM_BP_FAT	GO:0045069~regulation of viral genome replication	2	1.02041	0.0465641	VAPB, PPIA	162	4	13588	41.9383	0.425958
GOTERM_BP_FAT	GO:0019748~secondary metabolic process	4	2.04082	0.0484939	RDH11, PGLS, TPI1, TALDO1	162	69	13588	4.86241	0.435722
GOTERM_MF_FAT	GO:0019829~cation-transporting ATPase activity	3	1.53061	0.0415643	ATP6V1A, ATP5B, ATP6V1B2	174	25	13288	9.16414	0.448073
GOTERM_BP_FAT	GO:0033554~cellular response to stress	10	5.10204	0.0512447	PRPF19, HMGB2, VAPB, ALB, PRDX2, H2AFX, HSPA1B, HSPA5, APEX1, PRDX1	162	404	13588	2.07615	0.450574
GOTERM_BP_FAT	GO:0051187~cofactor catabolic process	3	1.53061	0.0548908	IDH1, IDH3A, MDH2	162	32	13588	7.86343	0.470451
GOTERM_MF_FAT	GO:0016744~transferase activity, transferring aldehyde or ketonic groups	2	1.02041	0.0510745	TALDO1, TKT	174	4	13288	38.1839	0.482126
GOTERM_BP_FAT	GO:0015931~nucleobase, nucleoside, nucleotide and nucleic acid transport	4	2.04082	0.0575255	SLC25A4, HNRNPA2B1, KHSRP, NUP155	162	74	13588	4.53387	0.483145
GOTERM_MF_FAT	GO:0033293~monocarboxylic acid binding	3	1.53061	0.0478197	PCX, FABP1, ACBD5	174	27	13288	8.48531	0.483461
GOTERM_MF_FAT	GO:0004177~aminopeptidase activity	3	1.53061	0.0510678	ERAP1, ANPEP, DPP4	174	28	13288	8.18227	0.494109
GOTERM_BP_FAT	GO:0043242~negative regulation of protein complex disassembly	3	1.53061	0.0643625	CAPG, RDX, EVL	162	35	13588	7.18942	0.519637
GOTERM_MF_FAT	GO:0042625~ATPase activity, coupled to transmembrane movement of ions	4	2.04082	0.0609179	ATP6V1A, ATP1B1, ATP5B, ATP6V1B2	174	69	13288	4.42712	0.533552
GOTERM_MF_FAT	GO:0003988~acetyl-CoA C-acyltransferase activity	2	1.02041	0.0634325	ACAA2, ACAA1B	174	5	13288	30.5471	0.536752
GOTERM_BP_FAT	GO:0042537~benzene and derivative metabolic process	2	1.02041	0.0690316	CYP2F2, UGT1A1	162	6	13588	27.9588	0.541618
GOTERM_BP_FAT	GO:0046395~carboxylic acid catabolic process	4	2.04082	0.0713972	GOT2, AHCY, SLC27A2, SARDH	162	81	13588	4.14205	0.550394
GOTERM_BP_FAT	GO:0016054~organic acid catabolic process	4	2.04082	0.0713972	GOT2, AHCY, SLC27A2, SARDH	162	81	13588	4.14205	0.550394
GOTERM_BP_FAT	GO:0006518~peptide metabolic process	3	1.53061	0.074336	GSR, IDH1, MGST1	162	38	13588	6.62183	0.561764
GOTERM_BP_FAT	GO:0006733~oxidoreduction coenzyme metabolic process	3	1.53061	0.074336	PGLS, TPI1, TALDO1	162	38	13588	6.62183	0.561764
GOTERM_BP_FAT	GO:0006396~RNA processing	10	5.10204	0.075787	PRPF19, HNRNPA3, DDX39, TRMU, LSM6, HNRNPA2B1, SNRPD1, KHSRP, PTBP2, NAA38	162	437	13588	1.91937	0.565328
GOTERM_MF_FAT	GO:0003755~peptidyl-prolyl cis-trans isomerase activity	3	1.53061	0.0758193	PPIB, PPIA, PIN1	174	35	13288	6.54581	0.580928
GOTERM_BP_FAT	GO:0006107~oxaloacetate metabolic process	2	1.02041	0.0800672	GOT2, PCX	162	7	13588	23.9647	0.582439
GOTERM_MF_FAT	GO:0004448~isocitrate dehydrogenase activity	2	1.02041	0.0756305	IDH1, IDH3A	174	6	13288	25.4559	0.591216
GOTERM_MF_FAT	GO:0016859~cis-trans isomerase activity	3	1.53061	0.0834678	PPIB, PPIA, PIN1	174	37	13288	6.19199	0.606669
GOTERM_MF_FAT	GO:0051920~peroxiredoxin activity	2	1.02041	0.0876706	PRDX2, PRDX1	174	7	13288	21.8194	0.614897
GOTERM_BP_FAT	GO:0044087~regulation of cellular component biogenesis	4	2.04082	0.0888954	PFN1, CAPG, RDX, EVL	162	89	13588	3.76973	0.618823
GOTERM_MF_FAT	GO:0015078~hydrogen ion transmembrane transporter activity	4	2.04082	0.091366	ATP6V1A, ATP5B, ATP6V1B2, ATP5K	174	82	13288	3.72526	0.620452
GOTERM_BP_FAT	GO:0050792~regulation of viral reproduction	2	1.02041	0.0909728	VAPB, PPIA	162	8	13588	20.9691	0.624071
GOTERM_BP_FAT	GO:0002532~production of molecular mediator of acute inflammatory response	2	1.02041	0.0909728	EPHX2, PRDX2	162	8	13588	20.9691	0.624071
GOTERM_BP_FAT	GO:0009064~glutamine family amino acid metabolic process	3	1.53061	0.0919487	GOT2, OTC, CPS1	162	43	13588	5.85185	0.624567
GOTERM_BP_FAT	GO:0007010~cytoskeleton organization	8	4.08163	0.0931005	ACTG1, PFN1, RAC3, CFL1, TUBB5, ARPC4, EVL, PLS3	162	326	13588	2.05832	0.625787
GOTERM_MF_FAT	GO:0016209~antioxidant activity	3	1.53061	0.0953548	GSR, PRDX2, PRDX1	174	40	13288	5.72759	0.626887
GOTERM_BP_FAT	GO:0051129~negative regulation of cellular component organization	4	2.04082	0.0982566	PFN1, CAPG, RDX, EVL	162	93	13588	3.60759	0.643091

## Sheet: LSEC_RNAup
Category	Term	Count	%	PValue	Genes	List Total	Pop Hits	Pop Total	Fold Enrichment	Benjamini
GOTERM_MF_FAT	GO:0008270~zinc ion binding	56	19.7183	5.41507e-06	LMO2, RNPEPL1, ZBTB39, ZFP639, ZKSCAN3, SENP6, ZBTB38, ZFP644, RNF141, PCGF3, ZFP131, RNF145, ZCCHC2, ZSWIM6, POLR1A, HERC2, MMP14, PJA2, RNF130, MIB1, SNRNP48, NBR1, ZFAND2A, ZFP263, NSD1, ZFP825, FBXO11, THAP4, ZFP715, ZCRB1, EGLN1, TTC3, ZFP110, ZFP36L1, ZFP451, MAP3K1, KDM3A, ZFP217, PHF20L1, ASXL2, ZBTB48, ZBTB46, WHSC1, SMYD2, BIRC2, TAB2, ZFP746, ZFP609, ZFP106, ADNP2, YAF2, ZFP180, ZBTB4,…	194	2105	13288	1.82219	0.00165024
GOTERM_MF_FAT	GO:0046914~transition metal ion binding	61	21.4789	9.13231e-05	CYB5R4, SC5D, LMO2, RNPEPL1, ZBTB39, ZFP639, ZKSCAN3, SENP6, ZBTB38, ZFP644, RNF141, PCGF3, ZFP131, RNF145, ZCCHC2, ZSWIM6, POLR1A, HERC2, MMP14, PJA2, RNF130, MIB1, SNRNP48, ZFAND2A, NBR1, ZFP263, SLC25A37, NSD1, ZFP825, FBXO11, PHLPP1, THAP4, ZFP715, ZCRB1, EGLN1, TTC3, ZFP110, ZFP36L1, ZFP451, MAP3K1, KDM3A, ZFP217, PHF20L1, ASXL2, ZBTB48, ZBTB46, WHSC1, SMYD2, TAB2, BIRC2, ZFP746, ZFP609, ZFP…	194	2608	13288	1.60207	0.0138309
GOTERM_BP_FAT	GO:0006350~transcription	48	16.9014	5.70631e-05	CAMTA2, ZFP715, MORF4L2, CBX4, ZFP639, ZKSCAN3, ZFP110, EPC1, EPC2, ZFP451, PCGF3, RB1CC1, ZFP131, HBP1, KDM3A, TCF4, ETV3, TXNIP, MAF, ASXL2, ZBTB48, ZBTB46, NRBF2, POLR1A, CCNL1, AFF4, WHSC1, ARNTL, AFF1, ZFP746, HES1, HHEX, ADNP2, BRWD1, NCOA1, ASCC2, YAF2, HOXB5, IRF7, ZFP180, HIPK2, ZFP263, MGA, NR5A2, NSD1, RERE, ZFP825, KLF3	205	1772	13588	1.79547	0.0363026
GOTERM_BP_FAT	GO:0045449~regulation of transcription	57	20.0704	4.09032e-05	MORF4L2, CBX4, ZFP639, ZKSCAN3, ZBTB38, EPC1, EPC2, RNF141, PCGF3, ZFP131, CCNL1, ARNTL, HES1, HHEX, BRWD1, NCOA1, ASCC2, HIPK2, ZFP263, MGA, NSD1, ZFP825, CAMTA2, ZFP715, GON4L, ZFP110, TNFRSF1A, ZFP451, RB1CC1, CENPB, HBP1, KDM3A, SKIL, TCF4, ETV3, TXNIP, MAF, ASXL2, ZBTB48, BMP2, ZBTB46, NRBF2, RFX7, AFF4, WHSC1, AFF1, ZFP746, ATF6, ADNP2, ID1, YAF2, HOXB5, IRF7, ZFP180, NR5A2, RERE, KLF3	205	2227	13588	1.69651	0.051631
GOTERM_BP_FAT	GO:0051252~regulation of RNA metabolic process	41	14.4366	0.000174961	CAMTA2, ZFP715, CBX4, GON4L, ZFP639, ZKSCAN3, ZFP110, ZBTB38, ZFP36L1, TNFRSF1A, EPC1, RNF141, GPX4, SKIL, TCF4, ETV3, TXNIP, MAF, BMP2, NRBF2, RFX7, ARNTL, AFF1, ZFP746, HES1, ATF6, HHEX, ADNP2, BRWD1, NCOA1, ID1, HOXB5, IRF7, HIPK2, ZFP180, ZFP263, MGA, NR5A2, NSD1, RERE, ZFP825	205	1488	13588	1.82634	0.0728037
GOTERM_MF_FAT	GO:0008138~protein tyrosine/serine/threonine phosphatase activity	5	1.76056	0.00216434	DUSP1, SSH2, DUSP22, DUSP11, DUSP6	194	38	13288	9.01248	0.152284
GOTERM_MF_FAT	GO:0003677~DNA binding	42	14.7887	0.00164339	LMO2, THAP4, GON4L, ZFP639, POLA2, ZKSCAN3, APLP2, ZFP110, ZBTB38, ZFP36L1, ZFP451, RNF141, ZFP131, CENPB, HMGXB3, PMS2, HBP1, TCF4, ETV3, MAF, ZBTB48, MSH3, LDB1, RFX7, POLR1A, WHSC1, ARNTL, AFF1, HES1, ATF6, HHEX, ADNP2, NCOA1, HOXB5, IRF7, HIPK2, ZFP263, DDB2, MGA, NR5A2, RERE, KLF3	194	1781	13288	1.61526	0.153982
GOTERM_BP_FAT	GO:0006355~regulation of transcription, DNA-dependent	39	13.7324	0.000530385	CAMTA2, ZFP715, CBX4, GON4L, ZFP639, ZKSCAN3, ZFP110, ZBTB38, TNFRSF1A, EPC1, RNF141, SKIL, TCF4, ETV3, TXNIP, MAF, BMP2, NRBF2, RFX7, ARNTL, AFF1, ZFP746, HES1, ATF6, HHEX, ADNP2, BRWD1, NCOA1, ID1, HOXB5, IRF7, HIPK2, ZFP180, ZFP263, MGA, NR5A2, NSD1, RERE, ZFP825	205	1465	13588	1.76453	0.157929
GOTERM_BP_FAT	GO:0006357~regulation of transcription from RNA polymerase II promoter	21	7.39437	0.000981033	TXNIP, MAF, BMP2, CAMTA2, NRBF2, CBX4, ARNTL, ZBTB38, HES1, HHEX, EPC1, TNFRSF1A, NCOA1, BRWD1, ID1, HIPK2, SKIL, TCF4, NR5A2, NSD1, ETV3	205	616	13588	2.25965	0.166166
GOTERM_BP_FAT	GO:0044265~cellular macromolecule catabolic process	21	7.39437	0.00085297	USP30, OTUD5, SMG5, CBX4, HERC2, UBE2J2, HERC1, FEM1B, DNASE1L3, SENP6, PJA2, ZFP36L1, MIB1, CUL7, BTBD1, DDB2, USP36, FBXO42, KLHL20, USP32, FBXO11	205	609	13588	2.28562	0.16833
GOTERM_BP_FAT	GO:0044257~cellular protein catabolic process	18	6.33803	0.00304748	USP30, OTUD5, CBX4, UBE2J2, HERC2, HERC1, FEM1B, SENP6, PJA2, MIB1, CUL7, BTBD1, DDB2, USP36, FBXO42, KLHL20, USP32, FBXO11	205	537	13588	2.22177	0.171684
GOTERM_BP_FAT	GO:0010810~regulation of cell-substrate adhesion	5	1.76056	0.00295372	PIK3CB, CSF1, CCDC80, MMP14, CYR61	205	40	13588	8.28537	0.174432
GOTERM_BP_FAT	GO:0030163~protein catabolic process	19	6.69014	0.00181349	USP30, OTUD5, BTRC, CBX4, UBE2J2, HERC2, HERC1, FEM1B, SENP6, PJA2, MIB1, CUL7, BTBD1, DDB2, USP36, FBXO42, KLHL20, USP32, FBXO11	205	556	13588	2.26506	0.178016
GOTERM_BP_FAT	GO:0030155~regulation of cell adhesion	7	2.46479	0.0028968	EMCN, PIK3CB, CSF1, CCDC80, MMP14, CYR61, APC	205	94	13588	4.93596	0.179531
GOTERM_BP_FAT	GO:0009890~negative regulation of biosynthetic process	16	5.6338	0.00232821	TXNIP, PAIP2, CBX4, ZFP639, HES1, HHEX, EPC1, ID1, YAF2, HIPK2, AATF, SKIL, TCF4, TNRC6A, NSD1, ETV3	205	434	13588	2.44361	0.182408
GOTERM_BP_FAT	GO:0009952~anterior/posterior pattern formation	9	3.16901	0.0021741	HES1, MIB1, HHEX, LDB1, HOXB5, HIPK2, LRP6, LRP5, APC	205	153	13588	3.899	0.182479
GOTERM_BP_FAT	GO:0045596~negative regulation of cell differentiation	10	3.52113	0.0017171	HES1, MIB1, LMO2, ULK2, LDB1, SEMA3F, IL4RA, SKIL, TTC3, APC	205	182	13588	3.64192	0.183297
GOTERM_BP_FAT	GO:0051603~proteolysis involved in cellular protein catabolic process	18	6.33803	0.00287788	USP30, OTUD5, CBX4, UBE2J2, HERC2, HERC1, FEM1B, SENP6, PJA2, MIB1, CUL7, BTBD1, DDB2, USP36, FBXO42, KLHL20, USP32, FBXO11	205	534	13588	2.23426	0.187392
GOTERM_BP_FAT	GO:0000122~negative regulation of transcription from RNA polymerase II promoter	11	3.87324	0.00259217	TXNIP, HES1, EPC1, HHEX, ID1, HIPK2, CBX4, SKIL, TCF4, NSD1, ETV3	205	231	13588	3.15633	0.189609
GOTERM_BP_FAT	GO:0001763~morphogenesis of a branching structure	8	2.8169	0.00278003	HHEX, BMP2, PLXNA1, COL13A1, BTRC, CSF1, FEM1B, MMP14	205	125	13588	4.24211	0.191222
GOTERM_BP_FAT	GO:0031327~negative regulation of cellular biosynthetic process	16	5.6338	0.00213021	TXNIP, PAIP2, CBX4, ZFP639, HES1, HHEX, EPC1, ID1, YAF2, HIPK2, AATF, SKIL, TCF4, TNRC6A, NSD1, ETV3	205	430	13588	2.46634	0.191514
GOTERM_BP_FAT	GO:0010629~negative regulation of gene expression	15	5.28169	0.00363245	TXNIP, CBX4, ERI1, ZFP639, HES1, HHEX, EPC1, YAF2, ID1, HIPK2, SKIL, TCF4, TNRC6A, NSD1, ETV3	205	410	13588	2.42499	0.192954
GOTERM_BP_FAT	GO:0009057~macromolecule catabolic process	22	7.74648	0.000843304	USP30, OTUD5, SMG5, BTRC, CBX4, HERC2, UBE2J2, HERC1, FEM1B, DNASE1L3, SENP6, PJA2, ZFP36L1, MIB1, CUL7, BTBD1, DDB2, USP36, FBXO42, KLHL20, USP32, FBXO11	205	654	13588	2.2297	0.196418
GOTERM_BP_FAT	GO:0043632~modification-dependent macromolecule catabolic process	18	6.33803	0.00171093	USP30, OTUD5, CBX4, UBE2J2, HERC2, HERC1, FEM1B, SENP6, PJA2, MIB1, CUL7, BTBD1, DDB2, USP36, FBXO42, KLHL20, USP32, FBXO11	205	508	13588	2.34861	0.199026
GOTERM_BP_FAT	GO:0019941~modification-dependent protein catabolic process	18	6.33803	0.00171093	USP30, OTUD5, CBX4, UBE2J2, HERC2, HERC1, FEM1B, SENP6, PJA2, MIB1, CUL7, BTBD1, DDB2, USP36, FBXO42, KLHL20, USP32, FBXO11	205	508	13588	2.34861	0.199026
GOTERM_BP_FAT	GO:0010605~negative regulation of macromolecule metabolic process	18	6.33803	0.00164083	IBTK, TXNIP, PAIP2, CBX4, ERI1, ZFP639, HES1, HHEX, EPC1, ID1, YAF2, HIPK2, AATF, SKIL, TCF4, TNRC6A, NSD1, ETV3	205	506	13588	2.35789	0.210593
GOTERM_BP_FAT	GO:0001667~ameboidal cell migration	5	1.76056	0.00454326	NRP2, SCHIP1, SEMA3F, LRP6, LRP5	205	45	13588	7.36477	0.226312
GOTERM_BP_FAT	GO:0010558~negative regulation of macromolecule biosynthetic process	16	5.6338	0.00162693	TXNIP, PAIP2, CBX4, ZFP639, HES1, HHEX, EPC1, ID1, YAF2, HIPK2, AATF, SKIL, TCF4, TNRC6A, NSD1, ETV3	205	418	13588	2.53715	0.231855
GOTERM_MF_FAT	GO:0046872~metal ion binding	74	26.0563	0.00472575	CYB5R4, SC5D, LMO2, RNPEPL1, ZBTB39, ZFP639, ZKSCAN3, DNASE1L3, LATS2, ZBTB38, SENP6, ZFP644, RNF141, PCGF3, ZFP131, MCOLN1, RNF145, ZCCHC2, EGFL7, ZSWIM6, POLR1A, HERC2, MMP14, PJA2, RNF130, MIB1, SNRNP48, ZFAND2A, NBR1, ZFP263, SLC25A37, NSD1, ZFP825, FBXO11, PHLPP1, THAP4, ZFP715, ERI1, ZCRB1, EGLN1, EDEM2, TTC3, ZFP110, DCHS1, ZFP36L1, ZFP451, MAP3K1, KDM3A, ZFP217, PHF20L1, ASXL2, MGAT4B, ZB…	194	3850	13288	1.31652	0.250954
GOTERM_BP_FAT	GO:0019220~regulation of phosphate metabolic process	12	4.22535	0.00583353	IBTK, BMP2, CCDC88C, SMG5, RB1CC1, CSF1, MAP3K1, HGF, LATS2, SPRY4, APLP2, APC	205	301	13588	2.64251	0.261619
GOTERM_BP_FAT	GO:0051174~regulation of phosphorus metabolic process	12	4.22535	0.00583353	IBTK, BMP2, CCDC88C, SMG5, RB1CC1, CSF1, MAP3K1, HGF, LATS2, SPRY4, APLP2, APC	205	301	13588	2.64251	0.261619
GOTERM_MF_FAT	GO:0043169~cation binding	74	26.0563	0.00600375	CYB5R4, SC5D, LMO2, RNPEPL1, ZBTB39, ZFP639, ZKSCAN3, DNASE1L3, LATS2, ZBTB38, SENP6, ZFP644, RNF141, PCGF3, ZFP131, MCOLN1, RNF145, ZCCHC2, EGFL7, ZSWIM6, POLR1A, HERC2, MMP14, PJA2, RNF130, MIB1, SNRNP48, ZFAND2A, NBR1, ZFP263, SLC25A37, NSD1, ZFP825, FBXO11, PHLPP1, THAP4, ZFP715, ERI1, ZCRB1, EGLN1, EDEM2, TTC3, ZFP110, DCHS1, ZFP36L1, ZFP451, MAP3K1, KDM3A, ZFP217, PHF20L1, ASXL2, MGAT4B, ZB…	194	3885	13288	1.30466	0.263695
GOTERM_BP_FAT	GO:0045892~negative regulation of transcription, DNA-dependent	12	4.22535	0.00689251	TXNIP, HES1, EPC1, HHEX, ID1, HIPK2, CBX4, ZFP639, SKIL, TCF4, NSD1, ETV3	205	308	13588	2.58245	0.265885
GOTERM_BP_FAT	GO:0051276~chromosome organization	14	4.92958	0.00810101	CSRP2BP, MORF4L2, CBX4, WHSC1, TSPYL1, EPC1, EPC2, GPX4, KDM3A, NCAPH2, SETD2, NSD1, RERE, APC	205	404	13588	2.29693	0.266589
GOTERM_BP_FAT	GO:0007179~transforming growth factor beta receptor signaling pathway	5	1.76056	0.00573007	BMP2, MAP3K1, HIPK2, DUSP22, SKIL	205	48	13588	6.90447	0.266783
GOTERM_BP_FAT	GO:0007167~enzyme linked receptor protein signaling pathway	11	3.87324	0.00836153	TXNIP, SCHIP1, ZFP106, BMP2, NDST1, ID1, MAP3K1, HIPK2, DUSP22, HGF, SKIL	205	273	13588	2.67074	0.267225
GOTERM_BP_FAT	GO:0001702~gastrulation with mouth forming second	4	1.40845	0.00672179	LDB1, LRP6, NSD1, LRP5	205	26	13588	10.1974	0.268145
GOTERM_BP_FAT	GO:0009798~axis specification	4	1.40845	0.00747948	C2CD3, LDB1, LRP6, APC	205	27	13588	9.81969	0.269383
GOTERM_BP_FAT	GO:0051253~negative regulation of RNA metabolic process	12	4.22535	0.00726156	TXNIP, HES1, EPC1, HHEX, ID1, HIPK2, CBX4, ZFP639, SKIL, TCF4, NSD1, ETV3	205	310	13588	2.56579	0.270097
GOTERM_BP_FAT	GO:0007178~transmembrane receptor protein serine/threonine kinase signaling pathway	6	2.11268	0.00632038	BMP2, ID1, MAP3K1, HIPK2, DUSP22, SKIL	205	78	13588	5.09869	0.270974
GOTERM_BP_FAT	GO:0006325~chromatin organization	12	4.22535	0.00803866	TSPYL1, EPC1, CSRP2BP, EPC2, GPX4, MORF4L2, CBX4, WHSC1, KDM3A, SETD2, NSD1, RERE	205	315	13588	2.52506	0.271652
GOTERM_BP_FAT	GO:0035295~tube development	11	3.87324	0.00665509	HES1, MIB1, HHEX, BMP2, C2CD3, ID1, BTRC, CSF1, GJA1, HS6ST1, MMP14	205	264	13588	2.76179	0.274223
GOTERM_BP_FAT	GO:0060429~epithelium development	11	3.87324	0.00789484	MIB1, HHEX, BMP2, C2CD3, PLXNA1, ID1, BTRC, HOXB5, CSF1, GJA1, FEM1B	205	271	13588	2.69045	0.274584
GOTERM_MF_FAT	GO:0030528~transcription regulator activity	29	10.2113	0.0087022	CAMTA2, ZFP639, ZKSCAN3, ZFP110, ZBTB38, SKIL, TCF4, ETV3, MAF, NRBF2, LDB1, ARNTL, AFF1, ATF6, HES1, HHEX, NCOA1, BRWD1, ADNP2, ID1, YAF2, HOXB5, IRF7, HIPK2, ZFP263, MGA, NR5A2, NSD1, RERE	194	1206	13288	1.64706	0.28339
GOTERM_BP_FAT	GO:0016568~chromatin modification	10	3.52113	0.0093296	EPC1, CSRP2BP, EPC2, MORF4L2, CBX4, WHSC1, KDM3A, SETD2, NSD1, RERE	205	236	13588	2.8086	0.286407
GOTERM_BP_FAT	GO:0051789~response to protein stimulus	6	2.11268	0.00993248	HERPUD1, ID1, SETD2, HERPUD2, TTC3, CYR61	205	87	13588	4.57124	0.295061
GOTERM_BP_FAT	GO:0051254~positive regulation of RNA metabolic process	14	4.92958	0.0106902	MAF, CAMTA2, BMP2, AFF1, ARNTL, ZBTB38, HES1, EPC1, TNFRSF1A, NCOA1, GPX4, HIPK2, NR5A2, NSD1	205	419	13588	2.2147	0.300336
GOTERM_MF_FAT	GO:0043167~ion binding	74	26.0563	0.00829301	CYB5R4, SC5D, LMO2, RNPEPL1, ZBTB39, ZFP639, ZKSCAN3, DNASE1L3, LATS2, ZBTB38, SENP6, ZFP644, RNF141, PCGF3, ZFP131, MCOLN1, RNF145, ZCCHC2, EGFL7, ZSWIM6, POLR1A, HERC2, MMP14, PJA2, RNF130, MIB1, SNRNP48, ZFAND2A, NBR1, ZFP263, SLC25A37, NSD1, ZFP825, FBXO11, PHLPP1, THAP4, ZFP715, ERI1, ZCRB1, EGLN1, EDEM2, TTC3, ZFP110, DCHS1, ZFP36L1, ZFP451, MAP3K1, KDM3A, ZFP217, PHF20L1, ASXL2, MGAT4B, ZB…	194	3934	13288	1.28841	0.304306
GOTERM_BP_FAT	GO:0016481~negative regulation of transcription	13	4.57746	0.0106746	TXNIP, CBX4, ZFP639, HES1, HHEX, EPC1, YAF2, ID1, HIPK2, SKIL, TCF4, NSD1, ETV3	205	372	13588	2.31634	0.306509
GOTERM_BP_FAT	GO:0042325~regulation of phosphorylation	11	3.87324	0.0123805	IBTK, BMP2, CCDC88C, RB1CC1, CSF1, MAP3K1, HGF, LATS2, SPRY4, APLP2, APC	205	290	13588	2.51418	0.33211
GOTERM_MF_FAT	GO:0016564~transcription repressor activity	9	3.16901	0.0119859	HES1, HHEX, YAF2, HIPK2, ZFP263, SKIL, TCF4, NSD1, ETV3	194	211	13288	2.92158	0.335449
GOTERM_BP_FAT	GO:0016055~Wnt receptor signaling pathway	7	2.46479	0.0136484	HHEX, CCDC88C, LDB1, LRP6, HBP1, LRP5, APC	205	130	13588	3.56908	0.345609
GOTERM_BP_FAT	GO:0001944~vasculature development	10	3.52113	0.0133413	ZFP36L1, MIB1, EMCN, CUL7, EGFL7, ID1, GJA1, HS6ST1, MMP14, CYR61	205	250	13588	2.65132	0.345939
GOTERM_BP_FAT	GO:0010604~positive regulation of macromolecule metabolic process	18	6.33803	0.0147288	MAF, BMP2, CAMTA2, ARNTL, AFF1, ZBTB38, HES1, EPC1, TNFRSF1A, NCOA1, YAF2, SGSM3, RB1CC1, GPX4, HIPK2, NR5A2, NSD1, APC	205	633	13588	1.88482	0.354064
GOTERM_BP_FAT	GO:0002009~morphogenesis of an epithelium	8	2.8169	0.0155986	MIB1, HHEX, BMP2, C2CD3, PLXNA1, BTRC, CSF1, FEM1B	205	173	13588	3.06511	0.357852
GOTERM_BP_FAT	GO:0035239~tube morphogenesis	8	2.8169	0.0146894	MIB1, HHEX, BMP2, C2CD3, BTRC, CSF1, GJA1, MMP14	205	171	13588	3.10096	0.359827
GOTERM_BP_FAT	GO:0003002~regionalization	9	3.16901	0.0155757	HES1, MIB1, HHEX, LDB1, HOXB5, HIPK2, LRP6, LRP5, APC	205	214	13588	2.7876	0.363717
GOTERM_BP_FAT	GO:0045934~negative regulation of nucleobase, nucleoside, nucleotide and nucleic acid metabolic process	13	4.57746	0.0167385	TXNIP, CBX4, ZFP639, HES1, HHEX, EPC1, YAF2, ID1, HIPK2, SKIL, TCF4, NSD1, ETV3	205	397	13588	2.17047	0.372155
GOTERM_BP_FAT	GO:0001952~regulation of cell-matrix adhesion	3	1.05634	0.0181267	PIK3CB, CSF1, MMP14	205	14	13588	14.2035	0.383583
GOTERM_BP_FAT	GO:0051172~negative regulation of nitrogen compound metabolic process	13	4.57746	0.0180571	TXNIP, CBX4, ZFP639, HES1, HHEX, EPC1, YAF2, ID1, HIPK2, SKIL, TCF4, NSD1, ETV3	205	401	13588	2.14882	0.388596
GOTERM_BP_FAT	GO:0001701~in utero embryonic development	10	3.52113	0.0195784	HES1, INSL3, N4BP2L2, MIB1, C2CD3, GJA1, HS6ST1, EGLN1, SKIL, CYR61	205	267	13588	2.48251	0.394958
GOTERM_BP_FAT	GO:0007507~heart development	9	3.16901	0.0193736	NRP2, MIB1, HHEX, BMP2, C2CD3, ID1, RB1CC1, GJA1, EGLN1	205	223	13588	2.6751	0.397755
GOTERM_BP_FAT	GO:0045935~positive regulation of nucleobase, nucleoside, nucleotide and nucleic acid metabolic process	15	5.28169	0.0218186	MAF, CAMTA2, BMP2, ARNTL, AFF1, ZBTB38, HES1, EPC1, TNFRSF1A, NCOA1, YAF2, GPX4, HIPK2, NR5A2, NSD1	205	510	13588	1.9495	0.416921
GOTERM_BP_FAT	GO:0006508~proteolysis	25	8.80282	0.021704	USP30, OTUD5, RNPEPL1, CBX4, FEM1B, SENP6, CUL7, BTBD1, USP36, FBXO42, SRGN, USP32, KLHL20, CFLAR, GZMA, HGF, HERC2, UBE2J2, HERC1, MMP14, PJA2, MIB1, DDB2, MBTPS1, FBXO11	205	1034	13588	1.60259	0.421251
GOTERM_BP_FAT	GO:0030071~regulation of mitotic metaphase/anaphase transition	3	1.05634	0.023439	CUL7, HERC2, APC	205	16	13588	12.428	0.422417
GOTERM_BP_FAT	GO:0006915~apoptosis	14	4.92958	0.0233436	PHLPP1, CFLAR, GZMA, FEM1B, BCL2L12, DNASE1L3, BIRC2, RNF130, TNFRSF1A, CUL7, ID1, MAP3K1, HIPK2, SRGN	205	465	13588	1.99562	0.426836
GOTERM_BP_FAT	GO:0045893~positive regulation of transcription, DNA-dependent	13	4.57746	0.0230992	MAF, CAMTA2, BMP2, AFF1, ARNTL, ZBTB38, HES1, EPC1, TNFRSF1A, NCOA1, HIPK2, NR5A2, NSD1	205	416	13588	2.07134	0.429295
GOTERM_BP_FAT	GO:0007389~pattern specification process	10	3.52113	0.0277248	HES1, MIB1, HHEX, C2CD3, LDB1, HOXB5, HIPK2, LRP6, LRP5, APC	205	284	13588	2.33391	0.434111
GOTERM_BP_FAT	GO:0051173~positive regulation of nitrogen compound metabolic process	15	5.28169	0.0274773	MAF, CAMTA2, BMP2, ARNTL, AFF1, ZBTB38, HES1, EPC1, TNFRSF1A, NCOA1, YAF2, GPX4, HIPK2, NR5A2, NSD1	205	526	13588	1.8902	0.436257
GOTERM_BP_FAT	GO:0016477~cell migration	9	3.16901	0.0285783	NRP2, SCHIP1, SEMA3F, LRP6, GJA1, LBP, MMP14, LRP5, APC	205	240	13588	2.48561	0.439041
GOTERM_BP_FAT	GO:0043009~chordate embryonic development	13	4.57746	0.0251439	INSL3, C2CD3, NDST1, GJA1, EGLN1, VEZT, HES1, MIB1, N4BP2L2, HOXB5, HS6ST1, SKIL, CYR61	205	421	13588	2.04674	0.439543
GOTERM_BP_FAT	GO:0048729~tissue morphogenesis	9	3.16901	0.0273486	MIB1, HHEX, BMP2, C2CD3, PLXNA1, BTRC, CSF1, EGLN1, FEM1B	205	238	13588	2.5065	0.439898
GOTERM_BP_FAT	GO:0045941~positive regulation of transcription	14	4.92958	0.0271596	MAF, CAMTA2, BMP2, AFF1, ARNTL, ZBTB38, HES1, EPC1, TNFRSF1A, NCOA1, YAF2, HIPK2, NR5A2, NSD1	205	475	13588	1.9536	0.4429
GOTERM_BP_FAT	GO:0009792~embryonic development ending in birth or egg hatching	13	4.57746	0.0268553	INSL3, C2CD3, NDST1, GJA1, EGLN1, VEZT, HES1, MIB1, N4BP2L2, HOXB5, HS6ST1, SKIL, CYR61	205	425	13588	2.02748	0.444566
GOTERM_BP_FAT	GO:0045785~positive regulation of cell adhesion	4	1.40845	0.0265051	CSF1, CCDC80, CYR61, APC	205	43	13588	6.16585	0.44571
GOTERM_BP_FAT	GO:0001889~liver development	4	1.40845	0.0265051	HES1, HHEX, RB1CC1, HGF	205	43	13588	6.16585	0.44571
GOTERM_BP_FAT	GO:0048514~blood vessel morphogenesis	8	2.8169	0.0299406	ZFP36L1, EMCN, CUL7, EGFL7, GJA1, HS6ST1, MMP14, CYR61	205	198	13588	2.6781	0.449488
GOTERM_BP_FAT	GO:0012501~programmed cell death	14	4.92958	0.0263627	PHLPP1, CFLAR, GZMA, FEM1B, BCL2L12, DNASE1L3, BIRC2, RNF130, TNFRSF1A, CUL7, ID1, MAP3K1, HIPK2, SRGN	205	473	13588	1.96186	0.449526
GOTERM_BP_FAT	GO:0001568~blood vessel development	9	3.16901	0.0310977	ZFP36L1, MIB1, EMCN, CUL7, EGFL7, GJA1, HS6ST1, MMP14, CYR61	205	244	13588	2.44486	0.457237
GOTERM_BP_FAT	GO:0010628~positive regulation of gene expression	14	4.92958	0.0327709	MAF, CAMTA2, BMP2, AFF1, ARNTL, ZBTB38, HES1, EPC1, TNFRSF1A, NCOA1, YAF2, HIPK2, NR5A2, NSD1	205	488	13588	1.90156	0.465185
GOTERM_BP_FAT	GO:0030901~midbrain development	3	1.05634	0.0324349	HES1, NDST1, APLP2	205	19	13588	10.4657	0.466565
GOTERM_BP_FAT	GO:0030166~proteoglycan biosynthetic process	3	1.05634	0.0356889	CSGALNACT2, HS6ST1, GLCE	205	20	13588	9.94244	0.48974
GOTERM_MF_FAT	GO:0004721~phosphoprotein phosphatase activity	7	2.46479	0.0235519	PHLPP1, DUSP1, SSH2, DUSP22, CTDSP2, DUSP11, DUSP6	194	152	13288	3.15437	0.516607
GOTERM_BP_FAT	GO:0040008~regulation of growth	9	3.16901	0.0396099	EPC1, ULK2, CSF1, SEMA3F, MORF4L2, NEDD9, GAS6, CRIM1, CYR61	205	256	13588	2.33026	0.521802
GOTERM_BP_FAT	GO:0045637~regulation of myeloid cell differentiation	4	1.40845	0.041024	LMO2, LDB1, CSF1, APC	205	51	13588	5.19866	0.529522
GOTERM_BP_FAT	GO:0033554~cellular response to stress	12	4.22535	0.0418464	EPC2, MSH3, GPX4, RB1CC1, MAP3K1, HIPK2, MORF4L2, DDB2, PMS2, TNRC6A, RAD17, APC	205	404	13588	1.9688	0.531823
GOTERM_BP_FAT	GO:0008219~cell death	14	4.92958	0.0424184	PHLPP1, CFLAR, GZMA, FEM1B, BCL2L12, DNASE1L3, BIRC2, RNF130, TNFRSF1A, CUL7, ID1, MAP3K1, HIPK2, SRGN	205	507	13588	1.8303	0.531918
GOTERM_BP_FAT	GO:0045944~positive regulation of transcription from RNA polymerase II promoter	11	3.87324	0.0439202	MAF, HES1, TNFRSF1A, EPC1, CAMTA2, BMP2, NCOA1, HIPK2, ARNTL, NR5A2, ZBTB38	205	358	13588	2.03663	0.539808
GOTERM_BP_FAT	GO:0030278~regulation of ossification	4	1.40845	0.0451656	BMP2, CSF1, SRGN, APC	205	53	13588	5.00249	0.540627
GOTERM_BP_FAT	GO:0048598~embryonic morphogenesis	11	3.87324	0.0446505	HES1, MIB1, HHEX, C2CD3, NDST1, LDB1, HOXB5, LRP6, NSD1, CYR61, LRP5	205	359	13588	2.03095	0.541104
GOTERM_BP_FAT	GO:0031099~regeneration	3	1.05634	0.0461556	GJA1, TIMP3, GAS6	205	23	13588	8.6456	0.543951
GOTERM_BP_FAT	GO:0050767~regulation of neurogenesis	6	2.11268	0.0488048	HES1, MIB1, BMP2, ULK2, SEMA3F, TTC3	205	132	13588	3.01286	0.55994
GOTERM_BP_FAT	GO:0016265~death	14	4.92958	0.0494565	PHLPP1, CFLAR, GZMA, FEM1B, BCL2L12, DNASE1L3, BIRC2, RNF130, TNFRSF1A, CUL7, ID1, MAP3K1, HIPK2, SRGN	205	519	13588	1.78798	0.560311
GOTERM_BP_FAT	GO:0043408~regulation of MAPKKK cascade	5	1.76056	0.051322	ID1, MAP3K1, HIPK2, DUSP22, APC	205	93	13588	3.5636	0.569571
GOTERM_BP_FAT	GO:0051129~negative regulation of cellular component organization	5	1.76056	0.051322	ULK2, SEMA3F, MMP14, TTC3, APC	205	93	13588	3.5636	0.569571
GOTERM_BP_FAT	GO:0048754~branching morphogenesis of a tube	5	1.76056	0.051322	HHEX, BMP2, BTRC, CSF1, MMP14	205	93	13588	3.5636	0.569571
GOTERM_BP_FAT	GO:0006790~sulfur metabolic process	5	1.76056	0.0529997	NDST1, GPX4, HS6ST1, SEPP1, GLCE	205	94	13588	3.52569	0.577121
GOTERM_BP_FAT	GO:0002064~epithelial cell development	3	1.05634	0.0536786	ID1, GJA1, FEM1B	205	25	13588	7.95395	0.577471
GOTERM_BP_FAT	GO:0010557~positive regulation of macromolecule biosynthetic process	14	4.92958	0.0565852	MAF, CAMTA2, BMP2, AFF1, ARNTL, ZBTB38, HES1, EPC1, TNFRSF1A, NCOA1, YAF2, HIPK2, NR5A2, NSD1	205	530	13588	1.75087	0.592902
GOTERM_BP_FAT	GO:0001947~heart looping	3	1.05634	0.0575917	MIB1, C2CD3, GJA1	205	26	13588	7.64803	0.595217
GOTERM_BP_FAT	GO:0045647~negative regulation of erythrocyte differentiation	2	0.704225	0.0587204	LMO2, LDB1	205	4	13588	33.1415	0.598259
GOTERM_BP_FAT	GO:0050919~negative chemotaxis	2	0.704225	0.0587204	NRP2, SEMA3F	205	4	13588	33.1415	0.598259
GOTERM_BP_FAT	GO:0045859~regulation of protein kinase activity	7	2.46479	0.061638	CSF1, MAP3K1, HGF, LATS2, SPRY4, APLP2, APC	205	186	13588	2.49452	0.608175
GOTERM_BP_FAT	GO:0010811~positive regulation of cell-substrate adhesion	3	1.05634	0.0616007	CSF1, CCDC80, CYR61	205	27	13588	7.36477	0.612143
GOTERM_MF_FAT	GO:0004402~histone acetyltransferase activity	3	1.05634	0.0335887	EPC1, CSRP2BP, NCOA1	194	20	13288	10.2742	0.612223
GOTERM_MF_FAT	GO:0004468~lysine N-acetyltransferase activity	3	1.05634	0.0335887	EPC1, CSRP2BP, NCOA1	194	20	13288	10.2742	0.612223
GOTERM_BP_FAT	GO:0048870~cell motility	9	3.16901	0.0647747	NRP2, SCHIP1, SEMA3F, LRP6, GJA1, LBP, MMP14, LRP5, APC	205	284	13588	2.10052	0.622872
GOTERM_BP_FAT	GO:0051674~localization of cell	9	3.16901	0.0647747	NRP2, SCHIP1, SEMA3F, LRP6, GJA1, LBP, MMP14, LRP5, APC	205	284	13588	2.10052	0.622872
GOTERM_BP_FAT	GO:0007224~smoothened signaling pathway	3	1.05634	0.0657018	HES1, NDST1, HIPK2	205	28	13588	7.10174	0.62417
GOTERM_BP_FAT	GO:0045664~regulation of neuron differentiation	5	1.76056	0.0674801	HES1, MIB1, ULK2, SEMA3F, TTC3	205	102	13588	3.24916	0.630276
GOTERM_BP_FAT	GO:0042733~embryonic digit morphogenesis	3	1.05634	0.0698915	C2CD3, LRP6, LRP5	205	29	13588	6.85685	0.635665
GOTERM_BP_FAT	GO:0040007~growth	7	2.46479	0.0709756	BMP2, ULK2, CSF1, VPS54, GJA1, SEPP1, TIMP3	205	193	13588	2.40404	0.637605
GOTERM_BP_FAT	GO:0043549~regulation of kinase activity	7	2.46479	0.0696251	CSF1, MAP3K1, HGF, LATS2, SPRY4, APLP2, APC	205	192	13588	2.41657	0.638185
GOTERM_BP_FAT	GO:0031328~positive regulation of cellular biosynthetic process	14	4.92958	0.0728699	MAF, CAMTA2, BMP2, AFF1, ARNTL, ZBTB38, HES1, EPC1, TNFRSF1A, NCOA1, YAF2, HIPK2, NR5A2, NSD1	205	552	13588	1.68109	0.63992
GOTERM_BP_FAT	GO:0051960~regulation of nervous system development	6	2.11268	0.0723373	HES1, MIB1, BMP2, ULK2, SEMA3F, TTC3	205	148	13588	2.68715	0.640969
GOTERM_BP_FAT	GO:0051270~regulation of cell motion	5	1.76056	0.0774676	EGFL7, CSF1, MAP3K1, SEMA3F, APC	205	107	13588	3.09733	0.652001
GOTERM_BP_FAT	GO:0009891~positive regulation of biosynthetic process	14	4.92958	0.0769583	MAF, CAMTA2, BMP2, AFF1, ARNTL, ZBTB38, HES1, EPC1, TNFRSF1A, NCOA1, YAF2, HIPK2, NR5A2, NSD1	205	557	13588	1.666	0.653208
GOTERM_BP_FAT	GO:0010033~response to organic substance	13	4.57746	0.07863	HERPUD1, ADIPOR1, MMP14, HERPUD2, TIMP3, TTC3, LATS2, SCAP, ZFP106, ID1, LBP, SETD2, CYR61	205	505	13588	1.70629	0.654008
GOTERM_BP_FAT	GO:0007049~cell cycle	15	5.28169	0.0765942	TXNIP, HAUS3, CSRP2BP, CCPG1, CEP110, NEDD9, LATS2, CUL7, DUSP1, SGSM3, RB1CC1, PMS2, SKIL, RAD17, APC	205	611	13588	1.62724	0.655161
GOTERM_BP_FAT	GO:0051338~regulation of transferase activity	7	2.46479	0.0799718	CSF1, MAP3K1, HGF, LATS2, SPRY4, APLP2, APC	205	199	13588	2.33156	0.656832
GOTERM_BP_FAT	GO:0042176~regulation of protein catabolic process	3	1.05634	0.0829567	SGSM3, ARNTL, APC	205	32	13588	6.21402	0.667241
GOTERM_BP_FAT	GO:0010627~regulation of protein kinase cascade	6	2.11268	0.0842834	ID1, BTRC, MAP3K1, HIPK2, DUSP22, APC	205	155	13588	2.56579	0.669738
GOTERM_BP_FAT	GO:0042060~wound healing	5	1.76056	0.0881522	PIK3CB, MAP3K1, TFPI, GJA1, TIMP3	205	112	13588	2.95906	0.672981
GOTERM_BP_FAT	GO:0006029~proteoglycan metabolic process	3	1.05634	0.0874659	CSGALNACT2, HS6ST1, GLCE	205	33	13588	6.02572	0.67342
GOTERM_BP_FAT	GO:0030324~lung development	5	1.76056	0.0859606	HES1, HHEX, ID1, HS6ST1, MMP14	205	111	13588	2.98572	0.673741
GOTERM_BP_FAT	GO:0060562~epithelial tube morphogenesis	5	1.76056	0.0859606	MIB1, HHEX, BMP2, BTRC, CSF1	205	111	13588	2.98572	0.673741
GOTERM_BP_FAT	GO:0040016~embryonic cleavage	2	0.704225	0.0867808	PIK3CB, AATF	205	6	13588	22.0943	0.673876
GOTERM_BP_FAT	GO:0042481~regulation of odontogenesis	2	0.704225	0.0867808	CSF1, APC	205	6	13588	22.0943	0.673876
GOTERM_BP_FAT	GO:0006470~protein amino acid dephosphorylation	5	1.76056	0.0926158	DUSP1, SSH2, DUSP22, DUSP11, DUSP6	205	114	13588	2.90715	0.678498
GOTERM_BP_FAT	GO:0030323~respiratory tube development	5	1.76056	0.0903706	HES1, HHEX, ID1, HS6ST1, MMP14	205	113	13588	2.93287	0.679097
GOTERM_BP_FAT	GO:0045665~negative regulation of neuron differentiation	3	1.05634	0.0920467	HES1, MIB1, TTC3	205	34	13588	5.84849	0.679438
GOTERM_BP_FAT	GO:0060284~regulation of cell development	6	2.11268	0.0914658	HES1, MIB1, BMP2, ULK2, SEMA3F, TTC3	205	159	13588	2.50124	0.680345
GOTERM_BP_FAT	GO:0060711~labyrinthine layer development	3	1.05634	0.0966959	HS6ST1, EGLN1, CYR61	205	35	13588	5.68139	0.691727
GOTERM_BP_FAT	GO:0007369~gastrulation	4	1.40845	0.0999281	LDB1, LRP6, NSD1, LRP5	205	74	13588	3.58286	0.701046
GOTERM_BP_FAT	GO:0003007~heart morphogenesis	4	1.40845	0.0999281	MIB1, C2CD3, GJA1, EGLN1	205	74	13588	3.58286	0.701046
GOTERM_MF_FAT	GO:0003712~transcription cofactor activity	7	2.46479	0.047667	NCOA1, NRBF2, YAF2, LDB1, HIPK2, TCF4, NSD1	194	180	13288	2.66369	0.71101
GOTERM_MF_FAT	GO:0004725~protein tyrosine phosphatase activity	5	1.76056	0.0594924	DUSP1, SSH2, DUSP22, DUSP11, DUSP6	194	101	13288	3.39083	0.712679
GOTERM_CC_FAT	GO:0043233~organelle lumen	21	7.39437	0.0438399	MINPP1, NRBF2, RRP1, PDK4, CCNL1, POLR1A, ERI1, ZCRB1, ARNTL, TSPYL1, EPC1, IMP3, ZFP106, HIPK2, MGA, USP36, AATF, TCF4, NSD1, RERE, ETV3	148	1136	12504	1.56181	0.720415
GOTERM_MF_FAT	GO:0008134~transcription factor binding	9	3.16901	0.0592919	CAMTA2, NCOA1, NRBF2, YAF2, LDB1, HIPK2, ARNTL, TCF4, NSD1	194	288	13288	2.14046	0.735944
GOTERM_CC_FAT	GO:0005795~Golgi stack	3	1.05634	0.0541161	CSGALNACT2, CHPF2, MBTPS1	148	32	12504	7.92061	0.749409
GOTERM_MF_FAT	GO:0016922~ligand-dependent nuclear receptor binding	2	0.704225	0.0705531	NRBF2, NSD1	194	5	13288	27.3979	0.752097
GOTERM_MF_FAT	GO:0003682~chromatin binding	6	2.11268	0.0754402	CAMTA2, NCOA1, CENPB, CBX4, SKIL, NSD1	194	155	13288	2.65141	0.755187
GOTERM_MF_FAT	GO:0016791~phosphatase activity	8	2.8169	0.0589122	PHLPP1, MINPP1, DUSP1, SSH2, DUSP22, CTDSP2, DUSP11, DUSP6	194	238	13288	2.30235	0.759385
GOTERM_CC_FAT	GO:0070013~intracellular organelle lumen	21	7.39437	0.0428395	MINPP1, NRBF2, RRP1, PDK4, CCNL1, POLR1A, ERI1, ZCRB1, ARNTL, TSPYL1, EPC1, IMP3, ZFP106, HIPK2, MGA, USP36, AATF, TCF4, NSD1, RERE, ETV3	148	1133	12504	1.56595	0.765939
GOTERM_MF_FAT	GO:0003714~transcription corepressor activity	4	1.40845	0.0870533	YAF2, HIPK2, TCF4, NSD1	194	72	13288	3.80527	0.768237
GOTERM_MF_FAT	GO:0004221~ubiquitin thiolesterase activity	4	1.40845	0.0842854	USP30, OTUD5, USP36, USP32	194	71	13288	3.85886	0.77507
GOTERM_CC_FAT	GO:0031981~nuclear lumen	19	6.69014	0.0154889	NRBF2, RRP1, CCNL1, POLR1A, ERI1, ZCRB1, ARNTL, TSPYL1, EPC1, IMP3, ZFP106, HIPK2, MGA, USP36, AATF, TCF4, NSD1, RERE, ETV3	148	883	12504	1.81794	0.788431
GOTERM_MF_FAT	GO:0003700~transcription factor activity	17	5.98592	0.0995932	MAF, ZFP639, AFF1, ARNTL, ZKSCAN3, ZFP110, ZBTB38, ATF6, HHEX, ADNP2, IRF7, HOXB5, ZFP263, MGA, NR5A2, RERE, ETV3	194	776	13288	1.50053	0.798074
GOTERM_CC_FAT	GO:0005815~microtubule organizing center	7	2.46479	0.0241579	HAUS3, C2CD3, IFT20, CEP110, LATS2, ARL2BP, APC	148	189	12504	3.12913	0.802526
GOTERM_CC_FAT	GO:0005813~centrosome	6	2.11268	0.0402738	HAUS3, IFT20, CEP110, LATS2, ARL2BP, APC	148	160	12504	3.16824	0.805256
GOTERM_CC_FAT	GO:0005730~nucleolus	8	2.8169	0.0733021	TSPYL1, ZFP106, IMP3, RRP1, POLR1A, ERI1, AATF, USP36	148	310	12504	2.1803	0.814234
GOTERM_CC_FAT	GO:0031974~membrane-enclosed lumen	22	7.74648	0.0339169	MINPP1, RRP1, NRBF2, PDK4, CCNL1, POLR1A, ERI1, ZCRB1, ARNTL, ARL2BP, TSPYL1, EPC1, IMP3, ZFP106, HIPK2, MGA, USP36, AATF, TCF4, NSD1, RERE, ETV3	148	1174	12504	1.58322	0.820332
GOTERM_CC_FAT	GO:0005740~mitochondrial envelope	9	3.16901	0.0902088	USP30, TOMM6, GPX4, SLC25A36, PDK4, SLC25A37, HERC2, ARL2BP, SLC25A17	148	391	12504	1.9447	0.847615
GOTERM_CC_FAT	GO:0031090~organelle membrane	18	6.33803	0.0141061	USP30, HERPUD1, HAX1, CCPG1, PDK4, PEX6, CHPF2, HERC2, SCAP, EPC1, ARHGAP32, TOMM6, GPX4, SLC25A36, CSGALNACT2, SLC25A37, APPBP2, SLC25A17	148	809	12504	1.8798	0.940816

## Sheet: LSEC_ProteinUp
Category	Term	Count	%	PValue	Genes	List Total	Pop Hits	Pop Total	Fold Enrichment	Benjamini
GOTERM_BP_FAT	GO:0055114~oxidation reduction	36	18.0905	2.71652e-13	LDHB, STEAP4, CYP2D10, GLUD1, AKR1C12, PRDX2, PRDX1, AKR1C13, RDH7, CRYL1, CBR1, GPX3, IDH1, SPR, NQO2, NDUFA5, ACADS, CYCS, MECP2, CBR4, CBR3, SOD1, VAT1, DHDH, CYP2C50, PRDX6, AKR1B3, L2HGDH, UOX, AKR1B10, AKR1C19, BLVRB, HSD11B1, CYP2D26, MDH2, MDH1	169	672	13588	4.30727	3.77623e-10
GOTERM_CC_FAT	GO:0005739~mitochondrion	38	19.0955	1.12668e-07	LDHB, YWHAZ, GLUD1, PRDX2, CLTC, ACAT1, PRDX1, CCDC58, CMPK2, RNASET2B, IDH1, SPR, DDAH1, NDUFA5, ACAA2, ACADS, CYCS, CBR4, DPYSL2, SOD1, CPS1, DBI, YWHAE, UGT1A1, PARK7, VDAC1, PCX, NME2, PRDX6, L2HGDH, NME1, UOX, AKR1B10, RAB35, NIPSNAP1, CTSB, MDH2, MDH1	142	1322	12504	2.53112	2.72652e-05
GOTERM_BP_FAT	GO:0034622~cellular macromolecular complex assembly	16	8.0402	7.71519e-08	H1F0, HIST1H1C, TUBB2A, ARPC4, H2AFJ, H2AFV, H2AFZ, TUBB5, H2AFY, TUBB6, TUBA4A, H2AFX, H3F3B, TUBA1A, TUBA1B, TUBA1C	169	217	13588	5.92829	5.36191e-05
GOTERM_MF_FAT	GO:0003924~GTPase activity	13	6.53266	1.50732e-07	TUBB2A, RAC2, TUBB5, RAP1A, TUBB6, TUBA4A, GNB4, TGTP1, EHD1, TUBA1A, TUBA1B, TUBA1C, EHD4	180	128	13288	7.49757	5.38101e-05
GOTERM_BP_FAT	GO:0019320~hexose catabolic process	9	4.52261	2.18923e-07	LDHB, PGLS, TPI1, TALDO1, PGAM1, ENO3, PGK1, MDH2, MDH1	169	52	13588	13.9158	0.000101429
GOTERM_BP_FAT	GO:0006007~glucose catabolic process	9	4.52261	2.18923e-07	LDHB, PGLS, TPI1, TALDO1, PGAM1, ENO3, PGK1, MDH2, MDH1	169	52	13588	13.9158	0.000101429
GOTERM_BP_FAT	GO:0046365~monosaccharide catabolic process	9	4.52261	2.96398e-07	LDHB, PGLS, TPI1, TALDO1, PGAM1, ENO3, PGK1, MDH2, MDH1	169	54	13588	13.4004	0.000102993
GOTERM_BP_FAT	GO:0034621~cellular macromolecular complex subunit organization	16	8.0402	3.75698e-07	H1F0, HIST1H1C, TUBB2A, ARPC4, H2AFJ, H2AFV, H2AFZ, TUBB5, H2AFY, TUBB6, TUBA4A, H2AFX, H3F3B, TUBA1A, TUBA1B, TUBA1C	169	245	13588	5.25077	0.000104438
GOTERM_BP_FAT	GO:0051258~protein polymerization	8	4.0201	5.15334e-07	TUBB2A, TUBB5, TUBA4A, TUBB6, ARPC4, TUBA1A, TUBA1B, TUBA1C	169	40	13588	16.0805	0.000119379
GOTERM_BP_FAT	GO:0044275~cellular carbohydrate catabolic process	9	4.52261	6.84411e-07	LDHB, PGLS, TPI1, TALDO1, PGAM1, ENO3, PGK1, MDH2, MDH1	169	60	13588	12.0604	0.000135895
GOTERM_BP_FAT	GO:0065003~macromolecular complex assembly	18	9.04523	9.7666e-07	H1F0, HIST1H1C, TUBB2A, ARPC4, H2AFJ, ANXA5, H2AFV, GPX3, H2AFZ, TUBB5, H2AFY, TUBB6, TUBA4A, H3F3B, H2AFX, TUBA1A, TUBA1B, TUBA1C	169	338	13588	4.28178	0.00016968
GOTERM_BP_FAT	GO:0046164~alcohol catabolic process	9	4.52261	1.28117e-06	LDHB, PGLS, TPI1, TALDO1, PGAM1, ENO3, PGK1, MDH2, MDH1	169	65	13588	11.1326	0.00019785
GOTERM_CC_FAT	GO:0032993~protein-DNA complex	9	4.52261	1.91225e-06	H1F0, HIST1H1C, H2AFV, H2AFZ, H2AFY, H2AFX, H3F3B, H2AFJ, PURA	142	75	12504	10.5668	0.000231355
GOTERM_BP_FAT	GO:0043933~macromolecular complex subunit organization	18	9.04523	3.00177e-06	H1F0, HIST1H1C, TUBB2A, ARPC4, H2AFJ, ANXA5, H2AFV, GPX3, H2AFZ, TUBB5, H2AFY, TUBB6, TUBA4A, H3F3B, H2AFX, TUBA1A, TUBA1B, TUBA1C	169	367	13588	3.94344	0.000417159
GOTERM_BP_FAT	GO:0042743~hydrogen peroxide metabolic process	6	3.01508	3.63144e-06	GPX3, CYCS, PRDX2, SOD1, PRDX1, PARK7	169	20	13588	24.1207	0.000458778
GOTERM_CC_FAT	GO:0000786~nucleosome	8	4.0201	5.85273e-06	H1F0, HIST1H1C, H2AFV, H2AFZ, H2AFY, H2AFX, H3F3B, H2AFJ	142	62	12504	11.3621	0.00047201
GOTERM_CC_FAT	GO:0043228~non-membrane-bounded organelle	43	21.608	9.61058e-06	HMGB2, HMGB3, LMNB1, LMNB2, TUBB2A, VIM, ARPC4, RDX, VCL, ACTG1, PFN1, EZR, H2AFV, TUBB5, H2AFZ, TUBB6, H2AFY, H2AFX, TUBA1A, TUBA1B, TUBA1C, ACTB, H1F0, HIST1H1C, MECP2, LMNA, ACTN1, H2AFJ, COTL1, HMGA1, PURA, CORO1C, ARPC1B, NUP62, NME1, CFL2, CFL1, CALM3, TUBA4A, H3F3B, WDR1, NUP43, MYH10	142	1919	12504	1.97312	0.000581274
GOTERM_CC_FAT	GO:0043232~intracellular non-membrane-bounded organelle	43	21.608	9.61058e-06	HMGB2, HMGB3, LMNB1, LMNB2, TUBB2A, VIM, ARPC4, RDX, VCL, ACTG1, PFN1, EZR, H2AFV, TUBB5, H2AFZ, TUBB6, H2AFY, H2AFX, TUBA1A, TUBA1B, TUBA1C, ACTB, H1F0, HIST1H1C, MECP2, LMNA, ACTN1, H2AFJ, COTL1, HMGA1, PURA, CORO1C, ARPC1B, NUP62, NME1, CFL2, CFL1, CALM3, TUBA4A, H3F3B, WDR1, NUP43, MYH10	142	1919	12504	1.97312	0.000581274
GOTERM_BP_FAT	GO:0016052~carbohydrate catabolic process	9	4.52261	6.90417e-06	LDHB, PGLS, TPI1, TALDO1, PGAM1, ENO3, PGK1, MDH2, MDH1	169	81	13588	8.9336	0.000799416
GOTERM_CC_FAT	GO:0005856~cytoskeleton	30	15.0754	1.7229e-05	LMNB1, TUBB2A, LMNB2, VIM, ARPC4, RDX, VCL, ACTG1, PFN1, EZR, TUBB5, TUBB6, H2AFY, TUBA1A, TUBA1B, TUBA1C, ACTB, LMNA, ACTN1, COTL1, CORO1C, ARPC1B, NUP62, NME1, CFL2, CFL1, TUBA4A, CALM3, WDR1, MYH10	142	1122	12504	2.35445	0.000833545
GOTERM_BP_FAT	GO:0006006~glucose metabolic process	11	5.52764	9.19885e-06	LDHB, PGLS, PCX, TPI1, TALDO1, PGAM1, ENO3, PGK1, FABP5, MDH2, MDH1	169	140	13588	6.31733	0.000983091
GOTERM_BP_FAT	GO:0006096~glycolysis	7	3.51759	1.56259e-05	LDHB, TPI1, PGAM1, ENO3, PGK1, MDH2, MDH1	169	44	13588	12.7913	0.00155024
GOTERM_CC_FAT	GO:0042470~melanosome	8	4.0201	4.73514e-05	YWHAZ, AHCY, RAB35, CAPG, CTSB, CLTC, YWHAE, PRDX1	142	85	12504	8.28766	0.00190806
GOTERM_CC_FAT	GO:0048770~pigment granule	8	4.0201	4.73514e-05	YWHAZ, AHCY, RAB35, CAPG, CTSB, CLTC, YWHAE, PRDX1	142	85	12504	8.28766	0.00190806
GOTERM_BP_FAT	GO:0005996~monosaccharide metabolic process	12	6.03015	2.51809e-05	LDHB, PGLS, PCX, TPI1, TALDO1, PGAM1, ENO3, PGK1, UGT1A1, FABP5, MDH2, MDH1	169	191	13588	5.05146	0.00233074
GOTERM_BP_FAT	GO:0006334~nucleosome assembly	8	4.0201	3.19849e-05	H1F0, HIST1H1C, H2AFV, H2AFZ, H2AFY, H2AFX, H3F3B, H2AFJ	169	73	13588	8.81122	0.00277488
GOTERM_BP_FAT	GO:0031497~chromatin assembly	8	4.0201	3.81651e-05	H1F0, HIST1H1C, H2AFV, H2AFZ, H2AFY, H2AFX, H3F3B, H2AFJ	169	75	13588	8.57625	0.00311575
GOTERM_MF_FAT	GO:0003779~actin binding	15	7.53769	3.54039e-05	ACTN1, ARPC4, RDX, COTL1, VCL, CORO1C, PFN1, ARPC1B, YWHAG, EZR, CFL2, CAPG, CFL1, WDR1, MYH10	180	288	13288	3.84491	0.00315487
GOTERM_BP_FAT	GO:0034728~nucleosome organization	8	4.0201	4.16042e-05	H1F0, HIST1H1C, H2AFV, H2AFZ, H2AFY, H2AFX, H3F3B, H2AFJ	169	76	13588	8.46341	0.00320768
GOTERM_BP_FAT	GO:0065004~protein-DNA complex assembly	8	4.0201	4.16042e-05	H1F0, HIST1H1C, H2AFV, H2AFZ, H2AFY, H2AFX, H3F3B, H2AFJ	169	76	13588	8.46341	0.00320768
GOTERM_BP_FAT	GO:0019318~hexose metabolic process	11	5.52764	4.71074e-05	LDHB, PGLS, PCX, TPI1, TALDO1, PGAM1, ENO3, PGK1, FABP5, MDH2, MDH1	169	169	13588	5.23329	0.00344042
GOTERM_CC_FAT	GO:0000785~chromatin	10	5.02513	0.000103091	H1F0, HIST1H1C, H2AFV, H2AFZ, MECP2, H2AFY, H2AFX, H3F3B, H2AFJ, HMGA1	142	165	12504	5.33675	0.00355785
GOTERM_MF_FAT	GO:0019001~guanyl nucleotide binding	17	8.54271	3.21642e-05	RAB2B, TUBB2A, GLUD1, ARF5, RAC2, ARF2, RAB35, TUBB5, RAP1A, TUBB6, TUBA4A, TGTP1, TUBA1A, EHD1, TUBA1B, TUBA1C, EHD4	180	363	13288	3.45724	0.00382029
GOTERM_MF_FAT	GO:0032561~guanyl ribonucleotide binding	17	8.54271	3.21642e-05	RAB2B, TUBB2A, GLUD1, ARF5, RAC2, ARF2, RAB35, TUBB5, RAP1A, TUBB6, TUBA4A, TGTP1, TUBA1A, EHD1, TUBA1B, TUBA1C, EHD4	180	363	13288	3.45724	0.00382029
GOTERM_MF_FAT	GO:0005525~GTP binding	17	8.54271	2.37082e-05	RAB2B, TUBB2A, GLUD1, ARF5, RAC2, ARF2, RAB35, TUBB5, RAP1A, TUBB6, TUBA4A, TGTP1, TUBA1A, EHD1, TUBA1B, TUBA1C, EHD4	180	354	13288	3.54513	0.00422302
GOTERM_CC_FAT	GO:0005829~cytosol	18	9.04523	0.000147208	ACTB, AHCY, CNDP2, CYCS, MECP2, SOD1, PFN1, CRYL1, GOT1, PPIA, PRDX6, CFL1, TUBB5, ENO3, IDH1, TUBA1B, CAR2, MDH1	142	549	12504	2.88709	0.00444348
GOTERM_CC_FAT	GO:0000323~lytic vacuole	10	5.02513	0.000191204	ARSB, CTSZ, NPC2, PRDX6, NAGA, ACP5, IFI30, CTSC, CTSB, CTSH	142	179	12504	4.91935	0.00461688
GOTERM_CC_FAT	GO:0005764~lysosome	10	5.02513	0.000183321	ARSB, CTSZ, NPC2, PRDX6, NAGA, ACP5, IFI30, CTSC, CTSB, CTSH	142	178	12504	4.94699	0.00491763
GOTERM_BP_FAT	GO:0000302~response to reactive oxygen species	6	3.01508	7.52484e-05	PRDX6, GPX3, PRDX2, SOD1, PRDX1, PARK7	169	36	13588	13.4004	0.00521631
GOTERM_MF_FAT	GO:0051920~peroxiredoxin activity	4	2.01005	8.08542e-05	PRDX6, PRDX2, PRDX1, PARK7	180	7	13288	42.1841	0.00575659
GOTERM_BP_FAT	GO:0043648~dicarboxylic acid metabolic process	5	2.51256	9.35878e-05	PCX, GOT1, QPRT, MDH2, MDH1	169	20	13588	20.1006	0.00617576
GOTERM_BP_FAT	GO:0006979~response to oxidative stress	8	4.0201	9.92483e-05	ATOX1, PRDX6, GPX3, IDH1, PRDX2, SOD1, PRDX1, PARK7	169	87	13588	7.39332	0.00625138
GOTERM_BP_FAT	GO:0043603~cellular amide metabolic process	6	3.01508	0.000111534	PGLS, TPI1, TALDO1, QPRT, CPS1, MDH1	169	39	13588	12.3696	0.00671826
GOTERM_CC_FAT	GO:0005694~chromosome	14	7.03518	0.000343326	H1F0, HMGB2, HMGB3, HIST1H1C, MECP2, H2AFJ, HMGA1, PURA, H2AFV, H2AFZ, H2AFY, H2AFX, H3F3B, NUP43	142	378	12504	3.26135	0.00752601
GOTERM_CC_FAT	GO:0044430~cytoskeletal part	21	10.5528	0.000419788	LMNB1, TUBB2A, LMNB2, VIM, LMNA, ACTN1, ARPC4, ACTG1, ARPC1B, EZR, NME1, CFL1, TUBB5, CALM3, TUBA4A, H2AFY, TUBB6, TUBA1A, TUBA1B, TUBA1C, MYH10	142	774	12504	2.38913	0.00843175
GOTERM_CC_FAT	GO:0030118~clathrin coat	5	2.51256	0.000552489	CLTB, AP1B1, AP2A1, AP2S1, CLTC	142	34	12504	12.9495	0.00887633
GOTERM_CC_FAT	GO:0015629~actin cytoskeleton	10	5.02513	0.000519958	ACTG1, ARPC1B, PFN1, EZR, CFL1, ACTN1, ARPC4, WDR1, VCL, MYH10	142	205	12504	4.29543	0.00894989
GOTERM_CC_FAT	GO:0031410~cytoplasmic vesicle	16	8.0402	0.000606154	YWHAZ, CLTB, AHCY, AP1B1, AP2S1, ACTN1, CLTC, SOD1, YWHAE, PRDX1, AP2A1, RAB35, CAPG, VAMP2, CTSB, EHD1	142	508	12504	2.77343	0.00912893
GOTERM_CC_FAT	GO:0005773~vacuole	10	5.02513	0.000501863	ARSB, CTSZ, NPC2, PRDX6, NAGA, ACP5, IFI30, CTSC, CTSB, CTSH	142	204	12504	4.31649	0.00930118
GOTERM_CC_FAT	GO:0016023~cytoplasmic membrane-bounded vesicle	14	7.03518	0.000807708	YWHAZ, CLTB, AHCY, AP2S1, ACTN1, CLTC, YWHAE, PRDX1, AP2A1, RAB35, CAPG, VAMP2, CTSB, EHD1	142	414	12504	2.97775	0.00972958
GOTERM_CC_FAT	GO:0044427~chromosomal part	12	6.03015	0.000943646	H1F0, HIST1H1C, H2AFV, H2AFZ, MECP2, H2AFY, H2AFX, H3F3B, H2AFJ, NUP43, HMGA1, PURA	142	318	12504	3.32288	0.00988431
GOTERM_CC_FAT	GO:0005625~soluble fraction	7	3.51759	0.000876689	ACTB, PCX, NME1, GPX3, CYCS, CTSB, MDH1	142	99	12504	6.22621	0.0100563
GOTERM_CC_FAT	GO:0031988~membrane-bounded vesicle	14	7.03518	0.000921905	YWHAZ, CLTB, AHCY, AP2S1, ACTN1, CLTC, YWHAE, PRDX1, AP2A1, RAB35, CAPG, VAMP2, CTSB, EHD1	142	420	12504	2.93521	0.0100943
GOTERM_CC_FAT	GO:0031982~vesicle	16	8.0402	0.000755354	YWHAZ, CLTB, AHCY, AP1B1, AP2S1, ACTN1, CLTC, SOD1, YWHAE, PRDX1, AP2A1, RAB35, CAPG, VAMP2, CTSB, EHD1	142	519	12504	2.71465	0.0101077
GOTERM_CC_FAT	GO:0019866~organelle inner membrane	12	6.03015	0.000807633	ACAA2, NDUFA5, PCX, LMNB1, LMNB2, GLUD1, NIPSNAP1, LMNA, ACAT1, UGT1A1, MDH2, VDAC1	142	312	12504	3.38678	0.0102381
GOTERM_CC_FAT	GO:0005638~lamin filament	3	1.50754	0.000746407	LMNB1, LMNB2, LMNA	142	4	12504	66.0423	0.010573
GOTERM_CC_FAT	GO:0000267~cell fraction	17	8.54271	0.00110256	ACTB, CYP2D10, CYCS, LMNA, UGT1A1, PLG, CYP2C50, PCX, RDH7, RAC2, NME1, GPX3, DPM1, CYP2D26, VAMP2, CTSB, MDH1	142	596	12504	2.51167	0.011062
GOTERM_BP_FAT	GO:0019748~secondary metabolic process	7	3.51759	0.000205674	PGLS, TPI1, TALDO1, RBP1, DDT, QPRT, MDH1	169	69	13588	8.15676	0.0113715
GOTERM_BP_FAT	GO:0046496~nicotinamide nucleotide metabolic process	5	2.51256	0.000197488	PGLS, TPI1, TALDO1, QPRT, MDH1	169	24	13588	16.7505	0.0113738
GOTERM_BP_FAT	GO:0006769~nicotinamide metabolic process	5	2.51256	0.000197488	PGLS, TPI1, TALDO1, QPRT, MDH1	169	24	13588	16.7505	0.0113738
GOTERM_BP_FAT	GO:0042542~response to hydrogen peroxide	5	2.51256	0.000197488	GPX3, PRDX2, SOD1, PRDX1, PARK7	169	24	13588	16.7505	0.0113738
GOTERM_BP_FAT	GO:0009820~alkaloid metabolic process	5	2.51256	0.000197488	PGLS, TPI1, TALDO1, QPRT, MDH1	169	24	13588	16.7505	0.0113738
GOTERM_BP_FAT	GO:0006323~DNA packaging	8	4.0201	0.000252828	H1F0, HIST1H1C, H2AFV, H2AFZ, H2AFY, H2AFX, H3F3B, H2AFJ	169	101	13588	6.3685	0.0134273
GOTERM_BP_FAT	GO:0006800~oxygen and reactive oxygen species metabolic process	6	3.01508	0.000274392	GPX3, CYCS, PRDX2, SOD1, PRDX1, PARK7	169	47	13588	10.2641	0.0140287
GOTERM_CC_FAT	GO:0009898~internal side of plasma membrane	11	5.52764	0.00152313	RAB2B, EZR, CLTB, AP1B1, AP2A1, AP2S1, RAB35, RDX, CLTC, EHD1, VCL	142	287	12504	3.37498	0.0146468
GOTERM_CC_FAT	GO:0030132~clathrin coat of coated pit	3	1.50754	0.00183852	CLTB, AP2S1, CLTC	142	6	12504	44.0282	0.0169823
GOTERM_BP_FAT	GO:0006333~chromatin assembly or disassembly	8	4.0201	0.00040334	H1F0, HIST1H1C, H2AFV, H2AFZ, H2AFY, H2AFX, H3F3B, H2AFJ	169	109	13588	5.90109	0.017371
GOTERM_BP_FAT	GO:0006091~generation of precursor metabolites and energy	12	6.03015	0.000402723	LDHB, NDUFA5, TPI1, GOT1, CYCS, PGAM1, MECP2, IDH1, ENO3, PGK1, MDH2, MDH1	169	261	13588	3.69666	0.0178991
GOTERM_BP_FAT	GO:0019362~pyridine nucleotide metabolic process	5	2.51256	0.000366154	PGLS, TPI1, TALDO1, QPRT, MDH1	169	28	13588	14.3576	0.018016
GOTERM_BP_FAT	GO:0043623~cellular protein complex assembly	8	4.0201	0.000381346	TUBB2A, TUBB5, TUBA4A, TUBB6, ARPC4, TUBA1A, TUBA1B, TUBA1C	169	108	13588	5.95573	0.0181157
GOTERM_BP_FAT	GO:0051186~cofactor metabolic process	10	5.02513	0.000433971	PGLS, CBR1, TPI1, TALDO1, GPX3, IDH1, QPRT, SOD1, MDH2, MDH1	169	182	13588	4.41771	0.0181172
GOTERM_BP_FAT	GO:0006732~coenzyme metabolic process	9	4.52261	0.000399255	PGLS, TPI1, TALDO1, GPX3, IDH1, QPRT, SOD1, MDH2, MDH1	169	143	13588	5.06029	0.0183324
GOTERM_CC_FAT	GO:0034399~nuclear periphery	5	2.51256	0.00221523	LMNB1, LMNB2, CFL2, CFL1, LMNA	142	49	12504	8.98534	0.0196808
GOTERM_CC_FAT	GO:0031975~envelope	15	7.53769	0.00321793	NDUFA5, ACAA2, LMNB1, LMNB2, GLUD1, LMNA, UGT1A1, ACAT1, VDAC1, PCX, RAC2, NUP62, NIPSNAP1, NUP43, MDH2	142	542	12504	2.43698	0.0265379
GOTERM_CC_FAT	GO:0031967~organelle envelope	15	7.53769	0.00311288	NDUFA5, ACAA2, LMNB1, LMNB2, GLUD1, LMNA, UGT1A1, ACAT1, VDAC1, PCX, RAC2, NUP62, NIPSNAP1, NUP43, MDH2	142	540	12504	2.44601	0.0265863
GOTERM_CC_FAT	GO:0005652~nuclear lamina	3	1.50754	0.00338141	LMNB1, LMNB2, LMNA	142	8	12504	33.0211	0.0269531
GOTERM_MF_FAT	GO:0008092~cytoskeletal protein binding	16	8.0402	0.000483866	ACTN1, ARPC4, RDX, COTL1, VCL, CORO1C, PFN1, ARPC1B, YWHAG, EZR, NME1, CFL2, CAPG, CFL1, WDR1, MYH10	180	414	13288	2.85303	0.0283863
GOTERM_CC_FAT	GO:0030117~membrane coat	5	2.51256	0.00410301	CLTB, AP1B1, AP2A1, AP2S1, CLTC	142	58	12504	7.59106	0.0315862
GOTERM_CC_FAT	GO:0048475~coated membrane	5	2.51256	0.00410301	CLTB, AP1B1, AP2A1, AP2S1, CLTC	142	58	12504	7.59106	0.0315862
GOTERM_CC_FAT	GO:0031090~organelle membrane	19	9.54774	0.00429577	RAB2B, ACAA2, NDUFA5, CLTB, LMNB1, LMNB2, AP2S1, GLUD1, LMNA, ACTN1, CLTC, ACAT1, UGT1A1, VDAC1, PCX, NIPSNAP1, DPM1, VAMP2, MDH2	142	809	12504	2.06807	0.0320325
GOTERM_BP_FAT	GO:0010035~response to inorganic substance	7	3.51759	0.000968766	ALB, PRDX6, GPX3, PRDX2, SOD1, PRDX1, PARK7	169	92	13588	6.11757	0.0388498
GOTERM_CC_FAT	GO:0005905~coated pit	4	2.01005	0.00548067	CLTB, AP2A1, AP2S1, CLTC	142	32	12504	11.007	0.0395008
GOTERM_BP_FAT	GO:0030036~actin cytoskeleton organization	9	4.52261	0.00102514	CORO1C, ACTG1, PFN1, EZR, RAC2, CFL1, ACTN1, ARPC4, MYH10	169	165	13588	4.38558	0.0399151
GOTERM_BP_FAT	GO:0006733~oxidoreduction coenzyme metabolic process	5	2.51256	0.00119913	PGLS, TPI1, TALDO1, QPRT, MDH1	169	38	13588	10.5793	0.0452709
GOTERM_CC_FAT	GO:0030125~clathrin vesicle coat	3	1.50754	0.00649635	CLTB, AP2S1, CLTC	142	11	12504	24.0154	0.0453301
GOTERM_BP_FAT	GO:0034614~cellular response to reactive oxygen species	4	2.01005	0.00132152	GPX3, PRDX2, SOD1, PRDX1	169	18	13588	17.8672	0.0484654
GOTERM_MF_FAT	GO:0048037~cofactor binding	11	5.52764	0.000979144	STEAP4, CRYL1, GOT1, ACADS, ALB, BLVRB, IDH1, CBR4, DBI, MDH1, NQO2	180	226	13288	3.59312	0.0487333
GOTERM_MF_FAT	GO:0005198~structural molecule activity	16	8.0402	0.00113308	CLTB, LMNB1, TUBB2A, LMNB2, VIM, LMNA, CLTC, VCL, ACTG1, NUP62, TUBB5, TUBB6, TUBA4A, TUBA1A, TUBA1B, TUBA1C	180	450	13288	2.62479	0.0493337
GOTERM_CC_FAT	GO:0012505~endomembrane system	14	7.03518	0.00741554	RAB2B, CLTB, LMNB1, LMNB2, AP2S1, LMNA, ACTN1, CLTC, RAC2, NUP62, AP2A1, DPM1, VAMP2, NUP43	142	535	12504	2.30428	0.0501624
GOTERM_CC_FAT	GO:0030665~clathrin coated vesicle membrane	4	2.01005	0.00763543	CLTB, AP2S1, VAMP2, CLTC	142	36	12504	9.78404	0.0502192
GOTERM_BP_FAT	GO:0007018~microtubule-based movement	7	3.51759	0.00157197	TUBB2A, TUBB5, TUBA4A, TUBB6, TUBA1A, TUBA1B, TUBA1C	169	101	13588	5.57244	0.0545278
GOTERM_BP_FAT	GO:0030029~actin filament-based process	9	4.52261	0.00155	CORO1C, ACTG1, PFN1, EZR, RAC2, CFL1, ACTN1, ARPC4, MYH10	169	176	13588	4.11148	0.0551615
GOTERM_MF_FAT	GO:0050662~coenzyme binding	9	4.52261	0.00145524	STEAP4, CRYL1, ACADS, BLVRB, IDH1, CBR4, DBI, MDH1, NQO2	180	160	13288	4.1525	0.0561296
GOTERM_BP_FAT	GO:0030031~cell projection assembly	6	3.01508	0.00172333	RAC2, PRDX6, CAPG, RDX, VCL, MYH10	169	70	13588	6.89163	0.0581765
GOTERM_BP_FAT	GO:0070271~protein complex biogenesis	10	5.02513	0.00205237	TUBB2A, GPX3, TUBB5, TUBA4A, TUBB6, ARPC4, TUBA1A, ANXA5, TUBA1B, TUBA1C	169	227	13588	3.54195	0.0672814
GOTERM_BP_FAT	GO:0006461~protein complex assembly	10	5.02513	0.00205237	TUBB2A, GPX3, TUBB5, TUBA4A, TUBB6, ARPC4, TUBA1A, ANXA5, TUBA1B, TUBA1C	169	227	13588	3.54195	0.0672814
GOTERM_MF_FAT	GO:0016209~antioxidant activity	5	2.51256	0.00199305	PRDX6, GPX3, PRDX2, SOD1, PRDX1	180	40	13288	9.22778	0.0687455
GOTERM_BP_FAT	GO:0007010~cytoskeleton organization	12	6.03015	0.00244149	CORO1C, ACTG1, PFN1, EZR, RAC2, CFL1, TUBB5, ACTN1, ARPC4, SOD1, TUBA1B, MYH10	169	326	13588	2.9596	0.0759776
GOTERM_CC_FAT	GO:0005637~nuclear inner membrane	3	1.50754	0.0120418	LMNB1, LMNB2, LMNA	142	15	12504	17.6113	0.07618
GOTERM_BP_FAT	GO:0034599~cellular response to oxidative stress	4	2.01005	0.00240523	GPX3, PRDX2, SOD1, PRDX1	169	22	13588	14.6186	0.0766045
GOTERM_CC_FAT	GO:0015630~microtubule cytoskeleton	12	6.03015	0.0128891	EZR, NME1, TUBB2A, TUBB5, CALM3, H2AFY, TUBA4A, TUBB6, TUBA1A, TUBA1B, TUBA1C, MYH10	142	450	12504	2.34817	0.0792958
GOTERM_CC_FAT	GO:0005792~microsome	7	3.51759	0.0146896	CYP2D10, RDH7, NME1, CYP2D26, UGT1A1, PLG, CYP2C50	142	176	12504	3.50224	0.087737
GOTERM_BP_FAT	GO:0006107~oxaloacetate metabolic process	3	1.50754	0.00306366	PCX, GOT1, MDH1	169	7	13588	34.4582	0.0923825
GOTERM_CC_FAT	GO:0042598~vesicular fraction	7	3.51759	0.017063	CYP2D10, RDH7, NME1, CYP2D26, UGT1A1, PLG, CYP2C50	142	182	12504	3.38678	0.0965932
GOTERM_CC_FAT	GO:0030659~cytoplasmic vesicle membrane	5	2.51256	0.0167708	CLTB, AP2S1, ACTN1, VAMP2, CLTC	142	87	12504	5.06071	0.0972627
GOTERM_BP_FAT	GO:0008064~regulation of actin polymerization or depolymerization	5	2.51256	0.00333556	ARPC1B, PFN1, CFL1, CAPG, RDX	169	50	13588	8.04024	0.0980569
GOTERM_BP_FAT	GO:0030832~regulation of actin filament length	5	2.51256	0.00358507	ARPC1B, PFN1, CFL1, CAPG, RDX	169	51	13588	7.88258	0.102844
GOTERM_CC_FAT	GO:0005743~mitochondrial inner membrane	9	4.52261	0.0189328	ACAA2, NDUFA5, PCX, GLUD1, NIPSNAP1, ACAT1, UGT1A1, MDH2, VDAC1	142	296	12504	2.67739	0.104287
GOTERM_CC_FAT	GO:0000792~heterochromatin	4	2.01005	0.0197099	MECP2, H2AFY, H2AFX, H3F3B	142	51	12504	6.90638	0.105985
GOTERM_BP_FAT	GO:0006098~pentose-phosphate shunt	3	1.50754	0.00405176	PGLS, TPI1, TALDO1	169	8	13588	30.1509	0.113144
GOTERM_CC_FAT	GO:0030662~coated vesicle membrane	4	2.01005	0.0218152	CLTB, AP2S1, VAMP2, CLTC	142	53	12504	6.64576	0.114242
GOTERM_CC_FAT	GO:0044433~cytoplasmic vesicle part	5	2.51256	0.0224007	CLTB, AP2S1, ACTN1, VAMP2, CLTC	142	95	12504	4.63454	0.114706
GOTERM_CC_FAT	GO:0001739~sex chromatin	3	1.50754	0.0230464	H2AFY, H2AFX, H3F3B	142	21	12504	12.5795	0.115438
GOTERM_CC_FAT	GO:0012506~vesicle membrane	5	2.51256	0.0239675	CLTB, AP2S1, ACTN1, VAMP2, CLTC	142	97	12504	4.53899	0.117424
GOTERM_CC_FAT	GO:0000803~sex chromosome	3	1.50754	0.0251663	H2AFY, H2AFX, H3F3B	142	22	12504	12.0077	0.12059
GOTERM_BP_FAT	GO:0009116~nucleoside metabolic process	5	2.51256	0.00502398	NME2, PNP2, NME1, MTAP, ADA	169	56	13588	7.17878	0.135715
GOTERM_CC_FAT	GO:0005635~nuclear envelope	6	3.01508	0.029499	RAC2, NUP62, LMNB1, LMNB2, LMNA, NUP43	142	153	12504	3.45319	0.137466
GOTERM_CC_FAT	GO:0030131~clathrin adaptor complex	3	1.50754	0.0319755	AP1B1, AP2A1, AP2S1	142	25	12504	10.5668	0.145544
GOTERM_CC_FAT	GO:0030119~AP-type membrane coat adaptor complex	3	1.50754	0.0319755	AP1B1, AP2A1, AP2S1	142	25	12504	10.5668	0.145544
GOTERM_CC_FAT	GO:0044429~mitochondrial part	12	6.03015	0.034763	ACAA2, NDUFA5, PCX, ACADS, GLUD1, NIPSNAP1, CYCS, CBR4, ACAT1, UGT1A1, MDH2, VDAC1	142	524	12504	2.01656	0.154553
GOTERM_BP_FAT	GO:0045333~cellular respiration	5	2.51256	0.00605028	NDUFA5, MECP2, IDH1, MDH2, MDH1	169	59	13588	6.81376	0.158148
GOTERM_CC_FAT	GO:0005759~mitochondrial matrix	6	3.01508	0.0372354	PCX, ACADS, GLUD1, CYCS, CBR4, MDH2	142	163	12504	3.24134	0.161882
GOTERM_CC_FAT	GO:0031980~mitochondrial lumen	6	3.01508	0.0372354	PCX, ACADS, GLUD1, CYCS, CBR4, MDH2	142	163	12504	3.24134	0.161882
GOTERM_BP_FAT	GO:0032956~regulation of actin cytoskeleton organization	5	2.51256	0.00642111	ARPC1B, PFN1, CFL1, CAPG, RDX	169	60	13588	6.7002	0.163963
GOTERM_CC_FAT	GO:0030120~vesicle coat	3	1.50754	0.0394188	CLTB, AP2S1, CLTC	142	28	12504	9.43461	0.167757
GOTERM_BP_FAT	GO:0032970~regulation of actin filament-based process	5	2.51256	0.00680673	ARPC1B, PFN1, CFL1, CAPG, RDX	169	61	13588	6.59036	0.169852
GOTERM_BP_FAT	GO:0015980~energy derivation by oxidation of organic compounds	6	3.01508	0.00733902	NDUFA5, GOT1, MECP2, IDH1, MDH2, MDH1	169	98	13588	4.92259	0.178728
GOTERM_MF_FAT	GO:0004601~peroxidase activity	4	2.01005	0.00614758	PRDX6, GPX3, PRDX2, PRDX1	180	28	13288	10.546	0.181378
GOTERM_MF_FAT	GO:0016684~oxidoreductase activity, acting on peroxide as acceptor	4	2.01005	0.00614758	PRDX6, GPX3, PRDX2, PRDX1	180	28	13288	10.546	0.181378
GOTERM_CC_FAT	GO:0001740~Barr body	2	1.00503	0.0443536	H2AFY, H3F3B	142	4	12504	44.0282	0.183977
GOTERM_MF_FAT	GO:0008289~lipid binding	12	6.03015	0.00709223	NPC2, RBP1, ACADS, ALB, ANXA1, PEBP1, VAMP2, ANXA5, SNX12, DBI, FABP5, C8G	180	345	13288	2.56773	0.190829
GOTERM_BP_FAT	GO:0006575~cellular amino acid derivative metabolic process	7	3.51759	0.00812666	AHCY, GPX3, MECP2, IDH1, SPR, SOD1, FABP5	169	141	13588	3.99161	0.192655
GOTERM_CC_FAT	GO:0046930~pore complex	4	2.01005	0.049305	NUP62, NUP43, VDAC1, C8G	142	73	12504	4.825	0.199463
GOTERM_CC_FAT	GO:0005874~microtubule	7	3.51759	0.0544074	TUBB2A, TUBB5, TUBA4A, TUBB6, TUBA1A, TUBA1B, TUBA1C	142	240	12504	2.56831	0.211414
GOTERM_BP_FAT	GO:0070301~cellular response to hydrogen peroxide	3	1.50754	0.00924541	GPX3, PRDX2, PRDX1	169	12	13588	20.1006	0.212657
GOTERM_BP_FAT	GO:0042744~hydrogen peroxide catabolic process	3	1.50754	0.00924541	GPX3, PRDX2, PRDX1	169	12	13588	20.1006	0.212657
GOTERM_CC_FAT	GO:0005938~cell cortex	5	2.51256	0.0541456	ACTB, EZR, CFL1, ACTN1, MYH10	142	126	12504	3.4943	0.213812
GOTERM_CC_FAT	GO:0031966~mitochondrial membrane	9	4.52261	0.056683	ACAA2, NDUFA5, PCX, GLUD1, NIPSNAP1, ACAT1, UGT1A1, MDH2, VDAC1	142	368	12504	2.15355	0.216099
GOTERM_CC_FAT	GO:0005720~nuclear heterochromatin	3	1.50754	0.0589795	H2AFY, H2AFX, H3F3B	142	35	12504	7.54769	0.220688
GOTERM_MF_FAT	GO:0005507~copper ion binding	5	2.51256	0.0091488	STEAP4, AHCY, ATOX1, ALB, SOD1	180	61	13288	6.051	0.223063
GOTERM_CC_FAT	GO:0000805~X chromosome	2	1.00503	0.0657922	H2AFY, H3F3B	142	6	12504	29.3521	0.240044
GOTERM_CC_FAT	GO:0005885~Arp2/3 protein complex	2	1.00503	0.0657922	ARPC1B, ARPC4	142	6	12504	29.3521	0.240044
GOTERM_CC_FAT	GO:0043034~costamere	2	1.00503	0.0657922	ACTG1, VCL	142	6	12504	29.3521	0.240044
GOTERM_BP_FAT	GO:0006805~xenobiotic metabolic process	3	1.50754	0.0108383	AKR1C12, UGT1A1, AKR1C13	169	13	13588	18.5544	0.240738
GOTERM_CC_FAT	GO:0031965~nuclear membrane	3	1.50754	0.0681936	LMNB1, LMNB2, LMNA	142	38	12504	6.95182	0.244371
GOTERM_BP_FAT	GO:0008104~protein localization	18	9.04523	0.0119257	RAB2B, YWHAZ, CLTB, AP1B1, AP2S1, MECP2, RDX, ARF5, CLTC, YWHAE, PFN1, YWHAG, NUP62, ARF2, AP2A1, RAB35, SNX12, NUP43	169	753	13588	1.92197	0.257544
GOTERM_BP_FAT	GO:0033043~regulation of organelle organization	7	3.51759	0.0122238	UBE2N, ARPC1B, PFN1, CFL1, CAPG, MECP2, RDX	169	154	13588	3.65465	0.259126
GOTERM_CC_FAT	GO:0030130~clathrin coat of trans-Golgi network vesicle	2	1.00503	0.0763318	CLTB, CLTC	142	7	12504	25.159	0.25936
GOTERM_CC_FAT	GO:0005626~insoluble fraction	11	5.52764	0.075226	CYP2D10, RDH7, RAC2, NME1, DPM1, LMNA, CYP2D26, VAMP2, UGT1A1, PLG, CYP2C50	142	528	12504	1.83451	0.259485
GOTERM_BP_FAT	GO:0006739~NADP metabolic process	3	1.50754	0.0125428	PGLS, TPI1, TALDO1	169	14	13588	17.2291	0.261028
GOTERM_CC_FAT	GO:0005740~mitochondrial envelope	9	4.52261	0.0749259	ACAA2, NDUFA5, PCX, GLUD1, NIPSNAP1, ACAT1, UGT1A1, MDH2, VDAC1	142	391	12504	2.02687	0.262131
GOTERM_BP_FAT	GO:0016192~vesicle-mediated transport	13	6.53266	0.0130622	RAB2B, CLTB, AP1B1, AP2S1, ARF5, CLTC, CORO1C, AP2A1, NME1, ARF2, VAMP2, EHD1, MYH10	169	466	13588	2.24298	0.266379
GOTERM_CC_FAT	GO:0016363~nuclear matrix	3	1.50754	0.0811534	CFL2, CFL1, LMNA	142	42	12504	6.28974	0.270289
GOTERM_CC_FAT	GO:0030863~cortical cytoskeleton	3	1.50754	0.0845041	ACTB, CFL1, ACTN1	142	43	12504	6.14347	0.276553
GOTERM_CC_FAT	GO:0012510~trans-Golgi network transport vesicle membrane	2	1.00503	0.097058	CLTB, CLTC	142	9	12504	19.5681	0.308414
GOTERM_BP_FAT	GO:0006325~chromatin organization	10	5.02513	0.0164771	UBE2N, H1F0, HIST1H1C, H2AFV, H2AFZ, MECP2, H2AFY, H2AFX, H3F3B, H2AFJ	169	315	13588	2.55246	0.310979
GOTERM_BP_FAT	GO:0009064~glutamine family amino acid metabolic process	4	2.01005	0.015956	GOT1, MECP2, ASRGL1, CPS1	169	43	13588	7.47929	0.311079
GOTERM_BP_FAT	GO:0009410~response to xenobiotic stimulus	3	1.50754	0.0162748	AKR1C12, UGT1A1, AKR1C13	169	16	13588	15.0754	0.311957
GOTERM_BP_FAT	GO:0030833~regulation of actin filament polymerization	4	2.01005	0.0180218	ARPC1B, PFN1, CAPG, RDX	169	45	13588	7.14688	0.330517
GOTERM_BP_FAT	GO:0016044~membrane organization	9	4.52261	0.0198715	CORO1C, AP1B1, NME1, AP2A1, LMNA, VAMP2, SOD1, EHD1, MYH10	169	272	13588	2.66037	0.353337
GOTERM_MF_FAT	GO:0009055~electron carrier activity	8	4.0201	0.0196045	CYP2D10, STEAP4, ACADS, CYCS, CYP2D26, DHDH, CYP2C50, NQO2	180	202	13288	2.92365	0.396422
GOTERM_MF_FAT	GO:0004033~aldo-keto reductase activity	3	1.50754	0.0214906	AKR1B3, AKR1C12, AKR1C13	180	17	13288	13.0275	0.403724
GOTERM_MF_FAT	GO:0000166~nucleotide binding	41	20.603	0.0233115	STEAP4, TUBB2A, GLUD1, ARF5, CMPK2, ACTG1, CRYL1, RAC2, TUBB5, TUBB6, IDH1, TUBA1A, EHD1, TUBA1B, TUBA1C, EHD4, ACTB, RAB2B, PDXK, ACADS, MECP2, ELAVL1, CBR4, CPS1, VDAC1, UBE2N, DDX39, PCX, NME2, HSPA12B, NME1, ARF2, UBE2K, RAB35, PEBP1, RAP1A, TUBA4A, TGTP1, PGK1, MYH10, MDH1	180	2183	13288	1.38649	0.40921
GOTERM_BP_FAT	GO:0044087~regulation of cellular component biogenesis	5	2.51256	0.0244472	ARPC1B, PFN1, CAPG, MECP2, RDX	169	89	13588	4.51699	0.410977
GOTERM_BP_FAT	GO:0006221~pyrimidine nucleotide biosynthetic process	3	1.50754	0.0249516	NME2, NME1, CMPK2	169	20	13588	12.0604	0.412667
GOTERM_MF_FAT	GO:0030060~L-malate dehydrogenase activity	2	1.00503	0.0267611	MDH2, MDH1	180	2	13288	73.8222	0.434271
GOTERM_BP_FAT	GO:0009611~response to wounding	10	5.02513	0.0285995	SERPINA3N, SERPINC1, PF4, PRDX2, CTSB, SOD1, ANXA5, PLG, MYH10, C8G	169	347	13588	2.31707	0.452276
GOTERM_BP_FAT	GO:0043066~negative regulation of apoptosis	8	4.0201	0.0291224	NME2, NUP62, ALB, MECP2, DPM1, PRDX2, SOD1, ADA	169	239	13588	2.69129	0.453453
GOTERM_BP_FAT	GO:0051493~regulation of cytoskeleton organization	5	2.51256	0.0343218	ARPC1B, PFN1, CFL1, CAPG, RDX	169	99	13588	4.06073	0.463332
GOTERM_BP_FAT	GO:0044271~nitrogen compound biosynthetic process	9	4.52261	0.0341462	NME2, GOT1, NME1, SPR, QPRT, CPS1, DDAH1, ADA, CMPK2	169	302	13588	2.3961	0.465901
GOTERM_BP_FAT	GO:0046356~acetyl-CoA catabolic process	3	1.50754	0.0351011	IDH1, MDH2, MDH1	169	24	13588	10.0503	0.466716
GOTERM_BP_FAT	GO:0030834~regulation of actin filament depolymerization	3	1.50754	0.0351011	CFL1, CAPG, RDX	169	24	13588	10.0503	0.466716
GOTERM_BP_FAT	GO:0006749~glutathione metabolic process	3	1.50754	0.0351011	GPX3, IDH1, SOD1	169	24	13588	10.0503	0.466716
GOTERM_BP_FAT	GO:0060548~negative regulation of cell death	8	4.0201	0.0329366	NME2, NUP62, ALB, MECP2, DPM1, PRDX2, SOD1, ADA	169	245	13588	2.62538	0.466925
GOTERM_BP_FAT	GO:0032271~regulation of protein polymerization	4	2.01005	0.0333991	ARPC1B, PFN1, CAPG, RDX	169	57	13588	5.64227	0.467179
GOTERM_BP_FAT	GO:0008283~cell proliferation	8	4.0201	0.0338728	PRPF19, PRDX2, SFN, PRDX1, PARK7, PURA, HDGFRP3, MYH10	169	247	13588	2.60413	0.467542
GOTERM_BP_FAT	GO:0006099~tricarboxylic acid cycle	3	1.50754	0.0324347	IDH1, MDH2, MDH1	169	23	13588	10.4873	0.470885
GOTERM_BP_FAT	GO:0045184~establishment of protein localization	15	7.53769	0.0329076	RAB2B, YWHAZ, CLTB, AP1B1, AP2S1, ARF5, CLTC, YWHAE, YWHAG, NUP62, AP2A1, ARF2, RAB35, SNX12, NUP43	169	656	13588	1.83847	0.471197
GOTERM_BP_FAT	GO:0015031~protein transport	15	7.53769	0.0311347	RAB2B, YWHAZ, CLTB, AP1B1, AP2S1, ARF5, CLTC, YWHAE, YWHAG, NUP62, AP2A1, ARF2, RAB35, SNX12, NUP43	169	651	13588	1.85259	0.471218
GOTERM_BP_FAT	GO:0043069~negative regulation of programmed cell death	8	4.0201	0.0320521	NME2, NUP62, ALB, MECP2, DPM1, PRDX2, SOD1, ADA	169	244	13588	2.63614	0.471533
GOTERM_BP_FAT	GO:0007015~actin filament organization	4	2.01005	0.0319229	EZR, CFL1, ACTN1, ARPC4	169	56	13588	5.74303	0.474937
GOTERM_BP_FAT	GO:0030837~negative regulation of actin filament polymerization	3	1.50754	0.0378494	PFN1, CAPG, RDX	169	25	13588	9.64828	0.488497
GOTERM_BP_FAT	GO:0046907~intracellular transport	11	5.52764	0.0416364	YWHAG, YWHAZ, NPC2, CLTB, AP1B1, AP2A1, AP2S1, CLTC, EHD1, YWHAE, MYH10	169	431	13588	2.05203	0.513687
GOTERM_BP_FAT	GO:0010639~negative regulation of organelle organization	4	2.01005	0.0413023	PFN1, CAPG, MECP2, RDX	169	62	13588	5.18725	0.515104
GOTERM_BP_FAT	GO:0032272~negative regulation of protein polymerization	3	1.50754	0.0435819	PFN1, CAPG, RDX	169	27	13588	8.9336	0.525858
GOTERM_BP_FAT	GO:0009060~aerobic respiration	3	1.50754	0.0435819	IDH1, MDH2, MDH1	169	27	13588	8.9336	0.525858
GOTERM_BP_FAT	GO:0031333~negative regulation of protein complex assembly	3	1.50754	0.0435819	PFN1, CAPG, RDX	169	27	13588	8.9336	0.525858
GOTERM_BP_FAT	GO:0006220~pyrimidine nucleotide metabolic process	3	1.50754	0.0435819	NME2, NME1, CMPK2	169	27	13588	8.9336	0.525858
GOTERM_BP_FAT	GO:0030030~cell projection organization	9	4.52261	0.0447494	RAC2, PRDX6, CFL1, CAPG, MECP2, RDX, SOD1, VCL, MYH10	169	319	13588	2.26841	0.531198
GOTERM_BP_FAT	GO:0043254~regulation of protein complex assembly	4	2.01005	0.0464559	ARPC1B, PFN1, CAPG, RDX	169	65	13588	4.94784	0.540632
GOTERM_BP_FAT	GO:0007017~microtubule-based process	7	3.51759	0.0471121	TUBB2A, TUBB5, TUBA4A, TUBB6, TUBA1A, TUBA1B, TUBA1C	169	211	13588	2.66738	0.541587
GOTERM_BP_FAT	GO:0009109~coenzyme catabolic process	3	1.50754	0.0496138	IDH1, MDH2, MDH1	169	29	13588	8.31749	0.548306
GOTERM_BP_FAT	GO:0042594~response to starvation	3	1.50754	0.0496138	ACADS, ALB, UGT1A1	169	29	13588	8.31749	0.548306
GOTERM_BP_FAT	GO:0042060~wound healing	5	2.51256	0.0501687	SERPINC1, PF4, ANXA5, PLG, MYH10	169	112	13588	3.58939	0.548391
GOTERM_BP_FAT	GO:0021591~ventricular system development	2	1.00503	0.048551	MECP2, MYH10	169	4	13588	40.2012	0.548492
GOTERM_BP_FAT	GO:0032535~regulation of cellular component size	6	3.01508	0.0496111	ARPC1B, PFN1, CFL1, CAPG, RDX, SFN	169	161	13588	2.99636	0.552347
GOTERM_BP_FAT	GO:0006766~vitamin metabolic process	4	2.01005	0.053796	CBR1, PDXK, RBP1, QPRT	169	69	13588	4.66101	0.570291
GOTERM_BP_FAT	GO:0006084~acetyl-CoA metabolic process	3	1.50754	0.0559269	IDH1, MDH2, MDH1	169	31	13588	7.78087	0.573025
GOTERM_BP_FAT	GO:0007596~blood coagulation	4	2.01005	0.0557131	SERPINC1, PF4, ANXA5, PLG	169	70	13588	4.59442	0.57548
GOTERM_BP_FAT	GO:0050817~coagulation	4	2.01005	0.0557131	SERPINC1, PF4, ANXA5, PLG	169	70	13588	4.59442	0.57548
GOTERM_BP_FAT	GO:0006886~intracellular protein transport	8	4.0201	0.0556803	YWHAG, YWHAZ, CLTB, AP1B1, AP2A1, AP2S1, CLTC, YWHAE	169	276	13588	2.3305	0.579195
GOTERM_BP_FAT	GO:0007599~hemostasis	4	2.01005	0.0576625	SERPINC1, PF4, ANXA5, PLG	169	71	13588	4.52971	0.580627
GOTERM_BP_FAT	GO:0051187~cofactor catabolic process	3	1.50754	0.0591835	IDH1, MDH2, MDH1	169	32	13588	7.53772	0.586597
GOTERM_BP_FAT	GO:0051101~regulation of DNA binding	4	2.01005	0.0637016	UBE2N, HMGB2, CALM3, PRDX2	169	74	13588	4.34607	0.606858
GOTERM_BP_FAT	GO:0033554~cellular response to stress	10	5.02513	0.0636219	PRPF19, UBE2N, MPG, HMGB2, ALB, GPX3, PRDX2, H2AFX, SOD1, PRDX1	169	404	13588	1.99016	0.610148
GOTERM_BP_FAT	GO:0051276~chromosome organization	10	5.02513	0.0636219	UBE2N, H1F0, HIST1H1C, H2AFV, H2AFZ, MECP2, H2AFY, H2AFX, H3F3B, H2AFJ	169	404	13588	1.99016	0.610148
GOTERM_MF_FAT	GO:0004197~cysteine-type endopeptidase activity	4	2.01005	0.0530422	CTSZ, CTSC, CTSB, CTSH	180	63	13288	4.68713	0.621991
GOTERM_MF_FAT	GO:0005200~structural constituent of cytoskeleton	3	1.50754	0.0577805	ACTG1, TUBB5, TUBA1B	180	29	13288	7.63678	0.636432
GOTERM_MF_FAT	GO:0016744~transferase activity, transferring aldehyde or ketonic groups	2	1.00503	0.05281	TALDO1, TKT	180	4	13288	36.9111	0.639201
GOTERM_MF_FAT	GO:0017076~purine nucleotide binding	34	17.0854	0.060993	STEAP4, TUBB2A, GLUD1, ARF5, CMPK2, ACTG1, RAC2, TUBB5, TUBB6, TUBA1A, EHD1, TUBA1B, TUBA1C, EHD4, ACTB, RAB2B, PDXK, ACADS, CPS1, UBE2N, DDX39, PCX, NME2, HSPA12B, NME1, ARF2, UBE2K, RAB35, PEBP1, TUBA4A, RAP1A, TGTP1, PGK1, MYH10	180	1871	13288	1.3415	0.639845
GOTERM_MF_FAT	GO:0016776~phosphotransferase activity, phosphate group as acceptor	3	1.50754	0.0508271	NME2, NME1, CMPK2	180	27	13288	8.20247	0.644628
GOTERM_MF_FAT	GO:0033293~monocarboxylic acid binding	3	1.50754	0.0508271	PCX, ACADS, DBI	180	27	13288	8.20247	0.644628
GOTERM_BP_FAT	GO:0006108~malate metabolic process	2	1.00503	0.0719404	MDH2, MDH1	169	6	13588	26.8008	0.649448
GOTERM_BP_FAT	GO:0046165~alcohol biosynthetic process	3	1.50754	0.0763842	PCX, TPI1, GOT1	169	37	13588	6.51911	0.668617
GOTERM_BP_FAT	GO:0034613~cellular protein localization	8	4.0201	0.078014	YWHAG, YWHAZ, CLTB, AP1B1, AP2A1, AP2S1, CLTC, YWHAE	169	299	13588	2.15123	0.673019
GOTERM_BP_FAT	GO:0070727~cellular macromolecule localization	8	4.0201	0.0801724	YWHAG, YWHAZ, CLTB, AP1B1, AP2A1, AP2S1, CLTC, YWHAE	169	301	13588	2.13694	0.676247
GOTERM_BP_FAT	GO:0006518~peptide metabolic process	3	1.50754	0.0799941	GPX3, IDH1, SOD1	169	38	13588	6.34756	0.67896
GOTERM_BP_FAT	GO:0009119~ribonucleoside metabolic process	3	1.50754	0.0836561	NME2, NME1, ADA	169	39	13588	6.1848	0.685423
GOTERM_BP_FAT	GO:0019430~removal of superoxide radicals	2	1.00503	0.0834199	SOD1, PRDX1	169	7	13588	22.9721	0.687828
GOTERM_MF_FAT	GO:0032555~purine ribonucleotide binding	32	16.0804	0.0857064	TUBB2A, GLUD1, ARF5, CMPK2, ACTG1, RAC2, TUBB5, TUBB6, TUBA1A, EHD1, TUBA1B, TUBA1C, EHD4, ACTB, RAB2B, PDXK, CPS1, UBE2N, DDX39, PCX, NME2, HSPA12B, UBE2K, ARF2, NME1, RAB35, PEBP1, TUBA4A, RAP1A, TGTP1, PGK1, MYH10	180	1796	13288	1.31532	0.707802
GOTERM_MF_FAT	GO:0032553~ribonucleotide binding	32	16.0804	0.0857064	TUBB2A, GLUD1, ARF5, CMPK2, ACTG1, RAC2, TUBB5, TUBB6, TUBA1A, EHD1, TUBA1B, TUBA1C, EHD4, ACTB, RAB2B, PDXK, CPS1, UBE2N, DDX39, PCX, NME2, HSPA12B, UBE2K, ARF2, NME1, RAB35, PEBP1, TUBA4A, RAP1A, TGTP1, PGK1, MYH10	180	1796	13288	1.31532	0.707802
GOTERM_MF_FAT	GO:0070330~aromatase activity	3	1.50754	0.0764653	CYP2D10, CYP2D26, CYP2C50	180	34	13288	6.51373	0.70908
GOTERM_MF_FAT	GO:0019899~enzyme binding	7	3.51759	0.0901357	PFN1, YWHAG, UBE2K, CSTB, RAP1A, SOD1, COTL1	180	229	13288	2.25657	0.713199
GOTERM_MF_FAT	GO:0019842~vitamin binding	5	2.51256	0.0807887	PCX, GOT1, RBP1, ALB, C8G	180	121	13288	3.05051	0.71437
GOTERM_MF_FAT	GO:0019205~nucleobase, nucleoside, nucleotide kinase activity	3	1.50754	0.0844055	NME2, NME1, CMPK2	180	36	13288	6.15185	0.716129
GOTERM_BP_FAT	GO:0043388~positive regulation of DNA binding	3	1.50754	0.0949369	UBE2N, HMGB2, CALM3	169	42	13588	5.74303	0.726328
GOTERM_BP_FAT	GO:0007616~long-term memory	2	1.00503	0.0947582	GLUD1, MECP2	169	8	13588	20.1006	0.728952
GOTERM_BP_FAT	GO:0050878~regulation of body fluid levels	4	2.01005	0.0979236	SERPINC1, PF4, ANXA5, PLG	169	89	13588	3.61359	0.734561
GOTERM_BP_FAT	GO:0043244~regulation of protein complex disassembly	3	1.50754	0.0987897	CFL1, CAPG, RDX	169	43	13588	5.60947	0.734582
GOTERM_BP_FAT	GO:0006302~double-strand break repair	3	1.50754	0.0987897	UBE2N, H2AFX, SOD1	169	43	13588	5.60947	0.734582
GOTERM_BP_FAT	GO:0019751~polyol metabolic process	3	1.50754	0.0987897	IMPA1, GOT1, MECP2	169	43	13588	5.60947	0.734582

## Sheet: HC_profiling+secretome_RNAup
Category	Term	Count	%	PValue	Genes	List Total	Pop Hits	Pop Total	Fold Enrichment	Benjamini
GOTERM_BP_FAT	GO:0043632~modification-dependent macromolecule catabolic process	21	11.7318	2.8222e-07	ANAPC1, PAN2, USP3, ANAPC5, ANAPC13, CDC23, UBR3, GM15800, MYCBP2, PJA2, ZYG11B, RNF125, PJA1, KDM2A, WWP2, KLHL9, UBR5, RNF128, USP36, USP25, FBXO9	142	508	13588	3.95569	0.000304751
GOTERM_BP_FAT	GO:0019941~modification-dependent protein catabolic process	21	11.7318	2.8222e-07	ANAPC1, PAN2, USP3, ANAPC5, ANAPC13, CDC23, UBR3, GM15800, MYCBP2, PJA2, ZYG11B, RNF125, PJA1, KDM2A, WWP2, KLHL9, UBR5, RNF128, USP36, USP25, FBXO9	142	508	13588	3.95569	0.000304751
GOTERM_BP_FAT	GO:0051603~proteolysis involved in cellular protein catabolic process	21	11.7318	6.2184e-07	ANAPC1, PAN2, USP3, ANAPC5, ANAPC13, CDC23, UBR3, GM15800, MYCBP2, PJA2, ZYG11B, RNF125, PJA1, KDM2A, WWP2, KLHL9, UBR5, RNF128, USP36, USP25, FBXO9	142	534	13588	3.7631	0.000335737
GOTERM_MF_FAT	GO:0008134~transcription factor binding	15	8.37989	6.35791e-07	BCL10, IRF2BP1, KAT5, CALCOCO1, DCAF6, TRP53BP1, AES, SQSTM1, BRD7, TFB2M, RAD54L2, NCOR1, NR1H4, NCOR2, TOB1	128	288	13288	5.4069	0.000186905
GOTERM_BP_FAT	GO:0044257~cellular protein catabolic process	21	11.7318	6.78959e-07	ANAPC1, PAN2, USP3, ANAPC5, ANAPC13, CDC23, UBR3, GM15800, MYCBP2, PJA2, ZYG11B, RNF125, PJA1, KDM2A, WWP2, KLHL9, UBR5, RNF128, USP36, USP25, FBXO9	142	537	13588	3.74207	0.000244396
GOTERM_BP_FAT	GO:0030163~protein catabolic process	21	11.7318	1.16715e-06	ANAPC1, PAN2, USP3, ANAPC5, ANAPC13, CDC23, UBR3, GM15800, MYCBP2, PJA2, ZYG11B, RNF125, PJA1, KDM2A, WWP2, KLHL9, UBR5, RNF128, USP36, USP25, FBXO9	142	556	13588	3.6142	0.000315081
GOTERM_MF_FAT	GO:0003712~transcription cofactor activity	12	6.70391	1.18294e-06	BCL10, DCAF6, AES, SQSTM1, TFB2M, RAD54L2, IRF2BP1, KAT5, NCOR1, NCOR2, CALCOCO1, TOB1	128	180	13288	6.92083	0.000173876
GOTERM_BP_FAT	GO:0044265~cellular macromolecule catabolic process	21	11.7318	4.67488e-06	ANAPC1, PAN2, USP3, ANAPC5, ANAPC13, CDC23, UBR3, GM15800, MYCBP2, PJA2, ZYG11B, RNF125, PJA1, KDM2A, WWP2, KLHL9, UBR5, RNF128, USP36, USP25, FBXO9	142	609	13588	3.29966	0.00100927
GOTERM_BP_FAT	GO:0009057~macromolecule catabolic process	21	11.7318	1.34021e-05	ANAPC1, PAN2, USP3, ANAPC5, ANAPC13, CDC23, UBR3, GM15800, MYCBP2, PJA2, ZYG11B, RNF125, PJA1, KDM2A, WWP2, KLHL9, UBR5, RNF128, USP36, USP25, FBXO9	142	654	13588	3.07262	0.00240948
GOTERM_MF_FAT	GO:0008270~zinc ion binding	37	20.6704	0.000241292	USP3, ZMYND8, MYCBP2, CXXC1, RNF125, ECE1, SQSTM1, RNF128, RNFT1, ZFP523, CYHR1, BAZ2A, NR1H4, RNF13, EGR1, ZDHHC4, CGRRF1, UBR3, VPS41, ARHGAP29, MMP14, KAT5, TAX1BP1, CYP4A10, PJA2, PJA1, PHF3, ZFP655, KDM2A, ZFP771, UBR5, WHSC1L1, SLU7, NR5A2, PRKD3, ZFP825, ADAR	128	2105	13288	1.82473	0.023372
GOTERM_BP_FAT	GO:0006508~proteolysis	24	13.4078	0.000392518	ANAPC1, PAN2, ANAPC5, USP3, ANAPC13, CDC23, UBR3, GM15800, MMP14, MYCBP2, PJA2, ZYG11B, RNF125, PJA1, ECE1, KDM2A, WWP2, KLHL9, UBR5, RNF128, DPP8, USP36, USP25, FBXO9	142	1034	13588	2.22105	0.0587739
GOTERM_MF_FAT	GO:0046914~transition metal ion binding	42	23.4637	0.000476127	CYB5R4, SC5D, USP3, ZMYND8, MYCBP2, CXXC1, RNF125, ECE1, SQSTM1, RNF128, RNFT1, ZFP523, PDE8A, CYHR1, BAZ2A, NR1H4, RNF13, EGR1, ZDHHC4, CGRRF1, IREB2, UBR3, VPS41, ARHGAP29, MMP14, KAT5, TAX1BP1, CYP4A10, PJA2, PJA1, PHF3, ZFP655, KDM2A, ZFP771, UBR5, WHSC1L1, SLU7, NR5A2, CYP4A14, PRKD3, ZFP825, ADAR	128	2608	13288	1.67183	0.0343981
GOTERM_BP_FAT	GO:0016568~chromatin modification	10	5.58659	0.00079246	KDM2A, WHSC1L1, MORF4L2, CHD1, TLK1, SETD2, KAT5, NCOR1, BAZ2A, SUDS3	142	236	13588	4.05467	0.101496
GOTERM_BP_FAT	GO:0022402~cell cycle process	13	7.26257	0.000804091	ANAPC1, MAD1L1, SPIN1, CGRRF1, ANAPC5, ANAPC13, CDC23, KLHDC3, NIPBL, ZFP655, ZWINT, ERN1, DST	142	393	13588	3.16532	0.0920171
GOTERM_CC_FAT	GO:0044427~chromosomal part	10	5.58659	0.00106709	MAD1L1, TRP53BP1, NDEL1, ZWINT, CHD1, KAT5, BAZ2A, CALCOCO1, SUDS3, KLHDC3	102	318	12504	3.85498	0.175721
GOTERM_BP_FAT	GO:0006350~transcription	33	18.4358	0.00107417	MORF4L2, MED24, CALCOCO1, MYCBP2, CXXC1, TRP53BP1, AES, MIER1, ZFP523, TFB2M, GTF3C2, GTF3C1, BAZ2A, NR1H4, SREBF1, EGR1, AFF4, IRF2BP1, KAT5, CYP4A10, POLRMT, PAPOLA, PHF3, KDM2A, ZFP771, WHSC1L1, ERN1, NR5A2, NCOR1, ZFP825, NCOR2, SUDS3, ADAR	142	1772	13588	1.78204	0.10959
GOTERM_BP_FAT	GO:0016125~sterol metabolic process	6	3.35196	0.00121621	SREBF1, SC5D, HMGCR, INSIG1, APOC1, SCAP	142	77	13588	7.45637	0.11262
GOTERM_BP_FAT	GO:0008202~steroid metabolic process	8	4.46927	0.001443	SREBF1, SC5D, HMGCR, INSIG1, APOC1, NR5A2, NR1H4, SCAP	142	161	13588	4.75479	0.121873
GOTERM_CC_FAT	GO:0031981~nuclear lumen	17	9.49721	0.00182548	RBM34, RRP1, NOL8, MED24, KAT5, CXXC1, ATXN1, CYP4A10, NOM1, ZFP655, KDM2A, SLU7, USP36, BAZ2A, SUDS3, NCOR2, ADAR	102	883	12504	2.36014	0.152409
GOTERM_CC_FAT	GO:0005694~chromosome	10	5.58659	0.00346059	MAD1L1, TRP53BP1, NDEL1, ZWINT, CHD1, KAT5, BAZ2A, CALCOCO1, SUDS3, KLHDC3	102	378	12504	3.24308	0.188727
GOTERM_CC_FAT	GO:0005730~nucleolus	9	5.02793	0.00358149	RBM34, ZFP655, NOM1, RRP1, NOL8, USP36, KAT5, BAZ2A, ADAR	102	310	12504	3.55901	0.149859
GOTERM_BP_FAT	GO:0042304~regulation of fatty acid biosynthetic process	3	1.67598	0.00366956	SREBF1, INSIG1, SCAP	142	9	13588	31.8967	0.263184
GOTERM_MF_FAT	GO:0043167~ion binding	53	29.6089	0.00404387	CYB5R4, SC5D, MAP3K7, PDE8A, CYHR1, EGR1, ZDHHC4, CGRRF1, UBR3, VPS41, CDHR5, COLEC12, ARHGAP29, MMP14, PJA2, PJA1, PITPNM2, ZFP655, KDM2A, UBR5, ERN1, SLU7, DST, PRKD3, ZFP825, SLC38A4, CLCN3, USP3, SLC38A10, ZMYND8, CXXC1, MYCBP2, RNF125, ECE1, SQSTM1, RNF128, RNFT1, ZFP523, BAZ2A, NR1H4, RNF13, TAOK2, IREB2, KAT5, TAX1BP1, CYP4A10, PHF3, ZFP771, WHSC1L1, CYP4A14, NR5A2, LRP5, ADAR	128	3934	13288	1.39859	0.212003
GOTERM_MF_FAT	GO:0046872~metal ion binding	52	29.0503	0.00432794	CYB5R4, SC5D, MAP3K7, PDE8A, CYHR1, EGR1, ZDHHC4, CGRRF1, UBR3, VPS41, CDHR5, COLEC12, ARHGAP29, MMP14, PJA2, PJA1, PITPNM2, ZFP655, KDM2A, UBR5, ERN1, SLU7, DST, PRKD3, ZFP825, SLC38A4, USP3, SLC38A10, ZMYND8, CXXC1, MYCBP2, RNF125, ECE1, SQSTM1, RNF128, RNFT1, ZFP523, BAZ2A, NR1H4, RNF13, TAOK2, IREB2, KAT5, TAX1BP1, CYP4A10, PHF3, ZFP771, WHSC1L1, CYP4A14, NR5A2, LRP5, ADAR	128	3850	13288	1.40214	0.191463
GOTERM_CC_FAT	GO:0043232~intracellular non-membrane-bounded organelle	27	15.0838	0.00452751	RBM34, MAD1L1, SPIN1, CALCOCO1, MYCBP2, TRP53BP1, NOM1, CHD1, USP36, ACTR8, BAZ2A, RRP1, NOL8, VPS41, KAT5, KLHDC3, DNMBP, DVL1, PJA2, RASSF3, PITPNM2, NDEL1, ZFP655, ZWINT, DST, SUDS3, ADAR	102	1919	12504	1.7248	0.151485
GOTERM_CC_FAT	GO:0043228~non-membrane-bounded organelle	27	15.0838	0.00452751	RBM34, MAD1L1, SPIN1, CALCOCO1, MYCBP2, TRP53BP1, NOM1, CHD1, USP36, ACTR8, BAZ2A, RRP1, NOL8, VPS41, KAT5, KLHDC3, DNMBP, DVL1, PJA2, RASSF3, PITPNM2, NDEL1, ZFP655, ZWINT, DST, SUDS3, ADAR	102	1919	12504	1.7248	0.151485
GOTERM_MF_FAT	GO:0003714~transcription corepressor activity	5	2.7933	0.00496079	AES, IRF2BP1, NCOR1, NCOR2, TOB1	128	72	13288	7.2092	0.188501
GOTERM_MF_FAT	GO:0043169~cation binding	52	29.0503	0.00527109	CYB5R4, SC5D, MAP3K7, PDE8A, CYHR1, EGR1, ZDHHC4, CGRRF1, UBR3, VPS41, CDHR5, COLEC12, ARHGAP29, MMP14, PJA2, PJA1, PITPNM2, ZFP655, KDM2A, UBR5, ERN1, SLU7, DST, PRKD3, ZFP825, SLC38A4, USP3, SLC38A10, ZMYND8, CXXC1, MYCBP2, RNF125, ECE1, SQSTM1, RNF128, RNFT1, ZFP523, BAZ2A, NR1H4, RNF13, TAOK2, IREB2, KAT5, TAX1BP1, CYP4A10, PHF3, ZFP771, WHSC1L1, CYP4A14, NR5A2, LRP5, ADAR	128	3885	13288	1.38951	0.176527
GOTERM_CC_FAT	GO:0005770~late endosome	4	2.23464	0.005329	CLCN3, SQSTM1, RNF128, VPS41	102	44	12504	11.1444	0.148868
GOTERM_BP_FAT	GO:0006325~chromatin organization	10	5.58659	0.00558009	KDM2A, WHSC1L1, MORF4L2, CHD1, TLK1, SETD2, KAT5, NCOR1, BAZ2A, SUDS3	142	315	13588	3.03778	0.350576
GOTERM_BP_FAT	GO:0008203~cholesterol metabolic process	5	2.7933	0.0059999	SREBF1, HMGCR, INSIG1, APOC1, SCAP	142	70	13588	6.83501	0.35163
GOTERM_BP_FAT	GO:0045449~regulation of transcription	36	20.1117	0.00642984	MORF4L2, MED24, CALCOCO1, MYCBP2, CXXC1, TNFRSF1A, TRP53BP1, AES, MIER1, BRD7, ZFP523, TFB2M, PDE8A, BAZ2A, NR1H4, SREBF1, EGR1, BCL10, AFF4, IRF2BP1, KAT5, ATF6, ATXN1, CYP4A10, DCAF6, ZFP655, KDM2A, ZFP771, WHSC1L1, ERN1, NR5A2, NCOR1, ZFP825, NCOR2, SUDS3, ADAR	142	2227	13588	1.54685	0.353004
GOTERM_BP_FAT	GO:0022403~cell cycle phase	10	5.58659	0.00720881	ANAPC1, MAD1L1, SPIN1, ZFP655, NIPBL, ANAPC5, ANAPC13, ZWINT, CDC23, KLHDC3	142	328	13588	2.91738	0.368483
GOTERM_CC_FAT	GO:0000777~condensed chromosome kinetochore	4	2.23464	0.00894612	MAD1L1, TRP53BP1, NDEL1, ZWINT	102	53	12504	9.25194	0.207341
GOTERM_CC_FAT	GO:0070013~intracellular organelle lumen	18	10.0559	0.00895971	RBM34, GRPEL2, RRP1, NOL8, MED24, KAT5, CXXC1, ATXN1, CYP4A10, NOM1, ZFP655, KDM2A, SLU7, USP36, BAZ2A, SUDS3, NCOR2, ADAR	102	1133	12504	1.94756	0.184233
GOTERM_BP_FAT	GO:0001952~regulation of cell-matrix adhesion	3	1.67598	0.00896603	PIK3CB, NF1, MMP14	142	14	13588	20.505	0.417478
GOTERM_CC_FAT	GO:0043233~organelle lumen	18	10.0559	0.00918837	RBM34, GRPEL2, RRP1, NOL8, MED24, KAT5, CXXC1, ATXN1, CYP4A10, NOM1, ZFP655, KDM2A, SLU7, USP36, BAZ2A, SUDS3, NCOR2, ADAR	102	1136	12504	1.94242	0.169429
GOTERM_BP_FAT	GO:0000279~M phase	9	5.02793	0.00937015	ANAPC1, MAD1L1, SPIN1, NIPBL, ANAPC5, ANAPC13, ZWINT, CDC23, KLHDC3	142	283	13588	3.04315	0.414407
GOTERM_BP_FAT	GO:0051276~chromosome organization	11	6.14525	0.00944296	NIPBL, KDM2A, WHSC1L1, MORF4L2, CHD1, TLK1, SETD2, KAT5, NCOR1, BAZ2A, SUDS3	142	404	13588	2.60542	0.40091
GOTERM_CC_FAT	GO:0000785~chromatin	6	3.35196	0.0107955	CHD1, KAT5, BAZ2A, CALCOCO1, SUDS3, KLHDC3	102	165	12504	4.45775	0.178367
GOTERM_BP_FAT	GO:0007049~cell cycle	14	7.82123	0.0110152	ANAPC1, MAD1L1, SPIN1, CGRRF1, ANAPC5, ANAPC13, CDC23, KLHDC3, NIPBL, ZFP655, ZWINT, ERN1, TLK1, DST	142	611	13588	2.19257	0.434271
GOTERM_BP_FAT	GO:0046486~glycerolipid metabolic process	6	3.35196	0.0110535	PNPLA7, CHKA, SERINC5, PIK3CB, INSIG1, APOC1	142	129	13588	4.4507	0.420533
GOTERM_CC_FAT	GO:0012505~endomembrane system	11	6.14525	0.0110946	PNPLA7, MAD1L1, ST6GALNAC6, CLCN3, NDEL1, ST3GAL5, HMGCR, DENND1A, ERN1, CYHR1, SCAP	102	535	12504	2.52051	0.167712
GOTERM_BP_FAT	GO:0050810~regulation of steroid biosynthetic process	3	1.67598	0.0116642	SREBF1, INSIG1, SCAP	142	16	13588	17.9419	0.423587
GOTERM_BP_FAT	GO:0006357~regulation of transcription from RNA polymerase II promoter	14	7.82123	0.011732	SREBF1, EGR1, IRF2BP1, KAT5, CALCOCO1, ATXN1, TNFRSF1A, DCAF6, AES, BRD7, NR5A2, NCOR1, NR1H4, NCOR2	142	616	13588	2.17478	0.41202
GOTERM_CC_FAT	GO:0031974~membrane-enclosed lumen	18	10.0559	0.0125139	RBM34, GRPEL2, RRP1, NOL8, MED24, KAT5, CXXC1, ATXN1, CYP4A10, NOM1, ZFP655, KDM2A, SLU7, USP36, BAZ2A, SUDS3, NCOR2, ADAR	102	1174	12504	1.87955	0.172993
GOTERM_CC_FAT	GO:0000779~condensed chromosome, centromeric region	4	2.23464	0.0125493	MAD1L1, TRP53BP1, NDEL1, ZWINT	102	60	12504	8.17255	0.16124
GOTERM_CC_FAT	GO:0000776~kinetochore	4	2.23464	0.0137102	MAD1L1, TRP53BP1, NDEL1, ZWINT	102	62	12504	7.90892	0.163459
GOTERM_BP_FAT	GO:0007242~intracellular signaling cascade	18	10.0559	0.0138224	BCL10, PIK3CB, NF1, ARHGAP29, KAT5, GCGR, CALCOCO1, DNMBP, DEPDC5, DVL1, SH3BP5, MAP3K7, MAP4K3, UBR5, TLK1, RAPGEF2, SPATA13, PRKD3	142	915	13588	1.88243	0.451899
GOTERM_BP_FAT	GO:0048878~chemical homeostasis	10	5.58659	0.0138616	ATXN1, CYB5R4, SERINC5, HAMP, PIK3CB, NF1, IREB2, NR5A2, NCOR1, NCOR2	142	365	13588	2.62165	0.44
GOTERM_BP_FAT	GO:0031327~negative regulation of cellular biosynthetic process	11	6.14525	0.0141546	ATXN1, EGR1, AES, PAIP2, RNF128, INSIG1, IRF2BP1, NCOR1, BAZ2A, NCOR2, SUDS3	142	430	13588	2.44789	0.434604
GOTERM_BP_FAT	GO:0007067~mitosis	7	3.91061	0.0143052	ANAPC1, MAD1L1, NIPBL, ANAPC5, ANAPC13, ZWINT, CDC23	142	190	13588	3.52543	0.426361
GOTERM_BP_FAT	GO:0000280~nuclear division	7	3.91061	0.0143052	ANAPC1, MAD1L1, NIPBL, ANAPC5, ANAPC13, ZWINT, CDC23	142	190	13588	3.52543	0.426361
GOTERM_BP_FAT	GO:0009890~negative regulation of biosynthetic process	11	6.14525	0.015013	ATXN1, EGR1, AES, PAIP2, RNF128, INSIG1, IRF2BP1, NCOR1, BAZ2A, NCOR2, SUDS3	142	434	13588	2.42533	0.430698
GOTERM_BP_FAT	GO:0006396~RNA processing	11	6.14525	0.0156819	ZFC3H1, PAN2, PAPOLA, RRP1, PAPD4, ERN1, THOC7, TFB2M, SLU7, 1110037F02RIK, ADAR	142	437	13588	2.40868	0.433922
GOTERM_BP_FAT	GO:0000087~M phase of mitotic cell cycle	7	3.91061	0.0157055	ANAPC1, MAD1L1, NIPBL, ANAPC5, ANAPC13, ZWINT, CDC23	142	194	13588	3.45274	0.423917
GOTERM_BP_FAT	GO:0019217~regulation of fatty acid metabolic process	3	1.67598	0.0162878	SREBF1, INSIG1, SCAP	142	19	13588	15.109	0.425491
GOTERM_BP_FAT	GO:0048285~organelle fission	7	3.91061	0.0168163	ANAPC1, MAD1L1, NIPBL, ANAPC5, ANAPC13, ZWINT, CDC23	142	197	13588	3.40016	0.425946
GOTERM_CC_FAT	GO:0005783~endoplasmic reticulum	14	7.82123	0.0171429	SREBF1, CYB5R4, SC5D, HMGCR, IREB2, SCAP, CYP4A10, PNPLA7, PJA2, SERINC5, RNF128, INSIG1, ERN1, CYP4A14	102	838	12504	2.04801	0.188321
GOTERM_MF_FAT	GO:0018685~alkane 1-monooxygenase activity	2	1.11732	0.0190244	CYP4A10, CYP4A14	128	2	13288	103.812	0.466048
GOTERM_BP_FAT	GO:0006397~mRNA processing	8	4.46927	0.0194776	PAN2, PAPOLA, PAPD4, ERN1, THOC7, SLU7, 1110037F02RIK, ADAR	142	262	13588	2.92184	0.464634
GOTERM_MF_FAT	GO:0008017~microtubule binding	4	2.23464	0.0205206	NDEL1, NF1, VPS41, DST	128	61	13288	6.80738	0.456421
GOTERM_CC_FAT	GO:0005794~Golgi apparatus	12	6.70391	0.0215197	SREBF1, SERINC3, PJA2, ST6GALNAC6, SERINC5, CLCN3, ECE1, ST3GAL5, RNF128, IREB2, SCAP, DNMBP	102	682	12504	2.15698	0.218155
GOTERM_MF_FAT	GO:0016881~acid-amino acid ligase activity	6	3.35196	0.021522	PJA1, WWP2, UBR5, RNF128, UBR3, GM15800	128	166	13288	3.75226	0.440943
GOTERM_BP_FAT	GO:0019218~regulation of steroid metabolic process	3	1.67598	0.0215622	SREBF1, INSIG1, SCAP	142	22	13588	13.0487	0.489633
GOTERM_BP_FAT	GO:0046890~regulation of lipid biosynthetic process	3	1.67598	0.0215622	SREBF1, INSIG1, SCAP	142	22	13588	13.0487	0.489633
GOTERM_BP_FAT	GO:0010565~regulation of cellular ketone metabolic process	3	1.67598	0.0234573	SREBF1, INSIG1, SCAP	142	23	13588	12.4813	0.509389
GOTERM_BP_FAT	GO:0001666~response to hypoxia	4	2.23464	0.0287761	ECE1, NF1, MMP14, SCAP	142	64	13588	5.98063	0.573555
GOTERM_BP_FAT	GO:0070482~response to oxygen levels	4	2.23464	0.0299454	ECE1, NF1, MMP14, SCAP	142	65	13588	5.88862	0.578562
GOTERM_BP_FAT	GO:0010558~negative regulation of macromolecule biosynthetic process	10	5.58659	0.0301585	ATXN1, EGR1, AES, PAIP2, RNF128, IRF2BP1, NCOR1, BAZ2A, NCOR2, SUDS3	142	418	13588	2.28924	0.571734
GOTERM_MF_FAT	GO:0004221~ubiquitin thiolesterase activity	4	2.23464	0.030436	PAN2, USP3, USP36, USP25	128	71	13288	5.84859	0.531053
GOTERM_BP_FAT	GO:0008090~retrograde axon cargo transport	2	1.11732	0.0308107	NDEL1, DST	142	3	13588	63.7934	0.570432
GOTERM_BP_FAT	GO:0008542~visual learning	3	1.67598	0.0361571	ATXN1, HMGCR, NF1	142	29	13588	9.89898	0.620946
GOTERM_MF_FAT	GO:0015631~tubulin binding	4	2.23464	0.0361831	NDEL1, NF1, VPS41, DST	128	76	13288	5.46382	0.56546
GOTERM_MF_FAT	GO:0016879~ligase activity, forming carbon-nitrogen bonds	6	3.35196	0.0377411	PJA1, WWP2, UBR5, RNF128, UBR3, GM15800	128	193	13288	3.22733	0.55421
GOTERM_MF_FAT	GO:0042803~protein homodimerization activity	6	3.35196	0.0377411	CHKA, BCL10, GRPEL2, HMGCR, PVRL3, MYCBP2	128	193	13288	3.22733	0.55421
GOTERM_BP_FAT	GO:0010605~negative regulation of macromolecule metabolic process	11	6.14525	0.0379486	ATXN1, EGR1, AES, PAIP2, RNF128, IRF2BP1, NCOR1, BAZ2A, NCOR2, SUDS3, ADAR	142	506	13588	2.08022	0.630209
GOTERM_MF_FAT	GO:0030528~transcription regulator activity	19	10.6145	0.0379982	SREBF1, EGR1, BCL10, IRF2BP1, KAT5, CALCOCO1, ATXN1, ATF6, DCAF6, AES, SQSTM1, TFB2M, RAD54L2, PDE8A, NR5A2, NCOR1, NR1H4, NCOR2, TOB1	128	1206	13288	1.63552	0.531998
GOTERM_BP_FAT	GO:0016071~mRNA metabolic process	8	4.46927	0.0380385	PAN2, PAPOLA, PAPD4, ERN1, THOC7, SLU7, 1110037F02RIK, ADAR	142	302	13588	2.53484	0.622442
GOTERM_BP_FAT	GO:0016126~sterol biosynthetic process	3	1.67598	0.0384814	SC5D, HMGCR, INSIG1	142	30	13588	9.56901	0.618329
GOTERM_BP_FAT	GO:0007632~visual behavior	3	1.67598	0.0408611	ATXN1, HMGCR, NF1	142	31	13588	9.26034	0.632586
GOTERM_BP_FAT	GO:0000278~mitotic cell cycle	7	3.91061	0.0417784	ANAPC1, MAD1L1, NIPBL, ANAPC5, ANAPC13, ZWINT, CDC23	142	244	13588	2.74521	0.632842
GOTERM_BP_FAT	GO:0048584~positive regulation of response to stimulus	6	3.35196	0.0444725	MAP3K7, TNFRSF1A, BCL10, RAET1D, TBK1, CXCL12	142	186	13588	3.08678	0.648429
GOTERM_MF_FAT	GO:0046983~protein dimerization activity	8	4.46927	0.0446247	ATF6, CHKA, BCL10, GRPEL2, CLCN3, HMGCR, PVRL3, MYCBP2	128	340	13288	2.44265	0.567787
GOTERM_BP_FAT	GO:0016055~Wnt receptor signaling pathway	5	2.7933	0.046387	AES, BRD7, CALCOCO1, LRP5, DVL1	142	130	13588	3.68039	0.656542
GOTERM_MF_FAT	GO:0004652~polynucleotide adenylyltransferase activity	2	1.11732	0.0468896	PAPOLA, PAPD4	128	5	13288	41.525	0.564187
GOTERM_MF_FAT	GO:0016713~oxidoreductase activity, acting on paired donors, with incorporation or reduction of molecular oxygen, reduced iron-sulfur protein as one donor, and incorporation of one atom of oxygen	2	1.11732	0.0468896	CYP4A10, CYP4A14	128	5	13288	41.525	0.564187
GOTERM_BP_FAT	GO:0040008~regulation of growth	7	3.91061	0.0506406	AES, CGRRF1, ATRN, MORF4L2, KAT5, NCOR1, IGFBP4	142	256	13588	2.61653	0.681908
GOTERM_MF_FAT	GO:0016564~transcription repressor activity	6	3.35196	0.0518434	ATXN1, AES, IRF2BP1, NCOR1, NCOR2, TOB1	128	211	13288	2.95201	0.580845
GOTERM_CC_FAT	GO:0042579~microbody	4	2.23464	0.051896	PAOX, HMGCR, AKAP11, GTF3C2	102	104	12504	4.71493	0.432999
GOTERM_CC_FAT	GO:0005777~peroxisome	4	2.23464	0.051896	PAOX, HMGCR, AKAP11, GTF3C2	102	104	12504	4.71493	0.432999
GOTERM_BP_FAT	GO:0051345~positive regulation of hydrolase activity	4	2.23464	0.0519716	BCL10, NDEL1, NF1, ERN1	142	81	13588	4.72544	0.684251
GOTERM_CC_FAT	GO:0031410~cytoplasmic vesicle	9	5.02793	0.0529527	SREBF1, CLCN3, ECE1, TAOK2, DENND1A, MMP14, DST, SCAP, DVL1	102	508	12504	2.17184	0.421366
GOTERM_CC_FAT	GO:0005792~microsome	5	2.7933	0.0541623	PNPLA7, CYP4A10, FIBP, HMGCR, CYP4A14	102	176	12504	3.48262	0.411669
GOTERM_BP_FAT	GO:0021915~neural tube development	4	2.23464	0.0551513	DLC1, MAP3K7, BCL10, NF1	142	83	13588	4.61157	0.699212
GOTERM_CC_FAT	GO:0000793~condensed chromosome	4	2.23464	0.0556089	MAD1L1, TRP53BP1, NDEL1, ZWINT	102	107	12504	4.58274	0.404167
GOTERM_MF_FAT	GO:0003723~RNA binding	12	6.70391	0.056796	ATXN1, RBM34, PAPOLA, PAIP2, NOL8, UBR5, DDX24, IREB2, THOC7, SLU7, BAZ2A, ADAR	128	672	13288	1.85379	0.595372
GOTERM_CC_FAT	GO:0031982~vesicle	9	5.02793	0.0585992	SREBF1, CLCN3, ECE1, TAOK2, DENND1A, MMP14, DST, SCAP, DVL1	102	519	12504	2.12581	0.40576
GOTERM_BP_FAT	GO:0006511~ubiquitin-dependent protein catabolic process	5	2.7933	0.0593053	PAN2, USP3, UBR3, USP36, USP25	142	141	13588	3.39327	0.719101
GOTERM_MF_FAT	GO:0042802~identical protein binding	7	3.91061	0.0596665	CHKA, BCL10, GRPEL2, HMGCR, PVRL3, SUDS3, MYCBP2	128	290	13288	2.50582	0.595197
GOTERM_CC_FAT	GO:0042598~vesicular fraction	5	2.7933	0.0598221	PNPLA7, CYP4A10, FIBP, HMGCR, CYP4A14	102	182	12504	3.36781	0.398007
GOTERM_BP_FAT	GO:0001953~negative regulation of cell-matrix adhesion	2	1.11732	0.0606787	NF1, MMP14	142	6	13588	31.8967	0.72073
GOTERM_CC_FAT	GO:0000775~chromosome, centromeric region	4	2.23464	0.0607517	MAD1L1, TRP53BP1, NDEL1, ZWINT	102	111	12504	4.41759	0.389348
GOTERM_MF_FAT	GO:0003682~chromatin binding	5	2.7933	0.0613339	CHD1, KAT5, NCOR2, CALCOCO1, KLHDC3	128	155	13288	3.34879	0.587755
GOTERM_BP_FAT	GO:0031328~positive regulation of cellular biosynthetic process	11	6.14525	0.0614537	SREBF1, ATXN1, EGR1, TNFRSF1A, BCL10, RAET1D, DCAF6, TBK1, NR5A2, KAT5, CALCOCO1	142	552	13588	1.90687	0.718736
GOTERM_CC_FAT	GO:0016585~chromatin remodeling complex	3	1.67598	0.0616108	BAZ2A, NCOR2, SUDS3	102	50	12504	7.35529	0.380955
GOTERM_MF_FAT	GO:0060589~nucleoside-triphosphatase regulator activity	8	4.46927	0.0622545	DLC1, MAP4K3, GRPEL2, NF1, ARHGAP29, RAPGEF2, SPATA13, DNMBP	128	367	13288	2.26294	0.576402
GOTERM_CC_FAT	GO:0060053~neurofilament cytoskeleton	2	1.11732	0.0628388	NDEL1, DST	102	8	12504	30.6471	0.37492
GOTERM_BP_FAT	GO:0006650~glycerophospholipid metabolic process	4	2.23464	0.0634962	PNPLA7, CHKA, SERINC5, PIK3CB	142	88	13588	4.34955	0.724228
GOTERM_BP_FAT	GO:0010629~negative regulation of gene expression	9	5.02793	0.0637578	ATXN1, EGR1, AES, IRF2BP1, NCOR1, BAZ2A, NCOR2, SUDS3, ADAR	142	410	13588	2.10052	0.719327
GOTERM_BP_FAT	GO:0009891~positive regulation of biosynthetic process	11	6.14525	0.0644774	SREBF1, ATXN1, EGR1, TNFRSF1A, BCL10, RAET1D, DCAF6, TBK1, NR5A2, KAT5, CALCOCO1	142	557	13588	1.88975	0.717151
GOTERM_BP_FAT	GO:0010810~regulation of cell-substrate adhesion	3	1.67598	0.0645553	PIK3CB, NF1, MMP14	142	40	13588	7.17676	0.711373
GOTERM_BP_FAT	GO:0043122~regulation of I-kappaB kinase/NF-kappaB cascade	3	1.67598	0.0645553	MAP3K7, BCL10, SQSTM1	142	40	13588	7.17676	0.711373
GOTERM_MF_FAT	GO:0030371~translation repressor activity	2	1.11732	0.0650287	PAIP2, IREB2	128	7	13288	29.6607	0.576625
GOTERM_BP_FAT	GO:0007611~learning or memory	4	2.23464	0.0652317	ATXN1, EGR1, HMGCR, NF1	142	89	13588	4.30068	0.709107
GOTERM_CC_FAT	GO:0048471~perinuclear region of cytoplasm	5	2.7933	0.0668092	BCL10, TAOK2, RNF128, KAT5, CYHR1	102	189	12504	3.24308	0.382057
GOTERM_BP_FAT	GO:0045893~positive regulation of transcription, DNA-dependent	9	5.02793	0.0681566	SREBF1, ATXN1, EGR1, TNFRSF1A, BCL10, DCAF6, NR5A2, KAT5, CALCOCO1	142	416	13588	2.07022	0.719345
GOTERM_BP_FAT	GO:0051254~positive regulation of RNA metabolic process	9	5.02793	0.0704248	SREBF1, ATXN1, EGR1, TNFRSF1A, BCL10, DCAF6, NR5A2, KAT5, CALCOCO1	142	419	13588	2.0554	0.725539
GOTERM_BP_FAT	GO:0010812~negative regulation of cell-substrate adhesion	2	1.11732	0.0704302	NF1, MMP14	142	7	13588	27.34	0.719784
GOTERM_MF_FAT	GO:0003713~transcription coactivator activity	4	2.23464	0.070764	BCL10, DCAF6, KAT5, CALCOCO1	128	100	13288	4.1525	0.593048
GOTERM_BP_FAT	GO:0051301~cell division	7	3.91061	0.0725701	ANAPC1, MAD1L1, ANAPC5, PIK3CB, ANAPC13, ZWINT, CDC23	142	281	13588	2.38374	0.725145
GOTERM_CC_FAT	GO:0000790~nuclear chromatin	3	1.67598	0.0727969	CALCOCO1, SUDS3, KLHDC3	102	55	12504	6.68663	0.39751
GOTERM_BP_FAT	GO:0033043~regulation of organelle organization	5	2.7933	0.0764594	CDC23, TLK1, DST, NCOR1, MYCBP2	142	154	13588	3.10682	0.738742
GOTERM_MF_FAT	GO:0004842~ubiquitin-protein ligase activity	4	2.23464	0.0775826	PJA1, UBR5, RNF128, UBR3	128	104	13288	3.99279	0.613146
GOTERM_BP_FAT	GO:0010627~regulation of protein kinase cascade	5	2.7933	0.0778539	MAP3K7, BCL10, SQSTM1, NF1, NCOR1	142	155	13588	3.08678	0.739904
GOTERM_CC_FAT	GO:0034385~triglyceride-rich lipoprotein particle	2	1.11732	0.0779275	APOC4, APOC1	102	10	12504	24.5176	0.408123
GOTERM_CC_FAT	GO:0034361~very-low-density lipoprotein particle	2	1.11732	0.0779275	APOC4, APOC1	102	10	12504	24.5176	0.408123
GOTERM_BP_FAT	GO:0006355~regulation of transcription, DNA-dependent	22	12.2905	0.0785092	SREBF1, EGR1, BCL10, IRF2BP1, KAT5, CALCOCO1, ATXN1, ATF6, TNFRSF1A, TRP53BP1, DCAF6, ZFP655, AES, BRD7, TFB2M, PDE8A, NR5A2, BAZ2A, NCOR1, ZFP825, NR1H4, NCOR2	142	1465	13588	1.43699	0.737612
GOTERM_BP_FAT	GO:0045944~positive regulation of transcription from RNA polymerase II promoter	8	4.46927	0.0793532	SREBF1, ATXN1, EGR1, TNFRSF1A, DCAF6, NR5A2, KAT5, CALCOCO1	142	358	13588	2.13833	0.736245
GOTERM_BP_FAT	GO:0045540~regulation of cholesterol biosynthetic process	2	1.11732	0.0800811	SREBF1, SCAP	142	8	13588	23.9225	0.734382
GOTERM_BP_FAT	GO:0009617~response to bacterium	5	2.7933	0.0807389	TNFRSF1A, BCL10, HAMP, TBK1, PARG	142	157	13588	3.04746	0.732244
GOTERM_MF_FAT	GO:0016790~thiolester hydrolase activity	4	2.23464	0.0846786	PAN2, USP3, USP36, USP25	128	108	13288	3.84491	0.632306
GOTERM_CC_FAT	GO:0005680~anaphase-promoting complex	2	1.11732	0.0853815	CDC23, MYCBP2	102	11	12504	22.2888	0.427093
GOTERM_BP_FAT	GO:0051252~regulation of RNA metabolic process	22	12.2905	0.0889922	SREBF1, EGR1, BCL10, IRF2BP1, KAT5, CALCOCO1, ATXN1, ATF6, TNFRSF1A, TRP53BP1, DCAF6, ZFP655, AES, BRD7, TFB2M, PDE8A, NR5A2, BAZ2A, NCOR1, ZFP825, NR1H4, NCOR2	142	1488	13588	1.41477	0.762598
GOTERM_BP_FAT	GO:0045599~negative regulation of fat cell differentiation	2	1.11732	0.0896325	INSIG1, NCOR2	142	9	13588	21.2645	0.760318
GOTERM_BP_FAT	GO:0014037~Schwann cell differentiation	2	1.11732	0.0896325	ERBB3, NF1	142	9	13588	21.2645	0.760318
GOTERM_MF_FAT	GO:0046965~retinoid X receptor binding	2	1.11732	0.0915971	NCOR1, NR1H4	128	10	13288	20.7625	0.648683
GOTERM_BP_FAT	GO:0016481~negative regulation of transcription	8	4.46927	0.0926517	ATXN1, EGR1, AES, IRF2BP1, NCOR1, BAZ2A, NCOR2, SUDS3	142	372	13588	2.05785	0.7674
GOTERM_MF_FAT	GO:0003729~mRNA binding	3	1.67598	0.094095	PAIP2, IREB2, SLU7	128	54	13288	5.76736	0.645703
GOTERM_BP_FAT	GO:0051173~positive regulation of nitrogen compound metabolic process	10	5.58659	0.0968324	SREBF1, ATXN1, EGR1, TNFRSF1A, BCL10, RAET1D, DCAF6, NR5A2, KAT5, CALCOCO1	142	526	13588	1.8192	0.778377
GOTERM_BP_FAT	GO:0006469~negative regulation of protein kinase activity	3	1.67598	0.0981352	SH3BP5, HMGCR, NF1	142	51	13588	5.62883	0.778534
GOTERM_BP_FAT	GO:0001841~neural tube formation	3	1.67598	0.0981352	DLC1, MAP3K7, BCL10	142	51	13588	5.62883	0.778534
GOTERM_BP_FAT	GO:0033673~negative regulation of kinase activity	3	1.67598	0.0981352	SH3BP5, HMGCR, NF1	142	51	13588	5.62883	0.778534
GOTERM_BP_FAT	GO:0032320~positive regulation of Ras GTPase activity	2	1.11732	0.0990855	NDEL1, NF1	142	10	13588	19.138	0.777442

## Sheet: HC_profiling+secretome_ProtUp
Category	Term	Count	%	PValue	Genes	List Total	Pop Hits	Pop Total	Fold Enrichment	Benjamini
GOTERM_CC_FAT	GO:0005739~mitochondrion	109	41.7625	3.33369e-54	MRPS36, ALDH1L1, LDHD, GCAT, MPV17, BPHL, GOT2, PECR, CISD1, SND1, HRSP12, RAB24, SPR, AKR7A5, ALDH6A1, ACAA2, SUCLG1, LYRM4, QDPR, COX6C, NME2, NNT, NME1, ATP5C1, MDH2, MDH1, HSD17B10, GLUD1, ISOC2A, TXN1, ACAT2, ACAT1, HADHB, ACAT3, IVD, IDH2, IDH1, ALDH4A1, HSPE1, FH1, FAHD2A, ATP5J2, MRPS25, PHB, FDXR, AK2, DLAT, CPS1, VDAC3, VDAC1, TST, SLC25A12, NIPSNAP1, ALDH2, HDHD3, HSPD1, UQCRC2, CYB5R3…	198	1322	12504	5.20689	7.76749e-52
GOTERM_CC_FAT	GO:0044429~mitochondrial part	64	24.5211	6.0081e-39	MRPS36, CYB5R3, UQCRC2, UQCRC1, ATP5B, GCAT, MPV17, GOT2, CISD1, MCCC1, ATP5L, ATP5O, SARDH, ATP5K, SUOX, ACAA2, AIFM1, ACADS, SLC25A5, OTC, SUCLG1, CYCS, CBR4, ACADL, COX6C, NNT, ALDH1B1, ATP5C1, MDH2, TUFM, HSD17B10, GLUD1, ECHS1, TIMM13, ACAT1, HADHB, IVD, IDH2, ALDH4A1, HSPE1, ETFB, ETFA, NDUFA5, ATP5J2, COX7A2, MRPS25, PHB, CS, FDXR, AK2, DLAT, VDAC3, VDAC1, SOD2, SLC25A12, TST, DBT, PCX, AC…	198	524	12504	7.71316	6.99944e-37
GOTERM_BP_FAT	GO:0055114~oxidation reduction	67	25.6705	4.78664e-35	CYB5R3, UQCRC2, ALDH1L1, UQCRC1, LDHD, AKR1C12, PRDX2, PRDX1, RDH9, PECR, SPR, AKR7A5, ACAD9, SARDH, NQO2, ALDH6A1, SUOX, AIFM1, ALDH5A1, ACADS, CYCS, QDPR, CBR4, DECR1, GRHPR, ACADL, DHDH, ALDH7A1, NNT, ALDH1B1, PRDX6, MDH2, MDH1, HSD17B10, PYCRL, SORD, GLUD1, TXN1, ALDH1A1, CBR1, IVD, ADH1, FASN, HAAO, IDH2, IDH1, ALDH4A1, ALDH1A7, ETFB, ETFA, NDUFA5, FDXR, CYB5, CRYZ, SOD1, SOD2, SLC25A12, DBT…	215	672	13588	6.30119	6.38059e-32
GOTERM_CC_FAT	GO:0019866~organelle inner membrane	44	16.8582	1.11999e-28	TUFM, UQCRC2, CYB5R3, HSD17B10, UQCRC1, LMNB2, ATP5B, GLUD1, GCAT, MPV17, TIMM13, ACAT1, HADHB, GOT2, MCCC1, IDH2, ATP5L, ATP5O, ATP5K, NDUFA5, ACAA2, ATP5J2, COX7A2, SLC25A5, PHB, SUCLG1, OTC, FDXR, LMNA, AK2, VDAC3, COX6C, VDAC1, SOD2, SLC25A12, TST, PCX, NNT, NIPSNAP1, ATP5C1, HSPD1, ATP5A1, MDH2, MGST1	198	312	12504	8.90598	8.69856e-27
GOTERM_CC_FAT	GO:0005743~mitochondrial inner membrane	42	16.092	2.01123e-27	TUFM, UQCRC2, CYB5R3, HSD17B10, UQCRC1, ATP5B, GLUD1, GCAT, MPV17, TIMM13, ACAT1, HADHB, GOT2, MCCC1, IDH2, ATP5L, ATP5O, ATP5K, NDUFA5, ACAA2, ATP5J2, COX7A2, SLC25A5, PHB, SUCLG1, OTC, FDXR, AK2, VDAC3, COX6C, VDAC1, SOD2, SLC25A12, TST, PCX, NNT, NIPSNAP1, ATP5C1, HSPD1, ATP5A1, MDH2, MGST1	198	296	12504	8.96069	1.17154e-25
GOTERM_CC_FAT	GO:0031966~mitochondrial membrane	44	16.8582	1.07442e-25	TUFM, UQCRC2, CYB5R3, HSD17B10, UQCRC1, ATP5B, GLUD1, GCAT, MPV17, TIMM13, ACAT1, HADHB, GOT2, CISD1, MCCC1, IDH2, ATP5L, ATP5O, ATP5K, NDUFA5, ACAA2, ATP5J2, COX7A2, AIFM1, SLC25A5, PHB, SUCLG1, OTC, FDXR, AK2, VDAC3, COX6C, VDAC1, SOD2, SLC25A12, TST, PCX, NNT, NIPSNAP1, ATP5C1, HSPD1, ATP5A1, MDH2, MGST1	198	368	12504	7.55072	5.00682e-24
GOTERM_CC_FAT	GO:0005740~mitochondrial envelope	45	17.2414	1.29229e-25	TUFM, UQCRC2, CYB5R3, HSD17B10, UQCRC1, ATP5B, GLUD1, GCAT, MPV17, TIMM13, ACAT1, HADHB, GOT2, CISD1, MCCC1, IDH2, ATP5L, ATP5O, ATP5K, NDUFA5, ACAA2, SUOX, ATP5J2, COX7A2, AIFM1, SLC25A5, PHB, SUCLG1, OTC, FDXR, AK2, VDAC3, COX6C, VDAC1, SOD2, SLC25A12, TST, PCX, NNT, NIPSNAP1, ATP5C1, HSPD1, ATP5A1, MDH2, MGST1	198	391	12504	7.26808	5.01839e-24
GOTERM_CC_FAT	GO:0031980~mitochondrial lumen	30	11.4943	1.14877e-22	MRPS36, GLUD1, ECHS1, HADHB, GOT2, IVD, MCCC1, ALDH4A1, HSPE1, SARDH, ETFB, ETFA, ACADS, OTC, MRPS25, CYCS, CS, FDXR, CBR4, DLAT, ACADL, SOD2, TST, DBT, PCX, ACSM1, ALDH1B1, ALDH2, HSPD1, MDH2	198	163	12504	11.623	3.82376e-21
GOTERM_CC_FAT	GO:0005759~mitochondrial matrix	30	11.4943	1.14877e-22	MRPS36, GLUD1, ECHS1, HADHB, GOT2, IVD, MCCC1, ALDH4A1, HSPE1, SARDH, ETFB, ETFA, ACADS, OTC, MRPS25, CYCS, CS, FDXR, CBR4, DLAT, ACADL, SOD2, TST, DBT, PCX, ACSM1, ALDH1B1, ALDH2, HSPD1, MDH2	198	163	12504	11.623	3.82376e-21
GOTERM_BP_FAT	GO:0006091~generation of precursor metabolites and energy	35	13.41	8.16405e-22	UQCRC2, UQCRC1, ATP5B, PGAM1, TXN1, TPI1, GOT1, IDH2, ENO3, ATP5L, IDH1, ATP5O, FH1, ETFB, ATP5K, AGL, ETFA, NDUFA5, ALDH5A1, SUCLG1, CS, CYCS, FDXR, DLAT, CYB5, SOD2, SLC25A12, PYGL, PKLR, GYG, ATP5C1, ATP5A1, PGK1, MDH2, MDH1	215	261	13588	8.4751	5.44134e-19
GOTERM_CC_FAT	GO:0031967~organelle envelope	47	18.0077	1.14589e-21	TUFM, UQCRC2, CYB5R3, HSD17B10, UQCRC1, LMNB2, ATP5B, GLUD1, GCAT, MPV17, TIMM13, ACAT1, HADHB, GOT2, CISD1, MCCC1, IDH2, ATP5L, ATP5O, ATP5K, NDUFA5, ACAA2, SUOX, ATP5J2, COX7A2, AIFM1, SLC25A5, PHB, SUCLG1, OTC, FDXR, LMNA, AK2, VDAC3, COX6C, VDAC1, SOD2, SLC25A12, TST, PCX, NNT, NIPSNAP1, ATP5C1, HSPD1, ATP5A1, MDH2, MGST1	198	540	12504	5.49652	3.33739e-20
GOTERM_CC_FAT	GO:0031975~envelope	47	18.0077	1.33419e-21	TUFM, UQCRC2, CYB5R3, HSD17B10, UQCRC1, LMNB2, ATP5B, GLUD1, GCAT, MPV17, TIMM13, ACAT1, HADHB, GOT2, CISD1, MCCC1, IDH2, ATP5L, ATP5O, ATP5K, NDUFA5, ACAA2, SUOX, ATP5J2, COX7A2, AIFM1, SLC25A5, PHB, SUCLG1, OTC, FDXR, LMNA, AK2, VDAC3, COX6C, VDAC1, SOD2, SLC25A12, TST, PCX, NNT, NIPSNAP1, ATP5C1, HSPD1, ATP5A1, MDH2, MGST1	198	542	12504	5.47624	3.45407e-20
GOTERM_CC_FAT	GO:0031090~organelle membrane	53	20.3065	5.01264e-19	UQCRC2, CYB5R3, UQCRC1, VAPB, ATP5B, GCAT, MPV17, GOT2, CISD1, MCCC1, RPN1, ATP5L, ATP5O, DDOST, ATP5K, ACAA2, SLC25A5, AIFM1, OTC, SUCLG1, ACTN1, COX6C, NNT, ATP5C1, MDH2, TUFM, HSD17B10, LMNB2, GLUD1, FKBP1A, TIMM13, ACAT1, HADHB, IDH2, TMED10, NDUFA5, ATP5J2, COX7A2, PHB, LMNA, FDXR, AK2, VDAC3, SOD2, VDAC1, SLC25A12, TST, PCX, NIPSNAP1, HSPD1, ATP5A1, RDH16, MGST1	198	809	12504	4.13724	1.16794e-17
GOTERM_BP_FAT	GO:0044271~nitrogen compound biosynthetic process	30	11.4943	4.49374e-15	PYCRL, ATP1B1, SRM, ATP5B, LDHD, CAD, PSPH, PNP, GOT2, TPK1, ARG1, GOT1, HAAO, ATP5L, ALDH4A1, SPR, ATP5O, ATP5K, BHMT2, ATP5J2, OTC, QDPR, CPS1, NME2, DHFR, NME1, ATP5C1, QPRT, ATP5A1, NMNAT1	215	302	13588	6.27815	1.9732e-12
GOTERM_BP_FAT	GO:0006732~coenzyme metabolic process	21	8.04598	8.6023e-14	ALDH1L1, ALDH5A1, SUCLG1, CS, DLAT, GSTT3, SOD1, SOD2, TPK1, DBT, PGLS, TPI1, IDH2, HAAO, IDH1, QPRT, FH1, MGST1, MDH2, NMNAT1, MDH1	215	143	13588	9.28112	2.86736e-11
GOTERM_BP_FAT	GO:0051186~cofactor metabolic process	23	8.81226	1.01807e-13	ALDH1L1, ALDH5A1, SUCLG1, CS, DLAT, GSTT3, SOD1, SOD2, TPK1, DBT, PGLS, TPI1, CBR1, HPX, IDH2, HAAO, IDH1, QPRT, FH1, MGST1, MDH2, NMNAT1, MDH1	215	182	13588	7.98681	2.71418e-11
GOTERM_MF_FAT	GO:0048037~cofactor binding	24	9.1954	5.36372e-12	SUOX, AIFM1, ACADS, LDHD, GCAT, CBR4, GRHPR, DLAT, CRYZ, ACADL, GOT2, DBT, GOT1, DHFR, PYGL, IVD, BLVRB, FASN, IDH2, IDH1, ACAD9, NQO2, MDH1, ETFA	227	226	13288	6.21637	2.4834e-09
GOTERM_BP_FAT	GO:0015980~energy derivation by oxidation of organic compounds	16	6.13027	3.21201e-11	NDUFA5, UQCRC1, ALDH5A1, SUCLG1, CS, SOD2, SLC25A12, GOT1, PYGL, GYG, IDH2, IDH1, FH1, AGL, MDH2, MDH1	215	98	13588	10.3184	7.13601e-09
GOTERM_MF_FAT	GO:0050662~coenzyme binding	19	7.27969	2.32758e-10	SUOX, AIFM1, ACADS, LDHD, CBR4, GRHPR, DLAT, CRYZ, ACADL, DBT, DHFR, IVD, BLVRB, IDH2, IDH1, ACAD9, NQO2, MDH1, ETFA	227	160	13288	6.95132	5.38835e-08
GOTERM_MF_FAT	GO:0004364~glutathione transferase activity	10	3.83142	2.46844e-10	GSTM2, GSTA3, GSTM3, GSTM4, GSTA4, GSTZ1, GSTT3, GSTM5, MGST1, GSTM7	227	26	13288	22.5144	3.80963e-08
GOTERM_BP_FAT	GO:0045333~cellular respiration	12	4.5977	1.65045e-09	SLC25A12, NDUFA5, UQCRC1, ALDH5A1, SUCLG1, CS, IDH2, IDH1, FH1, MDH2, SOD2, MDH1	215	59	13588	12.8542	3.14292e-07
GOTERM_BP_FAT	GO:0006006~glucose metabolic process	16	6.13027	5.37207e-09	ALDH5A1, PGAM1, FBP1, DLAT, PGLS, TPI1, PCX, PYGL, PKLR, GYG, ENO3, PGK1, FABP5, MDH2, AGL, MDH1	215	140	13588	7.22286	8.95122e-07
GOTERM_BP_FAT	GO:0019318~hexose metabolic process	17	6.51341	9.95931e-09	ALDH5A1, PGAM1, FBP1, DLAT, PGLS, GALM, TPI1, PCX, PYGL, PKLR, GYG, ENO3, PGK1, FABP5, MDH2, AGL, MDH1	215	169	13588	6.3574	1.47508e-06
GOTERM_BP_FAT	GO:0043648~dicarboxylic acid metabolic process	8	3.06513	1.41939e-08	GOT2, PCX, GOT1, ALDH5A1, QPRT, FH1, MDH2, MDH1	215	20	13588	25.28	1.89205e-06
GOTERM_MF_FAT	GO:0016765~transferase activity, transferring alkyl or aryl (other than methyl) groups	11	4.21456	1.70758e-08	GSTM2, GSTA3, GSTM3, GSTM4, GSTA4, SRM, GSTZ1, GSTT3, GSTM5, MGST1, GSTM7	227	53	13288	12.1493	1.97652e-06
GOTERM_BP_FAT	GO:0009064~glutamine family amino acid metabolic process	10	3.83142	1.78607e-08	GOT2, PYCRL, ARG1, GOT1, ALDH5A1, OTC, ALDH4A1, CAD, CPS1, FAH	215	43	13588	14.6977	2.16439e-06
GOTERM_BP_FAT	GO:0034654~nucleobase, nucleoside, nucleotide and nucleic acid biosynthetic process	17	6.51341	2.26658e-08	ATP1B1, ATP5J2, ATP5B, LDHD, CAD, PNP, NME2, DHFR, NME1, ATP5C1, HAAO, ATP5L, QPRT, ATP5O, ATP5A1, ATP5K, NMNAT1	215	179	13588	6.00223	2.51779e-06
GOTERM_BP_FAT	GO:0034404~nucleobase, nucleoside and nucleotide biosynthetic process	17	6.51341	2.26658e-08	ATP1B1, ATP5J2, ATP5B, LDHD, CAD, PNP, NME2, DHFR, NME1, ATP5C1, HAAO, ATP5L, QPRT, ATP5O, ATP5A1, ATP5K, NMNAT1	215	179	13588	6.00223	2.51779e-06
GOTERM_BP_FAT	GO:0005996~monosaccharide metabolic process	17	6.51341	5.66684e-08	ALDH5A1, PGAM1, FBP1, DLAT, PGLS, GALM, TPI1, PCX, PYGL, PKLR, GYG, ENO3, PGK1, FABP5, MDH2, AGL, MDH1	215	191	13588	5.62513	5.81068e-06
GOTERM_BP_FAT	GO:0009165~nucleotide biosynthetic process	16	6.13027	1.02278e-07	ATP1B1, ATP5J2, ATP5B, LDHD, PNP, NME2, DHFR, NME1, ATP5C1, HAAO, ATP5L, QPRT, ATP5O, ATP5A1, ATP5K, NMNAT1	215	174	13588	5.81149	9.73825e-06
GOTERM_BP_FAT	GO:0006766~vitamin metabolic process	11	4.21456	1.15078e-07	TPK1, ALDH1A1, RDH9, CBR1, PDXK, ADH1, HAAO, ALDH1A7, QPRT, RDH16, NMNAT1	215	69	13588	10.0754	1.02266e-05
GOTERM_BP_FAT	GO:0019748~secondary metabolic process	11	4.21456	1.15078e-07	ALDH1A1, RDH9, PGLS, TPI1, ADH1, DDT, ALDH1A7, QPRT, RDH16, MDH1, NMNAT1	215	69	13588	10.0754	1.02266e-05
GOTERM_MF_FAT	GO:0016645~oxidoreductase activity, acting on the CH-NH group of donors	8	3.06513	1.38965e-07	PYCRL, ALDH1L1, DHFR, AIFM1, BLVRB, QDPR, ALDH4A1, SARDH	227	25	13288	18.732	1.28681e-05
GOTERM_BP_FAT	GO:0009201~ribonucleoside triphosphate biosynthetic process	12	4.5977	2.25117e-07	ATP5J2, ATP1B1, NME2, NME1, ATP5B, LDHD, ATP5C1, ATP5L, ATP5O, ATP5A1, PNP, ATP5K	215	93	13588	8.15484	1.87549e-05
GOTERM_BP_FAT	GO:0009206~purine ribonucleoside triphosphate biosynthetic process	12	4.5977	2.25117e-07	ATP5J2, ATP1B1, NME2, NME1, ATP5B, LDHD, ATP5C1, ATP5L, ATP5O, ATP5A1, PNP, ATP5K	215	93	13588	8.15484	1.87549e-05
GOTERM_BP_FAT	GO:0009145~purine nucleoside triphosphate biosynthetic process	12	4.5977	2.51468e-07	ATP5J2, ATP1B1, NME2, NME1, ATP5B, LDHD, ATP5C1, ATP5L, ATP5O, ATP5A1, PNP, ATP5K	215	94	13588	8.06809	1.97179e-05
GOTERM_BP_FAT	GO:0009109~coenzyme catabolic process	8	3.06513	2.53332e-07	ALDH1L1, SUCLG1, CS, IDH2, IDH1, FH1, MDH2, MDH1	215	29	13588	17.4345	1.87605e-05
GOTERM_BP_FAT	GO:0009110~vitamin biosynthetic process	8	3.06513	2.53332e-07	TPK1, ALDH1A1, RDH9, PDXK, HAAO, QPRT, RDH16, NMNAT1	215	29	13588	17.4345	1.87605e-05
GOTERM_BP_FAT	GO:0009142~nucleoside triphosphate biosynthetic process	12	4.5977	2.80513e-07	ATP5J2, ATP1B1, NME2, NME1, ATP5B, LDHD, ATP5C1, ATP5L, ATP5O, ATP5A1, PNP, ATP5K	215	95	13588	7.98316	1.968e-05
GOTERM_CC_FAT	GO:0031974~membrane-enclosed lumen	43	16.4751	2.95764e-07	MRPS36, LMNB2, GLUD1, ECHS1, PDIA6, TIMM13, HADHB, GOT2, IVD, MCCC1, ALDH4A1, HSPE1, RPL12, HSPA5, SARDH, ETFB, ETFA, SUOX, AIFM1, ACADS, MRPS25, OTC, CS, CYCS, FDXR, LMNA, AK2, CBR4, DLAT, ACADL, SOD2, TST, DBT, PCX, ACSM1, RPS19, PPIB, ALDH1B1, ALDH2, TMSB4X, HSPD1, RDH16, MDH2	198	1174	12504	2.31305	6.2648e-06
GOTERM_CC_FAT	GO:0045259~proton-transporting ATP synthase complex	7	2.68199	3.24172e-07	ATP5J2, ATP5B, ATP5C1, ATP5L, ATP5O, ATP5A1, ATP5K	198	19	12504	23.2663	6.29432e-06
GOTERM_BP_FAT	GO:0046394~carboxylic acid biosynthetic process	14	5.36398	3.42058e-07	PYCRL, BHMT2, OTC, AMACR, CBR4, PSPH, GOT2, PECR, TPI1, ACSM1, GOT1, DHFR, FASN, ALDH4A1	215	141	13588	6.27518	2.27979e-05
GOTERM_BP_FAT	GO:0016053~organic acid biosynthetic process	14	5.36398	3.42058e-07	PYCRL, BHMT2, OTC, AMACR, CBR4, PSPH, GOT2, PECR, TPI1, ACSM1, GOT1, DHFR, FASN, ALDH4A1	215	141	13588	6.27518	2.27979e-05
GOTERM_BP_FAT	GO:0006084~acetyl-CoA metabolic process	8	3.06513	4.1554e-07	SUCLG1, CS, IDH2, IDH1, DLAT, FH1, MDH2, MDH1	215	31	13588	16.3097	2.63766e-05
GOTERM_MF_FAT	GO:0016620~oxidoreductase activity, acting on the aldehyde or oxo group of donors, NAD or NADP as acceptor	8	3.06513	4.25805e-07	ALDH1A1, ALDH6A1, ALDH7A1, ALDH1B1, ALDH5A1, ALDH2, ALDH4A1, ALDH1A7	227	29	13288	16.1483	3.28575e-05
GOTERM_CC_FAT	GO:0005829~cytosol	27	10.3448	4.95625e-07	CYB5R3, AHCY, TXN1, SELENBP1, CAD, PNP, GOT1, GSTM4, TUBB5, IDH1, ENO3, RAB24, GSTZ1, TUBA1B, CAR2, ACTB, SUOX, AIFM1, CYCS, SOD1, PSMB9, RPS19, PPIA, PRDX6, TMSB4X, AACS, MDH1	198	549	12504	3.10581	8.88309e-06
GOTERM_BP_FAT	GO:0051187~cofactor catabolic process	8	3.06513	5.24825e-07	ALDH1L1, SUCLG1, CS, IDH2, IDH1, FH1, MDH2, MDH1	215	32	13588	15.8	3.17991e-05
GOTERM_BP_FAT	GO:0009205~purine ribonucleoside triphosphate metabolic process	12	4.5977	5.25759e-07	ATP5J2, ATP1B1, NME2, NME1, ATP5B, LDHD, ATP5C1, ATP5L, ATP5O, ATP5A1, PNP, ATP5K	215	101	13588	7.50891	3.04707e-05
GOTERM_BP_FAT	GO:0009199~ribonucleoside triphosphate metabolic process	12	4.5977	5.81264e-07	ATP5J2, ATP1B1, NME2, NME1, ATP5B, LDHD, ATP5C1, ATP5L, ATP5O, ATP5A1, PNP, ATP5K	215	102	13588	7.43529	3.22839e-05
GOTERM_BP_FAT	GO:0046164~alcohol catabolic process	10	3.83142	7.50132e-07	PGLS, TPI1, ADH1, PKLR, PGAM1, ENO3, DLAT, PGK1, MDH2, MDH1	215	65	13588	9.72308	3.99963e-05
GOTERM_CC_FAT	GO:0042470~melanosome	11	4.21456	8.41184e-07	AHCY, PPIB, SND1, RAB35, FASN, RPN1, TMED10, PDIA6, CTSB, HSPA5, PRDX1	198	85	12504	8.17255	1.39996e-05
GOTERM_CC_FAT	GO:0048770~pigment granule	11	4.21456	8.41184e-07	AHCY, PPIB, SND1, RAB35, FASN, RPN1, TMED10, PDIA6, CTSB, HSPA5, PRDX1	198	85	12504	8.17255	1.39996e-05
GOTERM_BP_FAT	GO:0009144~purine nucleoside triphosphate metabolic process	12	4.5977	8.58481e-07	ATP5J2, ATP1B1, NME2, NME1, ATP5B, LDHD, ATP5C1, ATP5L, ATP5O, ATP5A1, PNP, ATP5K	215	106	13588	7.15472	4.40127e-05
GOTERM_BP_FAT	GO:0009152~purine ribonucleotide biosynthetic process	12	4.5977	9.43784e-07	ATP5J2, ATP1B1, NME2, NME1, ATP5B, LDHD, ATP5C1, ATP5L, ATP5O, ATP5A1, PNP, ATP5K	215	107	13588	7.08785	4.65939e-05
GOTERM_BP_FAT	GO:0006099~tricarboxylic acid cycle	7	2.68199	1.14824e-06	SUCLG1, CS, IDH2, IDH1, FH1, MDH2, MDH1	215	23	13588	19.2348	5.46628e-05
GOTERM_BP_FAT	GO:0006631~fatty acid metabolic process	15	5.74713	1.25932e-06	ACAA2, ALDH5A1, ACADS, ECHS1, CBR4, CYB5, ACADL, ACSF2, HADHB, PECR, TPI1, ACSM1, FASN, AACS, ACAA1A	215	184	13588	5.15217	5.78835e-05
GOTERM_BP_FAT	GO:0009260~ribonucleotide biosynthetic process	12	4.5977	1.36435e-06	ATP5J2, ATP1B1, NME2, NME1, ATP5B, LDHD, ATP5C1, ATP5L, ATP5O, ATP5A1, PNP, ATP5K	215	111	13588	6.83243	6.06208e-05
GOTERM_BP_FAT	GO:0019320~hexose catabolic process	9	3.44828	1.37783e-06	PGLS, TPI1, PKLR, PGAM1, ENO3, DLAT, PGK1, MDH2, MDH1	215	52	13588	10.9385	5.92451e-05
GOTERM_BP_FAT	GO:0006007~glucose catabolic process	9	3.44828	1.37783e-06	PGLS, TPI1, PKLR, PGAM1, ENO3, DLAT, PGK1, MDH2, MDH1	215	52	13588	10.9385	5.92451e-05
GOTERM_BP_FAT	GO:0022900~electron transport chain	12	4.5977	1.49229e-06	SLC25A12, UQCRC2, NDUFA5, UQCRC1, ALDH5A1, CYCS, FDXR, TXN1, CYB5, ETFB, ETFA, SOD2	215	112	13588	6.77143	6.21612e-05
GOTERM_BP_FAT	GO:0046356~acetyl-CoA catabolic process	7	2.68199	1.51096e-06	SUCLG1, CS, IDH2, IDH1, FH1, MDH2, MDH1	215	24	13588	18.4333	6.10319e-05
GOTERM_BP_FAT	GO:0046365~monosaccharide catabolic process	9	3.44828	1.85423e-06	PGLS, TPI1, PKLR, PGAM1, ENO3, DLAT, PGK1, MDH2, MDH1	215	54	13588	10.5333	7.26943e-05
GOTERM_BP_FAT	GO:0009141~nucleoside triphosphate metabolic process	12	4.5977	1.94159e-06	ATP5J2, ATP1B1, NME2, NME1, ATP5B, LDHD, ATP5C1, ATP5L, ATP5O, ATP5A1, PNP, ATP5K	215	115	13588	6.59478	7.39441e-05
GOTERM_BP_FAT	GO:0043603~cellular amide metabolic process	8	3.06513	2.18406e-06	ARG1, PGLS, TPI1, OTC, QPRT, CPS1, MDH1, NMNAT1	215	39	13588	12.9641	8.08678e-05
GOTERM_BP_FAT	GO:0009150~purine ribonucleotide metabolic process	12	4.5977	2.72306e-06	ATP5J2, ATP1B1, NME2, NME1, ATP5B, LDHD, ATP5C1, ATP5L, ATP5O, ATP5A1, PNP, ATP5K	215	119	13588	6.37311	9.80991e-05
GOTERM_BP_FAT	GO:0009060~aerobic respiration	7	2.68199	3.19436e-06	SUCLG1, CS, IDH2, IDH1, FH1, MDH2, MDH1	215	27	13588	16.3852	0.000112049
GOTERM_MF_FAT	GO:0016646~oxidoreductase activity, acting on the CH-NH group of donors, NAD or NADP as acceptor	6	2.29885	3.55827e-06	PYCRL, ALDH1L1, DHFR, BLVRB, QDPR, ALDH4A1	227	15	13288	23.415	0.000235327
GOTERM_BP_FAT	GO:0044275~cellular carbohydrate catabolic process	9	3.44828	4.20501e-06	PGLS, TPI1, PKLR, PGAM1, ENO3, DLAT, PGK1, MDH2, MDH1	215	60	13588	9.48	0.000143715
GOTERM_BP_FAT	GO:0009259~ribonucleotide metabolic process	12	4.5977	4.41044e-06	ATP5J2, ATP1B1, NME2, NME1, ATP5B, LDHD, ATP5C1, ATP5L, ATP5O, ATP5A1, PNP, ATP5K	215	125	13588	6.0672	0.000146968
GOTERM_BP_FAT	GO:0008652~cellular amino acid biosynthetic process	8	3.06513	5.09e-06	GOT2, PYCRL, BHMT2, GOT1, DHFR, OTC, ALDH4A1, PSPH	215	44	13588	11.4909	0.000165474
GOTERM_BP_FAT	GO:0006096~glycolysis	8	3.06513	5.09e-06	TPI1, PKLR, PGAM1, ENO3, DLAT, PGK1, MDH2, MDH1	215	44	13588	11.4909	0.000165474
GOTERM_MF_FAT	GO:0016408~C-acyltransferase activity	6	2.29885	5.10415e-06	ACAA2, GCAT, ACAT2, ACAA1A, ACAT1, HADHB	227	16	13288	21.9515	0.00029536
GOTERM_CC_FAT	GO:0043233~organelle lumen	39	14.9425	6.13697e-06	MRPS36, LMNB2, GLUD1, ECHS1, PDIA6, HADHB, GOT2, IVD, MCCC1, ALDH4A1, HSPE1, RPL12, HSPA5, SARDH, ETFB, ETFA, ACADS, MRPS25, OTC, CYCS, CS, FDXR, LMNA, CBR4, DLAT, ACADL, SOD2, TST, DBT, PCX, ACSM1, RPS19, PPIB, ALDH1B1, ALDH2, TMSB4X, HSPD1, RDH16, MDH2	198	1136	12504	2.16805	9.53233e-05
GOTERM_MF_FAT	GO:0009055~electron carrier activity	15	5.74713	9.16492e-06	CYB5R3, SUOX, COX7A2, ACADS, AIFM1, CYCS, FDXR, ACADL, DHDH, NNT, IVD, ACAD9, ETFB, ETFA, NQO2	227	202	13288	4.34684	0.000471375
GOTERM_BP_FAT	GO:0006164~purine nucleotide biosynthetic process	12	4.5977	1.06792e-05	ATP5J2, ATP1B1, NME2, NME1, ATP5B, LDHD, ATP5C1, ATP5L, ATP5O, ATP5A1, PNP, ATP5K	215	137	13588	5.53577	0.00033888
GOTERM_MF_FAT	GO:0031406~carboxylic acid binding	10	3.83142	1.36216e-05	DBT, PCX, ACADS, MCCC1, OTC, FASN, FTCD, FABP1, CAD, DLAT	227	85	13288	6.88676	0.000630486
GOTERM_CC_FAT	GO:0070013~intracellular organelle lumen	38	14.5594	1.4314e-05	MRPS36, LMNB2, GLUD1, ECHS1, PDIA6, HADHB, GOT2, IVD, MCCC1, ALDH4A1, HSPE1, RPL12, HSPA5, SARDH, ETFB, ETFA, ACADS, MRPS25, OTC, CYCS, CS, FDXR, LMNA, CBR4, DLAT, ACADL, SOD2, TST, DBT, PCX, ACSM1, RPS19, PPIB, ALDH1B1, ALDH2, HSPD1, RDH16, MDH2	198	1133	12504	2.11806	0.000208428
GOTERM_BP_FAT	GO:0015992~proton transport	8	3.06513	1.59716e-05	ATP5J2, NNT, ATP5B, ATP5C1, ATP5L, ATP5O, ATP5A1, ATP5K	215	52	13588	9.72308	0.000495002
GOTERM_BP_FAT	GO:0006818~hydrogen transport	8	3.06513	1.81585e-05	ATP5J2, NNT, ATP5B, ATP5C1, ATP5L, ATP5O, ATP5A1, ATP5K	215	53	13588	9.53962	0.000549973
GOTERM_BP_FAT	GO:0009309~amine biosynthetic process	9	3.44828	1.854e-05	GOT2, PYCRL, BHMT2, GOT1, DHFR, SRM, OTC, ALDH4A1, PSPH	215	73	13588	7.79178	0.000549049
GOTERM_MF_FAT	GO:0016453~C-acetyltransferase activity	4	1.53257	1.91786e-05	GCAT, ACAT2, ACAA1A, ACAT1	227	4	13288	58.5374	0.000806925
GOTERM_CC_FAT	GO:0005625~soluble fraction	10	3.83142	2.5392e-05	ACTB, CYB5R3, PCX, SORD, PYGL, AIFM1, NME1, CYCS, CTSB, MDH1	198	99	12504	6.37894	0.000347964
GOTERM_BP_FAT	GO:0006749~glutathione metabolic process	6	2.29885	3.07905e-05	ALDH5A1, IDH1, GSTT3, SOD1, MGST1, SOD2	215	24	13588	15.8	0.00089187
GOTERM_BP_FAT	GO:0016052~carbohydrate catabolic process	9	3.44828	3.98326e-05	PGLS, TPI1, PKLR, PGAM1, ENO3, DLAT, PGK1, MDH2, MDH1	215	81	13588	7.02222	0.0011291
GOTERM_BP_FAT	GO:0006754~ATP biosynthetic process	9	3.44828	4.35489e-05	ATP5J2, ATP1B1, ATP5B, LDHD, ATP5C1, ATP5L, ATP5O, ATP5A1, ATP5K	215	82	13588	6.93659	0.00120868
GOTERM_BP_FAT	GO:0006163~purine nucleotide metabolic process	12	4.5977	4.56335e-05	ATP5J2, ATP1B1, NME2, NME1, ATP5B, LDHD, ATP5C1, ATP5L, ATP5O, ATP5A1, PNP, ATP5K	215	160	13588	4.74	0.00124068
GOTERM_CC_FAT	GO:0016469~proton-transporting two-sector ATPase complex	7	2.68199	4.63536e-05	ATP5J2, ATP5B, ATP5C1, ATP5L, ATP5O, ATP5A1, ATP5K	198	42	12504	10.5253	0.000599855
GOTERM_BP_FAT	GO:0019362~pyridine nucleotide metabolic process	6	2.29885	6.76364e-05	PGLS, TPI1, HAAO, QPRT, MDH1, NMNAT1	215	28	13588	13.5429	0.00180162
GOTERM_CC_FAT	GO:0045261~proton-transporting ATP synthase complex, catalytic core F(1)	4	1.53257	7.43878e-05	ATP5B, ATP5C1, ATP5O, ATP5A1	198	6	12504	42.101	0.000911848
GOTERM_BP_FAT	GO:0006575~cellular amino acid derivative metabolic process	11	4.21456	7.80847e-05	AHCY, SRM, ALDH5A1, IDH1, SPR, GSTT3, PTMS, SOD1, FABP5, MGST1, SOD2	215	141	13588	4.9305	0.00203892
GOTERM_BP_FAT	GO:0046034~ATP metabolic process	9	3.44828	8.50536e-05	ATP5J2, ATP1B1, ATP5B, LDHD, ATP5C1, ATP5L, ATP5O, ATP5A1, ATP5K	215	90	13588	6.32	0.00217803
GOTERM_MF_FAT	GO:0016628~oxidoreductase activity, acting on the CH-CH group of donors, NAD or NADP as acceptor	5	1.91571	9.59839e-05	PECR, BLVRB, FASN, DECR1, DHDH	227	15	13288	19.5125	0.00369671
GOTERM_BP_FAT	GO:0006790~sulfur metabolic process	9	3.44828	0.00011575	TPK1, BHMT2, AHCY, ALDH5A1, IDH1, GSTT3, SOD1, MGST1, SOD2	215	94	13588	6.05106	0.00290715
GOTERM_BP_FAT	GO:0042573~retinoic acid metabolic process	5	1.91571	0.000121198	ALDH1A1, RDH9, ADH1, ALDH1A7, RDH16	215	17	13588	18.5882	0.00298751
GOTERM_BP_FAT	GO:0006107~oxaloacetate metabolic process	4	1.53257	0.000128675	GOT2, PCX, GOT1, MDH1	215	7	13588	36.1143	0.00311395
GOTERM_BP_FAT	GO:0006775~fat-soluble vitamin metabolic process	6	2.29885	0.000177341	ALDH1A1, RDH9, CBR1, ADH1, ALDH1A7, RDH16	215	34	13588	11.1529	0.00421283
GOTERM_BP_FAT	GO:0009063~cellular amino acid catabolic process	7	2.68199	0.000195621	GOT2, AHCY, GOT1, FTCD, GSTZ1, SARDH, FAH	215	54	13588	8.19259	0.00456478
GOTERM_BP_FAT	GO:0006119~oxidative phosphorylation	7	2.68199	0.000239581	UQCRC1, ATP5B, ATP5C1, ATP5L, ATP5O, ATP5A1, ATP5K	215	56	13588	7.9	0.00549176
GOTERM_MF_FAT	GO:0004029~aldehyde dehydrogenase (NAD) activity	4	1.53257	0.000255258	ALDH1B1, ALDH2, ALDH4A1, ALDH1A7	227	8	13288	29.2687	0.00905106
GOTERM_BP_FAT	GO:0015985~energy coupled proton transport, down electrochemical gradient	6	2.29885	0.000267362	ATP5B, ATP5C1, ATP5L, ATP5O, ATP5A1, ATP5K	215	37	13588	10.2486	0.00602315
GOTERM_BP_FAT	GO:0015986~ATP synthesis coupled proton transport	6	2.29885	0.000267362	ATP5B, ATP5C1, ATP5L, ATP5O, ATP5A1, ATP5K	215	37	13588	10.2486	0.00602315
GOTERM_BP_FAT	GO:0016054~organic acid catabolic process	8	3.06513	0.000282327	GOT2, AHCY, GOT1, FTCD, GSTZ1, SARDH, HADHB, FAH	215	81	13588	6.24198	0.00625361
GOTERM_BP_FAT	GO:0046395~carboxylic acid catabolic process	8	3.06513	0.000282327	GOT2, AHCY, GOT1, FTCD, GSTZ1, SARDH, HADHB, FAH	215	81	13588	6.24198	0.00625361
GOTERM_BP_FAT	GO:0006518~peptide metabolic process	6	2.29885	0.000303964	ALDH5A1, IDH1, GSTT3, SOD1, MGST1, SOD2	215	38	13588	9.97895	0.00662136
GOTERM_BP_FAT	GO:0006733~oxidoreduction coenzyme metabolic process	6	2.29885	0.000303964	PGLS, TPI1, HAAO, QPRT, MDH1, NMNAT1	215	38	13588	9.97895	0.00662136
GOTERM_BP_FAT	GO:0042364~water-soluble vitamin biosynthetic process	5	1.91571	0.000350189	TPK1, PDXK, HAAO, QPRT, NMNAT1	215	22	13588	14.3636	0.0075021
GOTERM_BP_FAT	GO:0045454~cell redox homeostasis	7	2.68199	0.00041945	AIFM1, PRDX6, PDIA6, PRDX2, TXN1, APEX1, PRDX1	215	62	13588	7.13548	0.0088376
GOTERM_MF_FAT	GO:0015078~hydrogen ion transmembrane transporter activity	8	3.06513	0.000483386	COX7A2, ATP5B, ATP5C1, ATP5L, ATP5O, ATP5A1, ATP5K, COX6C	227	82	13288	5.71097	0.015863
GOTERM_BP_FAT	GO:0034220~ion transmembrane transport	6	2.29885	0.000489514	ATP5B, ATP5C1, ATP5L, ATP5O, ATP5A1, ATP5K	215	42	13588	9.02857	0.0101463
GOTERM_BP_FAT	GO:0006769~nicotinamide metabolic process	5	1.91571	0.0004963	PGLS, TPI1, QPRT, MDH1, NMNAT1	215	24	13588	13.1667	0.0101288
GOTERM_BP_FAT	GO:0009820~alkaloid metabolic process	5	1.91571	0.0004963	PGLS, TPI1, QPRT, MDH1, NMNAT1	215	24	13588	13.1667	0.0101288
GOTERM_BP_FAT	GO:0046496~nicotinamide nucleotide metabolic process	5	1.91571	0.0004963	PGLS, TPI1, QPRT, MDH1, NMNAT1	215	24	13588	13.1667	0.0101288
GOTERM_BP_FAT	GO:0009310~amine catabolic process	7	2.68199	0.00054197	GOT2, AHCY, GOT1, FTCD, GSTZ1, SARDH, FAH	215	65	13588	6.80615	0.0108894
GOTERM_MF_FAT	GO:0016209~antioxidant activity	6	2.29885	0.000551454	PRDX6, GSTZ1, PRDX2, SOD1, PRDX1, SOD2	227	40	13288	8.78062	0.0168821
GOTERM_BP_FAT	GO:0006776~vitamin A metabolic process	5	1.91571	0.000681259	ALDH1A1, RDH9, ADH1, ALDH1A7, RDH16	215	26	13588	12.1538	0.0134671
GOTERM_MF_FAT	GO:0015077~monovalent inorganic cation transmembrane transporter activity	8	3.06513	0.000691646	COX7A2, ATP5B, ATP5C1, ATP5L, ATP5O, ATP5A1, ATP5K, COX6C	227	87	13288	5.38275	0.0198223
GOTERM_MF_FAT	GO:0016836~hydro-lyase activity	6	2.29885	0.000693532	FASN, ECHS1, ENO3, FH1, CAR2, CAR3	227	42	13288	8.36249	0.0187177
GOTERM_MF_FAT	GO:0046933~hydrogen ion transporting ATP synthase activity, rotational mechanism	4	1.53257	0.000724182	ATP5B, ATP5C1, ATP5O, ATP5A1	227	11	13288	21.2863	0.0184618
GOTERM_BP_FAT	GO:0006106~fumarate metabolic process	3	1.14943	0.000732983	GOT2, GOT1, FH1	215	3	13588	63.2	0.0142711
GOTERM_BP_FAT	GO:0006800~oxygen and reactive oxygen species metabolic process	6	2.29885	0.000828231	CYCS, MPV17, PRDX2, SOD1, PRDX1, SOD2	215	47	13588	8.06809	0.0158797
GOTERM_MF_FAT	GO:0003985~acetyl-CoA C-acetyltransferase activity	3	1.14943	0.000854312	ACAT2, ACAA1A, ACAT1	227	3	13288	58.5374	0.0206117
GOTERM_BP_FAT	GO:0022904~respiratory electron transport chain	5	1.91571	0.000910338	SLC25A12, NDUFA5, UQCRC1, ALDH5A1, SOD2	215	28	13588	11.2857	0.0171938
GOTERM_BP_FAT	GO:0016101~diterpenoid metabolic process	5	1.91571	0.000910338	ALDH1A1, RDH9, ADH1, ALDH1A7, RDH16	215	28	13588	11.2857	0.0171938
GOTERM_BP_FAT	GO:0001523~retinoid metabolic process	5	1.91571	0.000910338	ALDH1A1, RDH9, ADH1, ALDH1A7, RDH16	215	28	13588	11.2857	0.0171938
GOTERM_BP_FAT	GO:0006720~isoprenoid metabolic process	6	2.29885	0.00100373	ALDH1A1, RDH9, ADH1, AMACR, ALDH1A7, RDH16	215	49	13588	7.73878	0.0186775
GOTERM_BP_FAT	GO:0006721~terpenoid metabolic process	5	1.91571	0.00104308	ALDH1A1, RDH9, ADH1, ALDH1A7, RDH16	215	29	13588	10.8966	0.0191361
GOTERM_MF_FAT	GO:0050660~FAD binding	7	2.68199	0.00129113	ACADS, AIFM1, IVD, LDHD, ACADL, ACAD9, ETFA	227	71	13288	5.7713	0.0294661
GOTERM_MF_FAT	GO:0000166~nucleotide binding	56	21.4559	0.00133787	ATP5B, LDHD, DAK, CAD, ACSF2, TPK1, ACTG1, MCCC1, RALB, TUBB5, RAB24, TUBB6, RHOC, ACAD9, TUBA1B, TUBA1C, YARS, PDXK, AIFM1, ACADS, SUCLG1, CBR4, GRHPR, SRPRB, ACADL, NME2, NME1, PKLR, PEBP1, NMNAT1, MDH1, TUFM, GLUD1, IVD, IDH2, HNRNPD, IDH1, HSPE1, HSPA5, ETFA, ACTB, AK2, CRYZ, CPS1, VDAC3, PSMB9, VDAC1, PCX, ACSM1, DHFR, PYGL, RAB35, HSPD1, ATP5A1, PGK1, AACS	227	2183	13288	1.50165	0.0290853
GOTERM_BP_FAT	GO:0034637~cellular carbohydrate biosynthetic process	6	2.29885	0.00183959	PCX, TPI1, GOT1, GYG, FBP1, AGL	215	56	13588	6.77143	0.0330635
GOTERM_MF_FAT	GO:0046961~proton-transporting ATPase activity, rotational mechanism	4	1.53257	0.00189904	ATP5B, ATP5C1, ATP5O, ATP5A1	227	15	13288	15.61	0.0392146
GOTERM_BP_FAT	GO:0006767~water-soluble vitamin metabolic process	5	1.91571	0.0019154	TPK1, PDXK, HAAO, QPRT, NMNAT1	215	34	13588	9.29412	0.0339467
GOTERM_BP_FAT	GO:0006081~cellular aldehyde metabolic process	4	1.53257	0.00222519	TPI1, IDH2, IDH1, ALDH1A7	215	17	13588	14.8706	0.0388196
GOTERM_CC_FAT	GO:0033178~proton-transporting two-sector ATPase complex, catalytic domain	4	1.53257	0.00222526	ATP5B, ATP5C1, ATP5O, ATP5A1	198	17	12504	14.8592	0.0256193
GOTERM_MF_FAT	GO:0003995~acyl-CoA dehydrogenase activity	4	1.53257	0.00230814	ACADS, IVD, ACADL, ACAD9	227	16	13288	14.6344	0.0454523
GOTERM_BP_FAT	GO:0000302~response to reactive oxygen species	5	1.91571	0.00237394	PRDX6, PRDX2, SOD1, PRDX1, SOD2	215	36	13588	8.77778	0.0408303
GOTERM_BP_FAT	GO:0006979~response to oxidative stress	7	2.68199	0.00248976	PRDX6, CLU, IDH1, PRDX2, SOD1, PRDX1, SOD2	215	87	13588	5.08506	0.0422377
GOTERM_BP_FAT	GO:0034614~cellular response to reactive oxygen species	4	1.53257	0.00263945	PRDX2, SOD1, PRDX1, SOD2	215	18	13588	14.0444	0.0441623
GOTERM_CC_FAT	GO:0000267~cell fraction	20	7.66284	0.00275196	ACTB, CYB5R3, SORD, VAPB, AIFM1, CYCS, LMNA, FKBP1A, CYB5, VDAC3, LIN7A, PCX, PYGL, NME1, LRRC59, TMED10, CTSB, RDH16, MGST1, MDH1	198	596	12504	2.11918	0.030113
GOTERM_MF_FAT	GO:0003988~acetyl-CoA C-acyltransferase activity	3	1.14943	0.00278418	ACAA2, ACAA1A, HADHB	227	5	13288	35.1225	0.0523655
GOTERM_BP_FAT	GO:0009108~coenzyme biosynthetic process	6	2.29885	0.00331807	TPK1, DBT, HAAO, QPRT, DLAT, NMNAT1	215	64	13588	5.925	0.0545368
GOTERM_BP_FAT	GO:0042904~9-cis-retinoic acid biosynthetic process	3	1.14943	0.00355201	ALDH1A1, RDH9, RDH16	215	6	13588	31.6	0.0575672
GOTERM_BP_FAT	GO:0042905~9-cis-retinoic acid metabolic process	3	1.14943	0.00355201	ALDH1A1, RDH9, RDH16	215	6	13588	31.6	0.0575672
GOTERM_BP_FAT	GO:0035238~vitamin A biosynthetic process	3	1.14943	0.00355201	ALDH1A1, RDH9, RDH16	215	6	13588	31.6	0.0575672
GOTERM_BP_FAT	GO:0042743~hydrogen peroxide metabolic process	4	1.53257	0.00360304	CYCS, PRDX2, SOD1, PRDX1	215	20	13588	12.64	0.0576717
GOTERM_MF_FAT	GO:0016407~acetyltransferase activity	6	2.29885	0.00429609	FASN, GCAT, DLAT, ACAT2, ACAA1A, ACAT1	227	63	13288	5.57499	0.0766389
GOTERM_MF_FAT	GO:0019842~vitamin binding	8	3.06513	0.00460369	GOT2, PCX, GOT1, PYGL, MCCC1, FASN, FTCD, GCAT	227	121	13288	3.87024	0.078885
GOTERM_BP_FAT	GO:0034599~cellular response to oxidative stress	4	1.53257	0.00475599	PRDX2, SOD1, PRDX1, SOD2	215	22	13588	11.4909	0.0745714
GOTERM_BP_FAT	GO:0042362~fat-soluble vitamin biosynthetic process	3	1.14943	0.00492134	ALDH1A1, RDH9, RDH16	215	7	13588	27.0857	0.0761754
GOTERM_BP_FAT	GO:0019430~removal of superoxide radicals	3	1.14943	0.00492134	SOD1, PRDX1, SOD2	215	7	13588	27.0857	0.0761754
GOTERM_BP_FAT	GO:0008610~lipid biosynthetic process	12	4.5977	0.00555429	ALDH1A1, RDH9, CYB5R3, PECR, PCX, ACSM1, TPI1, AMACR, FASN, CBR4, RDH16, FABP5	215	285	13588	2.66105	0.0845934
GOTERM_MF_FAT	GO:0051920~peroxiredoxin activity	3	1.14943	0.00571671	PRDX6, PRDX2, PRDX1	227	7	13288	25.0875	0.0936341
GOTERM_MF_FAT	GO:0004576~oligosaccharyl transferase activity	3	1.14943	0.00571671	DAD1, RPN1, DDOST	227	7	13288	25.0875	0.0936341
GOTERM_MF_FAT	GO:0004579~dolichyl-diphosphooligosaccharide-protein glycotransferase activity	3	1.14943	0.00571671	DAD1, RPN1, DDOST	227	7	13288	25.0875	0.0936341
GOTERM_MF_FAT	GO:0022890~inorganic cation transmembrane transporter activity	8	3.06513	0.00598382	COX7A2, ATP5B, ATP5C1, ATP5L, ATP5O, ATP5A1, ATP5K, COX6C	227	127	13288	3.6874	0.0944782
GOTERM_BP_FAT	GO:0042542~response to hydrogen peroxide	4	1.53257	0.00610805	PRDX2, SOD1, PRDX1, SOD2	215	24	13588	10.5333	0.0916108
GOTERM_MF_FAT	GO:0042625~ATPase activity, coupled to transmembrane movement of ions	6	2.29885	0.00632923	ATP1B1, ATP5B, ATP5C1, ATP5L, ATP5O, ATP5A1	227	69	13288	5.09021	0.0964019
GOTERM_BP_FAT	GO:0006558~L-phenylalanine metabolic process	3	1.14943	0.00649396	GSTZ1, SPR, FAH	215	8	13588	23.7	0.096053
GOTERM_BP_FAT	GO:0006090~pyruvate metabolic process	4	1.53257	0.00686138	PCX, TPI1, FBP1, DLAT	215	25	13588	10.112	0.100118
GOTERM_BP_FAT	GO:0000050~urea cycle	3	1.14943	0.00826318	ARG1, OTC, CPS1	215	9	13588	21.0667	0.11811
GOTERM_BP_FAT	GO:0019627~urea metabolic process	3	1.14943	0.00826318	ARG1, OTC, CPS1	215	9	13588	21.0667	0.11811
GOTERM_BP_FAT	GO:0006525~arginine metabolic process	3	1.14943	0.00826318	ARG1, OTC, FAH	215	9	13588	21.0667	0.11811
GOTERM_BP_FAT	GO:0018130~heterocycle biosynthetic process	5	1.91571	0.00838644	TPK1, PYCRL, QDPR, ALDH4A1, SPR	215	51	13588	6.19608	0.118507
GOTERM_MF_FAT	GO:0019829~cation-transporting ATPase activity	4	1.53257	0.0084717	ATP5B, ATP5C1, ATP5O, ATP5A1	227	25	13288	9.36599	0.123048
GOTERM_CC_FAT	GO:0005741~mitochondrial outer membrane	6	2.29885	0.00854389	CYB5R3, CISD1, AIFM1, VDAC3, MGST1, VDAC1	198	80	12504	4.73636	0.0868694
GOTERM_BP_FAT	GO:0034754~cellular hormone metabolic process	5	1.91571	0.00897557	ALDH1A1, RDH9, ADH1, ALDH1A7, RDH16	215	52	13588	6.07692	0.125006
GOTERM_BP_FAT	GO:0002526~acute inflammatory response	6	2.29885	0.00899956	MBL2, SAA2, SAA1, SAA3, PRDX2, ORM2	215	81	13588	4.68148	0.124032
GOTERM_BP_FAT	GO:0016051~carbohydrate biosynthetic process	6	2.29885	0.00994538	PCX, TPI1, GOT1, GYG, FBP1, AGL	215	83	13588	4.56867	0.134823
GOTERM_MF_FAT	GO:0005198~structural molecule activity	16	6.13027	0.0101017	VAPB, LMNB2, MRPS25, LMNA, RPLP2, ACTG1, KRT18, RPS19, RPL22, KRT8, TUBB5, TUBB6, RPL12, LAMC1, TUBA1B, TUBA1C	227	450	13288	2.08133	0.140704
GOTERM_MF_FAT	GO:0000287~magnesium ion binding	15	5.74713	0.0102068	DAK, FBP1, PSPH, FAH, NME2, ACSM1, ITPA, NME1, PKLR, IDH2, IDH1, ENO3, APEX1, FAHD2A, NMNAT1	227	409	13288	2.14685	0.137947
GOTERM_BP_FAT	GO:0043604~amide biosynthetic process	3	1.14943	0.0102225	ARG1, OTC, CPS1	215	10	13588	18.96	0.136944
GOTERM_BP_FAT	GO:0000303~response to superoxide	3	1.14943	0.0102225	SOD1, PRDX1, SOD2	215	10	13588	18.96	0.136944
GOTERM_BP_FAT	GO:0009065~glutamine family amino acid catabolic process	3	1.14943	0.0102225	GOT2, GOT1, FAH	215	10	13588	18.96	0.136944
GOTERM_MF_FAT	GO:0033293~monocarboxylic acid binding	4	1.53257	0.0105092	PCX, ACADS, MCCC1, FABP1	227	27	13288	8.67221	0.137765
GOTERM_MF_FAT	GO:0016651~oxidoreductase activity, acting on NADH or NADPH	5	1.91571	0.0109044	CYB5R3, NDUFA5, NNT, CBR4, CRYZ	227	51	13288	5.73897	0.138696
GOTERM_CC_FAT	GO:0044432~endoplasmic reticulum part	10	3.83142	0.0109657	CYB5R3, PPIB, VAPB, RPN1, PDIA6, FKBP1A, HSPA5, RDH16, DDOST, PSMB9	198	231	12504	2.73383	0.105688
GOTERM_BP_FAT	GO:0006953~acute-phase response	4	1.53257	0.0114348	SAA2, SAA1, SAA3, ORM2	215	30	13588	8.42667	0.150485
GOTERM_CC_FAT	GO:0005758~mitochondrial intermembrane space	4	1.53257	0.0114364	SUOX, AIFM1, AK2, TIMM13	198	30	12504	8.4202	0.105659
GOTERM_MF_FAT	GO:0016684~oxidoreductase activity, acting on peroxide as acceptor	4	1.53257	0.011625	PRDX6, GSTZ1, PRDX2, PRDX1	227	28	13288	8.36249	0.143313
GOTERM_MF_FAT	GO:0004601~peroxidase activity	4	1.53257	0.011625	PRDX6, GSTZ1, PRDX2, PRDX1	227	28	13288	8.36249	0.143313
GOTERM_CC_FAT	GO:0031968~organelle outer membrane	6	2.29885	0.0120291	CYB5R3, CISD1, AIFM1, VDAC3, MGST1, VDAC1	198	87	12504	4.35528	0.106662
GOTERM_BP_FAT	GO:0000305~response to oxygen radical	3	1.14943	0.0123655	SOD1, PRDX1, SOD2	215	11	13588	17.2364	0.160198
GOTERM_BP_FAT	GO:0046039~GTP metabolic process	3	1.14943	0.0123655	NME2, NME1, PNP	215	11	13588	17.2364	0.160198
GOTERM_BP_FAT	GO:0019674~NAD metabolic process	3	1.14943	0.0123655	QPRT, MDH1, NMNAT1	215	11	13588	17.2364	0.160198
GOTERM_BP_FAT	GO:0006183~GTP biosynthetic process	3	1.14943	0.0123655	NME2, NME1, PNP	215	11	13588	17.2364	0.160198
GOTERM_CC_FAT	GO:0019867~outer membrane	6	2.29885	0.0137808	CYB5R3, CISD1, AIFM1, VDAC3, MGST1, VDAC1	198	90	12504	4.2101	0.116935
GOTERM_CC_FAT	GO:0016023~cytoplasmic membrane-bounded vesicle	14	5.36398	0.0140722	AHCY, PDIA6, ACTN1, PRDX1, PPIB, RAB35, SND1, FASN, RPN1, TMED10, TMSB4X, HSPA5, CTSB, HSPD1	198	414	12504	2.13556	0.115117
GOTERM_BP_FAT	GO:0051188~cofactor biosynthetic process	6	2.29885	0.0144102	TPK1, DBT, HAAO, QPRT, DLAT, NMNAT1	215	91	13588	4.16703	0.182535
GOTERM_BP_FAT	GO:0006536~glutamate metabolic process	3	1.14943	0.014686	GOT2, GOT1, ALDH5A1	215	12	13588	15.8	0.183979
GOTERM_MF_FAT	GO:0017076~purine nucleotide binding	45	17.2414	0.0147911	TUFM, GLUD1, ATP5B, DAK, LDHD, CAD, ACSF2, TPK1, ACTG1, IVD, MCCC1, TUBB5, RALB, RAB24, TUBB6, RHOC, HSPE1, HSPA5, ACAD9, TUBA1B, TUBA1C, ETFA, ACTB, YARS, PDXK, AIFM1, ACADS, SUCLG1, AK2, SRPRB, CPS1, ACADL, PSMB9, PCX, ACSM1, NME2, NME1, RAB35, PKLR, PEBP1, HSPD1, ATP5A1, AACS, PGK1, NMNAT1	227	1871	13288	1.4079	0.174405
GOTERM_BP_FAT	GO:0010035~response to inorganic substance	6	2.29885	0.0150489	SLC25A12, PRDX6, PRDX2, SOD1, PRDX1, SOD2	215	92	13588	4.12174	0.186372
GOTERM_CC_FAT	GO:0031988~membrane-bounded vesicle	14	5.36398	0.0156823	AHCY, PDIA6, ACTN1, PRDX1, PPIB, RAB35, SND1, FASN, RPN1, TMED10, TMSB4X, HSPA5, CTSB, HSPD1	198	420	12504	2.10505	0.12325
GOTERM_CC_FAT	GO:0045263~proton-transporting ATP synthase complex, coupling factor F(o)	3	1.14943	0.0171844	ATP5J2, ATP5L, ATP5K	198	13	12504	14.5734	0.130005
GOTERM_MF_FAT	GO:0005525~GTP binding	13	4.98084	0.0181292	TUFM, GLUD1, SUCLG1, SRPRB, ACSM1, RAB35, TUBB5, RALB, TUBB6, RAB24, RHOC, TUBA1B, TUBA1C	227	354	13288	2.14968	0.204625
GOTERM_MF_FAT	GO:0016597~amino acid binding	4	1.53257	0.0181982	OTC, FASN, FTCD, CAD	227	33	13288	7.09545	0.200504
GOTERM_CC_FAT	GO:0070469~respiratory chain	5	1.91571	0.0191757	UQCRC2, NDUFA5, UQCRC1, COX7A2, CYCS	198	65	12504	4.85781	0.139617
GOTERM_BP_FAT	GO:0019363~pyridine nucleotide biosynthetic process	3	1.14943	0.0198353	HAAO, QPRT, NMNAT1	215	14	13588	13.5429	0.236437
GOTERM_BP_FAT	GO:0046165~alcohol biosynthetic process	4	1.53257	0.0201985	PCX, TPI1, GOT1, FBP1	215	37	13588	6.83243	0.238148
GOTERM_CC_FAT	GO:0005792~microsome	8	3.06513	0.0213955	AIFM1, NME1, LRRC59, TMED10, CYB5, RDH16, VDAC3, MGST1	198	176	12504	2.87052	0.150032
GOTERM_MF_FAT	GO:0032561~guanyl ribonucleotide binding	13	4.98084	0.0216022	TUFM, GLUD1, SUCLG1, SRPRB, ACSM1, RAB35, TUBB5, RALB, TUBB6, RAB24, RHOC, TUBA1B, TUBA1C	227	363	13288	2.09638	0.228384
GOTERM_MF_FAT	GO:0019001~guanyl nucleotide binding	13	4.98084	0.0216022	TUFM, GLUD1, SUCLG1, SRPRB, ACSM1, RAB35, TUBB5, RALB, TUBB6, RAB24, RHOC, TUBA1B, TUBA1C	227	363	13288	2.09638	0.228384
GOTERM_BP_FAT	GO:0009084~glutamine family amino acid biosynthetic process	3	1.14943	0.0226525	PYCRL, OTC, ALDH4A1	215	15	13588	12.64	0.260962
GOTERM_BP_FAT	GO:0019439~aromatic compound catabolic process	3	1.14943	0.0226525	ALDH1L1, GSTZ1, FAH	215	15	13588	12.64	0.260962
GOTERM_BP_FAT	GO:0046131~pyrimidine ribonucleoside metabolic process	3	1.14943	0.0226525	PYCRL, NME2, NME1	215	15	13588	12.64	0.260962
GOTERM_BP_FAT	GO:0009119~ribonucleoside metabolic process	4	1.53257	0.0232215	PYCRL, NME2, NME1, PNP	215	39	13588	6.48205	0.264388
GOTERM_MF_FAT	GO:0016859~cis-trans isomerase activity	4	1.53257	0.0246687	PPIB, PPIA, GSTZ1, FKBP1A	227	37	13288	6.32837	0.251078
GOTERM_BP_FAT	GO:0051258~protein polymerization	4	1.53257	0.02482	TUBB5, TUBB6, TUBA1B, TUBA1C	215	40	13588	6.32	0.277666
GOTERM_CC_FAT	GO:0031970~organelle envelope lumen	4	1.53257	0.0248253	SUOX, AIFM1, AK2, TIMM13	198	40	12504	6.31515	0.167266
GOTERM_MF_FAT	GO:0043492~ATPase activity, coupled to movement of substances	6	2.29885	0.0248435	ATP1B1, ATP5B, ATP5C1, ATP5L, ATP5O, ATP5A1	227	97	13288	3.62087	0.247304
GOTERM_MF_FAT	GO:0042626~ATPase activity, coupled to transmembrane movement of substances	6	2.29885	0.0248435	ATP1B1, ATP5B, ATP5C1, ATP5L, ATP5O, ATP5A1	227	97	13288	3.62087	0.247304
GOTERM_MF_FAT	GO:0016820~hydrolase activity, acting on acid anhydrides, catalyzing transmembrane movement of substances	6	2.29885	0.0248435	ATP1B1, ATP5B, ATP5C1, ATP5L, ATP5O, ATP5A1	227	97	13288	3.62087	0.247304
GOTERM_CC_FAT	GO:0042598~vesicular fraction	8	3.06513	0.0251971	AIFM1, NME1, LRRC59, TMED10, CYB5, RDH16, VDAC3, MGST1	198	182	12504	2.77589	0.164886
GOTERM_BP_FAT	GO:0019438~aromatic compound biosynthetic process	3	1.14943	0.0256237	TPK1, QDPR, SPR	215	16	13588	11.85	0.28302
GOTERM_BP_FAT	GO:0009067~aspartate family amino acid biosynthetic process	3	1.14943	0.0256237	GOT2, BHMT2, GOT1	215	16	13588	11.85	0.28302
GOTERM_CC_FAT	GO:0034364~high-density lipoprotein particle	3	1.14943	0.0256337	SAA2, SAA1, SAA3	198	16	12504	11.8409	0.163022
GOTERM_CC_FAT	GO:0031410~cytoplasmic vesicle	15	5.74713	0.0301546	AHCY, PDIA6, ACTN1, SOD1, PRDX1, PPIB, RAB35, SND1, FASN, RPN1, TMED10, TMSB4X, HSPA5, CTSB, HSPD1	198	508	12504	1.86471	0.184401
GOTERM_CC_FAT	GO:0032993~protein-DNA complex	5	1.91571	0.030528	H1F0, RPA2, H2AFV, H2AFX, PURA	198	75	12504	4.2101	0.181812
GOTERM_BP_FAT	GO:0006097~glyoxylate cycle	2	0.766284	0.0312515	IDH2, IDH1	215	2	13588	63.2	0.331739
GOTERM_BP_FAT	GO:0019551~glutamate catabolic process to 2-oxoglutarate	2	0.766284	0.0312515	GOT2, GOT1	215	2	13588	63.2	0.331739
GOTERM_BP_FAT	GO:0006532~aspartate biosynthetic process	2	0.766284	0.0312515	GOT2, GOT1	215	2	13588	63.2	0.331739
GOTERM_BP_FAT	GO:0019550~glutamate catabolic process to aspartate	2	0.766284	0.0312515	GOT2, GOT1	215	2	13588	63.2	0.331739
GOTERM_BP_FAT	GO:0048872~homeostasis of number of cells	6	2.29885	0.0330738	RPS19, CSF1, PRDX2, FH1, SOD1, PRDX1	215	113	13588	3.35575	0.34489
GOTERM_MF_FAT	GO:0016878~acid-thiol ligase activity	3	1.14943	0.0331148	ACSM1, SUCLG1, AACS	227	17	13288	10.3301	0.310117
GOTERM_MF_FAT	GO:0004033~aldo-keto reductase activity	3	1.14943	0.0331148	AKR1B3, AKR1C12, AKR7A5	227	17	13288	10.3301	0.310117
GOTERM_MF_FAT	GO:0004450~isocitrate dehydrogenase (NADP+) activity	2	0.766284	0.0337276	IDH2, IDH1	227	2	13288	58.5374	0.308869
GOTERM_MF_FAT	GO:0004086~carbamoyl-phosphate synthase activity	2	0.766284	0.0337276	CAD, CPS1	227	2	13288	58.5374	0.308869
GOTERM_MF_FAT	GO:0016743~carboxyl- or carbamoyltransferase activity	2	0.766284	0.0337276	OTC, CAD	227	2	13288	58.5374	0.308869
GOTERM_MF_FAT	GO:0016418~S-acetyltransferase activity	2	0.766284	0.0337276	FASN, DLAT	227	2	13288	58.5374	0.308869
GOTERM_MF_FAT	GO:0030060~L-malate dehydrogenase activity	2	0.766284	0.0337276	MDH2, MDH1	227	2	13288	58.5374	0.308869
GOTERM_CC_FAT	GO:0031982~vesicle	15	5.74713	0.0351945	AHCY, PDIA6, ACTN1, SOD1, PRDX1, PPIB, RAB35, SND1, FASN, RPN1, TMED10, TMSB4X, HSPA5, CTSB, HSPD1	198	519	12504	1.82519	0.201982
GOTERM_BP_FAT	GO:0006801~superoxide metabolic process	3	1.14943	0.0354075	SOD1, PRDX1, SOD2	215	19	13588	9.97895	0.361799
GOTERM_BP_FAT	GO:0006541~glutamine metabolic process	3	1.14943	0.0354075	ALDH5A1, CAD, CPS1	215	19	13588	9.97895	0.361799
GOTERM_BP_FAT	GO:0009112~nucleobase metabolic process	3	1.14943	0.0354075	ALDH6A1, UOX, CAD	215	19	13588	9.97895	0.361799
GOTERM_BP_FAT	GO:0046700~heterocycle catabolic process	4	1.53257	0.035622	PYCRL, ALDH1L1, FTCD, PNP	215	46	13588	5.49565	0.360897
GOTERM_MF_FAT	GO:0015405~P-P-bond-hydrolysis-driven transmembrane transporter activity	6	2.29885	0.035836	ATP1B1, ATP5B, ATP5C1, ATP5L, ATP5O, ATP5A1	227	107	13288	3.28247	0.318879
GOTERM_MF_FAT	GO:0015399~primary active transmembrane transporter activity	6	2.29885	0.0370762	ATP1B1, ATP5B, ATP5C1, ATP5L, ATP5O, ATP5A1	227	108	13288	3.25208	0.322079
GOTERM_BP_FAT	GO:0006730~one-carbon metabolic process	6	2.29885	0.0375724	AHCY, ALDH1L1, DHFR, AHCYL2, CAR2, CAR3	215	117	13588	3.24103	0.37396
GOTERM_MF_FAT	GO:0051287~NAD or NADH binding	4	1.53257	0.038586	IDH2, IDH1, GRHPR, MDH1	227	44	13288	5.32159	0.327039
GOTERM_BP_FAT	GO:0006633~fatty acid biosynthetic process	5	1.91571	0.0388935	PECR, ACSM1, TPI1, FASN, CBR4	215	81	13588	3.90123	0.381667
GOTERM_BP_FAT	GO:0006094~gluconeogenesis	3	1.14943	0.0389413	PCX, TPI1, FBP1	215	20	13588	9.48	0.379354
GOTERM_BP_FAT	GO:0042558~pteridine and derivative metabolic process	3	1.14943	0.0389413	ALDH1L1, QDPR, SPR	215	20	13588	9.48	0.379354
GOTERM_BP_FAT	GO:0009072~aromatic amino acid family metabolic process	3	1.14943	0.042603	GSTZ1, SPR, FAH	215	21	13588	9.02857	0.40439
GOTERM_BP_FAT	GO:0019725~cellular homeostasis	11	4.21456	0.0450168	AIFM1, PRDX6, RGN, PDIA6, FKBP1A, PRDX2, TXN1, SOD1, APEX1, PRDX1, SOD2	215	343	13588	2.02682	0.419209
GOTERM_BP_FAT	GO:0006213~pyrimidine nucleoside metabolic process	3	1.14943	0.0463877	PYCRL, NME2, NME1	215	22	13588	8.61818	0.426154
GOTERM_BP_FAT	GO:0008299~isoprenoid biosynthetic process	3	1.14943	0.0463877	ALDH1A1, RDH9, RDH16	215	22	13588	8.61818	0.426154
GOTERM_BP_FAT	GO:0009066~aspartate family amino acid metabolic process	3	1.14943	0.0463877	GOT2, BHMT2, GOT1	215	22	13588	8.61818	0.426154
GOTERM_BP_FAT	GO:0009069~serine family amino acid metabolic process	3	1.14943	0.0463877	DHFR, PSPH, SARDH	215	22	13588	8.61818	0.426154
GOTERM_CC_FAT	GO:0033177~proton-transporting two-sector ATPase complex, proton-transporting domain	3	1.14943	0.0464069	ATP5J2, ATP5L, ATP5K	198	22	12504	8.61157	0.252755
GOTERM_BP_FAT	GO:0006102~isocitrate metabolic process	2	0.766284	0.0465107	IDH2, IDH1	215	3	13588	42.1333	0.424238
GOTERM_BP_FAT	GO:0006538~glutamate catabolic process	2	0.766284	0.0465107	GOT2, GOT1	215	3	13588	42.1333	0.424238
GOTERM_BP_FAT	GO:0046487~glyoxylate metabolic process	2	0.766284	0.0465107	IDH2, IDH1	215	3	13588	42.1333	0.424238
GOTERM_BP_FAT	GO:0006531~aspartate metabolic process	2	0.766284	0.0465107	GOT2, GOT1	215	3	13588	42.1333	0.424238
GOTERM_CC_FAT	GO:0017133~mitochondrial electron transfer flavoprotein complex	2	0.766284	0.0465278	ETFB, ETFA	198	3	12504	42.101	0.247721
GOTERM_CC_FAT	GO:0045251~electron transfer flavoprotein complex	2	0.766284	0.0465278	ETFB, ETFA	198	3	12504	42.101	0.247721
GOTERM_MF_FAT	GO:0050661~NADP or NADPH binding	3	1.14943	0.0489238	DHFR, CBR4, CRYZ	227	21	13288	8.36249	0.389905
GOTERM_MF_FAT	GO:0004069~L-aspartate:2-oxoglutarate aminotransferase activity	2	0.766284	0.0501643	GOT2, GOT1	227	3	13288	39.025	0.391303
GOTERM_BP_FAT	GO:0042445~hormone metabolic process	5	1.91571	0.0536607	ALDH1A1, RDH9, ADH1, ALDH1A7, RDH16	215	90	13588	3.51111	0.469426
GOTERM_CC_FAT	GO:0005657~replication fork	3	1.14943	0.0543301	RPA2, H2AFX, PURA	198	24	12504	7.89394	0.277757
GOTERM_BP_FAT	GO:0009116~nucleoside metabolic process	4	1.53257	0.0581098	PYCRL, NME2, NME1, PNP	215	56	13588	4.51429	0.494431
GOTERM_BP_FAT	GO:0019319~hexose biosynthetic process	3	1.14943	0.058433	PCX, TPI1, FBP1	215	25	13588	7.584	0.493467
GOTERM_BP_FAT	GO:0019400~alditol metabolic process	3	1.14943	0.058433	GOT1, SORD, DAK	215	25	13588	7.584	0.493467
GOTERM_BP_FAT	GO:0045069~regulation of viral genome replication	2	0.766284	0.0615307	VAPB, PPIA	215	4	13588	31.6	0.509026
GOTERM_BP_FAT	GO:0033209~tumor necrosis factor-mediated signaling pathway	2	0.766284	0.0615307	KRT18, KRT8	215	4	13588	31.6	0.509026
GOTERM_CC_FAT	GO:0005638~lamin filament	2	0.766284	0.0615533	LMNB2, LMNA	198	4	12504	31.5758	0.303043
GOTERM_MF_FAT	GO:0030170~pyridoxal phosphate binding	4	1.53257	0.0639808	GOT2, GOT1, PYGL, GCAT	227	54	13288	4.33611	0.46461
GOTERM_MF_FAT	GO:0070279~vitamin B6 binding	4	1.53257	0.0639808	GOT2, GOT1, PYGL, GCAT	227	54	13288	4.33611	0.46461
GOTERM_MF_FAT	GO:0004013~adenosylhomocysteinase activity	2	0.766284	0.0663226	AHCY, AHCYL2	227	4	13288	29.2687	0.470309
GOTERM_MF_FAT	GO:0016802~trialkylsulfonium hydrolase activity	2	0.766284	0.0663226	AHCY, AHCYL2	227	4	13288	29.2687	0.470309
GOTERM_CC_FAT	GO:0032994~protein-lipid complex	3	1.14943	0.0670231	SAA2, SAA1, SAA3	198	27	12504	7.01684	0.319458
GOTERM_CC_FAT	GO:0034358~plasma lipoprotein particle	3	1.14943	0.0670231	SAA2, SAA1, SAA3	198	27	12504	7.01684	0.319458
GOTERM_CC_FAT	GO:0015935~small ribosomal subunit	3	1.14943	0.075974	MRPS36, RPS19, MRPS25	198	29	12504	6.53292	0.348287
GOTERM_BP_FAT	GO:0006103~2-oxoglutarate metabolic process	2	0.766284	0.0763152	GOT2, GOT1	215	5	13588	25.28	0.585975
GOTERM_BP_FAT	GO:0042454~ribonucleoside catabolic process	2	0.766284	0.0763152	PYCRL, PNP	215	5	13588	25.28	0.585975
GOTERM_BP_FAT	GO:0006572~tyrosine catabolic process	2	0.766284	0.0763152	GSTZ1, FAH	215	5	13588	25.28	0.585975
GOTERM_CC_FAT	GO:0005662~DNA replication factor A complex	2	0.766284	0.0763432	RPA2, PURA	198	5	12504	25.2606	0.343306
GOTERM_MF_FAT	GO:0016776~phosphotransferase activity, phosphate group as acceptor	3	1.14943	0.0765677	NME2, NME1, AK2	227	27	13288	6.50416	0.514787
GOTERM_BP_FAT	GO:0042592~homeostatic process	15	5.74713	0.0780384	AIFM1, CSF1, PDIA6, PRDX2, TXN1, FKBP1A, SOD1, PRDX1, SOD2, RPS19, GOT1, PRDX6, RGN, FH1, APEX1	215	584	13588	1.62329	0.591438
GOTERM_MF_FAT	GO:0016877~ligase activity, forming carbon-sulfur bonds	3	1.14943	0.0815633	ACSM1, SUCLG1, AACS	227	28	13288	6.27187	0.531191
GOTERM_CC_FAT	GO:0005777~peroxisome	5	1.91571	0.0818505	PECR, UOX, AMACR, MPV17, ACAA1A	198	104	12504	3.03613	0.357351
GOTERM_CC_FAT	GO:0042579~microbody	5	1.91571	0.0818505	PECR, UOX, AMACR, MPV17, ACAA1A	198	104	12504	3.03613	0.357351
GOTERM_MF_FAT	GO:0004784~superoxide dismutase activity	2	0.766284	0.0822072	SOD1, SOD2	227	5	13288	23.415	0.527347
GOTERM_MF_FAT	GO:0031405~lipoic acid binding	2	0.766284	0.0822072	DBT, DLAT	227	5	13288	23.415	0.527347
GOTERM_MF_FAT	GO:0016721~oxidoreductase activity, acting on superoxide radicals as acceptor	2	0.766284	0.0822072	SOD1, SOD2	227	5	13288	23.415	0.527347
GOTERM_MF_FAT	GO:0000036~acyl carrier activity	2	0.766284	0.0822072	ALDH1L1, FASN	227	5	13288	23.415	0.527347
GOTERM_MF_FAT	GO:0009374~biotin binding	2	0.766284	0.0822072	PCX, MCCC1	227	5	13288	23.415	0.527347
GOTERM_BP_FAT	GO:0046364~monosaccharide biosynthetic process	3	1.14943	0.0852403	PCX, TPI1, FBP1	215	31	13588	6.11613	0.622227
GOTERM_MF_FAT	GO:0043176~amine binding	4	1.53257	0.085309	OTC, FASN, FTCD, CAD	227	61	13288	3.83852	0.534452
GOTERM_MF_FAT	GO:0005200~structural constituent of cytoskeleton	3	1.14943	0.0866564	ACTG1, TUBB5, TUBA1B	227	29	13288	6.0556	0.533758
GOTERM_BP_FAT	GO:0006108~malate metabolic process	2	0.766284	0.0908679	MDH2, MDH1	215	6	13588	21.0667	0.643857
GOTERM_BP_FAT	GO:0006561~proline biosynthetic process	2	0.766284	0.0908679	PYCRL, ALDH4A1	215	6	13588	21.0667	0.643857
GOTERM_BP_FAT	GO:0009164~nucleoside catabolic process	2	0.766284	0.0908679	PYCRL, PNP	215	6	13588	21.0667	0.643857
GOTERM_BP_FAT	GO:0006729~tetrahydrobiopterin biosynthetic process	2	0.766284	0.0908679	QDPR, SPR	215	6	13588	21.0667	0.643857
GOTERM_BP_FAT	GO:0006559~L-phenylalanine catabolic process	2	0.766284	0.0908679	GSTZ1, FAH	215	6	13588	21.0667	0.643857
GOTERM_CC_FAT	GO:0000276~mitochondrial proton-transporting ATP synthase complex, coupling factor F(o)	2	0.766284	0.0909012	ATP5L, ATP5K	198	6	12504	21.0505	0.382899
GOTERM_MF_FAT	GO:0030554~adenyl nucleotide binding	34	13.0268	0.0927051	GLUD1, ATP5B, LDHD, DAK, CAD, ACSF2, ACTG1, TPK1, IVD, MCCC1, HSPE1, HSPA5, ACAD9, ETFA, ACTB, YARS, PDXK, AIFM1, ACADS, AK2, ACADL, CPS1, PSMB9, PCX, ACSM1, NME2, NME1, PKLR, PEBP1, HSPD1, ATP5A1, PGK1, AACS, NMNAT1	227	1535	13288	1.29659	0.552626
GOTERM_BP_FAT	GO:0005977~glycogen metabolic process	3	1.14943	0.0948623	PYGL, GYG, AGL	215	33	13588	5.74545	0.657483
GOTERM_BP_FAT	GO:0044042~glucan metabolic process	3	1.14943	0.0948623	PYGL, GYG, AGL	215	33	13588	5.74545	0.657483
GOTERM_BP_FAT	GO:0006073~cellular glucan metabolic process	3	1.14943	0.0948623	PYGL, GYG, AGL	215	33	13588	5.74545	0.657483
GOTERM_MF_FAT	GO:0008430~selenium binding	3	1.14943	0.0971163	FABP1, SELENBP1, PRDX2	227	31	13288	5.66491	0.56388
GOTERM_BP_FAT	GO:0009611~response to wounding	10	3.83142	0.0971786	MBL2, ARG1, SAA2, SAA1, SAA3, PRDX2, CTSB, SOD1, ORM2, SOD2	215	347	13588	1.82133	0.663846
GOTERM_MF_FAT	GO:0016417~S-acyltransferase activity	2	0.766284	0.0978227	FASN, DLAT	227	6	13288	19.5125	0.560351
GOTERM_MF_FAT	GO:0004448~isocitrate dehydrogenase activity	2	0.766284	0.0978227	IDH2, IDH1	227	6	13288	19.5125	0.560351
GOTERM_MF_FAT	GO:0046912~transferase activity, transferring acyl groups, acyl groups converted into alkyl on transfer	2	0.766284	0.0978227	SUCLG1, CS	227	6	13288	19.5125	0.560351

[truncated: 4 more sheets: KC_profiling+secretome_RNAup, KC_profiling+secretome_ProtUp, Sheet2, Sheet3]
