# Supplementary material for: A Cell-type-resolved Liver Proteome
Source: Mol Cell Proteomics. 2016 Aug 25;15(10):3190–202. doi: 10.1074/mcp.M116.060145 (PMC5054343; doi:10.1074/mcp.M116.060145)
Supplement: Supplemental Data [file 10.1074_M116.060145_mcp.M116.060145-3.xlsx]

## Sheet: geneList
RNAyesProteinNo_4cellIntersect				ProteinYesRNAno_4cellIntersect
Tceb1				1810009N02Rik
Tmem14a				2210010C04Rik
Rpl31				2610301G19Rik
Rev1				9530053A07Rik
Bivm				ATP8
Tex30				AW551984
Asnsd1				Abcb10
Clk1				Abcb1a
Orc2				Acsf3
Trak2				Acsm2
Kansl1l				Actbl2
Cnppd1				Actc1
Ttll4				Actg2
Ap1s3				Afg3l1
Usp37				Aip
Hjurp				Ap1m2
Hes6				Aplf
Traf3ip1				Aprt
Myeov2				Arhgap44
Gpc1				Atp2b2
Capn10				B230120H23Rik
Fam174a				C1rb
D1Ertd622e				COX1
Ppip5k2				COX2
Gin1				COX3
TMEM185B				CYTB
Tmem37				Cct6b
Slc35f5				Ces2f
Insig2				Chd5
Nuak2				Chmp1a
Mdm4				Chmp1b
Elk4				Clec2g
Mfsd4				Coro1b
Ppp1r15b				Coro6
Gm26616				Cox4i1
Btg2				Cpne9
Tmem183a				Crmp1
Klhl12				Ctnna2
Gm4204				Ctnna3
2310009B15Rik				Ctu2
Zbtb41				Cyp2j13
Swt1				Cyp3a41b
Gm2000				Cyp3a44
2810025M15Rik				D10Wsu52e
Suco				Ddx4
Pigc				Dlg2
Cenpl				Dnah17
Mettl18				Dnajc6
Zbtb37				Dnm1
Ccdc181				Dnm3
BC055324				Dom3z
Uhmk1				Eci3
Pogk				Emc8
B4galt3				Eno2
Klhdc9				Epdr1
Alyref2				Ephb1
Usp21				Exosc6
Sdccag8				Fstl4
Taf1a				Ftsjd2
Kctd3				Galns
Tatdn3				Galnt2
Atf3				Gfap
G0s2				Glt25d1
A130010J15Rik				Gm10029
Ginm1				Gm10071
Cited2				Gm10166
Rps12				Gm10177
Sgk1				Gm10257
Gm10275				Gm10294
Zufsp				Gm10349
Amd1				Gm10362
Cep57l1				Gm10499
Cd164				Gm10705
Nus1				Gm10913
Cep85l				Gm11449
Hsf2				Gm12693
Tbc1d32				Gm14279
Ddit4				Gm14436
Dnajc12				Gm14535
Arid5b				Gm14680
Ube2d1				Gm15501
Ipmk				Gm15682
Rev3l				Gm20746
Rhobtb1				Gm20899
Zfp280b				Gm21135
1810043G02Rik				Gm21685
2610008E11Rik				Gm2260
Tpgs1				Gm3141
Gm26602				Gm3258
Sbno2				Gm3362
1600002K03Rik				Gm3552
Midn				Gm3776
Uqcr11				Gm3837
Mknk2				Gm5215
Btbd2				Gm5396
Plekhj1				Gm5409
Gadd45b				Gm5445
Oaz1				Gm5528
Slc39a3				Gm5633
Dot1l				Gm5848
Tcf3				Gm5908
Zfp433				Gm6115
Zfp938				Gm6155
D10Wsu102e				Gm6177
Tdg				Gm6415
Rtcb				Gm6432
Prdm4				Gm6500
Socs2				Gm6625
Ccdc59				Gm6747
Gm26596				Gm6749
Slc35e3				Gm6851
Dyrk2				Gm6917
Mdm2				Gm6921
Llph				Gm7866
Tmbim4				Gm8264
Xrcc6bp1				Gm8430
Tmem5				Gm8841
Lrig3				Gm8909
Ddit3				Gm9385
Mbd6				Gm9457
Rpl41				Gm9769
Nabp2				Gm9840
Rdh5				Gnal
Tmem198b				Gspt2
Zmat5				Gstp1
Rnf215				H2-Bl
Kremen1				Hist1h1a
Xbp1				Hist1h1d
Sfi1				Hist1h2ah
Spred2				Hist1h2bb
Sertad2				Hist1h2bk
Papolg				Hist1h2bm
Pex13				Hist1h3e
Fancl				Hist2h2ac
0610010F05Rik				Hmga1-rs1
Ccng1				Hnrpdl
Pttg1				Hnrpll
Pwwp2a				Hsd3b1
Cnot6				Kctd12
Maml1				Kif1a
Zcchc10				Klhdc4
Mfap3				Krt1
Sh3bp5l				Krt10
Zfp672				Krt2
Rnf187				Krt222
Nt5m				Krt25
Zkscan17				Krt33b
Jmjd4				Krt42
Usp22				Krt5
Top3a				Krt6a
Zswim7				Krt72
Cox10				Krt76
Hs3st3b1				Krt79
Tmem220				LOC100044391
Rangrf				LOC100045191
Cyb5d1				LOC100045848
Trp53				LOC100045999
Kdm6b				LOC100046151
Tnfsf12				LOC100046223
Gm21988				LOC100047658
Rnasek				LOC100504863
Mis12				LOC100504872
Rnmtl1				LOC100504912
Slc46a1				LOC100504922
Rpl23a				LOC100504988
Fam58b				LOC100505015
Wsb1				LOC100505031
Tmem98				LOC100505154
Rad51d				LOC100862447
Ccl6				LOC100862455
Wfdc17				LOC100862456
Ccl9				LOC100862531
1100001G20Rik				LOC100862557
Tada2a				LOC100862604
Znhit3				LOC101055659
Ggnbp2				LOC101055675
Tubd1				LOC101055690
Trim37				LOC101056029
Supt4a				LOC101056102
Mmd				LOC101056305
Mtmr4				LOC101056383
Gm20390				LOC101056392
Atp5g1				LOC101056437
Socs7				LOC101056446
Rpl23				LOC101056486
Nfe2l1				LOC101056523
Nr1d1				LOC101056526
Psmc3ip				LOC101056577
Plekhh3				LOC101056616
Rnd2				LOC101056690
Arl4d				LOC631033
Rdm1				LOC631286
Atxn7l3				LOC632329
Slc25a39				LOC632465
Acbd4				LOC633417
Limd2				LOC634555
Cep95				LOC637733
Amz2				LOC638399
Slc16a6				LOC639541
D11Wsu47e				LOC675851
Recql5				Mapk4
Ubald2				Mettl7a2
Socs3				Mmrn1
Mettl23				Mnf1
Mfsd11				Mrpl53
2310003H01Rik				Mrps23
Arl16				Mup5
Endov				Myadm
Stra13				Myh11
Rfng				Myh8
Narf				Myl10
BC068281				ND1
1110002L01Rik				ND3
Laptm4a				ND4
E2f6				ND5
5730507C01Rik				Naa11
Odc1				Naaladl2
Zfp125				Nanp
Taf1b				Nat1
Klf11				Ndst4
Id2				Nudt10
Tmem18				Nup133
Rnf144a				Pak3
Acp1				Pcyt1b
Dus4l				Plch1
Arl4a				Pls1
Ifrd1				Pold4
Gm7008				Pou2f3
Sptssa				Ppp1ca
Srp54b				Prph
Atxn7l1				Prss1
Fbxo33				Ptpmt1
Jkamp				Rab15
Pcnxl4				Ranbp1
Snapc1				Rpl34-ps1
Hif1a				Rpl3l
Slc38a6				Rps12-ps10
Zbtb25				Rps12-ps12
Slc39a9				Rps12l2
Gm20498				Rps13-ps4
Fos				Rps6-ps4
Mlh3				Rps6kb2
Gpatch2l				Scd4
2310044G17Rik				Slc6a2
Fcf1				Slco1a5
Ttc8				Snap91
Alkbh1				Spata5l1
Calm1				Spg7
Eml5				Srp54a
Btbd7				Sts
Ifi27l2a				Tango2
AK010878				Tmem254b
Moap1				Trappc2l
Tmem251				Trmt2a
Ifi27				Trp53rk
Otub2				Try4
Ttll5				Tuba3b
Serpina1c				Tubal3
Cinp				Tubb4a
Zfp839				Txnrd2
Apopt1				Ugt2a1
Siva1				Uqcc
Brf1				Usp10
Btbd6				Zc3h18
Zfp386
BC016423
Net1
Klf6
B3galnt2
Yae1d1
Zscan12
Hist1h2bc
Zfp322a
Gmnn
Zkscan8
BC005537
E2f3
D930007J09Rik
Tmem170b
Rnf144b
Ippk
Cks2
Gadd45g
Nfil3
Simc1
Prelid1
Fam193b
Slc35d2
Zfp367
Rnf44
Rsl1
Zfp759
2010111I01Rik
Fancc
Zfp708
Ercc6l2
Mterfd1
Rmi1
Zfp58
Zfp87
AA987161
A530054K11Rik
Zfp748
Zfp874a
Fastkd3
Mtrr
Zfp738
Mrpl36
Zfp595
Papd7
Gm10116
Ell2
Lysmd3
Arrdc3
Aggf1
Enc1
Ankra2
Nsa2
Trim23
Plk2
Gpbp1
Bdp1
B430218F22Rik
4833420G17Rik
Gm21967
Rpp14
Gm3839
3830406C13Rik
Atxn7
Nr1d2
Rpl15
Ube2e1
Nkiras1
Fam149b
Ndst2
Samd8
Tmem110
Phf7
Ercc6
Dph3
Zfp488
Fam35a
Bmpr1a
Cnih1
Socs4
Fbxo34
Mettl17
Mrpl52
Lrp10
Ajuba
Homez
Ift88
Ebpl
Trim13
Pinx1
Zfp395
Zfp219
Bnip3l
Smim4
Ccar2
Fam160b2
Gm21464
Nufip1
Ccdc122
Gpalpp1
Kbtbd7
Rps3a2
Fbxl3
Ndfip2
Tgds
Fam134b
Ank
Fam173b
Sdc2
Laptm4b
Rnf19a
Klf10
Azin1
Ext1
Tbc1d31
Rnf139
Trib1
Myc
9130401M01Rik
Zfp623
Zfp707
Grina
Fbxl6
Slc52a2
Cby1
Atf4
Mief1
Tef
Bik
Pim3
Zbed4
C730034F03Rik
Tmem106c
Asb8
Rnd1
Arf3
Lmbr1l
Cox14
Slc48a1
Dazap2
Cela1
Acvr1b
Nr4a1
Prr13
Atp5g2
Map3k12
ATF7
Cdip1
Mettl22
Zfp597
1700037C18Rik
Cluap1
1810013L24Rik
Dexi
3110001I22Rik
Gm21897
Thap7
Dgcr6
Klhl24
Dgcr2
Senp2
Tbccd1
Eif4a2
Cep19
Senp5
Rnf168
Rpl35a
Iqcb1
Tmem39a
Gramd1c
2610015P09Rik
Slc35a5
RPL24
Rpl24
Gm608
Arl13b
4930453N24Rik
Zfp654
Nsun3
Gm9843
Btg3
D16Ertd472e
Adamts1
Rwdd2b
Nrip1
Ifngr2
Smim11
Ifnar1
Gm21970
Ets2
Hmgn1
Mx2
Pigp
Tmem242
Dynlt1b
Rsph3b
Tagap1
Rnaset2a
Tulp4
9030025P20Rik
Ermard
1600012H06Rik
BC002059
Gm6712
Zfp51
Zfp53
3110052M02Rik
Zfp948
Zfp820
Zfp942
Zfp944
Zfp229
Zfp946
Zfp758
Tnfrsf12a
Hcfc1r1
Zfp945
1600002H07Rik
E4f1
Pkd1
Metrn
Capn15
Gm8186
Spsb3
Eme2
Rab40c
Atp6v0e
Uqcc2
Taf11
Zbtb9
Crebrf
Fance
Cdkn1a
Pim1
BC004004
Kctd20
Sik1
Rnf8
RNF8
Cmtr1
Zfp955a
Zfp955b
Zfp414
Cd320
Zbtb22
2014-03-02
Rnf5
Atf6b
Dxo
Gpank1
Atp6v1g2
Prr3
Rpp21
Atat1
Znrd1
H2-T22
Znrd1as
Trim39
Polh
Zfp119a
Zfp119b
Mpnd
Ticam1
Fem1a
Kdm4b
Fer
Ankrd12
Tgif1
Qpct
Hnrnpll
Pkdcc
Morn2
Pigf
Calm2
Mettl4
Foxn2
Fzd8
Esco1
Tmem241
Zfp35
Rnf138
2700062C07Rik
Fam13b
Fam53c
Dnajc18
Cxxc5
Cystm1
Tpgs2
Apbb3
Slc35a4
0610009O20Rik
Ndfip1
F830016B08Rik
Mex3c
Poli
BC031181
Smad7
Gm16286
Tshz1
1810055G02Rik
Socs6
Zfp236
4930481A15Rik
Mus81
Gm21992
Sac3d1
Suv420h1
Esrra
Vegfb
Dnajc4
Cox8a
Gpr137
Cyb561a3
Tmem216
AW112010
D030056L22Rik
Zfand5
1110059E24Rik
Klf9
Rpl9-ps6
Tnks2
9930021J03Rik
Zfp518a
Avpi1
Fbxw4
Tmem180
Usmg5
Pprc1
Mxi1
Gm10197
Wbp1l
Zdhhc16
Bbip1
Dclre1a
D19Ertd737e
Rps12-ps3
Ankrd16
Il15ra
Ptpla
Spopl
Zmynd19
Fbxw5
Tmem141
Tmem203
Bmyc
Pdss1
Nsmf
Inpp5e
Trub2
Wdr34
Zdhhc12
Dolpp1
Dpm2
1110008P14Rik
Swi5
Zbtb43
Fbxw2
Rbm18
Zbtb6
Nek6
Rc3h2
Acvr2a
Mbd5
2014-03-07
Spc25
Bbs5
Fastkd1
Zak
Atp5g3
Ttc30b
Nfe2l2
Plekha3
Ube2e3
Mettl8
Dcaf17
Slc39a13
1110051M20Rik
Atg13
Harbi1
B230118H07Rik
Ldlrad3
Trim44
Cd59b
Hipk3
BC052040
Srp14
Katnbl1
Ccndbp1
Lcmt2
Zscan29
Shf
Eid1
Dtwd1
Hdc
Tmem127
Slc20a1
Stk35
Pced1a
Lzts3
1110034G24Rik
Mkks
Btbd3
Rnf24
Plk1s1
Gins1
Zfp120
Asxl1
Mcts2
Cdk5rap1
Cbfa2t2
Scand1
Cnbd2
Sla2
Uqcc1
Blcap
Ift52
Oser1
Zswim1
Sys1
Dbndd2
Zfp335
Slc35c2
B4galt5
Spata2
Zfp64
1500012F01Rik
Tshz2
Rbm38
Gm20716
Slmo2
Gm4631
Gm14305
Gm14325
Zfp931
Gm14326
Mtg2
Slc17a9
Gm20721
Ppdpf
E2f5
Rtel1
Gm7536
Bbs7
Ndufc1
Phf17
3110057O12Rik
Tm4sf1
Siah2
Serp1
Tiparp
Pdgfc
D930015E06Rik
Gpatch4
Tsacc
Pmf1
Rrnad1
Fbxw7
Ash1l
Slc50a1
Sema4a
Cks1b
Lrrc71
S100a11
Lysmd1
Hist2h2aa1
Hist2h3c1
Lrig2
Dclre1b
Gm4540
Hipk1
Phtf1
Amigo1
A930005H10Rik
Trmt13
Ap1ar
Rpl34
Gstcd
Gm21962
Znhit6
Odf2l
Gm10288
Ankrd13c
Gm11808
Chchd7
Trp53inp1
Fam92a
Tmem64
Ccnc
Pnrc1
Akirin2
Usp45
Topors
Dcaf12
Enho
Il11ra1
Ccdc107
Fam214b
Zcchc7
Trmt10b
Zbtb5
Msmp
Creb3
Rnf38
Tstd2
Tgfbr1
Invs
Fktn
Susd1
Mup7
Mup11
Mup17
Mup16
Col27a1
Tmem261
Kdm4c
Snapc3
Gm26566
Ift74
Tm2d1
Usp1
Lepr
Pde4b
Lrrc42
Cyb5rl
Ipp
Tmem69
Efcab14
Ccdc163
Rps8
Plk3
Atp6v0b
Hyi
Akirin1
Rlf
5730409E04Rik
Stk40
1110065P20Rik
Zmym1
Rnf19b
S100pbp
Laptm5
Iqcc
Xkr8
Pigv
Hmgn2
Cd52
Paqr7
Pdik1l
Pnrc2
Nipal3
Pink1
Camk2n1
Pqlc2
Iffo2
Zfp933
Miip
Mad2l2
Ubiad1
Eno1
Thap3
Phf13
Klhl21
Cep104
2610002J02Rik
Klhl17
Slc35e2
Rbm48
Tmem60
Orc5
Tomm7
Klhl7
Galnt11
Lmbr1
Fastk
Dmtf1
Slc5a6
Atraid
Agbl5
Ost4
Ift172
Mxd4
Rnf4
Fam53a
Gm26605
D5Ertd579e
Pacrgl
Fbxl5
Gpr125
Zcchc4
Tbc1d19
Lcorl
Klhl5
Tbc1d14
Gm10135
Aasdh
Rest
Cxcl1
Cxcl9
Cxcl10
Ccng2
Ccni
Hnrnpdl
Coq2
Paqr3
Helq
Spp1
Zfp951
BC005561
Zfp932
Zfp605
Mtf2
Fbrsl1
Srrd
A830010M20Rik
Ficd
Alkbh2
Gm10401
Dgkq
Rnf10
Wsb2
Gm9754
1110008J03Rik
Slc8b1
Fam109a
Rad9b
Fam216a
Snrnp35
Setd8
Zfp664
Ran
B230377A18Rik
Tmem248
Dnajc30
Rhbdd2
Alkbh4
Mospd3
Ppp1r35
Gtf2ird1
Zfp113
Ubc
Zfp68
Pdgfa
Nudt1
Gpr146
Kdelr2
Fam220a
Usp42
Eif2ak1
Gtf3a
Hmgb1
Tfpi2
Sgce
Uspl1
Shfm1
2610001J05Rik
Tspan12
Gm16039
Hilpda
Smo
3110062M04Rik
Creb3l2
Slc37a3
Adck2
Jhdm1d
Zfp212
Zfp777
Lrrc61
Ccdc126
Ubn2
Tigd2
Gadd45a
Herc3
Igkc
Krcc1
Rnf103
Elmod3
Pcgf1
Wbp1
Paip2b
Pradc1
Gmcl1
C87436
Hmces
Abtb1
Klf15
Bhlhe40
Il17rc
Setd5
Pparg
Rpl32
D830050J10Rik
Gm7292
8430408G22Rik
Rad52
Fbxl14
Ltbr
Rhno1
Gapdh
Crebl2
Gpr19
Amn1
Tfpt
Leng9
Rps4y2
Zfp954
Prr24
Fosb
Gemin7
Apoc2
Bcl3
Gm10175
Dedd2
9130221H12Rik
B9d2
Egln2
Sertad3
Zfp790
Zfp146
E130208F15Rik
Lrfn3
Hspb6
Lin37
Psenen
Zfp27
Zfp568
Usf2
Cep89
Pdcd5
2610021A01Rik
Gm5595
Zfp141
AW146154
Josd2
Ptov1
Atf5
Prrg2
Flt3l
Fuz
Ppp1r15a
Saa2
Dbp
Asb7
Lrrc28
Arrdc4
Aen
Ngrn
Fam103a1
Fzd4
Crebzf
Acer3
Atg16l2
Anapc15
Rpl27a
Akip1
Cyp2r1
Lyrm1
BC030336
Eri2
Knop1
G730046D07Rik
Slx1b
Ypel3
Kctd13
D430042O09Rik
Pagr1b
Zfp688
Prr14
Gm166
Armc5
Zfp646
Mapk1ip1
2700050L05Rik
Deaf1
Hras
Tmem80
Fam53b
Zranb1
Oraov1
Pet100
Snapc2
Zfp958
Lig4
Abhd13
Fbxo25
Gm21811
Gm6483
Gm21092
Smim19
Ppapdc1b
Thap1
Brf2
Mfhas1
Wrn
Micu3
Fam149a
4933411K20Rik
Ccdc111
Cep44
Fbxo8
Klhl2
Rfxank
Zfp866
Gm11175
Arrdc2
Gtpbp3
Ocel1
Zfp961
Zfp617
Smim7
Slc10a7
Colgalt1
Zswim4
Ccdc130
Ier2
Dand5
BC056474
Orc6
Siah1a
B3gnt9
Pskh1
Slc7a6os
Chtf8
Rfwd3
Zfp1
Kars
Atmin
Osgin1
Sprtn
2610044O15Rik8
Alkbh8
Tmem123
Birc3
Smco4
Slc36a4
Taf1d
Zfp317
Zfp846
Zfp26
S1pr2
Atg4d
Spc24
Swsap1
Zfp653
Pigyl
Zfp426
Rp9
Pus3
Tmem218
Hinfp
Ccdc84
Rnf26
Ift46
Cep164
Bace1
Pcsk7
Gm5617
Rpl10-ps3
Usp28
1110032A03Rik
Fdxacb1
Neil1
1700017B05Rik
Nrg4
Parp6
Snapc5
Tipin
Oaz2
Snx22
Narg2
Rnf111
Polr2m
Fam214a
Mapk6
Ick
Gm5918
Zfp949
Morf4l1
Rnf7
Atr
Gm10123
Cep63
Tfdp2
Abhd14a
Rpl29
Pcbp4
Hemk1
Cish
Tusc2
Nicn1
Tcta
Aste1
Ccdc71
Ip6k2
Tma7
Shisa5
Atrip
Klhl18
Slc25a38
Rpsa
Trak1
Ackr2
Csrnp1
Sec22c
Zfp445
CAAA01118383.1
CAAA01147332.1
AC149090.1
TMEM134
Gm20425
AC245272.2
mt-Nd1
mt-Nd2
mt-Co2
mt-Nd3
mt-Nd4
mt-Nd5
mt-Nd6
Pim2
Suv39h1
Tbc1d25
Zfp182
Klhl13
Zbtb33
Zdhhc9
mt-Cytb
Cxx1a
Enox2
Gm14698
Slc10a3
Taz
Klhl15
Foxo4
Trmt2b
Tceal8
Prps1
Armcx5
Tmem29
Apex2
Tspyl2
Gm6472
Sat1
Sms
Zrsr2
Msl3
Kdm5d
Piga
Erdr1

## Sheet: GOenrichmengt_RNAyesProteinNo
Category	Term	Count	%	PValue	Genes	List Total	Pop Hits	Pop Total	Fold Enrichment	Benjamini
GOTERM_MF_FAT	GO:0008270~zinc ion binding	206	20.4365	2.16542e-29	ZFP335, ZFP738, RP9, RNF215, REST, ZFP87, ZFP839, GM11808, ZRSR2, AA987161, ESCO1, ZFP623, ZUFSP, PRDM4, ZFP280B, MTF2, SIAH1A, ADAMTS1, ZFP820, ZNHIT6, ZNHIT3, DEAF1, SIVA1, ZNRD1, ZFP758, ZFP759, ZFP617, 2610008E11RIK, RSL1, ZDHHC9, KLF6, ESRRA, ZFP605, KLF9, KLF10, KLF11, ASXL1, AGBL5, ZBTB41, KLF15, ZFP445, ZBTB43, ZFP748, RNF8, RNF7, RNF4, RNF5, GM4631, GTF3A, ZBTB33, ZMAT5, PPARG, ZBTB37, F…	607	2105	13288	2.14233	1.19531e-26
GOTERM_MF_FAT	GO:0046914~transition metal ion binding	227	22.5198	1.74843e-25	ZFP738, ZFP335, RP9, RNF215, REST, ZFP87, ZFP839, GM11808, ZRSR2, AA987161, ESCO1, ZFP623, PIM1, ZUFSP, EIF2AK1, PRDM4, ZFP280B, MTF2, SIAH1A, ADAMTS1, ZFP820, ZNHIT6, ZNHIT3, SIVA1, DEAF1, ZNRD1, ZFP758, ZFP759, ZFP617, 2610008E11RIK, RSL1, ZDHHC9, KLF6, ESRRA, ZFP605, KLF9, KLF10, TGFBR1, KLF11, ASXL1, AGBL5, ZBTB41, KLF15, ATR, ZFP445, ZBTB43, ZFP748, RNF8, RNF7, RNF4, RNF5, GM4631, CYP2R1, GT…	607	2608	13288	1.90541	4.82566e-23
GOTERM_BP_FAT	GO:0006350~transcription	179	17.7579	8.78607e-25	MORF4L1, 5730507C01RIK, RNASEK, ZFP738, TCEAL8, REST, FOXO4, MXI1, CNOT6, ZFP87, CITED2, ATF6B, CREB3L2, PHTF1, AKIRIN2, AA987161, A130010J15RIK, TADA2A, ZFP595, HES6, DDIT3, ELL2, HIF1A, ZFP120, PRDM4, ZFP790, GTF2IRD1, TGIF1, NFE2L2, MCTS2, SUV420H1, DEAF1, EID1, TSHZ2, TSHZ1, ZNRD1, ZFP758, ZFP759, ZFP617, ZFP568, 2610008E11RIK, RSL1, TFDP2, TEF, BHLHE40, TCF3, CREBL2, TRP53, KLF6, ESRRA, CREB…	640	1772	13588	2.14469	1.62806e-21
GOTERM_BP_FAT	GO:0045449~regulation of transcription	205	20.3373	1.22801e-23	ZFP738, REST, MXI1, ZFP87, CITED2, TRAK1, TIGD2, PHTF1, CREB3L2, AA987161, A130010J15RIK, TADA2A, PRDM4, TGIF1, ZFP820, MCTS2, SUV420H1, DEAF1, ZNRD1, ZFP758, ZFP759, ZFP617, 2610008E11RIK, RSL1, TCF3, KLF6, ESRRA, ZFP605, KLF9, SMAD7, MAML1, KLF10, KLF11, ASXL1, ZBTB41, KLF15, PMF1, ZFP445, USF2, ZBTB43, ZFP748, RNF4, DMTF1, ETS2, CSRNP1, PPRC1, GM4631, TAF1B, GTF3A, ZBTB33, TAF1A, TAF1D, PPARG,…	640	2227	13588	1.95438	1.13775e-20
GOTERM_MF_FAT	GO:0003677~DNA binding	163	16.1706	1.83617e-19	HMGN1, HMGN2, 2310003H01RIK, REST, FOXO4, MXI1, HIST2H2AA1, CITED2, ATF6B, PHTF1, TIGD2, CREB3L2, RC3H2, RDM1, A130010J15RIK, ESCO1, POLI, TADA2A, POLH, CHTF8, NEIL1, FOXN2, LIG4, HES6, DDIT3, STRA13, HIF1A, ZFP120, PRDM4, MTF2, GTF2IRD1, TGIF1, NFE2L1, NFE2L2, DEAF1, HMGB1, ZFAND5, TSHZ2, TSHZ1, CXXC5, FBXW7, ELK4, TFDP2, TEF, BHLHE40, TCF3, CREBL2, TRP53, KLF6, ESRRA, KLF9, CREBZF, SMAD7, KLF10…	607	1781	13288	2.00352	3.37855e-17
GOTERM_BP_FAT	GO:0006974~response to DNA damage stimulus	50	4.96032	2.45198e-15	MORF4L1, HMGN1, 2310003H01RIK, PTTG1, MLH3, FOXO4, FANCL, AEN, RTEL1, FANCC, ESCO1, SGK1, REV1, POLI, NUDT1, POLH, USP1, NEIL1, RAD9B, ZSWIM7, LIG4, TOPORS, RAD52, DCLRE1A, DCLRE1B, BTG2, HIPK1, GADD45A, REV3L, APEX2, SHFM1, TIPIN, CEP164, ERCC6, MUS81, HINFP, BCL3, RNF168, DYRK2, ATRIP, TRP53, EME2, ATR, WRN, CEP63, ATMIN, RNF8, CDKN1A, TDG, ALKBH2	640	287	13588	3.69882	1.50868e-12
GOTERM_BP_FAT	GO:0019941~modification-dependent protein catabolic process	68	6.74603	1.10371e-14	USPL1, SENP5, OTUB2, FANCL, GM11808, FBXO25, FBXL14, E4F1, SOCS2, SOCS3, USP1, ENC1, SOCS6, SOCS7, HERC3, SOCS4, TOPORS, SENP2, USP28, ASB8, ATG4D, SIAH1A, RNF139, KLHL13, UBC, USP21, FBXL5, RNF138, MDM2, KLHL12, SIAH2, FBXL6, USP22, SPOPL, FBXL3, ASB7, RAB40C, FEM1A, FBXW7, FBXW5, FBXW4, FBXW2, USP37, RNF168, UBE2D1, FBXO8, RNF144A, RNF144B, RNF19A, SPSB3, MARCH7, CISH, WSB1, RNF8, MARCH2, UBE2E…	640	508	13588	2.84198	5.0917e-12
GOTERM_BP_FAT	GO:0043632~modification-dependent macromolecule catabolic process	68	6.74603	1.10371e-14	USPL1, SENP5, OTUB2, FANCL, GM11808, FBXO25, FBXL14, E4F1, SOCS2, SOCS3, USP1, ENC1, SOCS6, SOCS7, HERC3, SOCS4, TOPORS, SENP2, USP28, ASB8, ATG4D, SIAH1A, RNF139, KLHL13, UBC, USP21, FBXL5, RNF138, MDM2, KLHL12, SIAH2, FBXL6, USP22, SPOPL, FBXL3, ASB7, RAB40C, FEM1A, FBXW7, FBXW5, FBXW4, FBXW2, USP37, RNF168, UBE2D1, FBXO8, RNF144A, RNF144B, RNF19A, SPSB3, MARCH7, CISH, WSB1, RNF8, MARCH2, UBE2E…	640	508	13588	2.84198	5.0917e-12
GOTERM_BP_FAT	GO:0051603~proteolysis involved in cellular protein catabolic process	69	6.84524	3.94468e-14	USPL1, SENP5, OTUB2, FANCL, GM11808, FBXO25, PSENEN, FBXL14, E4F1, SOCS2, SOCS3, USP1, ENC1, SOCS6, SOCS7, HERC3, SOCS4, TOPORS, SENP2, USP28, ASB8, ATG4D, SIAH1A, RNF139, KLHL13, UBC, USP21, FBXL5, RNF138, MDM2, KLHL12, SIAH2, FBXL6, USP22, SPOPL, FBXL3, ASB7, RAB40C, FEM1A, FBXW7, FBXW5, FBXW4, FBXW2, USP37, RNF168, UBE2D1, FBXO8, RNF144A, RNF144B, RNF19A, SPSB3, MARCH7, CISH, WSB1, RNF8, MARCH…	640	534	13588	2.74336	1.46064e-11
GOTERM_BP_FAT	GO:0044257~cellular protein catabolic process	69	6.84524	5.22772e-14	USPL1, SENP5, OTUB2, FANCL, GM11808, FBXO25, PSENEN, FBXL14, E4F1, SOCS2, SOCS3, USP1, ENC1, SOCS6, SOCS7, HERC3, SOCS4, TOPORS, SENP2, USP28, ASB8, ATG4D, SIAH1A, RNF139, KLHL13, UBC, USP21, FBXL5, RNF138, MDM2, KLHL12, SIAH2, FBXL6, USP22, SPOPL, FBXL3, ASB7, RAB40C, FEM1A, FBXW7, FBXW5, FBXW4, FBXW2, USP37, RNF168, UBE2D1, FBXO8, RNF144A, RNF144B, RNF19A, SPSB3, MARCH7, CISH, WSB1, RNF8, MARCH…	640	537	13588	2.72804	1.61493e-11
GOTERM_BP_FAT	GO:0006355~regulation of transcription, DNA-dependent	132	13.0952	1.15918e-13	5730507C01RIK, ZFP738, REST, FOXO4, MXI1, ZFP87, CITED2, TRAK1, ATF6B, CREB3L2, AKIRIN2, AA987161, A130010J15RIK, ZFP595, FOXN2, HES6, DDIT3, HIF1A, ZFP120, ZFP790, TGIF1, NFE2L1, NFE2L2, ZFP820, EID1, HMGB1, TSHZ2, TSHZ1, ZFP758, ZFP759, ZFP617, ZFP568, 2610008E11RIK, ELK4, RSL1, TEF, TFDP2, BHLHE40, TCF3, CREBL2, TRP53, KLF6, ESRRA, ZFP605, CREBZF, SMAD7, MAML1, KLF11, SUV39H1, NR4A1, ZFP777, K…	640	1465	13588	1.91299	3.06823e-11
GOTERM_BP_FAT	GO:0033554~cellular response to stress	57	5.65476	2.45571e-13	HMGN1, MORF4L1, NUAK2, 2310003H01RIK, PTTG1, MLH3, FOXO4, FANCL, AEN, RTEL1, FANCC, ESCO1, SGK1, REV1, POLI, NUDT1, POLH, USP1, NEIL1, RAD9B, ZSWIM7, TOPORS, LIG4, RAD52, DDIT3, DCLRE1A, HIF1A, DCLRE1B, BTG2, HIPK1, NFE2L2, PPP1R15B, PPP1R15A, GADD45A, REV3L, SERP1, APEX2, SHFM1, TIPIN, CEP164, ERCC6, MUS81, HINFP, BCL3, RNF168, DYRK2, ATRIP, TRP53, EME2, WRN, ATR, CEP63, ATMIN, RNF8, CDKN1A, TDG…	640	404	13588	2.9955	5.68827e-11
GOTERM_BP_FAT	GO:0030163~protein catabolic process	69	6.84524	2.83445e-13	USPL1, SENP5, OTUB2, FANCL, GM11808, FBXO25, PSENEN, FBXL14, E4F1, SOCS2, SOCS3, USP1, ENC1, SOCS6, SOCS7, HERC3, SOCS4, TOPORS, SENP2, USP28, ASB8, ATG4D, SIAH1A, RNF139, KLHL13, UBC, USP21, FBXL5, RNF138, MDM2, KLHL12, SIAH2, FBXL6, USP22, SPOPL, FBXL3, ASB7, RAB40C, FEM1A, FBXW7, FBXW5, FBXW4, FBXW2, USP37, RNF168, UBE2D1, FBXO8, RNF144A, RNF144B, RNF19A, SPSB3, MARCH7, CISH, WSB1, RNF8, MARCH…	640	556	13588	2.63481	5.83571e-11
GOTERM_BP_FAT	GO:0051252~regulation of RNA metabolic process	132	13.0952	3.7923e-13	5730507C01RIK, ZFP738, REST, FOXO4, MXI1, ZFP87, CITED2, TRAK1, ATF6B, CREB3L2, AKIRIN2, AA987161, A130010J15RIK, ZFP595, FOXN2, HES6, DDIT3, HIF1A, ZFP120, ZFP790, TGIF1, NFE2L1, NFE2L2, ZFP820, EID1, HMGB1, TSHZ2, TSHZ1, ZFP758, ZFP759, ZFP617, ZFP568, 2610008E11RIK, ELK4, RSL1, TEF, TFDP2, BHLHE40, TCF3, CREBL2, TRP53, KLF6, ESRRA, ZFP605, CREBZF, SMAD7, MAML1, KLF11, SUV39H1, NR4A1, ZFP777, K…	640	1488	13588	1.88342	7.02755e-11
GOTERM_BP_FAT	GO:0044265~cellular macromolecule catabolic process	71	7.04365	2.4988e-12	USPL1, SENP5, OTUB2, FANCL, GM11808, FBXO25, PSENEN, FBXL14, E4F1, MYC, SOCS2, SOCS3, USP1, ENC1, SOCS6, SOCS7, HERC3, SOCS4, TOPORS, SENP2, USP28, ASB8, ATG4D, SIAH1A, RNF139, KLHL13, UBC, USP21, FBXL5, RNF138, MDM2, KLHL12, SIAH2, FBXL6, USP22, SPOPL, FBXL3, ASB7, RAB40C, FEM1A, FBXW7, FBXW5, FBXW4, FBXW2, USP37, RNF168, UBE2D1, FBXO8, RNF144A, RNF144B, RNF19A, SPSB3, MARCH7, CISH, WSB1, RNF8, …	640	609	13588	2.47524	4.20931e-10
GOTERM_BP_FAT	GO:0007049~cell cycle	71	7.04365	2.95414e-12	E2F3, E2F5, E2F6, PTTG1, MLH3, FOXO4, SENP5, PSMC3IP, ATF6B, E4F1, SIK1, ESCO1, RAN, CHTF8, PIM1, PAPD7, PIM3, 1700017B05RIK, LIG4, PLK1S1, DDIT3, DCLRE1A, MAPK6, SIAH1A, MDM2, G0S2, RBM38, SIAH2, MDM4, USP22, MAD2L2, GADD45A, NEK6, BLCAP, EID1, CKS1B, TIPIN, CEP164, CCNG1, CCNG2, UHMK1, SPC24, SPC25, TSPYL2, SAC3D1, HJURP, HINFP, TFDP2, PKD1, TRP53INP1, THAP1, TCF3, TRP53, GMNN, CINP, SUV39H1, R…	640	611	13588	2.46713	4.56159e-10
GOTERM_MF_FAT	GO:0046872~metal ion binding	253	25.0992	7.83129e-12	ZFP738, ZFP335, RP9, RNF215, REST, ZFP87, ZFP839, GM11808, ZRSR2, AA987161, ESCO1, POLI, ZFP623, POLH, PIM1, LIG4, ZUFSP, EIF2AK1, PRDM4, ZFP280B, MTF2, SIAH1A, ADAMTS1, ZFP820, ZNHIT6, NEK6, ZNHIT3, SIVA1, DEAF1, ZNRD1, ZFP758, ZFP759, ZFP617, 2610008E11RIK, RSL1, ZDHHC9, KLF6, ESRRA, ZFP605, KLF9, KLF10, TGFBR1, AGBL5, ASXL1, KLF11, ZBTB41, S100A11, ATR, KLF15, ZFP445, ZBTB43, ZFP748, RNF8, RNF…	607	3850	13288	1.43857	1.08072e-09
GOTERM_MF_FAT	GO:0043169~cation binding	253	25.0992	2.17028e-11	ZFP738, ZFP335, RP9, RNF215, REST, ZFP87, ZFP839, GM11808, ZRSR2, AA987161, ESCO1, POLI, ZFP623, POLH, PIM1, LIG4, ZUFSP, EIF2AK1, PRDM4, ZFP280B, MTF2, SIAH1A, ADAMTS1, ZFP820, ZNHIT6, NEK6, ZNHIT3, SIVA1, DEAF1, ZNRD1, ZFP758, ZFP759, ZFP617, 2610008E11RIK, RSL1, ZDHHC9, KLF6, ESRRA, ZFP605, KLF9, KLF10, TGFBR1, AGBL5, ASXL1, KLF11, ZBTB41, S100A11, ATR, KLF15, ZFP445, ZBTB43, ZFP748, RNF8, RNF…	607	3885	13288	1.42561	2.39598e-09
GOTERM_BP_FAT	GO:0006259~DNA metabolic process	54	5.35714	4.74047e-11	MORF4L1, HMGN1, HELQ, 2310003H01RIK, PTTG1, MLH3, FANCL, PSMC3IP, E4F1, MYC, RTEL1, FANCC, ESCO1, REV1, POLI, NUDT1, POLH, USP1, CHTF8, NEIL1, PAPD7, RAD9B, ZSWIM7, LIG4, RAD52, RMI1, TNKS2, DCLRE1A, DCLRE1B, TOP3A, REV3L, APEX2, SHFM1, TIPIN, CEP164, GIN1, ERCC6, MUS81, HINFP, RNF168, TCF3, ATRIP, GINS1, TRP53, RECQL5, EME2, CINP, ATR, WRN, RNF8, CCDC111, TDG, KCTD13, ALKBH2	640	421	13588	2.72325	6.757e-09
GOTERM_MF_FAT	GO:0043167~ion binding	253	25.0992	8.76778e-11	ZFP738, ZFP335, RP9, RNF215, REST, ZFP87, ZFP839, GM11808, ZRSR2, AA987161, ESCO1, POLI, ZFP623, POLH, PIM1, LIG4, ZUFSP, EIF2AK1, PRDM4, ZFP280B, MTF2, SIAH1A, ADAMTS1, ZFP820, ZNHIT6, NEK6, ZNHIT3, SIVA1, DEAF1, ZNRD1, ZFP758, ZFP759, ZFP617, 2610008E11RIK, RSL1, ZDHHC9, KLF6, ESRRA, ZFP605, KLF9, KLF10, TGFBR1, AGBL5, ASXL1, KLF11, ZBTB41, S100A11, ATR, KLF15, ZFP445, ZBTB43, ZFP748, RNF8, RNF…	607	3934	13288	1.40785	8.06635e-09
GOTERM_BP_FAT	GO:0006281~DNA repair	37	3.67063	6.25542e-11	HMGN1, MORF4L1, APEX2, SHFM1, CEP164, 2310003H01RIK, PTTG1, MLH3, FANCL, ERCC6, MUS81, HINFP, RNF168, ATRIP, RTEL1, FANCC, TRP53, ESCO1, NUDT1, POLI, REV1, POLH, EME2, USP1, NEIL1, RAD9B, ZSWIM7, LIG4, WRN, ATR, RAD52, RNF8, DCLRE1A, DCLRE1B, TDG, ALKBH2, REV3L	640	222	13588	3.53854	8.27949e-09
GOTERM_BP_FAT	GO:0009057~macromolecule catabolic process	71	7.04365	6.78649e-11	USPL1, SENP5, OTUB2, FANCL, GM11808, FBXO25, PSENEN, FBXL14, E4F1, MYC, SOCS2, SOCS3, USP1, ENC1, SOCS6, SOCS7, HERC3, SOCS4, TOPORS, SENP2, USP28, ASB8, ATG4D, SIAH1A, RNF139, KLHL13, UBC, USP21, FBXL5, RNF138, MDM2, KLHL12, SIAH2, FBXL6, USP22, SPOPL, FBXL3, ASB7, RAB40C, FEM1A, FBXW7, FBXW5, FBXW4, FBXW2, USP37, RNF168, UBE2D1, FBXO8, RNF144A, RNF144B, RNF19A, SPSB3, MARCH7, CISH, WSB1, RNF8, …	640	654	13588	2.30492	8.38358e-09
KEGG_PATHWAY	mmu03010:Ribosome	19	1.88492	9.23739e-10	RPSA, RPL35A, GM7536, GM6472, GM2000, RPL15, RPL27A, RPL23A, RPL24, RPS8, RPL29, GM11808, RPL32, RPL23, RPL41, RPL31, RPL34, RPS12, UBC, GM10288, GM9843	201	89	5738	6.09436	1.16391e-07
GOTERM_MF_FAT	GO:0030528~transcription regulator activity	98	9.72222	1.63168e-08	REST, MXI1, FOXO4, CITED2, ATF6B, CREB3L2, A130010J15RIK, FOXN2, HES6, DDIT3, ELL2, HIF1A, GTF2IRD1, TGIF1, NFE2L1, NFE2L2, DEAF1, EID1, TSHZ2, TSHZ1, ZNRD1, FBXW7, ELK4, TEF, TFDP2, BHLHE40, TCF3, CREBL2, TRP53, KLF6, ESRRA, KLF9, CREBZF, SMAD7, MAML1, KLF11, NR4A1, PMF1, KLF15, ZFP445, USF2, ATF5, ATF4, ATF3, CSRNP1, ETS2, ATF7, TAF1B, E2F3, TAF1A, E2F5, E2F6, GPBP1, PPARG, CBFA2T2, FOS, HSF2, …	607	1206	13288	1.77889	1.2867e-06
GOTERM_CC_FAT	GO:0043232~intracellular non-membrane-bounded organelle	117	11.6071	6.628e-09	HMGN1, MORF4L1, HMGN2, RPL15, KLHL2, CITED2, HIST2H2AA1, PSKH1, GM11808, ATF6B, MRPL36, TIGD2, ZRSR2, RDM1, MRPL52, RPL35A, RPP21, TADA2A, GM6472, ENC1, PLK1S1, STRA13, RND1, RPS12, GM10288, SUV420H1, HMGB1, BBS5, B9D2, TIPIN, CEP164, ZNRD1, TTC8, FUZ, SPC24, SPC25, SAC3D1, RNF168, TCF3, TRP53, RPSA, SUV39H1, RPL23A, WRN, ATR, PMF1, CAMK2N1, RPS8, MSL3, RNF8, TRAF3IP1, TUBD1, TAF1B, TAF1A, GM2000…	455	1919	12504	1.67552	2.04142e-06
GOTERM_CC_FAT	GO:0043228~non-membrane-bounded organelle	117	11.6071	6.628e-09	HMGN1, MORF4L1, HMGN2, RPL15, KLHL2, CITED2, HIST2H2AA1, PSKH1, GM11808, ATF6B, MRPL36, TIGD2, ZRSR2, RDM1, MRPL52, RPL35A, RPP21, TADA2A, GM6472, ENC1, PLK1S1, STRA13, RND1, RPS12, GM10288, SUV420H1, HMGB1, BBS5, B9D2, TIPIN, CEP164, ZNRD1, TTC8, FUZ, SPC24, SPC25, SAC3D1, RNF168, TCF3, TRP53, RPSA, SUV39H1, RPL23A, WRN, ATR, PMF1, CAMK2N1, RPS8, MSL3, RNF8, TRAF3IP1, TUBD1, TAF1B, TAF1A, GM2000…	455	1919	12504	1.67552	2.04142e-06
GOTERM_CC_FAT	GO:0031981~nuclear lumen	65	6.44841	6.6052e-08	MORF4L1, TAF1B, E2F3, TAF1A, E2F5, E2F6, PPARG, RP9, REST, SENP5, FOS, PSKH1, AEN, ATF6B, ZRSR2, E4F1, DCAF17, MYC, DEDD2, AKIRIN2, RDM1, BRF1, RPP21, BRF2, SRP54B, HES6, NRIP1, ELL2, TAF11, HIF1A, HIPK1, HIPK3, MDM2, RANGRF, ARL4D, DEAF1, MIDN, YPEL3, NUFIP1, ZNRD1, DAZAP2, FCF1, HJURP, MUS81, TFDP2, HINFP, TRP53INP1, THAP1, GEMIN7, TCF3, NSA2, TRP53, DGKQ, SMAD7, MAML1, CBY1, WRN, ATXN7L3, ATF5…	455	883	12504	2.02297	1.0172e-05
GOTERM_CC_FAT	GO:0005840~ribosome	24	2.38095	4.77375e-07	GM2000, RPL15, RPL27A, NUFIP1, GM11808, RPL32, RPL31, RPL34, MRPL36, FLT3L, MRPL52, GM7536, RPL35A, RPSA, GM6472, RPL24, RPL23A, RPS8, RPL29, RPL41, RPL23, RPS4Y2, UBC, RPS12, GM9843, GM10288	455	192	12504	3.43516	4.90093e-05
GOTERM_MF_FAT	GO:0003735~structural constituent of ribosome	23	2.28175	1.32017e-06	GM2000, RPL15, RPL27A, GM11808, RPL32, RPL31, RPL34, MRPL36, FLT3L, GM7536, RPL35A, RPSA, MRPL52, GM6472, RPL24, RPL23A, RPS8, RPL29, RPL41, RPL23, RPS4Y2, UBC, RPS12, GM9843, GM10288	607	151	13288	3.33443	9.10874e-05
GOTERM_CC_FAT	GO:0005694~chromosome	34	3.37302	2.79444e-06	HMGN1, MORF4L1, HMGB1, THAP7, HMGN2, E2F6, TIPIN, NUFIP1, HIST2H3C1, CEP164, MLH3, CITED2, HIST2H2AA1, SPC24, SPC25, HJURP, ATF6B, TIGD2, RNF168, TCF3, TRP53, HIST1H2BC, CENPL, TADA2A, SUV39H1, ATR, PMF1, MIS12, RNF8, MSL3, STRA13, TOP3A, ALKBH1, SETD8, SUV420H1	455	378	12504	2.47186	0.000172123
GOTERM_CC_FAT	GO:0005654~nucleoplasm	46	4.56349	2.79258e-06	TAF1B, DEAF1, MORF4L1, E2F3, TAF1A, E2F5, E2F6, PPARG, NUFIP1, RP9, REST, DAZAP2, FOS, PSKH1, AEN, TFDP2, HINFP, THAP1, E4F1, GEMIN7, TCF3, MYC, AKIRIN2, DGKQ, BRF1, BRF2, SMAD7, SRP54B, MAML1, CBY1, WRN, HES6, ATXN7L3, NRIP1, ELL2, TAF11, ATF5, PHF17, ATF4, ATF3, HIF1A, HIPK1, HIPK3, TDG, MDM2, RANGRF	455	599	12504	2.11042	0.000215006
GOTERM_BP_FAT	GO:0051726~regulation of cell cycle	28	2.77778	2.8194e-06	HMGB1, E2F5, TIPIN, FOXO4, CCNG2, CITED2, ATF6B, HINFP, THAP1, E4F1, SIK1, CDK5RAP1, MYC, TCF3, TRP53, CCNI, GMNN, RPL24, ATR, CEP63, ATF5, CDKN1A, GADD45G, BTG3, MDM2, GADD45B, GADD45A, NEK6	640	214	13588	2.77792	0.000326469
GOTERM_CC_FAT	GO:0044451~nucleoplasm part	40	3.96825	9.89378e-06	TAF1B, MORF4L1, DEAF1, E2F3, TAF1A, E2F5, E2F6, PPARG, NUFIP1, RP9, REST, DAZAP2, FOS, PSKH1, HINFP, TFDP2, GEMIN7, TCF3, MYC, AKIRIN2, DGKQ, BRF1, BRF2, SMAD7, SRP54B, MAML1, CBY1, HES6, ATXN7L3, NRIP1, ELL2, TAF11, ATF5, PHF17, ATF4, ATF3, HIF1A, HIPK1, HIPK3, TDG	455	513	12504	2.14279	0.000507754
GOTERM_BP_FAT	GO:0006915~apoptosis	45	4.46429	7.74037e-06	SIVA1, FASTKD3, FASTKD1, NUAK2, TNFRSF12A, FASTK, YPEL3, TNFSF12, SHF, MOAP1, AEN, SHISA5, 4930453N24RIK, TICAM1, TRP53INP1, DYRK2, MYC, DEDD2, TRP53, RNF144B, SGK1, LTBR, TM2D1, KLF11, LIG4, PIM2, TOPORS, BIRC3, DDIT4, PHF17, ZDHHC16, RNF7, HIPK3, SIAH1A, CSRNP1, GADD45G, BNIP3L, SIAH2, MDM4, GADD45B, PDCD5, PPP1R15A, NEK6, TRIM39, BLCAP	640	465	13588	2.05464	0.000843347
GOTERM_BP_FAT	GO:0022402~cell cycle process	40	3.96825	8.55846e-06	E2F5, E2F6, TIPIN, CEP164, PTTG1, MLH3, CCNG1, FOXO4, CCNG2, UHMK1, SPC24, SPC25, SAC3D1, ATF6B, PSMC3IP, HINFP, TRP53INP1, PKD1, E4F1, TCF3, RAN, PAPD7, RPL24, PMF1, PLK1S1, CEP63, MIS12, DDIT3, RNF8, CDKN1A, DCLRE1A, SIAH1A, MAPK1IP1, CKS2, MDM2, SETD8, MDM4, MAD2L2, GADD45A, NEK6	640	393	13588	2.16094	0.000880662
GOTERM_BP_FAT	GO:0006508~proteolysis	80	7.93651	1.0258e-05	USPL1, SENP5, OTUB2, FANCL, GM11808, FBXO25, PSENEN, FBXL14, E4F1, 2010111I01RIK, SOCS2, SOCS3, USP1, ENC1, SOCS6, SOCS7, HERC3, SOCS4, TOPORS, XRCC6BP1, SENP2, USP28, ASB8, CAPN10, ATG4D, SIAH1A, BACE1, RNF139, FBXL5, USP21, UBC, KLHL13, RNF138, MDM2, KLHL12, ADAMTS1, SIAH2, FBXL6, USP22, SPOPL, FBXL3, ASB7, AMZ2, SHFM1, RAB40C, FEM1A, FBXW7, FBXW5, FBXW4, FBXW2, USP37, RNF168, PCSK7, UBE2D1, FB…	640	1034	13588	1.64265	0.000999929
GOTERM_BP_FAT	GO:0012501~programmed cell death	45	4.46429	1.19377e-05	SIVA1, FASTKD3, FASTKD1, NUAK2, TNFRSF12A, FASTK, YPEL3, TNFSF12, SHF, MOAP1, AEN, SHISA5, 4930453N24RIK, TICAM1, TRP53INP1, DYRK2, MYC, DEDD2, TRP53, RNF144B, SGK1, LTBR, TM2D1, KLF11, LIG4, PIM2, TOPORS, BIRC3, DDIT4, PHF17, ZDHHC16, RNF7, HIPK3, SIAH1A, CSRNP1, GADD45G, BNIP3L, SIAH2, MDM4, GADD45B, PDCD5, PPP1R15A, NEK6, TRIM39, BLCAP	640	473	13588	2.01989	0.00105281
GOTERM_BP_FAT	GO:0000278~mitotic cell cycle	29	2.87698	1.16437e-05	E2F5, E2F6, TIPIN, CEP164, PTTG1, CCNG1, FOXO4, CCNG2, SPC24, SPC25, SAC3D1, ATF6B, HINFP, E4F1, TCF3, RAN, PAPD7, RPL24, PMF1, CEP63, MIS12, RNF8, DCLRE1A, PLK2, MDM2, SETD8, MAD2L2, GADD45A, NEK6	640	244	13588	2.52339	0.00107822
GOTERM_MF_FAT	GO:0003700~transcription factor activity	62	6.15079	1.98944e-05	E2F3, E2F5, E2F6, GPBP1, PPARG, FOXO4, CBFA2T2, CITED2, FOS, HSF2, HOMEZ, ATF6B, CREB3L2, NFIL3, MYC, A130010J15RIK, FOXN2, FOSB, HES6, DDIT3, HIF1A, GTF2IRD1, TGIF1, NFE2L1, NFE2L2, ZSCAN12, ZFP367, TSHZ2, TSHZ1, FBXW7, NR1D1, NR1D2, ELK4, XBP1, ZKSCAN17, HINFP, TFDP2, TEF, BCL3, ZFP219, ZSCAN29, TCF3, CREBL2, TRP53, KLF6, ESRRA, CREBZF, CREB3, SMAD7, KLF11, NR4A1, BMYC, KLF15, ZFP445, ATF5, ATF…	607	776	13288	1.74904	0.00121946
KEGG_PATHWAY	mmu04115:p53 signaling pathway	12	1.19048	2.17027e-05	TRP53, CDKN1A, SIAH1A, GADD45G, SHISA5, MDM2, MDM4, ATR, CCNG1, GADD45B, CCNG2, GADD45A	201	69	5738	4.96474	0.00136635
GOTERM_CC_FAT	GO:0043233~organelle lumen	68	6.74603	4.37762e-05	MORF4L1, TAF1B, E2F3, TAF1A, E2F5, E2F6, PPARG, RP9, REST, SENP5, FOS, PSKH1, AEN, ATF6B, MRPL36, ZRSR2, E4F1, DCAF17, MYC, DEDD2, AKIRIN2, RDM1, MRPL52, BRF1, RPP21, BRF2, SRP54B, HES6, NRIP1, RDH5, ELL2, TAF11, HIF1A, HIPK1, HIPK3, MDM2, RANGRF, ARL4D, DEAF1, MIDN, YPEL3, NUFIP1, ZNRD1, DAZAP2, FCF1, HJURP, MUS81, TFDP2, HINFP, TRP53INP1, THAP1, GEMIN7, TCF3, NSA2, TRP53, DGKQ, SMAD7, MAML1, CB…	455	1136	12504	1.64501	0.001684
GOTERM_CC_FAT	GO:0070013~intracellular organelle lumen	68	6.74603	4.0181e-05	MORF4L1, TAF1B, E2F3, TAF1A, E2F5, E2F6, PPARG, RP9, REST, SENP5, FOS, PSKH1, AEN, ATF6B, MRPL36, ZRSR2, E4F1, DCAF17, MYC, DEDD2, AKIRIN2, RDM1, MRPL52, BRF1, RPP21, BRF2, SRP54B, HES6, NRIP1, RDH5, ELL2, TAF11, HIF1A, HIPK1, HIPK3, MDM2, RANGRF, ARL4D, DEAF1, MIDN, YPEL3, NUFIP1, ZNRD1, DAZAP2, FCF1, HJURP, MUS81, TFDP2, HINFP, TRP53INP1, THAP1, GEMIN7, TCF3, NSA2, TRP53, DGKQ, SMAD7, MAML1, CB…	455	1133	12504	1.64936	0.00176644
PANTHER_PATHWAY	P04398:p53 pathway feedback loops 2	11	1.09127	3.43755e-05	TRP53, CDKN1A, E2F3, SIAH1A, MDM2, BMYC, MDM4, ATR, CCNG1, CCNG2, MYC	101	62	2921	5.13111	0.00182027
GOTERM_CC_FAT	GO:0030529~ribonucleoprotein complex	35	3.47222	7.16526e-05	SRP14, GM2000, ZMAT5, RPL15, RPL27A, NUFIP1, GM11808, RPL32, RPL31, PCBP4, RPL34, MRPL36, SNRNP35, FLT3L, ZRSR2, GEMIN7, NSA2, MRPL52, GM7536, RPSA, RPL35A, GM6472, SRP54B, BTBD6, RPL23A, RPL24, RPS8, RPL29, RPL41, RPL23, PNRC2, RPS4Y2, GM8186, RPS12, UBC, GM10288, GM9843	455	462	12504	2.08192	0.0024492
GOTERM_BP_FAT	GO:0008219~cell death	46	4.56349	3.05056e-05	SIVA1, FASTKD3, FASTKD1, NUAK2, TNFRSF12A, FASTK, YPEL3, MMD, TNFSF12, SHF, MOAP1, AEN, SHISA5, 4930453N24RIK, TICAM1, TRP53INP1, DYRK2, MYC, DEDD2, TRP53, RNF144B, SGK1, LTBR, TM2D1, KLF11, LIG4, PIM2, TOPORS, BIRC3, DDIT4, PHF17, ZDHHC16, RNF7, HIPK3, SIAH1A, CSRNP1, GADD45G, BNIP3L, SIAH2, MDM4, GADD45B, PDCD5, PPP1R15A, NEK6, TRIM39, BLCAP	640	507	13588	1.92631	0.00256615
GOTERM_CC_FAT	GO:0031974~membrane-enclosed lumen	68	6.74603	0.000118726	MORF4L1, TAF1B, E2F3, TAF1A, E2F5, E2F6, PPARG, RP9, REST, SENP5, FOS, PSKH1, AEN, ATF6B, MRPL36, ZRSR2, E4F1, DCAF17, MYC, DEDD2, AKIRIN2, RDM1, MRPL52, BRF1, RPP21, BRF2, SRP54B, HES6, NRIP1, RDH5, ELL2, TAF11, HIF1A, HIPK1, HIPK3, MDM2, RANGRF, ARL4D, DEAF1, MIDN, YPEL3, NUFIP1, ZNRD1, DAZAP2, FCF1, HJURP, MUS81, TFDP2, HINFP, TRP53INP1, THAP1, GEMIN7, TCF3, NSA2, TRP53, DGKQ, SMAD7, MAML1, CB…	455	1174	12504	1.59176	0.00365029
GOTERM_BP_FAT	GO:0016265~death	46	4.56349	5.38641e-05	SIVA1, FASTKD3, FASTKD1, NUAK2, TNFRSF12A, FASTK, YPEL3, MMD, TNFSF12, SHF, MOAP1, AEN, SHISA5, 4930453N24RIK, TICAM1, TRP53INP1, DYRK2, MYC, DEDD2, TRP53, RNF144B, SGK1, LTBR, TM2D1, KLF11, LIG4, PIM2, TOPORS, BIRC3, DDIT4, PHF17, ZDHHC16, RNF7, HIPK3, SIAH1A, CSRNP1, GADD45G, BNIP3L, SIAH2, MDM4, GADD45B, PDCD5, PPP1R15A, NEK6, TRIM39, BLCAP	640	519	13588	1.88177	0.00433029
GOTERM_BP_FAT	GO:0006595~polyamine metabolic process	7	0.694444	5.64245e-05	SAT1, OAZ2, ODC1, OAZ1, AZIN1, AMD1, SMS	640	16	13588	9.28867	0.00434709
GOTERM_BP_FAT	GO:0022403~cell cycle phase	33	3.27381	7.58952e-05	E2F5, E2F6, TIPIN, CEP164, PTTG1, MLH3, CCNG1, FOXO4, CCNG2, SPC24, SPC25, SAC3D1, ATF6B, PSMC3IP, HINFP, E4F1, TCF3, RAN, PAPD7, RPL24, PMF1, CEP63, MIS12, RNF8, DCLRE1A, SIAH1A, MAPK1IP1, CKS2, MDM2, SETD8, MAD2L2, GADD45A, NEK6	640	328	13588	2.13607	0.00560977
KEGG_PATHWAY	mmu00563:Glycosylphosphatidylinositol(GPI)-anchor biosynthesis	7	0.694444	0.000169149	PIGF, PIGYL, PIGV, DPM2, PIGC, PIGP, PIGA	201	25	5738	7.99323	0.00707969
KEGG_PATHWAY	mmu04060:Cytokine-cytokine receptor interaction	21	2.08333	0.000285471	CXCL1, LTBR, PDGFA, TNFRSF12A, LEPR, TGFBR1, CXCL9, CCL9, IL11RA1, TNFSF12, CXCL10, IFNAR1, CCL6, VEGFB, ACVR1B, ACVR2A, IL15RA, PDGFC, FLT3L, IFNGR2, BMPR1A	201	244	5738	2.45694	0.00895331
GOTERM_CC_FAT	GO:0022626~cytosolic ribosome	6	0.595238	0.000357226	GM7536, RPL23, RPL32, RPL27A, NUFIP1, RPL24, RPL29	455	18	12504	9.16044	0.00995423
GOTERM_MF_FAT	GO:0046983~protein dimerization activity	32	3.1746	0.000192006	ZBTB9, PDSS1, KLHL2, FOS, HSF2, XBP1, ATF6B, CREB3L2, TEF, FLT3L, NFIL3, TCF3, CREBL2, ZBTB22, ZMYM1, CREB3, TFPT, TGFBR1, NR4A1, FOSB, DDIT3, ATF5, ATF4, ATF3, HIF1A, EIF2AK1, DBP, ZBED4, ATF7, NFE2L1, NFE2L2, MAP3K12	607	340	13288	2.06035	0.0105438
PANTHER_PATHWAY	P00035:Interferon-gamma signaling pathway	7	0.694444	0.000609113	SOCS2, SOCS3, SOCS6, SOCS7, SOCS4, IFNGR2, CISH	101	32	2921	6.32642	0.0107065
GOTERM_CC_FAT	GO:0005815~microtubule organizing center	18	1.78571	0.000526668	BBS5, SDCCAG8, RNF19A, B9D2, TTLL4, TTLL5, CEP164, SFI1, PLK1S1, TTC8, CEP63, DCAF12, PSKH1, SAC3D1, ATF6B, IFT172, TUBD1, IFT88	455	189	12504	2.61727	0.0134304
GOTERM_CC_FAT	GO:0044427~chromosomal part	25	2.48016	0.00058209	MORF4L1, HMGN1, HMGN2, E2F6, TIPIN, NUFIP1, HIST2H3C1, MLH3, HIST2H2AA1, CITED2, SPC24, SPC25, HJURP, TIGD2, TCF3, TRP53, HIST1H2BC, CENPL, SUV39H1, ATR, PMF1, MIS12, MSL3, STRA13, ALKBH1, SUV420H1	455	318	12504	2.16048	0.0137003
PANTHER_PATHWAY	P00059:p53 pathway	13	1.28968	0.000554909	TRP53, E2F3, ATR, WRN, CCNG1, CCNG2, CDKN1A, SIAH1A, GADD45G, MDM2, MDM4, GADD45B, GADD45A	101	118	2921	3.18619	0.0146015
GOTERM_BP_FAT	GO:0042770~DNA damage response, signal transduction	11	1.09127	0.000287205	TRP53, ERCC6, HIPK1, AEN, HINFP, TIPIN, BCL3, DYRK2, ATR, CEP63, FOXO4	640	57	13588	4.09726	0.0202637
GOTERM_CC_FAT	GO:0005730~nucleolus	24	2.38095	0.000949633	TAF1B, TRP53, MIDN, TAF1A, RPP21, YPEL3, NUFIP1, ZNRD1, WRN, SENP5, FCF1, RPL23, HJURP, AEN, HINFP, MUS81, TRP53INP1, MDM2, ZRSR2, ARL4D, DCAF17, DEDD2, NSA2, RDM1	455	310	12504	2.12759	0.0206849
KEGG_PATHWAY	mmu04120:Ubiquitin mediated proteolysis	14	1.38889	0.000841056	SOCS3, HERC3, BIRC3, FANCL, TRIM37, UBE2E3, FBXW7, RNF7, SIAH1A, KLHL13, MDM2, TCEB1, UBE2D1, UBE2E1	201	136	5738	2.93869	0.0209803
KEGG_PATHWAY	mmu04110:Cell cycle	13	1.28968	0.001572	TRP53, E2F3, E2F5, ATR, PTTG1, CDKN1A, GADD45G, TFDP2, MDM2, MAD2L2, GADD45B, MYC, GADD45A	201	128	5738	2.89933	0.0324981
GOTERM_CC_FAT	GO:0005667~transcription factor complex	19	1.88492	0.00224814	DEAF1, TAF1B, E2F3, BRF1, TAF1A, BRF2, E2F5, E2F6, SMAD7, HES6, DAZAP2, TAF11, ATF5, FOS, ATF4, HIF1A, ATF3, TFDP2, TCF3	455	234	12504	2.23139	0.0451621

## Sheet: GOenrichmengt_ProteinYesRNAno
Category	Term	Count	%	PValue	Genes	List Total	Pop Hits	Pop Total	Fold Enrichment	Benjamini
GOTERM_CC_FAT	GO:0043228~non-membrane-bounded organelle	69	33.8235	2.06783e-20	PRPH, LOC634555, GFAP, GM10257, GM9385, KRT33B, ACTG2, HIST1H2BM, GM6749, KRT42, HIST1H2BK, GM6747, HIST2H2AC, GM11449, GM15501, RANBP1, KRT222, GM10294, DLG2, MRPL53, NUP133, GM3362, HIST1H1D, LOC638399, EXOSC6, HIST1H1A, GM5445, KRT10, MYH8, GM5908, CTNNA3, CTNNA2, GM8841, KIF1A, CHMP1A, LOC100044391, GM2260, GM8430, RPL3L, LOC637733, GM6177, ACTBL2, GM10071, KRT6A, GM5633, TUBA3B, GM6921, KRT2…	142	1919	12504	3.16617	4.23905e-18
GOTERM_CC_FAT	GO:0043232~intracellular non-membrane-bounded organelle	69	33.8235	2.06783e-20	PRPH, LOC634555, GFAP, GM10257, GM9385, KRT33B, ACTG2, HIST1H2BM, GM6749, KRT42, HIST1H2BK, GM6747, HIST2H2AC, GM11449, GM15501, RANBP1, KRT222, GM10294, DLG2, MRPL53, NUP133, GM3362, HIST1H1D, LOC638399, EXOSC6, HIST1H1A, GM5445, KRT10, MYH8, GM5908, CTNNA3, CTNNA2, GM8841, KIF1A, CHMP1A, LOC100044391, GM2260, GM8430, RPL3L, LOC637733, GM6177, ACTBL2, GM10071, KRT6A, GM5633, TUBA3B, GM6921, KRT2…	142	1919	12504	3.16617	4.23905e-18
GOTERM_MF_FAT	GO:0005198~structural molecule activity	34	16.6667	2.8907e-17	PRPH, GM10071, GFAP, KRT6A, TUBA3B, GM9385, GM6921, KRT33B, KRT25, KRT5, KRT42, GM11449, GM15501, KRT1, KRT2, KRT222, GM10294, GM5528, GM3362, LOC638399, MRPS23, GM10362, GM5445, KRT10, GM5908, GM10029, CTNNA3, CTNNA2, KRT72, GM8841, LOC100046223, GM8264, KRT76, KRT79, GM8430, TUBAL3, RPL3L, MYH11, GM6177	161	450	13288	6.23591	8.75884e-15
GOTERM_CC_FAT	GO:0005840~ribosome	17	8.33333	4.59219e-10	MRPL53, GM5528, GM10071, GM3362, LOC638399, MRPS23, GM5633, GM10362, GM5445, GM9385, GM6921, GM10029, GM5908, GM8841, GM8264, LOC100046223, GM11449, GM8430, GM15501, RPL3L, GM10294, GM6177	142	192	12504	7.79665	4.70699e-08
KEGG_PATHWAY	mmu03010:Ribosome	14	6.86275	1.334e-09	GM5528, GM10071, GM3362, LOC638399, GM10362, GM5445, GM9385, GM6921, GM10029, GM5908, GM8841, LOC100046223, GM8264, GM11449, GM8430, GM15501, RPL3L, GM10294, GM6177	95	89	5738	9.50112	1.18726e-07
GOTERM_CC_FAT	GO:0045111~intermediate filament cytoskeleton	14	6.86275	5.76805e-09	PRPH, KRT6A, GFAP, KRT10, KRT33B, KRT25, KRT72, KRT42, KRT5, KRT76, KRT79, KRT1, KRT2, KRT222	142	140	12504	8.80563	2.95613e-07
GOTERM_CC_FAT	GO:0005882~intermediate filament	14	6.86275	4.42162e-09	PRPH, KRT6A, GFAP, KRT10, KRT33B, KRT25, KRT72, KRT42, KRT5, KRT76, KRT79, KRT1, KRT2, KRT222	142	137	12504	8.99846	3.02144e-07
GOTERM_MF_FAT	GO:0003735~structural constituent of ribosome	15	7.35294	3.62838e-09	GM5528, GM10071, GM3362, LOC638399, MRPS23, GM10362, GM5445, GM9385, GM6921, GM10029, GM5908, GM8841, LOC100046223, GM8264, GM11449, GM8430, GM15501, RPL3L, GM10294, GM6177	161	151	13288	8.19876	5.49699e-07
GOTERM_CC_FAT	GO:0030529~ribonucleoprotein complex	22	10.7843	4.82834e-08	GM10071, GM5633, GM9385, GM6921, LOC100045191, HNRPLL, GM5848, GM11449, GM15501, GM10294, MRPL53, GM5528, GM3362, MRPS23, LOC638399, SRP54A, GM10362, GM5445, DDX4, GM5908, GM10029, GM8841, LOC100046223, GM8264, GM8430, RPL3L, GM6177	142	462	12504	4.19316	1.64968e-06
GOTERM_CC_FAT	GO:0000785~chromatin	14	6.86275	4.2011e-08	HMGA1-RS1, HIST1H2BB, HIST1H1D, HIST1H1A, GM10257, GM6917, HIST1H2BM, GM6749, HIST1H2BK, GM6747, HIST2H2AC, LOC100044391, HIST1H2AH, HIST1H3E, CHD5	142	165	12504	7.47145	1.72245e-06
GOTERM_CC_FAT	GO:0005694~chromosome	19	9.31373	2.42082e-07	HMGA1-RS1, NUP133, HIST1H2BB, LOC634555, HIST1H1D, HIST1H1A, GM10257, GM6917, CHMP1A, HIST1H2BM, GM6749, HIST1H2BK, GM6747, HIST2H2AC, GM6115, LOC100044391, FTSJD2, HIST1H2AH, LOC637733, HIST1H3E, CHD5	142	378	12504	4.42611	7.08951e-06
GOTERM_CC_FAT	GO:0000786~nucleosome	9	4.41176	4.33463e-07	HIST1H2BB, HIST1H2BM, GM6749, HIST1H1D, HIST1H2BK, HIST2H2AC, HIST1H1A, GM10257, HIST1H2AH, HIST1H3E	142	62	12504	12.7824	1.11074e-05
GOTERM_CC_FAT	GO:0005856~cytoskeleton	33	16.1765	6.77494e-07	ACTBL2, PRPH, KRT6A, GFAP, TUBA3B, KRT33B, ACTG2, KRT25, KRT5, KRT42, CRMP1, KRT1, KRT2, KRT222, RANBP1, DLG2, DNM3, GM6851, ACTC1, KRT10, MYH8, CTNNA3, CTNNA2, KRT72, CORO1B, KIF1A, CHMP1A, KRT76, KRT79, GM2260, TUBAL3, MYH11, DNM1	142	1122	12504	2.58989	1.38885e-05
GOTERM_CC_FAT	GO:0070469~respiratory chain	9	4.41176	6.28945e-07	ND1, LOC675851, ND4, COX2, ND5, COX1, ND3, CYTB, GM6415	142	65	12504	12.1924	1.43259e-05
GOTERM_BP_FAT	GO:0006333~chromatin assembly or disassembly	12	5.88235	2.18983e-08	HIST1H2BB, HIST1H1D, HIST1H1A, GM10257, GM6917, HIST1H2BM, GM6749, HIST1H2BK, GM6747, HIST2H2AC, HIST1H2AH, HIST1H3E, CHD5	146	109	13588	10.2461	1.89637e-05
GOTERM_BP_FAT	GO:0006412~translation	18	8.82353	5.06608e-08	GM5528, GM10071, GM3362, LOC100047658, LOC638399, GM10362, GM5445, GM9385, GM6921, GM10029, GM5908, LOC631033, GM8841, GM8264, LOC100046223, GM11449, GSPT2, GM8430, GM15501, RPL3L, GM10294, GM6155, GM6177	146	319	13588	5.25151	2.19359e-05
GOTERM_CC_FAT	GO:0044430~cytoskeletal part	26	12.7451	1.58763e-06	PRPH, KRT6A, GFAP, TUBA3B, KRT33B, KRT25, KRT5, KRT42, KRT1, KRT2, RANBP1, KRT222, DLG2, DNM3, GM6851, KRT10, MYH8, KRT72, CHMP1A, KIF1A, KRT76, KRT79, GM2260, MYH11, TUBAL3, DNM1	142	774	12504	2.95796	2.95872e-05
GOTERM_CC_FAT	GO:0032993~protein-DNA complex	9	4.41176	1.91225e-06	HIST1H2BB, HIST1H2BM, GM6749, HIST1H1D, HIST1H2BK, HIST2H2AC, HIST1H1A, GM10257, HIST1H2AH, HIST1H3E	142	75	12504	10.5668	3.2667e-05
GOTERM_CC_FAT	GO:0044427~chromosomal part	16	7.84314	2.94143e-06	HMGA1-RS1, NUP133, HIST1H2BB, LOC634555, HIST1H1D, HIST1H1A, GM10257, GM6917, HIST1H2BM, GM6749, HIST1H2BK, GM6747, HIST2H2AC, LOC100044391, HIST1H2AH, HIST1H3E, CHD5	142	318	12504	4.43051	4.63831e-05
KEGG_PATHWAY	mmu05012:Parkinson's disease	13	6.37255	1.38233e-06	ND1, ND4, ND5, ND3, CYTB, COX4I1, LOC675851, COX3, GM10705, COX2, COX1, GM8430, GM6415, ATP8	95	133	5738	5.90376	6.15119e-05
GOTERM_CC_FAT	GO:0045095~keratin filament	8	3.92157	7.25552e-06	KRT72, KRT6A, KRT5, KRT76, KRT79, KRT1, KRT2, KRT10	142	64	12504	11.007	0.000106236
GOTERM_BP_FAT	GO:0034622~cellular macromolecular complex assembly	14	6.86275	5.54734e-07	HIST1H2BB, HIST1H1D, SNAP91, HIST1H1A, TUBA3B, GM10257, GM9385, HIST1H2BM, GM6749, HIST1H2BK, HIST2H2AC, MYH11, TUBAL3, HIST1H2AH, HIST1H3E	146	217	13588	6.00442	0.000160121
GOTERM_BP_FAT	GO:0065004~protein-DNA complex assembly	9	4.41176	1.41622e-06	HIST1H2BB, HIST1H2BM, GM6749, HIST1H1D, HIST1H2BK, HIST2H2AC, HIST1H1A, GM10257, HIST1H2AH, HIST1H3E	146	76	13588	11.0213	0.000175192
GOTERM_BP_FAT	GO:0034728~nucleosome organization	9	4.41176	1.41622e-06	HIST1H2BB, HIST1H2BM, GM6749, HIST1H1D, HIST1H2BK, HIST2H2AC, HIST1H1A, GM10257, HIST1H2AH, HIST1H3E	146	76	13588	11.0213	0.000175192
GOTERM_BP_FAT	GO:0031497~chromatin assembly	9	4.41176	1.27857e-06	HIST1H2BB, HIST1H2BM, GM6749, HIST1H1D, HIST1H2BK, HIST2H2AC, HIST1H1A, GM10257, HIST1H2AH, HIST1H3E	146	75	13588	11.1682	0.000184524
GOTERM_BP_FAT	GO:0006323~DNA packaging	10	4.90196	1.26932e-06	HIST1H2BB, HIST1H2BM, CHMP1A, GM6749, HIST1H1D, HIST1H2BK, HIST2H2AC, HIST1H1A, GM10257, HIST1H2AH, HIST1H3E	146	101	13588	9.2147	0.000219822
GOTERM_BP_FAT	GO:0006334~nucleosome assembly	9	4.41176	1.03716e-06	HIST1H2BB, HIST1H2BM, GM6749, HIST1H1D, HIST1H2BK, HIST2H2AC, HIST1H1A, GM10257, HIST1H2AH, HIST1H3E	146	73	13588	11.4742	0.000224521
GOTERM_BP_FAT	GO:0034621~cellular macromolecular complex subunit organization	14	6.86275	2.17335e-06	HIST1H2BB, HIST1H1D, SNAP91, HIST1H1A, TUBA3B, GM10257, GM9385, HIST1H2BM, GM6749, HIST1H2BK, HIST2H2AC, MYH11, TUBAL3, HIST1H2AH, HIST1H3E	146	245	13588	5.3182	0.000235237
GOTERM_BP_FAT	GO:0022900~electron transport chain	10	4.90196	3.02403e-06	ND1, LOC675851, COX3, ND4, COX2, ND5, COX1, ND3, CYTB, GM6415, ATP8	146	112	13588	8.30969	0.000290937
GOTERM_BP_FAT	GO:0006325~chromatin organization	15	7.35294	6.88925e-06	HIST1H2BB, HIST1H1D, HIST1H1A, GM10257, HNRPLL, GM6917, HIST1H2BM, GM6749, HIST1H2BK, GM6747, HIST2H2AC, LOC100044391, HIST1H2AH, FTSJD2, HIST1H3E, CHD5	146	315	13588	4.43183	0.000596433
GOTERM_BP_FAT	GO:0022904~respiratory electron transport chain	6	2.94118	1.04134e-05	LOC675851, COX3, ND4, COX2, ND5, CYTB, ATP8	146	28	13588	19.9432	0.000751225
GOTERM_BP_FAT	GO:0015980~energy derivation by oxidation of organic compounds	9	4.41176	9.70296e-06	GM9769, LOC675851, PPP1CA, COX3, ND4, COX2, ND5, COX1, CYTB, ATP8	146	98	13588	8.54711	0.0007636
GOTERM_BP_FAT	GO:0065003~macromolecular complex assembly	15	7.35294	1.52933e-05	HIST1H2BB, HIST1H1D, SNAP91, TUBA3B, HIST1H1A, GM10257, GM9385, LOC633417, HIST1H2BM, GM6749, HIST1H2BK, HIST2H2AC, MYH11, TUBAL3, HIST1H2AH, HIST1H3E	146	338	13588	4.13026	0.00101826
KEGG_PATHWAY	mmu00190:Oxidative phosphorylation	11	5.39216	4.53282e-05	ND1, LOC675851, COX3, ND4, COX2, ND5, COX1, ND3, CYTB, COX4I1, GM6415, ATP8	95	130	5738	5.11077	0.00134386
GOTERM_BP_FAT	GO:0006091~generation of precursor metabolites and energy	13	6.37255	2.30225e-05	GM9769, ND1, ND4, ND5, ND3, CYTB, PPP1CA, LOC675851, COX3, COX2, COX1, ENO2, GM6415, ATP8	146	261	13588	4.6356	0.00142311
GOTERM_BP_FAT	GO:0051276~chromosome organization	16	7.84314	2.71577e-05	HIST1H2BB, HIST1H1D, HIST1H1A, GM10257, HNRPLL, GM6917, CHMP1A, HIST1H2BM, GM6749, HIST1H2BK, GM6747, HIST2H2AC, LOC100044391, FTSJD2, HIST1H2AH, HIST1H3E, CHD5	146	404	13588	3.68588	0.0015667
GOTERM_CC_FAT	GO:0005743~mitochondrial inner membrane	13	6.37255	0.000129897	ND1, ND5, CYTB, COX4I1, LOC100046151, PTPMT1, HNRPLL, LOC675851, COX3, COX2, COX1, GM6415, ABCB10, ATP8	142	296	12504	3.86734	0.0017738
GOTERM_BP_FAT	GO:0043933~macromolecular complex subunit organization	15	7.35294	3.80009e-05	HIST1H2BB, HIST1H1D, SNAP91, TUBA3B, HIST1H1A, GM10257, GM9385, LOC633417, HIST1H2BM, GM6749, HIST1H2BK, HIST2H2AC, MYH11, TUBAL3, HIST1H2AH, HIST1H3E	146	367	13588	3.80389	0.00193398
GOTERM_BP_FAT	GO:0045333~cellular respiration	7	3.43137	3.766e-05	LOC675851, COX3, ND4, COX2, ND5, COX1, CYTB, ATP8	146	59	13588	11.042	0.00203631
GOTERM_CC_FAT	GO:0019866~organelle inner membrane	13	6.37255	0.000212051	ND1, ND5, CYTB, COX4I1, LOC100046151, PTPMT1, HNRPLL, LOC675851, COX3, COX2, COX1, GM6415, ABCB10, ATP8	142	312	12504	3.66901	0.0027135
GOTERM_CC_FAT	GO:0005739~mitochondrion	30	14.7059	0.000323009	SPG7, HSD3B1, CYTB, LOC100046151, MYL10, PTPMT1, ACSF3, HNRPLL, KRT5, ABCB10, GM6415, ATP8, MRPL53, ND1, DNM3, ND4, MRPS23, ND5, ND3, UQCC, COX4I1, LOC631033, GM10029, AFG3L1, ACSM2, LOC675851, COX3, COX2, 1810009N02RIK, COX1, TXNRD2	142	1322	12504	1.99825	0.00388816
KEGG_PATHWAY	mmu05322:Systemic lupus erythematosus	9	4.41176	0.000255179	HIST1H2BB, HIST1H2BM, C1RB, GM6749, HIST1H2BK, HIST2H2AC, GM10257, HIST1H2AH, HIST1H3E, GM6917	95	103	5738	5.27767	0.00566237
GOTERM_CC_FAT	GO:0031966~mitochondrial membrane	13	6.37255	0.000929147	ND1, ND5, CYTB, COX4I1, LOC100046151, PTPMT1, HNRPLL, LOC675851, COX3, COX2, COX1, GM6415, ABCB10, ATP8	142	368	12504	3.11069	0.010531
GOTERM_CC_FAT	GO:0031975~envelope	16	7.84314	0.00117057	NUP133, ND1, LOC634555, ND5, CYTB, COX4I1, LOC100046151, PTPMT1, HNRPLL, GM6917, LOC675851, COX3, COX2, COX1, GM6415, ABCB10, ATP8	142	542	12504	2.59945	0.0119336
GOTERM_CC_FAT	GO:0031967~organelle envelope	16	7.84314	0.0011281	NUP133, ND1, LOC634555, ND5, CYTB, COX4I1, LOC100046151, PTPMT1, HNRPLL, GM6917, LOC675851, COX3, COX2, COX1, GM6415, ABCB10, ATP8	142	540	12504	2.60908	0.0121046
GOTERM_CC_FAT	GO:0005740~mitochondrial envelope	13	6.37255	0.00155993	ND1, ND5, CYTB, COX4I1, LOC100046151, PTPMT1, HNRPLL, LOC675851, COX3, COX2, COX1, GM6415, ABCB10, ATP8	142	391	12504	2.9277	0.0151242
GOTERM_MF_FAT	GO:0050136~NADH dehydrogenase (quinone) activity	5	2.45098	0.00017827	ND1, LOC675851, ND4, ND5, ND3	161	24	13288	17.1946	0.0178457
GOTERM_MF_FAT	GO:0008137~NADH dehydrogenase (ubiquinone) activity	5	2.45098	0.00017827	ND1, LOC675851, ND4, ND5, ND3	161	24	13288	17.1946	0.0178457
GOTERM_MF_FAT	GO:0003954~NADH dehydrogenase activity	5	2.45098	0.00017827	ND1, LOC675851, ND4, ND5, ND3	161	24	13288	17.1946	0.0178457
GOTERM_MF_FAT	GO:0016651~oxidoreductase activity, acting on NADH or NADPH	6	2.94118	0.000357191	ND1, LOC675851, ND4, ND5, ND3, TXNRD2	161	51	13288	9.7099	0.021417
GOTERM_MF_FAT	GO:0016655~oxidoreductase activity, acting on NADH or NADPH, quinone or similar compound as acceptor	5	2.45098	0.00028627	ND1, LOC675851, ND4, ND5, ND3	161	27	13288	15.2841	0.0214546
GOTERM_CC_FAT	GO:0044429~mitochondrial part	15	7.35294	0.00236987	ND1, MRPS23, ND5, CYTB, COX4I1, LOC100046151, PTPMT1, HNRPLL, ACSM2, LOC675851, COX3, COX2, COX1, GM6415, ABCB10, ATP8	142	524	12504	2.5207	0.0218665
GOTERM_BP_FAT	GO:0042773~ATP synthesis coupled electron transport	4	1.96078	0.000863545	LOC675851, COX3, ND4, ND5, ATP8	146	18	13588	20.6819	0.0407121
GOTERM_MF_FAT	GO:0000166~nucleotide binding	43	21.0784	0.0010099	ACTBL2, SPG7, LOC100047658, APLF, TUBA3B, TRMT2A, RPS6KB2, ACSF3, LOC100045191, HNRPLL, EPHB1, ATP2B2, ACTG2, CCT6B, PAK3, B230120H23RIK, ABCB10, CHD5, DNM3, ACTC1, GM3362, SRP54A, SPATA5L1, AFG3L1, DDX4, MYH8, LOC631033, APRT, HNRPDL, ACSM2, GNAL, KIF1A, LOC100045999, TRP53RK, ABCB1A, GM10705, GM8264, MAPK4, GSPT2, TUBAL3, MYH11, RAB15, TXNRD2, DNM1, GM6177	161	2183	13288	1.62573	0.049746

## Sheet: Pathway enrichement
GO/pathway enrichment similarity of different cell type specific proteome.
PathwayNames	Liver-HC	Liver-HSC	Liver-KC	Liver-LSEC	HC-Liver	HC-HSC	HC-KC	HC-LSEC	HSC-Liver	HSC-HC	HSC-KC	HSC-LSEC	KC-Liver	KC-HC	KC-HSC	KC-LSEC	LSEC-Liver	LSEC-HC	LSEC-HSC	LSEC-KC
KEGG_GLYCOLYSIS_GLUCONEOGENESIS	0.0910627	0	0.538408	0.598334	-0.0910627	0	0.447345	0.507272	0	0	0	0	-0.538408	-0.447345	0	0	-0.598334	-0.507272	0	0
KEGG_CITRATE_CYCLE_TCA_CYCLE	0	0	0	0	0	0.763895	0.590259	1.1753	0	-0.763895	0	0.411405	0	-0.590259	0	0.58504	0	-1.1753	-0.411405	-0.58504
KEGG_ASCORBATE_AND_ALDARATE_METABOLISM	-0.359356	0	0	1.06874	0.359356	0	0.609703	1.4281	0	0	0	0	0	-0.609703	0	0.818395	-1.06874	-1.4281	0	-0.818395
KEGG_FATTY_ACID_METABOLISM	0	0	0	0	0	1.35972	1.57511	2.05215	0	-1.35972	0	0.692429	0	-1.57511	0	0.477042	0	-2.05215	-0.692429	-0.477042
KEGG_PRIMARY_BILE_ACID_BIOSYNTHESIS	0	0	1.13239	1.74713	0	0	1.53608	2.15081	0	0	0	0	-1.13239	-1.53608	0	0.614734	-1.74713	-2.15081	0	-0.614734
KEGG_STEROID_HORMONE_BIOSYNTHESIS	-0.33344	0	0	0.995062	0.33344	0	0.594209	1.3285	0	0	0	0	0	-0.594209	0	0.734292	-0.995062	-1.3285	0	-0.734292
KEGG_ALANINE_ASPARTATE_AND_GLUTAMATE_METABOLISM	0	0.697916	1.24522	1.16266	0	0.652089	1.19939	1.11684	-0.697916	-0.652089	0	0	-1.24522	-1.19939	0	0	-1.16266	-1.11684	0	0
KEGG_GLYCINE_SERINE_AND_THREONINE_METABOLISM	0	0.65035	1.50681	1.29985	0	0.840908	1.69737	1.4904	-0.65035	-0.840908	0.856465	0.649496	-1.50681	-1.69737	-0.856465	0	-1.29985	-1.4904	-0.649496	0
KEGG_VALINE_LEUCINE_AND_ISOLEUCINE_DEGRADATION	0	0	0	0	0	1.30453	1.72878	1.86183	0	-1.30453	0.424251	0.557306	0	-1.72878	-0.424251	0	0	-1.86183	-0.557306	0
KEGG_LYSINE_DEGRADATION	0	0	0	0	0	0	0.475058	0.441743	0	0	0	0	0	-0.475058	0	0	0	-0.441743	0	0
KEGG_ARGININE_AND_PROLINE_METABOLISM	0	0	0.742727	0.862213	0	0.269742	0.779717	0.899203	0	-0.269742	0.509975	0.629461	-0.742727	-0.779717	-0.509975	0	-0.862213	-0.899203	-0.629461	0
KEGG_HISTIDINE_METABOLISM	0	0	0.88565	0.875685	0	0	0.863543	0.853577	0	0	0.609843	0.599878	-0.88565	-0.863543	-0.609843	0	-0.875685	-0.853577	-0.599878	0
KEGG_TYROSINE_METABOLISM	0	0	1.19016	0	0	0	1.03579	0.744793	0	0	0.788713	0	-1.19016	-1.03579	-0.788713	0	0	-0.744793	0	0
KEGG_PHENYLALANINE_METABOLISM	0	0	1.25477	0.846303	0	0	1.18845	0.779986	0	0	0.949812	0	-1.25477	-1.18845	-0.949812	0	-0.846303	-0.779986	0	0
KEGG_TRYPTOPHAN_METABOLISM	0	0.635401	1.17454	1.26412	0	1.01054	1.54968	1.63926	-0.635401	-1.01054	0	0.628722	-1.17454	-1.54968	0	0	-1.26412	-1.63926	-0.628722	0
KEGG_BETA_ALANINE_METABOLISM	0	0	0	1.32859	0	1.20822	1.65212	1.86343	0	-1.20822	0	0.655214	0	-1.65212	0	0	-1.32859	-1.86343	-0.655214	0
KEGG_TAURINE_AND_HYPOTAURINE_METABOLISM	0	0	0	0.779777	0	-0.464671	0.428976	0.506158	0	0.464671	0.893647	0.970829	0	-0.428976	-0.893647	0	-0.779777	-0.506158	-0.970829	0
KEGG_PYRUVATE_METABOLISM	0	0	0	0	0	0.630318	0.980115	1.12583	0	-0.630318	0	0.495513	0	-0.980115	0	0	0	-1.12583	-0.495513	0
KEGG_GLYOXYLATE_AND_DICARBOXYLATE_METABOLISM	0	0	0	0	0	0.518391	0.79336	1.19581	0	-0.518391	0	0.677417	0	-0.79336	0	0.402448	0	-1.19581	-0.677417	-0.402448
KEGG_PROPANOATE_METABOLISM	0	0	0	0	0	1.36033	1.66882	1.83389	0	-1.36033	0	0.473561	0	-1.66882	0	0	0	-1.83389	-0.473561	0
KEGG_BUTANOATE_METABOLISM	0	0	0	0	0	1.16751	1.60004	1.66085	0	-1.16751	0.432524	0.493336	0	-1.60004	-0.432524	0	0	-1.66085	-0.493336	0
KEGG_PANTOTHENATE_AND_COA_BIOSYNTHESIS	0	0	0	0	0	0	0.552318	0.774731	0	0	0	0	0	-0.552318	0	0	0	-0.774731	0	0
KEGG_RETINOL_METABOLISM	0	0	0	0	0	0	0.727103	1.11593	0	0	0	0	0	-0.727103	0	0	0	-1.11593	0	0
KEGG_TERPENOID_BACKBONE_BIOSYNTHESIS	0	0.705847	1.41816	1.27766	0	0	1.30769	1.16719	-0.705847	0	0.712312	0.571815	-1.41816	-1.30769	-0.712312	0	-1.27766	-1.16719	-0.571815	0
KEGG_LIMONENE_AND_PINENE_DEGRADATION	0	0	0	0	0	1.36206	1.45452	1.79931	0	-1.36206	0	0	0	-1.45452	0	0.344796	0	-1.79931	0	-0.344796
KEGG_NITROGEN_METABOLISM	0	0	1.09167	0.900467	0	0	0.949052	0.757852	0	0	0	0	-1.09167	-0.949052	0	0	-0.900467	-0.757852	0	0
KEGG_METABOLISM_OF_XENOBIOTICS_BY_CYTOCHROME_P450	0	0	0	0	0	0	0.880387	1.15065	0	0	0	0	0	-0.880387	0	0.270267	0	-1.15065	0	-0.270267
KEGG_DRUG_METABOLISM_CYTOCHROME_P450	0	0	0	0	0	0	0.977585	1.04154	0	0	0	0	0	-0.977585	0	0	0	-1.04154	0	0
KEGG_BIOSYNTHESIS_OF_UNSATURATED_FATTY_ACIDS	-0.62707	0	0	1.07395	0.62707	0.962515	0.896052	1.70102	0	-0.962515	0	0	0	-0.896052	0	0.80497	-1.07395	-1.70102	0	-0.80497
KEGG_PPAR_SIGNALING_PATHWAY	0	0	0	0.582263	0	0	0.311322	0.700284	0	0	0	0.615226	0	-0.311322	0	0.388961	-0.582263	-0.700284	-0.615226	-0.388961
KEGG_PEROXISOME	-0.420371	0	0.413252	1.09123	0.420371	0.782684	0.833624	1.5116	0	-0.782684	0	0.728916	-0.413252	-0.833624	0	0.677976	-1.09123	-1.5116	-0.728916	-0.677976
Vitamin D metabolism and pathway	0	0	0	0	0	0	0.983689	1.3199	0	0	0.718181	1.0544	0	-0.983689	-0.718181	0	0	-1.3199	-1.0544	0
ATP synthesis	0	0	0	0	0	1.21906	1.12188	1.73317	0	-1.21906	0	0.514109	0	-1.12188	0	0.611287	0	-1.73317	-0.514109	-0.611287
Pyruvate metabolism	0	0	0	0	0	0.558407	1.03615	1.049	0	-0.558407	0.477745	0.490592	0	-1.03615	-0.477745	0	0	-1.049	-0.490592	0
Tetrahydrofolate biosynthesis	0	0	2.16888	2.03485	0	1.02024	1.9435	1.80947	0	-1.02024	0.923267	0	-2.16888	-1.9435	-0.923267	0	-2.03485	-1.80947	0	0
Heme biosynthesis	0	0.747521	1.07504	1.04475	0	0.867928	1.19545	1.16515	-0.747521	-0.867928	0	0	-1.07504	-1.19545	0	0	-1.04475	-1.16515	0	0
Glutamine glutamate conversion	0	0	0	0	0	0	1.24511	1.06524	0	0	0	0	0	-1.24511	0	-0.17987	0	-1.06524	0	0.17987
TCA cycle	0	0	0	0	0	0.992936	0.916277	1.16024	0	-0.992936	0	0	0	-0.916277	0	0	0	-1.16024	0	0
5-Hydroxytryptamine degredation	0	0	0	0	0	0	1.44246	1.44418	0	0	0	0	0	-1.44246	0	0	0	-1.44418	0	0
Acetate utilization	-0.218391	0	0	1.22632	0.218391	0.985578	0.736717	1.44471	0	-0.985578	0	0	0	-0.736717	0	0.707996	-1.22632	-1.44471	0	-0.707996
Cholesterol biosynthesis	0	0	1.20158	1.56987	0	0	1.03877	1.40706	0	0	0	0	-1.20158	-1.03877	0	0.368289	-1.56987	-1.40706	0	-0.368289
Arginine biosynthesis	0	0	0	0	0	1.55771	2.09547	2.1378	0	-1.55771	0	0	0	-2.09547	0	0	0	-2.1378	0	0
Gamma-aminobutyric acid synthesis	0	0	2.36148	0	0	1.18356	2.52215	1.26366	0	-1.18356	1.33859	0	-2.36148	-2.52215	-1.33859	-1.2585	0	-1.26366	0	1.2585
Succinate to proprionate conversion	0	0	0	0	0	1.21913	1.70419	0	0	-1.21913	0	0	0	-1.70419	0	0	0	0	0	0
Methylmalonyl pathway	0	0	0	0	0	1.38773	1.64605	2.20119	0	-1.38773	0	0	0	-1.64605	0	0	0	-2.20119	0	0
Aminobutyrate degradation	0	0	2.36148	0	0	1.18356	2.52215	1.26366	0	-1.18356	1.33859	0	-2.36148	-2.52215	-1.33859	-1.2585	0	-1.26366	0	1.2585
Serine glycine biosynthesis	0	0	1.1266	0.976348	0	0	0.926863	0.776609	0	0	1.16428	1.01403	-1.1266	-0.926863	-1.16428	0	-0.976348	-0.776609	-1.01403	0
KEGG_PENTOSE_PHOSPHATE_PATHWAY	0	0	0	0	0	-0.797364	-0.565488	0	0	0.797364	0.231876	0	0	0.565488	-0.231876	0	0	0	0	0
KEGG_PURINE_METABOLISM	0	0	0	0	0	-0.98005	-0.73797	-0.674208	0	0.98005	0.242079	0.305842	0	0.73797	-0.242079	0	0	0.674208	-0.305842	0
KEGG_RIBOFLAVIN_METABOLISM	0	-0.815457	0	0	0	-0.926508	-0.706226	0	0.815457	0.926508	0	0.656883	0	0.706226	0	0	0	0	-0.656883	0
KEGG_FOLATE_BIOSYNTHESIS	0	0	0	0	0	0	0	0	0	0	0.854758	0.610411	0	0	-0.854758	0	0	0	-0.610411	0
KEGG_VASCULAR_SMOOTH_MUSCLE_CONTRACTION	0	-1.2979	-0.681232	-1.08387	0	-1.42675	-0.81008	-1.21271	1.2979	1.42675	0.616669	0	0.681232	0.81008	-0.616669	-0.402635	1.08387	1.21271	0	0.402635
KEGG_AXON_GUIDANCE	0	-1.09462	-0.665264	-1.10636	0	-1.27231	-0.84295	-1.28405	1.09462	1.27231	0.429359	0	0.665264	0.84295	-0.429359	-0.4411	1.10636	1.28405	0	0.4411
KEGG_FOCAL_ADHESION	0	-1.04149	0	-0.965204	0	-1.47982	-1.00764	-1.40353	1.04149	1.47982	0.472174	0	0	1.00764	-0.472174	-0.395889	0.965204	1.40353	0	0.395889
KEGG_ECM_RECEPTOR_INTERACTION	0.494606	-0.885275	-0.264417	-0.770666	-0.494606	-1.37988	-0.759024	-1.26527	0.885275	1.37988	0.620858	0	0.264417	0.759024	-0.620858	-0.506249	0.770666	1.26527	0	0.506249
KEGG_CELL_ADHESION_MOLECULES_CAMS	0	-1.09436	-0.850827	-0.625548	0	-1.01202	-0.768485	-0.543207	1.09436	1.01202	0	0.468809	0.850827	0.768485	0	0	0.625548	0.543207	-0.468809	0
KEGG_ADHERENS_JUNCTION	0	-0.988642	0	-0.872678	0	-1.2043	-0.683606	-1.08833	0.988642	1.2043	0.52069	0	0	0.683606	-0.52069	-0.404726	0.872678	1.08833	0	0.404726
KEGG_TIGHT_JUNCTION	0	-1.01094	-0.45138	-0.942682	0	-1.16851	-0.608956	-1.10026	1.01094	1.16851	0.559557	0	0.45138	0.608956	-0.559557	-0.491302	0.942682	1.10026	0	0.491302
KEGG_GAP_JUNCTION	0	-1.22532	0	-1.15861	0	-1.29663	-0.819322	-1.22992	1.22532	1.29663	0.477308	0	0	0.819322	-0.477308	-0.410595	1.15861	1.22992	0	0.410595
KEGG_NATURAL_KILLER_CELL_MEDIATED_CYTOTOXICITY	0	-1.09202	-1.2003	0	0	-1.36375	-1.47203	-0.986884	1.09202	1.36375	0	0.376865	1.2003	1.47203	0	0.485142	0	0.986884	-0.376865	-0.485142
KEGG_LEUKOCYTE_TRANSENDOTHELIAL_MIGRATION	0.132396	-1.23685	-0.914179	-1.03952	-0.132396	-1.36924	-1.04657	-1.17191	1.23685	1.36924	0.32267	0.19733	0.914179	1.04657	-0.32267	0	1.03952	1.17191	-0.19733	0
KEGG_LONG_TERM_DEPRESSION	0	0	0	0	0	-1.33304	-0.947471	-1.24074	0	1.33304	0.38557	0	0	0.947471	-0.38557	0	0	1.24074	0	0
KEGG_REGULATION_OF_ACTIN_CYTOSKELETON	0	-1.15996	-0.85439	-0.971273	0	-1.48498	-1.17941	-1.29629	1.15996	1.48498	0.305568	0.188685	0.85439	1.17941	-0.305568	0	0.971273	1.29629	-0.188685	0
KEGG_MELANOGENESIS	0	-1.26706	-1.0589	-1.33375	0	-1.27378	-1.06563	-1.34047	1.26706	1.27378	0.208156	0	1.0589	1.06563	-0.208156	-0.274841	1.33375	1.34047	0	0.274841
KEGG_TYPE_I_DIABETES_MELLITUS	0	-1.04957	-1.11877	0	0	-0.994085	-1.06328	0	1.04957	0.994085	0	0.582901	1.11877	1.06328	0	0.652096	0	0	-0.582901	-0.652096
KEGG_ALDOSTERONE_REGULATED_SODIUM_REABSORPTION	0	-0.719691	-0.724649	-0.537052	0	-0.891843	-0.896801	-0.709204	0.719691	0.891843	0	0.182639	0.724649	0.896801	0	0	0.537052	0.709204	-0.182639	0
KEGG_LEISHMANIA_INFECTION	0.216732	-1.30595	-1.44481	-0.851129	-0.216732	-1.52268	-1.66155	-1.06786	1.30595	1.52268	0	0.454817	1.44481	1.66155	0	0.593686	0.851129	1.06786	-0.454817	-0.593686
KEGG_BLADDER_CANCER	0.311006	-0.980608	-0.625245	-0.742834	-0.311006	-1.29161	-0.936251	-1.05384	0.980608	1.29161	0.355363	0	0.625245	0.936251	-0.355363	0	0.742834	1.05384	0	0
KEGG_ASTHMA	0	-1.43157	-1.8944	0	0	-1.59804	-2.06086	-0.32209	1.43157	1.59804	0	1.27595	1.8944	2.06086	0	1.73877	0	0.32209	-1.27595	-1.73877
KEGG_AUTOIMMUNE_THYROID_DISEASE	0	-1.29849	-1.22902	0	0	-1.30545	-1.23598	0	1.29849	1.30545	0	0.831937	1.22902	1.23598	0	0.762474	0	0	-0.831937	-0.762474
KEGG_SYSTEMIC_LUPUS_ERYTHEMATOSUS	0	0	0	0	0	-1.0175	-1.02861	-0.645411	0	1.0175	0	0.372093	0	1.02861	0	0.383194	0	0.645411	-0.372093	-0.383194
KEGG_ALLOGRAFT_REJECTION	0	-1.3075	-1.31681	0	0	-1.31496	-1.32427	0	1.3075	1.31496	0	0.845168	1.31681	1.32427	0	0.854474	0	0	-0.845168	-0.854474
KEGG_GRAFT_VERSUS_HOST_DISEASE	0	-1.24281	-1.33947	0	0	-1.25027	-1.34693	0	1.24281	1.25027	0	0.780477	1.33947	1.34693	0	0.877134	0	0	-0.780477	-0.877134
KEGG_HYPERTROPHIC_CARDIOMYOPATHY_HCM	0	-1.18931	-0.845131	-0.875555	0	-1.19834	-0.854159	-0.884583	1.18931	1.19834	0.344179	0.313754	0.845131	0.854159	-0.344179	0	0.875555	0.884583	-0.313754	0
KEGG_ARRHYTHMOGENIC_RIGHT_VENTRICULAR_CARDIOMYOPATHY_ARVC	0	-1.30496	-0.667823	-0.81916	0	-1.30869	-0.671556	-0.822893	1.30496	1.30869	0.637137	0.4858	0.667823	0.671556	-0.637137	0	0.81916	0.822893	-0.4858	0
KEGG_DILATED_CARDIOMYOPATHY	0	-1.39385	-1.03334	-1.10345	0	-1.28617	-0.925652	-0.995769	1.39385	1.28617	0.360517	0.2904	1.03334	0.925652	-0.360517	0	1.10345	0.995769	-0.2904	0
Axon guidance mediated by Slit/Robo	0	-1.07859	0	-1.26608	0	-1.36319	-0.756671	-1.55068	1.07859	1.36319	0.606516	0	0	0.756671	-0.606516	-0.794005	1.26608	1.55068	0	0.794005
TGF-beta signaling pathway	0	0	0	0	0	-0.942182	-0.538648	-1.17442	0	0.942182	0.403534	0	0	0.538648	-0.403534	-0.635768	0	1.17442	0	0.635768
GABA-B receptor II signaling	0	0	0	-1.20433	0	-1.24192	-1.02953	-1.35185	0	1.24192	0.212389	0	0	1.02953	-0.212389	0	1.20433	1.35185	0	0
Cadherin signaling pathway	0	-0.998927	0	0	0	-1.1139	-0.68374	-1.22589	0.998927	1.1139	0.430164	0	0	0.68374	-0.430164	-0.542154	0	1.22589	0	0.542154
Endothelin signaling pathway	0	-1.20117	-0.836759	-1.08433	0	-1.34196	-0.97755	-1.22512	1.20117	1.34196	0.364411	0	0.836759	0.97755	-0.364411	0	1.08433	1.22512	0	0
Angiotensin II-stimulated signaling through G proteins and beta-arrestin	0	-1.44984	-1.21907	-1.26084	0	-1.32757	-1.0968	-1.13857	1.44984	1.32757	0.230769	0	1.21907	1.0968	-0.230769	0	1.26084	1.13857	0	0
De novo pyrimidine deoxyribonucleotide biosynthesis	0	0	0	0	0	0	0	0	0	0	0.571364	0.52978	0	0	-0.571364	0	0	0	-0.52978	0
Angiogenesis	0	0	0	-0.998737	0	-1.20301	-0.902911	-1.20217	0	1.20301	0.3001	0	0	0.902911	-0.3001	-0.299255	0.998737	1.20217	0	0.299255
Integrin signalling pathway	0	0	0	-1.15313	0	-1.488	-1.1333	-1.51509	0	1.488	0.354704	0	0	1.1333	-0.354704	-0.381787	1.15313	1.51509	0	0.381787
De novo purine biosynthesis	0	0	0	0	0	-0.435324	-0.106574	0	0	0.435324	0.32875	0	0	0.106574	-0.32875	0	0	0	0	0
Histamine H1 receptor mediated signaling pathway	0	-1.41722	-0.957985	-1.40987	0	-1.29746	-0.83822	-1.29011	1.41722	1.29746	0.459235	0	0.957985	0.83822	-0.459235	-0.451888	1.40987	1.29011	0	0.451888
Purine metabolism	0	0	0	0	0	-1.46092	-1.46806	-1.0085	0	1.46092	0	0.452418	0	1.46806	0	0.459563	0	1.0085	-0.452418	-0.459563
Fructose galactose metabolism	0	0	0	0	0	0	0	0.446731	0	0	0.335833	0.616715	0	0	-0.335833	0	0	-0.446731	-0.616715	0
2-arachidonoylglycerol biosynthesis	0	-1.02186	0	-0.655979	0	-1.14724	-0.551976	-0.781365	1.02186	1.14724	0.595266	0	0	0.551976	-0.595266	0	0.655979	0.781365	0	0
KEGG_OTHER_GLYCAN_DEGRADATION	0	-1.60458	-1.97253	0	0	-1.46326	-1.83121	-1.6044	1.60458	1.46326	-0.367948	0	1.97253	1.83121	0.367948	0.226812	0	1.6044	0	-0.226812
KEGG_O_GLYCAN_BIOSYNTHESIS	0	0	-1.24523	-0.780514	0	0	-1.24164	0	0	0	0	0	1.24523	1.24164	0	0.46472	0.780514	0	0	-0.46472
KEGG_GLYCOSYLPHOSPHATIDYLINOSITOL_GPI_ANCHOR_BIOSYNTHESIS	0	0	-1.50274	-0.735569	0	0	-1.27983	0	0	0	0	0	1.50274	1.27983	0	0.767169	0.735569	0	0	-0.767169
KEGG_GLYCOSPHINGOLIPID_BIOSYNTHESIS_GLOBO_SERIES	0	-1.21991	-1.74316	-1.12721	0	-1.19308	-1.71633	-1.10037	1.21991	1.19308	0	0	1.74316	1.71633	0	0.615955	1.12721	1.10037	0	-0.615955
KEGG_LYSOSOME	0	-1.18874	-1.58938	-1.26354	0	-1.31706	-1.71771	-1.39186	1.18874	1.31706	0	0	1.58938	1.71771	0	0.325844	1.26354	1.39186	0	-0.325844
KEGG_ANTIGEN_PROCESSING_AND_PRESENTATION	0	-1.15111	-1.36012	-0.8683	0	-1.41455	-1.62357	-1.13174	1.15111	1.41455	0	0	1.36012	1.62357	0	0.491821	0.8683	1.13174	0	-0.491821
KEGG_B_CELL_RECEPTOR_SIGNALING_PATHWAY	0	-0.940821	-1.20232	-0.810609	0	-1.23021	-1.49171	-1.1	0.940821	1.23021	0	0	1.20232	1.49171	0	0.391711	0.810609	1.1	0	-0.391711
KEGG_FC_GAMMA_R_MEDIATED_PHAGOCYTOSIS	0	0	0	0	0	-1.49519	-1.55579	-1.32844	0	1.49519	0	0	0	1.55579	0	0.227347	0	1.32844	0	-0.227347
KEGG_INTESTINAL_IMMUNE_NETWORK_FOR_IGA_PRODUCTION	0	-1.06555	-1.58981	0	0	-1.12418	-1.64843	-0.331517	1.06555	1.12418	0	0	1.58981	1.64843	0	1.31692	0	0.331517	0	-1.31692
Axon guidance mediated by netrin	0.364735	-0.745654	-0.699361	-0.441853	-0.364735	-1.11039	-1.0641	-0.806589	0.745654	1.11039	0	0	0.699361	1.0641	0	0.257508	0.441853	0.806589	0	-0.257508
Toll receptor signaling pathway	0	-0.820608	-1.06007	-0.7999	0	-1.12715	-1.36661	-1.10644	0.820608	1.12715	0	0	1.06007	1.36661	0	0.260167	0.7999	1.10644	0	-0.260167
T cell activation	0	0	0	0	0	-1.35712	-1.41955	-1.10438	0	1.35712	0	0	0	1.41955	0	0.315164	0	1.10438	0	-0.315164
Xanthine and guanine salvage pathway	0	0	0	0	0	-0.49053	-0.958787	0	0	0.49053	-0.468257	0	0	0.958787	0.468257	0.665824	0	0	0	-0.665824
Pentose phosphate pathway	0	0	0	0	0	-1.7121	-2.02076	-1.50084	0	1.7121	0	0	0	2.02076	0	0.519918	0	1.50084	0	-0.519918
Isoleucine biosynthesis	0	0	0	0	0	0	-1.37029	0	0	0	0	0	0	1.37029	0	1.05405	0	0	0	-1.05405
Valine biosynthesis	0	0	0	0	0	0	-1.37029	0	0	0	0	0	0	1.37029	0	1.05405	0	0	0	-1.05405
KEGG_BASAL_TRANSCRIPTION_FACTORS	0	-0.92161	-1.05928	-1.45708	0	-1.08194	-1.21961	-1.6174	0.92161	1.08194	0	-0.535469	1.05928	1.21961	0	-0.397795	1.45708	1.6174	0.535469	0.397795
KEGG_NUCLEOTIDE_EXCISION_REPAIR	0	-0.866993	-0.974791	-1.24292	0	-1.23857	-1.34637	-1.6145	0.866993	1.23857	0	-0.375923	0.974791	1.34637	0	0	1.24292	1.6145	0.375923	0
KEGG_NEUROACTIVE_LIGAND_RECEPTOR_INTERACTION	0	-0.898925	-0.382297	-0.553069	0	-0.940404	-0.423775	-0.594548	0.898925	0.940404	0	0	0.382297	0.423775	0	-0.170773	0.553069	0.594548	0	0.170773
KEGG_CELL_CYCLE	0	0	-0.914718	-1.27492	0	-1.41359	-1.33599	-1.69619	0	1.41359	0	-0.282597	0.914718	1.33599	0	0	1.27492	1.69619	0.282597	0
KEGG_OOCYTE_MEIOSIS	0	0	0	0	0	-1.35117	-1.25153	-1.61472	0	1.35117	0	-0.26355	0	1.25153	0	-0.363184	0	1.61472	0.26355	0.363184
KEGG_WNT_SIGNALING_PATHWAY	0	0	0	0	0	-1.18377	-0.984596	-1.33542	0	1.18377	0	0	0	0.984596	0	-0.350826	0	1.33542	0	0.350826
KEGG_TGF_BETA_SIGNALING_PATHWAY	0	0	0	-1.04079	0	-1.18658	-0.963661	-1.41779	0	1.18658	0	0	0	0.963661	0	-0.454126	1.04079	1.41779	0	0.454126
KEGG_TASTE_TRANSDUCTION	0	-1.35377	-1.11586	-1.56724	0	-1.30726	-1.06935	-1.52073	1.35377	1.30726	0	0	1.11586	1.06935	0	-0.451385	1.56724	1.52073	0	0.451385
KEGG_GNRH_SIGNALING_PATHWAY	0	-1.07969	0	0	0	-1.0949	-0.918309	-1.19733	1.07969	1.0949	0	0	0	0.918309	0	-0.279026	0	1.19733	0	0.279026
KEGG_VASOPRESSIN_REGULATED_WATER_REABSORPTION	0	-1.35906	-1.07567	-1.66315	0	-1.42353	-1.14014	-1.72762	1.35906	1.42353	0	-0.304095	1.07567	1.14014	0	-0.587487	1.66315	1.72762	0.304095	0.587487
Wnt signaling pathway	0	0	0	0	0	-1.18576	-0.938577	-1.30463	0	1.18576	0	0	0	0.938577	0	-0.366051	0	1.30463	0	0.366051
Muscarinic acetylcholine receptor 1 and 3 signaling pathway	0	-1.25457	-1.01065	-1.41144	0	-1.18218	-0.93826	-1.33905	1.25457	1.18218	0	-0.156873	1.01065	0.93826	0	-0.400791	1.41144	1.33905	0.156873	0.400791
PI3 kinase pathway	0	-0.958586	-0.897937	-1.16059	0	-1.11237	-1.05172	-1.31437	0.958586	1.11237	0	-0.201999	0.897937	1.05172	0	0	1.16059	1.31437	0.201999	0
EGF receptor signaling pathway	0	0	0	0	0	-1.29711	-1.07444	-1.3776	0	1.29711	0	0	0	1.07444	0	-0.303158	0	1.3776	0	0.303158
Metabotropic glutamate receptor group I pathway	0	-1.31516	-1.06115	-1.57873	0	-1.4607	-1.2067	-1.72427	1.31516	1.4607	0	-0.263568	1.06115	1.2067	0	0	1.57873	1.72427	0.263568	0
Metabotropic glutamate receptor group II pathway	0	-0.84727	-0.680627	-1.10666	0	-1.04667	-0.880025	-1.30605	0.84727	1.04667	0	0	0.680627	0.880025	0	-0.426028	1.10666	1.30605	0	0.426028
Metabotropic glutamate receptor group III pathway	0	-0.940245	-0.683913	-1.08703	0	-1.10409	-0.847755	-1.25088	0.940245	1.10409	0	0	0.683913	0.847755	0	-0.40312	1.08703	1.25088	0	0.40312
Hedgehog signaling pathway	0	0	0	0	0	-0.996834	0	-0.983747	0	0.996834	0	0	0	0	0	-0.387009	0	0.983747	0	0.387009
Mannose metabolism	0	0	0	0	0	-1.30729	0	-1.21951	0	1.30729	0	0	0	0	0	-0.722266	0	1.21951	0	0.722266
Triacylglycerol metabolism	0	0	0	0	0	0	0	0	0	0	0	-0.726278	0	0	0	-1.12661	0	0	0.726278	1.12661

## Sheet: liver disease protein z-score
Mapping liver disease-related genes to the proteomes of the 4 cell types.
DiS	GeneSymbol	HC	HSC	KC	LSEC			statistical test pvalue
AIH	Il3ra	-1.47878	0.639856	0.258348	0.580571			Disease	HC-HSC	HC-KC	HC-LSEC	HSC-KC	HSC-LSEC	KC-LSEC
AIH	Il18	-0.253441	0.70514	0.855013	-1.30671			AIH	0.000379127	0.000876798	0.0155255	0.739364	0.705351	0.217563
AIH	H2-Ab1	0.0342708	0.125547	1.13876	-1.29857			CCC	4.86698e-21	1.20613e-13	5.31499e-14	0.000215055	0.0191195	0.371318
AIH	Gm10499	-1.32722	0.738344	-0.215444	0.804317			HCC	6.07111e-29	1.08127e-19	3.70597e-17	2.25926e-05	0.00425754	0.669102
AIH	Golm1	-1.42344	0.26537	0.920238	0.23783			Liver_Fibrosis	8.75397e-11	7.23257e-06	2.45341e-07	0.000962129	0.403219	0.0908314
AIH	Fas	-0.865626	0.902803	-0.865626	0.82845			NASH	0.00977068	0.0377551	0.449331	0.23517	0.00952356	0.0860318
AIH	Dr1	-1.45835	0.494228	0.195532	0.768588			PBC	0.0181972	0.023965	0.382282	0.850313	0.191494	0.115965
AIH	Bcl2	-1.28087	0.460589	-0.226575	1.04685			PSC	0.0241862	0.0626855	0.903303	0.652608	0.00738354	0.018968
AIH	Tnfrsf21	-0.5	-0.5	1.5	-0.5
AIH	Tor1a	-0.924855	0.623916	1.07516	-0.774217
CCC	Igf1r	-0.844918	0.57617	-0.844918	1.11367			Disease	HC-HSC	HC-KC	HC-LSEC	HSC-KC	HSC-LSEC	KC-LSEC
CCC	Igf2	-0.812586	1.23615	-0.812586	0.389019			AIH	↓	↓	↓
CCC	Igfbp1	1.5	-0.5	-0.5	-0.5			CCC	↓	↓	↓	↑	↑
CCC	Irf1	-0.86498	-0.86498	0.804827	0.925133			HCC	↓	↓	↓	↑	↑
CCC	Khdrbs1	-1.49822	0.561117	0.495092	0.442009			Liver_Fibrosis	↓	↓	↓	↑
CCC	Kras	-1.4947	0.499537	0.600418	0.394748			NASH	↓	↓			↑
CCC	Krt14	-1.46277	0.508238	0.74784	0.206695			PBC	↓	↓
CCC	Krt18	1.39031	-0.0911751	-0.321815	-0.977322			PSC	↓				↑	↑
CCC	Krt19	-1.44163	0.837673	0.164816	0.439141
CCC	Krt7	-1.47008	0.73615	0.249408	0.484518
CCC	Krt8	1.37198	0.104911	-0.828044	-0.648849
CCC	Lbr	-1.48431	0.396279	0.389309	0.698725
CCC	Ldhb	-0.476279	-0.31172	-0.693548	1.48155
CCC	Lgals1	-0.902145	0.697491	-0.813833	1.01849
CCC	Lrp1b	-0.5	-0.5	1.5	-0.5
CCC	Ly96	-1.44215	0.290652	0.869644	0.281855
CCC	Map2k1	-1.43269	0.577222	0.0753924	0.780078
CCC	Map3k8	-1.2694	0.766304	-0.329326	0.832427
CCC	Mapk3	-1.43805	0.531871	0.107732	0.798448
CCC	Mcc	0.178997	0.503092	-1.4551	0.77301
CCC	Mcl1	-1.37207	0.00022532	0.982934	0.388914
CCC	Mgmt	-1.04915	0.670859	-0.640824	1.01911
CCC	Mib1	1.27839	-0.00419979	-0.110815	-1.16337
CCC	Mki67	-0.866024	0.868285	0.863762	-0.866024
CCC	Mlh1	0.24179	0.344931	-1.44454	0.857821
CCC	Mme	-0.806366	1.41922	-0.57827	-0.034583
CCC	Mmp9	-1.49458	0.382011	0.529821	0.582746
CCC	Mmrn1	-1.27794	0.755982	0.835057	-0.313094
CCC	Mrpl28	1.39634	-0.584116	0.0293043	-0.841531
CCC	Msh2	-1.46676	0.196231	0.596666	0.673865
CCC	Mtap	-1.12475	0.55109	-0.508995	1.08266
CCC	Mthfr	-1.48549	0.579477	0.299551	0.606462
CCC	Nat2	1.41259	-0.356083	-0.12846	-0.928052
CCC	Nat1	1.33801	0.171061	-0.609899	-0.899168
CCC	Nf2	0.805098	-1.09453	-0.600913	0.890347
CCC	Nfkb1	-1.48504	0.565842	0.298347	0.620855
CCC	Nudt6	0.0795175	0.745435	0.611665	-1.43662
CCC	Ogg1	-0.866019	0.870579	0.86146	-0.866019
CCC	Pcna	-1.4423	0.550616	0.776775	0.114911
CCC	Pdlim5	-1.35749	0.968455	-0.0734681	0.462505
CCC	Ppig	0.816635	0.893496	-0.664673	-1.04546
CCC	Prdx6	1.05141	0.445953	-1.2847	-0.21266
CCC	Prkca	-1.48276	0.491797	0.680639	0.310321
CCC	Prox1	1.5	-0.5	-0.5	-0.5
CCC	Psmc4	-0.551152	0.85497	-1.13148	0.827659
CCC	Psmd2	-1.39196	0.615793	-0.0489739	0.825139
CCC	Psme3	-1.38152	-0.0745284	0.841625	0.614423
CCC	Pten	-0.750621	0.552519	1.12659	-0.928487
CCC	Ptges2	0.46899	-0.0495399	0.949936	-1.36939
CCC	Ptk2	-1.3502	0.56809	-0.132573	0.914686
CCC	Ptp4a3	-0.862486	-0.862486	0.973095	0.751878
CCC	Pycard	-1.47544	0.442955	0.732889	0.299591
CCC	Raf1	-0.499346	0.91596	0.746912	-1.16353
CCC	Rassf1	-1.42578	0.468515	0.0982006	0.859067
CCC	Rb1	-1.19443	0.329942	-0.306275	1.17076
CCC	Reck	-0.888454	1.20987	-0.750288	0.428873
CCC	Reep5	-1.47795	0.281423	0.699825	0.496701
CCC	Rhoh	-0.5	1.5	-0.5	-0.5
CCC	Runx3	-0.5	1.5	-0.5	-0.5
CCC	S100a4	-0.847386	1.10012	-0.847386	0.594655
CCC	S100a6	-1.39485	0.98443	0.182133	0.228289
CCC	Sdc1	0.5798	0.584432	-1.48891	0.324678
CCC	Serpinb5	-0.5	1.5	-0.5	-0.5
CCC	Serpinc1	-0.600313	0.88203	-1.09531	0.813595
CCC	Sgsm3	-0.865841	0.84054	-0.865841	0.891141
CCC	Slc17a5	-1.38102	-0.0907556	0.762997	0.708783
CCC	Slc2a1	0.407086	0.828188	-1.44993	0.214659
CCC	Slc4a1	-1.44732	0.136868	0.773274	0.537183
CCC	Slco1a5	1.33638	0.160111	-0.933581	-0.562913
CCC	Sltm	-1.42706	0.347771	0.178996	0.90029
CCC	Smad4	-0.981816	1.02058	-0.724259	0.685498
CCC	Smpd1	-1.05233	-0.368704	0.09937	1.32166
CCC	Soat1	-1.39929	0.547063	0.86176	-0.00953818
CCC	Spn	-0.5	1.5	-0.5	-0.5
CCC	Stat3	-1.47508	0.343335	0.384452	0.747295
CCC	Stk11	-1.13031	-0.0276397	1.30396	-0.146014
CCC	Sult2a1	-0.5	1.5	-0.5	-0.5
CCC	Taf9	-0.865459	-0.865459	0.821152	0.909765
CCC	Tceal1	-0.828463	1.18525	-0.828463	0.471677
CCC	Tff1	-0.850002	-0.850002	1.08451	0.615496
CCC	Tgfb1	-1.48723	0.430346	0.677504	0.379382
CCC	Tgfbi	-1.34517	0.940288	-0.132523	0.537408
CCC	Tgfbr2	-1.44623	0.367051	0.230265	0.848917
CCC	Thbs1	-1.42868	0.558985	0.801065	0.0686272
CCC	Timp2	-0.5	1.5	-0.5	-0.5
CCC	Timp3	-1.38756	0.871757	0.559303	-0.0434992
CCC	Tnfrsf1a	-1.41067	0.616697	0.000447788	0.793528
CCC	Tnfrsf1b	-0.5	-0.5	1.5	-0.5
CCC	Tnfsf10	-0.833437	0.50062	-0.833437	1.16625
CCC	Tob2	-0.5	-0.5	1.5	-0.5
CCC	Ttr	-1.47605	0.364476	0.367834	0.743736
CCC	Uchl1	-0.863886	0.949926	-0.863886	0.777845
CCC	Ugt1a10	-1.45681	0.821766	0.336971	0.298075
CCC	Ugt1a5	0.970696	0.726601	-0.637235	-1.06006
CCC	Vegfa	-0.849665	1.0866	-0.849665	0.612732
CCC	Wbscr22	-1.44127	0.568221	0.105791	0.767256
CCC	Xiap	0.915669	-1.39439	0.0128219	0.465899
CCC	Xrcc1	-1.49095	0.400487	0.440083	0.650383
CCC	Braf	-1.0491	-0.647468	0.705079	0.991486
CCC	Brd2	-1.48748	0.538256	0.321057	0.62817
CCC	Car3	1.10844	0.579273	-0.920076	-0.767636
CCC	Casp8	-1.47448	0.26564	0.493278	0.71556
CCC	Ccnh	-1.41147	0.0659353	0.894305	0.451233
CCC	Cd274	-0.791715	-0.791715	1.28808	0.295355
CCC	Cd34	-0.86602	0.861761	-0.86602	0.87028
CCC	Cd44	-1.28193	0.619217	0.945206	-0.282488
CCC	Cd5	-0.733391	1.38475	0.0820282	-0.733391
CCC	Cd55	-1.4892	0.445	0.382291	0.661907
CCC	Cd68	-1.40536	0.516597	0.870487	0.0182802
CCC	Cdk2	-1.26803	-0.0837948	1.16138	0.190451
CCC	Cdkn1b	-1.24314	0.0382281	-0.000545926	1.20546
CCC	Ces1d	1.2111	0.201306	-0.208569	-1.20383
CCC	Cflar	-1.48715	0.610927	0.3131	0.563127
CCC	Chfr	-0.5	-0.5	1.5	-0.5
CCC	Cox5a	0.125855	1.15594	0.00193082	-1.28373
CCC	Crp	1.15531	-0.836093	0.516879	-0.836093
CCC	Ctnnb1	-1.34329	0.548347	-0.140539	0.935484
CCC	Ctnnd1	-1.49027	0.411936	0.42081	0.65752
CCC	Cxcl12	-0.865945	0.882589	-0.865945	0.849302
CCC	Cyp1a2	1.10955	0.373871	-0.227494	-1.25593
CCC	Cyp2b10	1.5	-0.5	-0.5	-0.5
CCC	Cyp4v3	0.938053	0.163824	0.31108	-1.41296
CCC	Dap	1.27347	0.22679	-1.06751	-0.432746
CCC	Dapk1	-0.0346081	0.461625	0.94721	-1.37423
CCC	Dbi	1.40998	-0.0235479	-0.851793	-0.534642
CCC	Dpyd	0.991397	0.530777	-1.29816	-0.224011
CCC	Ebag9	0.748516	-1.25271	0.861746	-0.357557
CCC	Ebp	1.24616	-0.470646	0.292274	-1.06778
CCC	Egfr	1.23939	0.145479	-0.200603	-1.18427
CCC	Eif2ak2	-1.45402	0.583241	0.723934	0.146849
CCC	Eif4e	-0.832535	-0.753191	1.28395	0.301779
CCC	Erbb2	-1.4842	0.69068	0.345467	0.448056
CCC	Erbb3	1.5	-0.5	-0.5	-0.5
CCC	Errfi1	1.13089	0.552121	-0.841504	-0.841504
CCC	Fas	-0.865626	0.902803	-0.865626	0.82845
CCC	Fgf1	-0.00461661	0.668086	-1.41191	0.748438
CCC	Fhit	1.33343	0.203239	-0.768333	-0.768333
CCC	Flt4	-1.39539	0.517572	-0.00815765	0.885972
CCC	Fn1	-1.34207	0.709347	-0.18139	0.814111
CCC	Foxo1	0.0491845	-0.158516	-1.16322	1.27255
CCC	Fscn1	-1.38064	0.613072	-0.0763315	0.843896
CCC	Gfap	-1.24759	0.532578	1.02991	-0.314897
CCC	Gls	-1.4981	0.430042	0.519972	0.548083
CCC	Gnas	-1.00063	0.0697359	-0.4179	1.34879
CCC	Gsto1	-0.545162	-0.37742	1.49444	-0.571853
CCC	Hbb-bs	-1.45513	0.191323	0.78586	0.477942
CCC	Hdac9	-0.5	-0.5	1.5	-0.5
CCC	Hgf	-1.04137	1.27176	-0.483739	0.253344
CCC	Hmga1	-1.4904	0.406901	0.656132	0.427364
CCC	Hmox1	-1.24148	0.432847	1.09149	-0.282855
CCC	Hspg2	-1.07632	0.754991	-0.620333	0.941658
CCC	Icam1	-1.44983	0.441131	0.192355	0.816339
CCC	Ifi44	-0.5	-0.5	-0.5	1.5
CCC	Igf1	-1.1728	1.10952	0.474085	-0.410799
CCC	Ntn1	-0.5	1.5	-0.5	-0.5
CCC	Abcb1a	1.30625	0.187466	-0.479489	-1.01423
CCC	Abcb11	1.16187	0.343794	-0.30653	-1.19913
CCC	Abcc3	-0.637699	0.193531	1.33052	-0.886348
CCC	Abcg2	1.02018	0.546722	-1.24861	-0.318291
CCC	Abcg8	1.08506	0.0589537	0.191132	-1.33515
CCC	Ace	-1.49032	0.578573	0.575354	0.336395
CCC	Agrn	-0.865341	0.816662	-0.865341	0.91402
CCC	Akt1	-1.49326	0.368817	0.593554	0.530889
CCC	Ambp	-0.322537	0.875904	-1.27058	0.717211
CCC	Anxa1	-1.41845	0.709817	0.0129398	0.695694
CCC	Anxa2	-1.38048	0.758835	-0.0924311	0.714076
CCC	Apba1	-0.5	-0.5	1.5	-0.5
CCC	Apc	-1.1611	-0.467995	0.584491	1.0446
CCC	Apex1	-0.221612	-0.669101	1.47164	-0.580925
CCC	Apob	1.05634	-0.0429084	0.32057	-1.334
CCC	Apoe	-0.940615	1.15574	0.507412	-0.722532
CCC	Arhgap24	-0.745501	1.36876	-0.745501	0.122238
CCC	Asah1	-1.45798	0.338288	0.81771	0.301985
CCC	Asph	-0.662582	0.824003	0.885979	-1.0474
CCC	Axin1	-0.5	1.5	-0.5	-0.5
CCC	Bak1	-1.46832	0.44491	0.759108	0.2643
CCC	Bax	-1.36751	-0.123344	0.704273	0.78658
CCC	Bcl2	-1.28087	0.460589	-0.226575	1.04685
CCC	Bcl2l1	-1.22274	-0.388736	0.972144	0.639327
HCC	Irs1	1.5	-0.5	-0.5	-0.5
HCC	Abca1	-1.22405	0.860323	0.771526	-0.407803
HCC	Abca2	-0.852729	0.638942	1.06652	-0.852729
HCC	Abcb1a	1.30625	0.187466	-0.479489	-1.01423
HCC	Abcb11	1.16187	0.343794	-0.30653	-1.19913
HCC	Abcc2	0.81199	0.64732	-0.0751099	-1.3842
HCC	Abcc3	-0.637699	0.193531	1.33052	-0.886348
HCC	Abl2	-1.45493	0.156293	0.737391	0.561247
HCC	Ace	-1.49032	0.578573	0.575354	0.336395
HCC	Acsl4	-0.0829148	0.576819	0.879644	-1.37355
HCC	Actg1	-1.4285	0.483547	0.846049	0.0988999
HCC	Adar	-1.49064	0.433347	0.653668	0.403627
HCC	Adh1	1.22107	0.411891	-0.871469	-0.761493
HCC	Agxt	1.39011	-0.0636019	-0.360161	-0.966348
HCC	Akr1b8	-1.39505	0.567872	-0.0275605	0.854743
HCC	Alb	-1.36452	0.851503	0.631633	-0.118618
HCC	Aldh2	1.17445	-0.111926	0.191122	-1.25364
HCC	Aldh3a1	-0.5	1.5	-0.5	-0.5
HCC	Aldob	1.28329	0.287574	-0.920809	-0.650056
HCC	Ambp	-0.322537	0.875904	-1.27058	0.717211
HCC	Anpep	0.966995	0.498147	-0.122878	-1.34226
HCC	Apba1	-0.5	-0.5	1.5	-0.5
HCC	Apc	-1.1611	-0.467995	0.584491	1.0446
HCC	Arhgap24	-0.745501	1.36876	-0.745501	0.122238
HCC	Arhgdia	-1.49553	0.566815	0.390706	0.53801
HCC	Arl5a	0.339084	-1.47046	0.769091	0.36229
HCC	Arnt	-1.47953	0.546476	0.270212	0.662837
HCC	Asgr2	0.626259	0.275107	0.580308	-1.48167
HCC	Atm	-1.21541	-0.285125	0.352981	1.14756
HCC	Atp6v0a2	-1.45412	0.183498	0.784693	0.485928
HCC	Axin1	-0.5	1.5	-0.5	-0.5
HCC	B2m	-1.4929	0.455719	0.405211	0.631966
HCC	Bad	-1.05495	1.15061	-0.576325	0.480665
HCC	Bambi	-0.5	1.5	-0.5	-0.5
HCC	Bax	-1.36751	-0.123344	0.704273	0.78658
HCC	Bcl2	-1.28087	0.460589	-0.226575	1.04685
HCC	Bcl2l1	-1.22274	-0.388736	0.972144	0.639327
HCC	Bid	0.669043	-1.48804	0.446537	0.372459
HCC	Birc2	-1.43412	0.882163	0.355811	0.19615
HCC	Bnip2	-1.4776	0.517135	0.270439	0.690025
HCC	Bnip3	1.5	-0.5	-0.5	-0.5
HCC	Bsg	1.14412	0.495789	-0.595764	-1.04415
HCC	C5ar1	-0.5	-0.5	1.5	-0.5
HCC	Car3	1.10844	0.579273	-0.920076	-0.767636
HCC	Cadm1	0.165383	0.596133	0.697973	-1.45949
HCC	Canx	-1.34891	0.193578	1.06531	0.090021
HCC	Casp1	-1.49767	0.437523	0.572622	0.48752
HCC	Casp2	-1.49276	0.567863	0.358809	0.566088
HCC	Casp3	-0.996182	-0.412329	1.35451	0.0540028
HCC	Casp8	-1.47448	0.26564	0.493278	0.71556
HCC	Cbx5	-1.45955	0.623846	0.161599	0.674105
HCC	Ccnd1	-1.45635	0.586951	0.15488	0.714521
HCC	Ccr5	-0.5	-0.5	1.5	-0.5
HCC	Cct3	-1.48762	0.615662	0.553873	0.318083
HCC	Cd34	-0.86602	0.861761	-0.86602	0.87028
HCC	Cd44	-1.28193	0.619217	0.945206	-0.282488
HCC	Cd48	-1.32419	0.440109	1.01737	-0.13329
HCC	Cd80	-0.839758	0.540407	1.13911	-0.839758
HCC	Cd82	-1.07827	1.19358	-0.508232	0.392922
HCC	Cd86	-0.855326	0.663399	1.04725	-0.855326
HCC	Cd9	-1.3548	0.426506	-0.0610929	0.989385
HCC	Cdc16	-1.23095	0.728944	-0.392199	0.8942
HCC	Cdc34	-1.4675	0.56486	0.696258	0.206384
HCC	Cdc37	-1.48996	0.615118	0.339977	0.534862
HCC	Cdk2	-1.26803	-0.0837948	1.16138	0.190451
HCC	Cdk4	-1.41726	0.647772	0.0134604	0.756029
HCC	Cdkn1b	-1.24314	0.0382281	-0.000545926	1.20546
HCC	Ceacam1	0.28186	0.0236664	-1.35137	1.04584
HCC	Cebpb	-0.310159	-0.0728786	1.38003	-0.996995
HCC	Cebpg	-0.383531	-1.2224	0.988889	0.617042
HCC	Cflar	-1.48715	0.610927	0.3131	0.563127
HCC	Chfr	-0.5	-0.5	1.5	-0.5
HCC	Chuk	-0.524614	-1.1423	0.709732	0.957185
HCC	Ckap5	-1.49854	0.438761	0.541849	0.517934
HCC	Clu	-0.188964	1.04098	-1.29712	0.445107
HCC	Col18a1	0.541176	0.271633	-1.47949	0.666678
HCC	Comt	1.19577	0.0219197	0.0346923	-1.25238
HCC	Cops5	0.315251	0.203118	-1.42645	0.908079
HCC	Cox5a	0.125855	1.15594	0.00193082	-1.28373
HCC	Creb1	-1.49955	0.488472	0.477218	0.533861
HCC	Cryl1	-1.47459	0.651848	0.235006	0.587741
HCC	Cse1l	-1.41874	0.0233052	0.778376	0.61706
HCC	Csrp2	-0.675944	0.787421	-1.03473	0.923254
HCC	Ctnnb1	-1.34329	0.548347	-0.140539	0.935484
HCC	Cul4a	-0.926294	0.222971	-0.608789	1.31211
HCC	Cxcl12	-0.865945	0.882589	-0.865945	0.849302
HCC	Cyp1a2	1.10955	0.373871	-0.227494	-1.25593
HCC	Cyp27a1	1.27225	0.138464	-0.2769	-1.13381
HCC	Cyp2a4	1.02816	0.161098	-1.37237	0.183107
HCC	Cyp2b10	1.5	-0.5	-0.5	-0.5
HCC	Cyp2e1	1.22495	0.350378	-0.526972	-1.04835
HCC	Cyp3a11	1.21695	0.280851	-0.349876	-1.14793
HCC	Cyp3a13	1.24706	-0.0825157	0.0341504	-1.19869
HCC	Cyp4b1	-1.13755	0.655323	-0.520544	1.00277
HCC	Dbi	1.40998	-0.0235479	-0.851793	-0.534642
HCC	Ddx6	-1.40472	0.604452	-0.0129075	0.81317
HCC	Dek	-1.49492	0.454375	0.427066	0.613482
HCC	Derl2	0.959976	-0.376154	0.647911	-1.23173
HCC	Dkk3	-0.5	-0.5	-0.5	1.5
HCC	Dnmt1	-0.928803	1.33357	-0.574531	0.169759
HCC	Dnmt3b	-0.5	-0.5	1.5	-0.5
HCC	Dusp1	-0.839104	-0.839104	1.14211	0.536101
HCC	Dynlrb1	-1.32043	0.803297	-0.230041	0.747172
HCC	Ebag9	0.748516	-1.25271	0.861746	-0.357557
HCC	Echs1	1.44611	-0.155892	-0.483693	-0.80653
HCC	Egr1	1.5	-0.5	-0.5	-0.5
HCC	Eif2ak2	-1.45402	0.583241	0.723934	0.146849
HCC	Eif3h	-0.886254	1.40445	-0.491277	-0.0269185
HCC	Eif3i	-1.42545	0.81214	0.552072	0.0612341
HCC	Eno2	0.376972	0.167545	0.885665	-1.43018
HCC	Ep300	-1.49161	0.359824	0.515152	0.616636
HCC	Ephx1	0.0314982	0.607253	0.782044	-1.4208
HCC	Erbb2	-1.4842	0.69068	0.345467	0.448056
HCC	Erbb3	1.5	-0.5	-0.5	-0.5
HCC	Ercc1	-1.43126	0.273651	0.257418	0.900192
HCC	Ethe1	1.44396	-0.862958	-0.317999	-0.263
HCC	Ets1	-0.84749	0.595459	-0.84749	1.09952
HCC	Etv3	-0.805903	1.25428	-0.805903	0.357527
HCC	F5	-0.737909	1.18276	-0.914388	0.469537
HCC	Fabp1	1.20079	0.446321	-0.858375	-0.788733
HCC	Fabp5	-0.557097	0.618319	-1.10426	1.04304
HCC	Fadd	-1.49817	0.537447	0.429668	0.531056
HCC	Fas	-0.865626	0.902803	-0.865626	0.82845
HCC	Fgg	-0.152809	1.05327	0.404711	-1.30517
HCC	Fhit	1.33343	0.203239	-0.768333	-0.768333
HCC	Flt1	-0.854024	0.650836	-0.854024	1.05721
HCC	Flt4	-1.39539	0.517572	-0.00815765	0.885972
HCC	Fn1	-1.34207	0.709347	-0.18139	0.814111
HCC	Foxf1	-0.5	1.5	-0.5	-0.5
HCC	G6pc	0.820332	0.46865	0.154473	-1.44345
HCC	Gba	-1.30796	-0.131643	1.06307	0.376536
HCC	Gfer	1.08967	0.253559	-0.0211626	-1.32207
HCC	Gfra1	1.5	-0.5	-0.5	-0.5
HCC	Ghr	1.5	-0.5	-0.5	-0.5
HCC	Gjb2	1.1796	0.480389	-0.829993	-0.829993
HCC	Glod4	-0.663784	0.216396	-0.874597	1.32198
HCC	Gnmt	1.3071	0.235951	-0.922033	-0.62102
HCC	Gpi1	-0.943673	0.189647	-0.568829	1.32286
HCC	Gpx1	0.410125	0.147118	0.873527	-1.43077
HCC	Grn	-1.37969	0.442907	0.948762	-0.0119802
HCC	Gsk3b	-1.48663	0.53031	0.317814	0.638507
HCC	Gsto1	-0.545162	-0.37742	1.49444	-0.571853
HCC	Hdgf	-1.47481	0.587836	0.236118	0.650861
HCC	Hgf	-1.04137	1.27176	-0.483739	0.253344
HCC	Hgfac	1.5	-0.5	-0.5	-0.5
HCC	Hic1	-1.31815	0.708108	-0.231154	0.841201
HCC	H2-Aa	-1.19329	0.403619	1.13691	-0.347241
HCC	Hprt	-1.30268	-0.0613898	1.11151	0.25256
HCC	Hsp90b1	-1.28383	0.739271	0.845421	-0.300859
HCC	Hspa1a	-1.35043	0.969156	0.477339	-0.0960677
HCC	Hspa5	-0.977214	0.618842	1.07302	-0.714646
HCC	Hspa8	-1.43787	0.801032	0.528312	0.108522
HCC	Hspa9	1.39728	-0.175305	-0.2434	-0.978581
HCC	Htatip2	-0.0105555	0.152658	1.14683	-1.28894
HCC	Idh1	1.09707	-0.278555	0.422565	-1.24108
HCC	Ifi44	-0.5	-0.5	-0.5	1.5
HCC	Ifnar2	-1.46496	0.720619	0.541867	0.20247
HCC	Igf1r	-0.844918	0.57617	-0.844918	1.11367
HCC	Igf2	-0.812586	1.23615	-0.812586	0.389019
HCC	Igf2r	-0.154801	-0.32339	1.41322	-0.935026
HCC	Igfbp1	1.5	-0.5	-0.5	-0.5
HCC	Igfbp2	1.34616	0.175151	-0.760653	-0.760653
HCC	Igfbp4	0.0686561	0.362395	-1.39261	0.961558
HCC	Il18	-0.253441	0.70514	0.855013	-1.30671
HCC	Il1b	-0.5	-0.5	1.5	-0.5
HCC	Ilk	-1.20375	0.822728	-0.442536	0.823562
HCC	Irf1	-0.86498	-0.86498	0.804827	0.925133
HCC	Irf7	-1.20469	0.717028	0.92047	-0.432805
HCC	Itm2c	-1.44669	0.595978	0.733615	0.117096
HCC	Jak2	-1.49092	0.343439	0.553142	0.59434
HCC	Kdr	-1.40031	0.549227	-0.00764729	0.858732
HCC	Krt17	-0.861003	0.729291	0.992715	-0.861003
HCC	Krt19	-1.44163	0.837673	0.164816	0.439141
HCC	Krt4	-0.5	-0.5	-0.5	1.5
HCC	Krt8	1.37198	0.104911	-0.828044	-0.648849
HCC	Lcn2	-1.45491	0.649851	0.664136	0.140922
HCC	Lgals1	-0.902145	0.697491	-0.813833	1.01849
HCC	Lgals3	-1.39199	0.592111	0.842589	-0.0427148
HCC	Lgals3bp	-1.45822	0.477969	0.7771	0.203147
HCC	Lpgat1	0.928393	0.219972	0.271491	-1.41986
HCC	Lpo	-0.5	1.5	-0.5	-0.5
HCC	Lrp1b	-0.5	-0.5	1.5	-0.5
HCC	Ltbp1	-1.49807	0.561597	0.499139	0.437333
HCC	Map2k1	-1.43269	0.577222	0.0753924	0.780078
HCC	Map2k6	-1.13446	0.850999	-0.546977	0.830435
HCC	Map3k1	-1.45875	0.794464	0.432713	0.231575
HCC	Mapk1	-1.38844	0.501319	-0.018736	0.905853
HCC	Mapk12	-1.26374	0.638459	-0.319758	0.945036
HCC	Mapk3	-1.43805	0.531871	0.107732	0.798448
HCC	Mapk7	-1.41199	0.145245	0.935764	0.330977
HCC	Mark4	-0.86228	-0.86228	0.748498	0.976062
HCC	Mat1a	1.25802	0.350503	-0.783394	-0.825126
HCC	Mat2a	1.4295	-0.194514	-0.338101	-0.896881
HCC	Mbd2	-1.49571	0.391712	0.553313	0.550686
HCC	Mcl1	-1.37207	0.00022532	0.982934	0.388914
HCC	Mdfic	-0.5	-0.5	-0.5	1.5
HCC	Mgmt	-1.04915	0.670859	-0.640824	1.01911
HCC	Mib1	1.27839	-0.00419979	-0.110815	-1.16337
HCC	Mill2	-0.5	1.5	-0.5	-0.5
HCC	Mki67	-0.866024	0.868285	0.863762	-0.866024
HCC	Mlh1	0.24179	0.344931	-1.44454	0.857821
HCC	Mme	-0.806366	1.41922	-0.57827	-0.034583
HCC	Mmp14	-1.35905	0.104433	1.04864	0.205977
HCC	Mmp9	-1.49458	0.382011	0.529821	0.582746
HCC	Mrpl28	1.39634	-0.584116	0.0293043	-0.841531
HCC	Msh2	-1.46676	0.196231	0.596666	0.673865
HCC	Msh6	-1.11566	0.139104	-0.305171	1.28173
HCC	Mta1	-1.48648	0.336118	0.486449	0.663911
HCC	Mtap	-1.12475	0.55109	-0.508995	1.08266
HCC	N4bp2l2	-0.5	-0.5	-0.5	1.5
HCC	Nap1l1	-1.42361	0.898006	0.382805	0.142796
HCC	Nbn	-1.47407	0.479678	0.723695	0.270701
HCC	Ncor1	-1.32627	0.0528443	0.174443	1.09899
HCC	Ndufa4	1.45397	-0.141538	-0.607684	-0.704746
HCC	Ndufa5	0.729822	-0.809101	-0.911563	0.990842
HCC	Ndufs8	1.32385	-0.258452	0.0209642	-1.08636
HCC	Nf1	-1.49633	0.43484	0.465452	0.596038
HCC	Nf2	0.805098	-1.09453	-0.600913	0.890347
HCC	Nfkb1	-1.48504	0.565842	0.298347	0.620855
HCC	Nfkb2	-1.49414	0.622886	0.434734	0.436524
HCC	Ngfr	-1.20694	1.18347	-0.255112	0.278577
HCC	Nme1	0.53027	0.774004	0.14447	-1.44874
HCC	Nos3	-0.864856	0.801217	-0.864856	0.928494
HCC	Nqo1	-0.0511499	0.34582	-1.33779	1.04312
HCC	Nqo2	-0.336571	0.354108	-1.18375	1.16622
HCC	Nr1h2	-0.5	-0.5	1.5	-0.5
HCC	Nudt6	0.0795175	0.745435	0.611665	-1.43662
HCC	Oit3	-0.864061	0.781626	-0.864061	0.946497
HCC	Pbld1	1.29401	0.248719	-0.963279	-0.579452
HCC	Pck2	-1.49544	0.540565	0.389233	0.565641
HCC	Pcna	-1.4423	0.550616	0.776775	0.114911
HCC	Pcsk6	1.5	-0.5	-0.5	-0.5
HCC	Pik3ca	-1.49187	0.54698	0.35257	0.592317
HCC	Plau	-0.5	-0.5	-0.5	1.5
HCC	Plaur	-0.799915	-0.799915	1.26925	0.330584
HCC	Plg	0.424115	-0.171042	-1.30103	1.04795
HCC	Pml	-1.49001	0.335959	0.553809	0.600244
HCC	Ppib	0.00703582	0.662887	0.745809	-1.41573
HCC	Prdm2	-1.47406	0.37798	0.343611	0.752469
HCC	Prdx1	-1.16721	0.550079	1.06507	-0.447936
HCC	Prdx3	1.04223	0.11929	0.201848	-1.36337
HCC	Proc	0.712515	-0.859745	1.00697	-0.859745
HCC	Psma6	-1.47833	0.728729	0.410549	0.339049
HCC	Psmb4	-1.36156	1.01083	-0.00194832	0.352676
HCC	Psmb8	-1.46372	0.222594	0.758016	0.483109
HCC	Psmb9	-1.49422	0.527132	0.587952	0.379138
HCC	Psmc2	-1.22922	1.08438	-0.316585	0.461429
HCC	Psmc4	-0.551152	0.85497	-1.13148	0.827659
HCC	Psmd12	0.598941	-1.48589	0.30198	0.584974
HCC	Psmg2	-1.34555	0.963642	0.497519	-0.115613
HCC	Pten	-0.750621	0.552519	1.12659	-0.928487
HCC	Ptges2	0.46899	-0.0495399	0.949936	-1.36939
HCC	Ptk2	-1.3502	0.56809	-0.132573	0.914686
HCC	Ptpn13	-0.5	1.5	-0.5	-0.5
HCC	Pvrl2	-0.682804	1.10086	-0.994682	0.57663
HCC	Rab10	-1.38297	0.379767	0.97063	0.0325695
HCC	Rab1b	-1.21249	-0.370027	0.525963	1.05655
HCC	Rab22a	-1.33302	0.393977	-0.0903577	1.0294
HCC	Rab24	1.46077	-0.254976	-0.410304	-0.795487
HCC	Rab4b	-1.43869	0.108108	0.794244	0.536339
HCC	Raf1	-0.499346	0.91596	0.746912	-1.16353
HCC	Rassf1	-1.42578	0.468515	0.0982006	0.859067
HCC	Rb1	-1.19443	0.329942	-0.306275	1.17076
HCC	Rbbp9	-0.942135	0.559169	-0.737597	1.12056
HCC	Rbl2	-1.49147	0.647293	0.432546	0.411629
HCC	Rbp1	-0.748533	1.13665	-0.926317	0.538199
HCC	Rhod	0.0856903	0.703691	-1.44014	0.650755
HCC	Rnd3	-0.861794	0.740876	-0.861794	0.982712
HCC	Rpa1	-1.49285	0.370175	0.515713	0.606964
HCC	Rps15a	-1.017	1.16185	-0.622578	0.477722
HCC	Rps6kb1	-1.2899	1.15168	0.0801168	0.0581061
HCC	Rtn4	-1.42703	0.383848	0.890456	0.152729
HCC	Runx3	-0.5	1.5	-0.5	-0.5
HCC	Sar1a	-0.996911	1.34668	0.0814859	-0.431256
HCC	Sar1b	1.29968	0.252538	-0.630577	-0.921642
HCC	Sart1	-1.44908	0.439101	0.190876	0.819102
HCC	Sdc4	1.12175	0.295889	-0.139045	-1.27859
HCC	Serpina1a	-0.333395	0.451166	-1.21612	1.09834
HCC	Serpine1	-0.5	-0.5	-0.5	1.5
HCC	Sirpa	-1.47747	0.390458	0.735652	0.351357
HCC	Slc10a1	1.2831	0.0998872	-1.13158	-0.251413
HCC	Slc1a5	-0.779808	0.24708	1.31254	-0.779808
HCC	Slc22a18	0.863878	0.285647	0.294553	-1.44408
HCC	Slc25a21	1.2393	0.383643	-0.811469	-0.811469
HCC	Slc2a1	0.407086	0.828188	-1.44993	0.214659
HCC	Slc37a4	1.39799	-0.0533077	-0.409015	-0.935671
HCC	Slc4a1	-1.44732	0.136868	0.773274	0.537183
HCC	Slc9a3r1	-0.987926	0.0775106	-0.440216	1.35063
HCC	Slco1b2	0.973282	0.712094	-1.09308	-0.592292
HCC	Sltm	-1.42706	0.347771	0.178996	0.90029
HCC	Smad5	-1.49424	0.521878	0.380914	0.591444
HCC	Sncg	-0.78405	0.263923	-0.78405	1.30418
HCC	Snx9	-1.43662	0.342254	0.215398	0.878969
HCC	Sparc	-1.25272	0.868294	-0.356817	0.741242
HCC	Spg7	1.27632	0.00507442	-0.116299	-1.1651
HCC	Spint2	0.862164	-0.866021	-0.866021	0.869879
HCC	Ssb	-1.48014	0.570044	0.267808	0.642283
HCC	St6gal1	0.183134	0.430995	0.831383	-1.44551
HCC	Stard13	0.866341	0.255653	0.320667	-1.44266
HCC	Stat2	-0.601106	-0.189634	1.46543	-0.674694
HCC	Stk11	-1.13031	-0.0276397	1.30396	-0.146014
HCC	Stmn1	-1.41138	0.473415	0.883716	0.0542443
HCC	Sult2a1	-0.5	1.5	-0.5	-0.5
HCC	Syne1	-1.47088	0.528988	0.233126	0.708763
HCC	Taf9	-0.865459	-0.865459	0.821152	0.909765
HCC	Tat	1.0718	0.632114	-0.851959	-0.851959
HCC	Tbp	-1.32615	0.277703	-0.0301156	1.07856
HCC	Tceal1	-0.828463	1.18525	-0.828463	0.471677
HCC	Terf1	-1.48907	0.659753	0.45659	0.372725
HCC	Tfdp1	-0.817978	0.415702	1.22025	-0.817978
HCC	Tfrc	-0.176335	0.290896	1.14225	-1.25681
HCC	Thbs1	-1.42868	0.558985	0.801065	0.0686272
HCC	Tle1	-1.49735	0.479923	0.57955	0.437878
HCC	Tmem9	0.651077	-0.85405	1.05702	-0.85405
HCC	Tnfsf10	-0.833437	0.50062	-0.833437	1.16625
HCC	Trdmt1	-0.5	-0.5	-0.5	1.5
HCC	Tspan8	-0.5	1.5	-0.5	-0.5
HCC	Tspo	0.586233	0.727201	-1.452	0.138568
HCC	Ttr	-1.47605	0.364476	0.367834	0.743736
HCC	Ubtf	-1.47289	0.227843	0.580018	0.665028
HCC	Ugt1a6a	0.914577	0.816073	-0.865325	-0.865325
HCC	Ugt1a10	-1.45681	0.821766	0.336971	0.298075
HCC	Vamp8	-0.70444	-0.530252	1.47185	-0.237161
HCC	Vcp	-1.32466	1.09896	0.0350738	0.190627
HCC	Vdac1	0.730908	0.688542	-0.00820293	-1.41125
HCC	Vdac2	-1.0828	0.270781	1.24997	-0.437947
HCC	Wwox	-1.24163	1.10078	-0.273615	0.414466
HCC	Xdh	-1.47847	0.453828	0.308361	0.716286
HCC	Xiap	0.915669	-1.39439	0.0128219	0.465899
HCC	Xpa	-1.40364	0.308804	0.138087	0.956749
HCC	Xpo1	-1.43384	0.111183	0.492492	0.830169
HCC	Yy1	-1.12202	-0.482996	0.471021	1.13399
HCC	Zeb2	-1.49055	0.533619	0.611985	0.344945
HCC	Zfp148	-1.49388	0.37042	0.565444	0.558017
Liver_Fibrosis	Nudt6	0.0795175	0.745435	0.611665	-1.43662
Liver_Fibrosis	Nr1h4	0.52221	1.15167	-0.836942	-0.836942
Liver_Fibrosis	Nfya	-1.43263	0.808631	0.0895036	0.534493
Liver_Fibrosis	Ncf2	-1.41876	0.461021	0.876321	0.0814213
Liver_Fibrosis	Mmp9	-1.49458	0.382011	0.529821	0.582746
Liver_Fibrosis	Mmp14	-1.35905	0.104433	1.04864	0.205977
Liver_Fibrosis	Mme	-0.806366	1.41922	-0.57827	-0.034583
Liver_Fibrosis	Mia2	1.5	-0.5	-0.5	-0.5
Liver_Fibrosis	Mfge8	-1.48367	0.475284	0.683643	0.324744
Liver_Fibrosis	Mbtps1	-0.5	-0.5	-0.5	1.5
Liver_Fibrosis	Malt1	-1.48459	0.296787	0.629177	0.558622
Liver_Fibrosis	Lyve1	-1.35354	0.683083	-0.152926	0.823378
Liver_Fibrosis	Lcat	1.5	-0.5	-0.5	-0.5
Liver_Fibrosis	Krt8	1.37198	0.104911	-0.828044	-0.648849
Liver_Fibrosis	Krt18	1.39031	-0.0911751	-0.321815	-0.977322
Liver_Fibrosis	Jak2	-1.49092	0.343439	0.553142	0.59434
Liver_Fibrosis	Jak1	-1.44835	0.406602	0.209162	0.832588
Liver_Fibrosis	Itga2	-0.5	-0.5	1.5	-0.5
Liver_Fibrosis	Isg15	-1.45537	0.820627	0.376563	0.258184
Liver_Fibrosis	Irf9	-1.49769	0.521673	0.42285	0.553164
Liver_Fibrosis	Ikbkb	-0.892433	-0.731238	1.23058	0.393086
Liver_Fibrosis	Igfbp4	0.0686561	0.362395	-1.39261	0.961558
Liver_Fibrosis	Ifngr1	-1.40004	0.468587	0.905331	0.0261241
Liver_Fibrosis	Ifi44	-0.5	-0.5	-0.5	1.5
Liver_Fibrosis	Hspg2	-1.07632	0.754991	-0.620333	0.941658
Liver_Fibrosis	Hsd11b1	1.00783	0.570804	-0.335217	-1.24342
Liver_Fibrosis	Hp	-0.180175	0.40603	1.06546	-1.29131
Liver_Fibrosis	H2-Eb1	-1.1723	0.59051	1.03513	-0.453341
Liver_Fibrosis	Hgf	-1.04137	1.27176	-0.483739	0.253344
Liver_Fibrosis	Hdac6	-0.774893	-0.862726	0.422358	1.21526
Liver_Fibrosis	Habp2	-0.963176	0.457924	-0.67876	1.18401
Liver_Fibrosis	Ghr	1.5	-0.5	-0.5	-0.5
Liver_Fibrosis	Gfap	-1.24759	0.532578	1.02991	-0.314897
Liver_Fibrosis	Fn1	-1.34207	0.709347	-0.18139	0.814111
Liver_Fibrosis	Fbn1	-0.860999	0.992757	-0.860999	0.729242
Liver_Fibrosis	Fap	-1.39435	0.335428	0.0920777	0.966847
Liver_Fibrosis	Fadd	-1.49817	0.537447	0.429668	0.531056
Liver_Fibrosis	Ednra	-0.810143	1.24297	-0.810143	0.377317
Liver_Fibrosis	Ddr2	-0.5	1.5	-0.5	-0.5
Liver_Fibrosis	Cyp2e1	1.22495	0.350378	-0.526972	-1.04835
Liver_Fibrosis	Cyp2b10	1.5	-0.5	-0.5	-0.5
Liver_Fibrosis	Cxcl12	-0.865945	0.882589	-0.865945	0.849302
Liver_Fibrosis	Csrp2	-0.675944	0.787421	-1.03473	0.923254
Liver_Fibrosis	Crp	1.15531	-0.836093	0.516879	-0.836093
Liver_Fibrosis	Col1a1	-0.846994	0.709659	-0.871958	1.00929
Liver_Fibrosis	Cnr2	-0.860047	0.716385	-0.860047	1.00371
Liver_Fibrosis	Cln8	-0.779212	-0.665286	1.39565	0.0488479
Liver_Fibrosis	Cebpa	-0.5	-0.5	1.5	-0.5
Liver_Fibrosis	Card10	-0.812521	0.388704	-0.812521	1.23634
Liver_Fibrosis	Hc	0.325488	0.996325	0.0559608	-1.37777
Liver_Fibrosis	Bsg	1.14412	0.495789	-0.595764	-1.04415
Liver_Fibrosis	Bcl2	-1.28087	0.460589	-0.226575	1.04685
Liver_Fibrosis	Apoe	-0.940615	1.15574	0.507412	-0.722532
Liver_Fibrosis	Aplp2	0.455436	0.746923	-1.47062	0.26826
Liver_Fibrosis	Apc	-1.1611	-0.467995	0.584491	1.0446
Liver_Fibrosis	Ang	-0.0443248	0.362082	-1.34556	1.02781
Liver_Fibrosis	Alox5	-0.5	-0.5	1.5	-0.5
Liver_Fibrosis	Aldh2	1.17445	-0.111926	0.191122	-1.25364
Liver_Fibrosis	Alb	-1.36452	0.851503	0.631633	-0.118618
Liver_Fibrosis	Alad	0.672948	0.57352	-1.47217	0.2257
Liver_Fibrosis	Adipoq	-1.46755	0.589232	0.201061	0.677257
Liver_Fibrosis	Ace2	-0.864821	0.929401	-0.864821	0.80024
Liver_Fibrosis	Abcb7	0.818402	0.513409	0.102134	-1.43394
Liver_Fibrosis	Oas2	-0.859035	0.703739	1.01433	-0.859035
Liver_Fibrosis	Pcna	-1.4423	0.550616	0.776775	0.114911
Liver_Fibrosis	Pggt1b	-1.4822	0.313043	0.48057	0.688584
Liver_Fibrosis	Phkg2	1.20914	0.376491	-1.05656	-0.529073
Liver_Fibrosis	Polg2	1.5	-0.5	-0.5	-0.5
Liver_Fibrosis	Pon1	1.09053	0.383272	-0.19941	-1.27439
Liver_Fibrosis	Ptk2	-1.3502	0.56809	-0.132573	0.914686
Liver_Fibrosis	Rassf1	-1.42578	0.468515	0.0982006	0.859067
Liver_Fibrosis	Rbms3	-1.47043	0.717738	0.235959	0.516733
Liver_Fibrosis	Rhod	0.0856903	0.703691	-1.44014	0.650755
Liver_Fibrosis	Serpina1a	-0.333395	0.451166	-1.21612	1.09834
Liver_Fibrosis	Serpine1	-0.5	-0.5	-0.5	1.5
Liver_Fibrosis	Slc11a1	-0.864358	0.788397	0.940319	-0.864358
Liver_Fibrosis	Slc17a5	-1.38102	-0.0907556	0.762997	0.708783
Liver_Fibrosis	Sltm	-1.42706	0.347771	0.178996	0.90029
Liver_Fibrosis	Sparc	-1.25272	0.868294	-0.356817	0.741242
Liver_Fibrosis	Stat1	-1.29524	0.438185	1.04622	-0.189161
Liver_Fibrosis	Stat2	-0.601106	-0.189634	1.46543	-0.674694
Liver_Fibrosis	Stat3	-1.47508	0.343335	0.384452	0.747295
Liver_Fibrosis	Tlr4	-1.41985	0.216056	0.928066	0.275732
Liver_Fibrosis	Trim32	-1.30638	0.659526	-0.246308	0.89316
Liver_Fibrosis	Vegfa	-0.849665	1.0866	-0.849665	0.612732
Liver_Fibrosis	Xdh	-1.47847	0.453828	0.308361	0.716286
Liver_Fibrosis	Zfyve9	-0.811067	0.381717	-0.811067	1.24042
NASH	Sod2	1.30041	-0.135985	-0.0288223	-1.13561
NASH	Tceal1	-0.828463	1.18525	-0.828463	0.471677
NASH	Tnfrsf1a	-1.41067	0.616697	0.000447788	0.793528
NASH	Ucp2	-0.864639	0.795358	0.933919	-0.864639
NASH	Hfe	-1.49118	0.357096	0.513285	0.620802
NASH	Hgf	-1.04137	1.27176	-0.483739	0.253344
NASH	Hmox1	-1.24148	0.432847	1.09149	-0.282855
NASH	Hnf4a	1.19141	-0.0507267	-1.25129	0.110604
NASH	Hsd11b1	1.00783	0.570804	-0.335217	-1.24342
NASH	Il18	-0.253441	0.70514	0.855013	-1.30671
NASH	Il1b	-0.5	-0.5	1.5	-0.5
NASH	Irf1	-0.86498	-0.86498	0.804827	0.925133
NASH	Lipe	-0.903238	-0.79472	1.08462	0.613342
NASH	Lmna	-0.293975	1.36128	-1.0291	-0.0382001
NASH	Lpl	-1.45095	0.540188	0.148613	0.762145
NASH	Mapk3	-1.43805	0.531871	0.107732	0.798448
NASH	Slc2a2	1.03929	0.627884	-1.09426	-0.572913
NASH	Slc25a13	1.384	-0.0418033	-0.369407	-0.972793
NASH	Slc17a5	-1.38102	-0.0907556	0.762997	0.708783
NASH	Serpina1a	-0.333395	0.451166	-1.21612	1.09834
NASH	Ptpn1	-1.36632	0.429318	0.973408	-0.0364029
NASH	Pten	-0.750621	0.552519	1.12659	-0.928487
NASH	Psme3	-1.38152	-0.0745284	0.841625	0.614423
NASH	Pros1	-1.49742	0.500794	0.570098	0.426528
NASH	Proc	0.712515	-0.859745	1.00697	-0.859745
NASH	Ppig	0.816635	0.893496	-0.664673	-1.04546
NASH	Pon1	1.09053	0.383272	-0.19941	-1.27439
NASH	Pcna	-1.4423	0.550616	0.776775	0.114911
NASH	Mthfr	-1.48549	0.579477	0.299551	0.606462
NASH	Mtg1	1.5	-0.5	-0.5	-0.5
NASH	Mat1a	1.25802	0.350503	-0.783394	-0.825126
NASH	Mapk8	-0.860298	0.0951772	-0.606915	1.37204
NASH	F5	-0.737909	1.18276	-0.914388	0.469537
NASH	Dgat1	-0.827372	1.4469	-0.187235	-0.432293
NASH	Cyp2e1	1.22495	0.350378	-0.526972	-1.04835
NASH	Cyp1a2	1.10955	0.373871	-0.227494	-1.25593
NASH	Cyp17a1	1.13876	-0.839835	0.540912	-0.839835
NASH	Cxcl12	-0.865945	0.882589	-0.865945	0.849302
NASH	Crp	1.15531	-0.836093	0.516879	-0.836093
NASH	Cnr2	-0.860047	0.716385	-0.860047	1.00371
NASH	Cd68	-1.40536	0.516597	0.870487	0.0182802
NASH	Cd36	-1.38067	0.384571	0.0238345	0.972263
NASH	C3	-0.240113	0.293624	1.16796	-1.22147
NASH	Bcl2	-1.28087	0.460589	-0.226575	1.04685
NASH	Atp8b1	1.26797	0.332909	-0.800442	-0.800442
NASH	Apc	-1.1611	-0.467995	0.584491	1.0446
NASH	Adrb2	-0.5	-0.5	1.5	-0.5
NASH	Adipoq	-1.46755	0.589232	0.201061	0.677257
NASH	Actg1	-1.4285	0.483547	0.846049	0.0988999
NASH	Ace	-1.49032	0.578573	0.575354	0.336395
NASH	Acadvl	1.40001	-0.262765	-0.165962	-0.971282
NASH	Abcb7	0.818402	0.513409	0.102134	-1.43394
NASH	Abcd1	-0.776217	0.0330307	1.40121	-0.658026
NASH	Acaca	1.28321	0.285107	-0.638795	-0.929526
NASH	Acacb	1.01579	0.701984	-0.858889	-0.858889
NASH	Acadl	1.46573	-0.283957	-0.400228	-0.781547
PBC	Mthfr	-1.48549	0.579477	0.299551	0.606462
PBC	Abcb4	1.05037	0.634561	-0.649364	-1.03556
PBC	Abcc2	0.81199	0.64732	-0.0751099	-1.3842
PBC	Bcl2	-1.28087	0.460589	-0.226575	1.04685
PBC	C3	-0.240113	0.293624	1.16796	-1.22147
PBC	Hc	0.325488	0.996325	0.0559608	-1.37777
PBC	Casp8	-1.47448	0.26564	0.493278	0.71556
PBC	Cd4	-0.5	-0.5	1.5	-0.5
PBC	Cd68	-1.40536	0.516597	0.870487	0.0182802
PBC	Cd80	-0.839758	0.540407	1.13911	-0.839758
PBC	Cd86	-0.855326	0.663399	1.04725	-0.855326
PBC	Cyp1a2	1.10955	0.373871	-0.227494	-1.25593
PBC	Cyp2a4	1.02816	0.161098	-1.37237	0.183107
PBC	Dlat	-0.10536	-0.0974748	1.31773	-1.11489
PBC	Fas	-0.865626	0.902803	-0.865626	0.82845
PBC	Gnai1	0.00424584	0.66845	-1.41498	0.742285
PBC	Hmgb2	-1.491	0.528556	0.350052	0.612389
PBC	Nkrf	-0.838858	-0.838858	1.14322	0.534501
PBC	Ogdh	-0.571098	-1.0536	1.1616	0.463102
PBC	Pdhx	1.29239	0.160474	-0.373887	-1.07898
PBC	Pml	-1.49001	0.335959	0.553809	0.600244
PBC	Ptprc	-1.36344	0.506481	0.937061	-0.0800979
PBC	Slc4a1	-1.44732	0.136868	0.773274	0.537183
PBC	Sod2	1.30041	-0.135985	-0.0288223	-1.13561
PBC	Taf9	-0.865459	-0.865459	0.821152	0.909765
PBC	Tfam	0.787532	0.917991	-1.05608	-0.64944
PBC	Tjp1	-0.511291	0.62978	-1.13974	1.02125
PSC	Fas	-0.865626	0.902803	-0.865626	0.82845
PSC	Egfr	1.23939	0.145479	-0.200603	-1.18427
PSC	Cd86	-0.855326	0.663399	1.04725	-0.855326
PSC	Cd44	-1.28193	0.619217	0.945206	-0.282488
PSC	Cd40	-0.865874	0.84294	0.888807	-0.865874
PSC	Cd4	-0.5	-0.5	1.5	-0.5
PSC	Cd34	-0.86602	0.861761	-0.86602	0.87028
PSC	C3	-0.240113	0.293624	1.16796	-1.22147
PSC	Abcc2	0.81199	0.64732	-0.0751099	-1.3842
PSC	Abcb4	1.05037	0.634561	-0.649364	-1.03556
PSC	Abcb11	1.16187	0.343794	-0.30653	-1.19913
PSC	Il1b	-0.5	-0.5	1.5	-0.5
PSC	Lbr	-1.48431	0.396279	0.389309	0.698725
PSC	Mill2	-0.5	1.5	-0.5	-0.5
PSC	Mki67	-0.866024	0.868285	0.863762	-0.866024
PSC	Ndufa2	1.13403	0.526524	-0.659912	-1.00064
PSC	Ndufa5	0.729822	-0.809101	-0.911563	0.990842
PSC	Nod2	-0.5	-0.5	1.5	-0.5
PSC	Pcna	-1.4423	0.550616	0.776775	0.114911
PSC	Proc	0.712515	-0.859745	1.00697	-0.859745
PSC	Siglec1	-1.33663	0.652726	0.868026	-0.184123
PSC	Slc17a5	-1.38102	-0.0907556	0.762997	0.708783
PSC	Slco1a5	1.33638	0.160111	-0.933581	-0.562913
PSC	Tjp1	-0.511291	0.62978	-1.13974	1.02125
PSC	Tjp2	0.231706	0.474294	-1.46479	0.758786
PSC	Tnfrsf21	-0.5	-0.5	1.5	-0.5
PSC	Tor1a	-0.924855	0.623916	1.07516	-0.774217
