# Supplementary material for: A Cell-type-resolved Liver Proteome
Source: Mol Cell Proteomics. 2016 Aug 25;15(10):3190–202. doi: 10.1074/mcp.M116.060145 (PMC5054343; doi:10.1074/mcp.M116.060145)
Supplement: Supplemental Data [file 10.1074_M116.060145_mcp.M116.060145-4.xlsx]

## Sheet: A_HC
Symbol	TFzscore	TGzscore	lenTG
Tox3	-0.865978	1.15629	80
Nr5a2	0.871945	1.08981	114
Maf1	-1.49894	1.06947	101
Zhx3	0.545402	0.898489	127
Nr1h4	0.52221	0.790609	271
Gzf1	1.5	0.782322	76
Hnf4a	1.19141	0.735241	282
Rxrg	-1.31829	0.723893	206
Zbtb44	-0.5	0.719307	17
Zfp639	-1.43932	0.693885	106
Prox1	1.5	0.672373	267
Zfpm1	-0.80213	0.624332	52
Hnf1b	-0.5	0.618928	200
Foxa2	1.5	0.605263	101
Zeb1	-0.856126	0.593363	52
Irf6	1.5	0.588948	233
Mlxip	-1.49015	0.50263	149
Esrrg	-0.5	0.485676	64
Smad4	-0.981816	0.466527	99
Sox5	-0.5	0.434804	204
Hnf4g	-0.5	0.395256	311
Hlf	1.5	0.298365	169
Prdm16	-0.5	0.252595	86
Mlx	-0.175449	0.0819563	47
Srebf1	1.5	0.0471684	149
Ahr	-0.837215	-0.0523167	23
Tfap2a	1.5	-0.0559393	21
Tcf4	-0.5	-0.140547	229
Tfec	-1.42182	-0.167878	267
Nfia	0.174849	-0.18557	23
Foxo3	-1.31362	-0.198222	24
Rcor3	-0.840021	-0.202392	22
Zfp467	-1.47782	-0.224998	19
Tbx2	-0.5	-0.238344	190
Gata4	-0.863379	-0.256266	92
Gata5	-0.855463	-0.282771	141
Stat5a	-1.38849	-0.314168	50
Tbx3	-0.5	-0.321995	66
Mlxipl	0.939387	-0.364502	84
Zfp629	0.410539	-0.394041	24
Carhsp1	-0.984253	-0.398182	17
Nr1h3	-0.374413	-0.399924	30
Nfix	-1.24263	-0.407901	82
Gata6	-0.5	-0.410235	81
Pbx1	-1.27259	-0.423732	100
Meis1	-0.5	-0.427099	75
Zbtb16	-0.0202757	-0.430121	104
Cebpa	-0.5	-0.440793	320
Nfib	0.282685	-0.454665	65
Srf	-1.47747	-0.463351	52
Hoxb5	-0.5	-0.466981	127
Hoxc5	-0.5	-0.470186	130
Hes1	-1.40243	-0.48142	253
Preb	0.0850332	-0.481684	52
Nr2f6	-1.24504	-0.50873	43
Etv6	-1.43387	-0.515921	64
Nr2f2	-0.850638	-0.517301	66
Arntl	-0.720635	-0.546501	14
Dach2	-0.5	-0.573149	84
Rreb1	-1.44856	-0.598169	46
Hoxa5	-0.5	-0.614636	113
Foxf1	-0.5	-0.62546	16
Hopx	1.5	-0.660727	109
Zfp37	-0.854546	-0.667301	147
Foxn3	-0.5	-0.669807	42
Tcf7l1	-0.5	-0.677878	141
Rb1	-1.19443	-0.679014	12
Etv3	-0.805903	-0.691803	314
Erg	-0.858311	-0.702236	155
Sox18	-0.750623	-0.762957	202
Zbtb17	-0.5	-0.763878	12
Hlx	-0.862309	-0.772047	176
Cebpb	-0.310159	-0.772145	98
Tead1	-0.5	-0.775441	82
Zbtb10	-0.5	-0.779178	27
Mtf1	-0.864521	-0.779469	23
Zfp354a	-0.5	-0.783793	146
Smad3	-1.35062	-0.789091	73
Tfam	0.787532	-0.790433	39
Zfpm2	-0.5	-0.798268	54
Zfp281	-0.920107	-0.799407	83
Stat5b	-1.42019	-0.799428	87
Rxra	-1.42689	-0.805835	32
Mef2c	-1.4962	-0.806342	177
Zfp3	-0.5	-0.806488	35
Csde1	-0.251812	-0.808515	85
Ppard	-0.860798	-0.809484	51
Nfatc2	-0.5	-0.814305	63
Hic1	-1.31815	-0.820796	106
Mitf	-0.5	-0.827546	191
Stat1	-1.29524	-0.833059	355
Maff	-0.5	-0.83403	28
Mef2a	-0.865602	-0.834249	65
Mafb	-0.865816	-0.835562	157
Rbpj	-1.49077	-0.842629	87
Aebp2	-0.857574	-0.843692	50
Hmgn3	-0.5	-0.846255	99
Gatad1	-1.45366	-0.850686	77
Lhx9	-0.5	-0.850934	15
Hbp1	-1.29618	-0.850978	16
Mafg	-1.45532	-0.854328	43
Zkscan1	-0.329369	-0.854352	15
Maf	-1.43458	-0.857462	113
Tead4	-0.863019	-0.864485	50
Zfhx3	-0.790419	-0.874491	92
Tfeb	-1.48447	-0.876197	23
Foxj1	-0.5	-0.882147	55
Tcf7	-0.5	-0.890846	136
Pou2f2	-0.5	-0.894145	223
Zeb2	-1.49055	-0.896483	171
Epas1	-0.5	-0.899558	86
Zfp661	-0.638555	-0.901571	26
Stat6	-1.48971	-0.903707	10
Tfe3	-1.49062	-0.904392	93
Six5	-0.5	-0.909587	78
Tcf21	-0.5	-0.919122	49
Nfyb	-0.845821	-0.923108	112
Zfp592	-1.4758	-0.927998	90
Foxj2	-1.45289	-0.928258	44
Rarg	-1.3438	-0.939778	78
Tfcp2	-0.5	-0.940049	100
Smad1	-1.46367	-0.949478	23
Ikzf3	-0.5	-0.950404	183
Rfx1	-1.49251	-0.9545	12
Irf2	-1.41107	-0.961233	131
Gtf2i	-1.2447	-0.961801	18
Nfx1	0.195434	-0.973434	81
Smarcc2	-1.48516	-0.977325	49
Smarce1	-1.49354	-0.978213	117
Zfp516	-0.815887	-0.979608	12
Hhex	-0.5	-0.98328	208
Mta3	-1.49968	-0.986724	10
Irf3	-1.45078	-0.988722	84
Rel	-1.48179	-0.992467	192
Runx3	-0.5	-0.993941	140
Notch1	-1.29798	-1.0009	162
Zbtb7b	0.428977	-1.00144	22
Ikzf2	-0.5	-1.00504	10
Foxo1	0.0491845	-1.00652	81
Foxj3	-0.864999	-1.00706	17
Irf8	-1.37172	-1.00859	252
Relb	-1.48109	-1.01137	161
Bcl6b	-0.699553	-1.02249	107
Zhx2	-0.716337	-1.02326	38
Jdp2	-0.825283	-1.02564	90
Sp4	-1.4719	-1.03254	12
Sfpi1	-0.857917	-1.03427	194
Ets1	-0.84749	-1.04196	254
Zfp276	-0.5	-1.05062	42
Max	-1.45754	-1.05128	16
Zbtb20	0.582086	-1.05133	78
Arnt	-1.47953	-1.05593	14
Runx1	-0.866024	-1.06031	184
Hmga2	-0.5	-1.0616	110
Foxp1	-1.46056	-1.06854	190
Ikzf1	-0.847392	-1.06912	243
Pou2f1	-1.49463	-1.07065	52
Hic2	1.09047	-1.07089	55
Irf5	-0.865619	-1.07839	219
Egr1	1.5	-1.07854	20
Dnajc2	-0.391996	-1.08218	56
Irf7	-1.20469	-1.08666	128
Smad6	-0.5	-1.0927	34
Junb	-0.5	-1.09547	108
Zfp42	-0.5	-1.0984	37
Zfp41	-1.45828	-1.10073	25
Camta2	-1.2684	-1.1044	70
Tfap4	-0.5	-1.11252	175
Nfatc1	-1.49911	-1.11757	235
Rybp	-0.865936	-1.12781	19
Elk3	-0.5	-1.1357	161
Fli1	-1.49462	-1.13961	288
Rela	-1.45485	-1.14209	161
Sp100	-1.48668	-1.14658	280
Tbp	-1.32615	-1.14992	58
Nfkb1	-1.48504	-1.15112	248
Tfdp1	-0.817978	-1.16091	201
Hmgb2	-1.491	-1.16156	174
Irf1	-0.86498	-1.16195	203
Elf1	-1.49484	-1.16876	144
Irf9	-1.49769	-1.17119	207
Bcl6	-0.5	-1.17226	27
Cbx2	-0.5	-1.17426	139
Ezh2	-1.35096	-1.18822	168
Adnp2	-1.38038	-1.1984	55
Klf13	-1.49476	-1.20446	44
Nfkb2	-1.49414	-1.21633	65
Smarcc1	-1.49984	-1.21747	149
Ssrp1	-1.49455	-1.2549	165
Stat3	-1.47508	-1.26121	90
Whsc1	-0.862728	-1.26691	38
Smarca5	-1.48109	-1.27668	113
Bbx	-0.8503	-1.28173	58
Cdc5l	-1.32264	-1.3057	82
Mafk	-1.36883	-1.30791	45
Nrf1	-1.37369	-1.35707	41
Zfp668	-0.5	-1.37324	37

## Sheet: A_HSC
Symbol	TFzscore	TGzscore	lenTG
Nfatc2	1.5	0.658471	63
Hmgn3	1.5	0.648476	99
Bcl6	1.5	0.614909	27
Runx3	1.5	0.597106	140
Ikzf3	1.5	0.586402	183
Zfpm2	1.5	0.56269	54
Six5	1.5	0.560257	78
Lhx9	1.5	0.538517	15
Zfp354a	1.5	0.527628	146
Tcf21	1.5	0.519296	49
Tfcp2	1.5	0.511277	100
Dach2	1.5	0.482936	84
Arntl	1.45618	0.488547	14
Gata6	1.5	0.473329	81
Zfhx3	1.29089	0.541987	92
Dnajc2	1.02011	0.662393	56
Foxf1	1.5	0.441436	16
Hnf1b	1.5	0.419448	200
Etv3	1.25428	0.501329	314
Aebp2	1.02826	0.611422	50
Whsc1	0.969496	0.64411	38
Sox5	1.5	0.408101	204
Hnf4g	1.5	0.407427	311
Zfp629	0.838538	0.719406	24
Zhx2	0.801557	0.748943	38
Meis1	1.5	0.394183	75
Tfam	0.917991	0.597791	39
Rxra	0.909276	0.569448	32
Adnp2	0.887596	0.563468	55
Irf5	0.828092	0.592566	219
Runx1	0.867852	0.56459	184
Zbtb20	0.73372	0.65788	78
Rybp	0.883549	0.542759	19
Maf	0.810609	0.584839	113
Zfp41	0.705448	0.670604	25
Mafb	0.838881	0.550939	157
Arnt	0.546476	0.821581	14
Nr1h4	1.15167	0.386093	271
Hic1	0.708108	0.614496	106
Nrf1	0.800214	0.535692	41
Zkscan1	1.03138	0.405743	15
Smad4	1.02058	0.40558	99
Sfpi1	0.690713	0.597372	194
Pbx1	1.1131	0.365963	100
Mafk	0.791057	0.509716	45
Tead4	0.964977	0.410519	50
Mlxipl	0.789414	0.500162	84
Hlx	0.748975	0.526857	176
Stat5a	0.798432	0.490257	50
Gata4	0.767697	0.507735	92
Rel	0.690897	0.557599	192
Ppard	0.726439	0.523862	51
Notch1	0.691455	0.544746	162
Mafg	0.705339	0.517546	43
Irf7	0.717028	0.498395	128
Relb	0.717037	0.496434	161
Bbx	0.617967	0.574275	58
Nfix	0.843542	0.420498	82
Ikzf1	0.594702	0.589121	243
Pou2f1	0.617714	0.562889	52
Smarcc1	0.497338	0.678463	149
Nr2f2	0.620792	0.542734	66
Max	0.589794	0.570926	16
Rbpj	0.521652	0.626015	87
Sp100	0.547546	0.588413	280
Ets1	0.595459	0.536706	254
Hmgb2	0.528556	0.604256	174
Stat5b	0.518502	0.613649	87
Zfp639	0.809826	0.392757	106
Hes1	0.648872	0.490119	253
Nfkb1	0.565842	0.559566	248
Mef2c	0.547366	0.573526	177
Nfx1	0.477772	0.656876	81
Zeb2	0.533619	0.586923	171
Smarcc2	0.476507	0.653738	49
Tox3	0.878824	0.353771	80
Srf	0.67549	0.455595	52
Nfkb2	0.622886	0.487388	65
Erg	0.695202	0.433567	155
Mta3	0.492025	0.609276	10
Zeb1	0.67147	0.43528	52
Gata5	0.664768	0.439135	141
Smad3	0.551299	0.52862	73
Zfp37	0.65579	0.438735	147
Tfdp1	0.415702	0.681921	201
Smarce1	0.471458	0.587366	117
Irf9	0.521673	0.529134	207
Nfib	0.499691	0.551846	65
Tfec	0.523804	0.504851	267
Nfatc1	0.451059	0.583327	235
Preb	0.517532	0.501309	52
Rcor3	0.542146	0.477252	22
Ahr	0.523942	0.484231	23
Tfe3	0.46494	0.533611	93
Klf13	0.582802	0.425346	44
Jdp2	0.454047	0.533474	90
Cdc5l	0.43549	0.555687	82
Csde1	0.394432	0.58772	85
Stat1	0.438185	0.521064	355
Ssrp1	0.377809	0.603575	165
Gtf2i	0.482729	0.472327	18
Smad1	0.44997	0.494457	23
Irf8	0.38711	0.567837	252
Zhx3	0.592798	0.370194	127
Elf1	0.386719	0.562545	144
Foxj2	0.356473	0.607764	44
Fli1	0.381839	0.563106	288
Ezh2	0.33735	0.615841	168
Zbtb16	0.433698	0.477984	104
Zfp467	0.60983	0.328951	19
Rfx1	0.357139	0.550979	12
Maf1	0.552665	0.340507	101
Tbp	0.277703	0.668659	58
Smarca5	0.292367	0.621165	113
Zfp592	0.297834	0.606138	90
Tfeb	0.292263	0.57292	23
Nfia	0.615965	0.268383	23
Stat3	0.343335	0.479906	90
Foxp1	0.280788	0.56884	190
Nr1h3	0.298525	0.49744	30
Mlxip	0.336377	0.405395	149
Carhsp1	0.242859	0.560459	17
Sp4	0.283683	0.454033	12
Gatad1	0.22038	0.572601	77
Zfpm1	0.340419	0.347305	52
Stat6	0.331368	0.340751	10
Rb1	0.329942	0.327398	12
Rela	0.206298	0.510053	161
Foxo3	0.197391	0.532534	24
Irf3	0.165657	0.545607	84
Nr2f6	0.131874	0.520854	43
Sox18	0.139778	0.450902	202
Rreb1	0.115753	0.459288	46
Irf2	0.0662262	0.505388	131
Etv6	0.0639822	0.428313	64
Bcl6b	-0.0224253	0.448918	107
Hnf4a	-0.0507267	0.372869	282
Hbp1	-0.0369056	0.639485	16
Cebpb	-0.0728786	0.549105	98
Rarg	-0.0994943	0.41294	78
Zbtb7b	-0.095052	0.572895	22
Foxo1	-0.158516	0.556051	81
Zfp661	-0.188787	0.508831	26
Rxrg	-0.235128	0.418706	206
Camta2	-0.166577	0.640116	70
Egr1	-0.5	0.2416	20
Foxa2	-0.5	0.364062	101
Prdm16	-0.5	0.372659	86
Hlf	-0.5	0.380741	169
Zbtb10	-0.5	0.381748	27
Zbtb44	-0.5	0.386535	17
Tbx3	-0.5	0.394002	66
Prox1	-0.5	0.397291	267
Hoxb5	-0.5	0.397732	127
Irf6	-0.5	0.399637	233
Hoxa5	-0.5	0.420237	113
Zfp42	-0.5	0.425424	37
Srebf1	-0.5	0.430634	149
Tbx2	-0.5	0.432841	190
Foxj1	-0.5	0.433493	55
Gzf1	-0.5	0.434635	76
Maff	-0.5	0.439897	28
Ikzf2	-0.5	0.446146	10
Hopx	-0.5	0.446421	109
Junb	-0.5	0.448073	108
Zfp276	-0.5	0.450851	42
Tead1	-0.5	0.456201	82
Tfap2a	-0.5	0.463638	21
Tcf7l1	-0.5	0.472759	141
Cebpa	-0.5	0.486578	320
Hoxc5	-0.5	0.486688	130
Epas1	-0.5	0.493178	86
Smad6	-0.5	0.519913	34
Elk3	-0.5	0.520848	161
Foxn3	-0.5	0.536493	42
Tcf4	-0.5	0.537877	229
Mitf	-0.5	0.552202	191
Zfp3	-0.5	0.558582	35
Esrrg	-0.5	0.5678	64
Pou2f2	-0.5	0.578118	223
Zbtb17	-0.5	0.604213	12
Tfap4	-0.5	0.605831	175
Tcf7	-0.5	0.60676	136
Hhex	-0.5	0.60784	208
Nr5a2	-0.866015	0.360774	114
Zfp668	-0.5	0.632798	37
Cbx2	-0.5	0.657423	139
Hmga2	-0.5	0.677664	110
Mef2a	-0.865602	0.467248	65
Zfp281	-0.697952	0.594136	83
Zfp516	-0.815887	0.550356	12
Hic2	-0.84903	0.545362	55
Irf1	-0.86498	0.562727	203
Mtf1	-0.864521	0.594364	23
Nfyb	-0.845821	0.628934	112
Mlx	-1.27761	0.420467	47
Foxj3	-0.864999	0.622016	17

## Sheet: A_KC
Symbol	TFzscore	TGzscore	lenTG
Pou2f2	1.5	0.596837	223
Cbx2	1.5	0.562322	139
Sfpi1	1.02512	0.773353	194
Junb	1.5	0.49382	108
Cebpb	1.38003	0.521448	98
Ikzf1	1.10008	0.652822	243
Irf5	0.903146	0.784744	219
Irf8	0.984144	0.707931	252
Mitf	1.5	0.448786	191
Tfdp1	1.22025	0.548139	201
Irf7	0.92047	0.670749	128
Runx1	0.864197	0.643267	184
Ezh2	1.02997	0.538295	168
Mafb	0.892751	0.584038	157
Irf1	0.804827	0.63564	203
Stat1	1.04622	0.483146	355
Camta2	1.12605	0.434086	70
Irf2	0.896231	0.512099	131
Zfp41	0.591321	0.760861	25
Cebpa	1.5	0.283794	320
Tfe3	0.646733	0.606642	93
Zeb2	0.611985	0.525781	171
Nfatc1	0.525448	0.611753	235
Elf1	0.52306	0.594689	144
Irf9	0.42285	0.707107	207
Ssrp1	0.560621	0.53072	165
Nfkb2	0.434734	0.667837	65
Zfp592	0.729506	0.395822	90
Tfeb	0.584514	0.485602	23
Rel	0.479692	0.579752	192
Zfp281	1.23165	0.222596	83
Jdp2	1.19652	0.224558	90
Gatad1	0.813871	0.329214	77
Maff	1.5	0.177134	28
Fli1	0.532361	0.487667	288
Tcf7	1.5	0.161712	136
Nr1h3	1.21434	0.19682	30
Nfx1	0.782981	0.288549	81
Smarcc1	0.519137	0.431728	149
Klf13	0.527379	0.420235	44
Sp100	0.313084	0.686073	280
Ikzf2	1.5	0.138741	10
Foxp1	0.37544	0.549168	190
Stat3	0.384452	0.535868	90
Hmgb2	0.350052	0.569776	174
Irf3	0.497611	0.395776	84
Rela	0.44905	0.4379	161
Dnajc2	0.582735	0.333663	56
Smarce1	0.399783	0.484941	117
Relb	0.368882	0.521096	161
Nfkb1	0.298347	0.61993	248
Aebp2	0.686887	0.267681	50
Smarca5	0.509663	0.358394	113
Zfp42	1.5	0.11177	37
Pou2f1	0.436146	0.359937	52
Rfx1	0.554522	0.281836	12
Nfyb	0.582811	0.240509	112
Max	0.708867	0.195438	16
Stat6	0.585549	0.2334	10
Adnp2	0.550772	0.237855	55
Rbpj	0.618546	0.198646	87
Rxra	0.218497	0.526131	32
Mef2c	0.550634	0.207881	177
Tfec	0.836856	0.124509	267
Smad1	0.240969	0.413718	23
Smarcc2	0.33325	0.269178	49
Zfp516	1.22657	0.0668697	12
Rreb1	0.67236	0.115413	46
Foxj2	0.831919	0.0725077	44
Mafg	0.147706	0.375268	43
Maf	0.0996031	0.517417	113
Hbp1	0.202873	0.101145	16
Hic2	0.607587	0.021639	55
Stat5b	0.058605	0.173232	87
Smad3	-0.125913	-0.000206	73
Foxo3	0.00472576	-0.240711	24
Hes1	-0.0283413	-0.111705	253
Arntl	-0.579559	-0.00560228	14
Srf	0.260984	-0.0154626	52
Stat5a	-0.0658764	-0.06475	50
Srebf1	-0.5	-0.0086236	149
Foxj1	-0.5	0.00933113	55
Zfp661	-0.638555	0.0122752	26
Zbtb17	-0.5	0.018826	12
Tbp	-0.0301156	0.342429	58
Sp4	0.440628	-0.0387365	12
Nr2f6	-0.0809498	0.331442	43
Carhsp1	-0.550562	-0.0618077	17
Hopx	-0.5	-0.0768177	109
Rb1	-0.306275	0.133036	12
Zfp629	-1.44558	0.0297236	24
Arnt	0.270212	-0.160304	14
Foxn3	-0.5	-0.0956161	42
Nrf1	-0.105805	0.487847	41
Notch1	-0.268237	0.213328	162
Tcf4	-0.5	-0.118966	229
Tead4	-0.863019	-0.0704673	50
Mlxipl	-0.864401	0.07264	84
Mafk	-0.119535	0.545134	45
Rcor3	-0.840021	-0.0813747	22
Cdc5l	-0.134119	0.525158	82
Gata5	-0.855463	-0.0854477	141
Zfp639	0.121845	-0.604491	106
Hic1	-0.231154	-0.327261	106
Hmgn3	-0.5	0.151972	99
Csde1	1.10573	-0.0693504	85
Nfatc2	-0.5	0.155415	63
Hoxc5	-0.5	-0.156401	130
Zfp467	0.250364	-0.351823	19
Pbx1	-0.174031	-0.513428	100
Zfp37	-0.854546	-0.105771	147
Gata6	-0.5	-0.186181	81
Zbtb7b	1.0059	-0.094768	22
Foxj3	0.805385	-0.130139	17
Lhx9	-0.5	0.215773	15
Mlx	0.351535	-0.310705	47
Tfap2a	-0.5	-0.221179	21
Mef2a	0.827309	-0.134091	65
Rybp	-0.865936	0.128322	19
Zfp3	-0.5	0.230253	35
Gtf2i	-0.299963	0.389124	18
Epas1	-0.5	-0.241554	86
Ets1	-0.84749	0.148342	254
Dach2	-0.5	-0.258124	84
Zbtb10	-0.5	0.261376	27
Gata4	-0.863379	-0.160006	92
Smad6	-0.5	-0.284282	34
Egr1	-0.5	0.294681	20
Elk3	-0.5	0.302391	161
Preb	0.826411	-0.185361	52
Esrrg	-0.5	-0.317775	64
Foxf1	-0.5	-0.323959	16
Tbx3	-0.5	-0.329491	66
Zfp354a	-0.5	0.333897	146
Nfix	-0.376936	-0.446845	82
Tcf21	-0.5	-0.343529	49
Hnf4g	-0.5	-0.345042	311
Tbx2	-0.5	-0.390943	190
Tead1	-0.5	-0.406495	82
Hoxa5	-0.5	-0.409017	113
Hlx	-0.862309	0.237519	176
Zfp276	-0.5	0.415935	42
Six5	-0.5	-0.424219	78
Ikzf3	-0.5	0.428667	183
Sox5	-0.5	-0.428875	204
Tcf7l1	-0.5	-0.433323	141
Rarg	0.98882	-0.219818	78
Zfpm2	-0.5	-0.436045	54
Bbx	-0.8503	0.266977	58
Mta3	0.52816	-0.431777	10
Meis1	-0.5	-0.461536	75
Ppard	-0.860798	0.272426	51
Zhx2	-1.00197	0.236687	38
Hnf1b	-0.5	-0.489972	200
Bcl6	-0.5	0.494086	27
Foxo1	-1.16322	0.215974	81
Bcl6b	-0.699553	-0.362836	107
Zfhx3	-0.790419	-0.323295	92
Zfp668	-0.5	0.515822	37
Hhex	-0.5	0.517206	208
Mlxip	0.558343	-0.469632	149
Tfap4	-0.5	0.531166	175
Hoxb5	-0.5	-0.533892	127
Prox1	-0.5	-0.535275	267
Etv6	0.656498	-0.408891	64
Prdm16	-0.5	-0.544497	86
Sox18	-0.750623	-0.371808	202
Tfcp2	-0.5	0.559843	100
Smad4	-0.724259	-0.386525	99
Irf6	-0.5	-0.571621	233
Hmga2	-0.5	0.588451	110
Hlf	-0.5	-0.597135	169
Gzf1	-0.5	-0.598284	76
Foxa2	-0.5	-0.623007	101
Runx3	-0.5	0.649377	140
Erg	-0.858311	-0.385686	155
Etv3	-0.805903	0.43077	314
Maf1	0.474252	-0.736447	101
Zfpm1	-0.80213	-0.508321	52
Ahr	-0.837215	-0.490125	23
Zkscan1	-1.24021	-0.347463	15
Rxrg	0.764744	-0.567724	206
Zbtb16	-1.37419	-0.34556	104
Nr1h4	-0.836942	-0.573713	271
Zeb1	-0.856126	-0.574417	52
Mtf1	0.936672	-0.578057	23
Nr2f2	-0.850638	-0.646538	66
Tfam	-1.05608	0.53244	39
Tox3	0.853132	-0.729589	80
Nr5a2	-0.866015	-0.738618	114
Whsc1	-0.862728	0.779624	38
Hnf4a	-1.25129	-0.597164	282
Zbtb20	-1.45073	0.542894	78
Zhx3	-1.49197	-0.540053	127
Nfia	-1.46249	-0.575075	23
Nfib	-1.47846	-0.613315	65
Zbtb44	1.5	-0.883492	17

## Sheet: A_LSEC
Symbol	TFzscore	TGzscore	lenTG
Bcl6b	1.42153	0.936406	107
Smad6	1.5	0.857068	34
Tead1	1.5	0.725734	82
Epas1	1.5	0.647934	86
Tcf7l1	1.5	0.638443	141
Sox18	1.36147	0.683864	202
Hoxa5	1.5	0.603416	113
Hoxb5	1.5	0.603141	127
Nr2f2	1.08048	0.621105	66
Erg	1.02142	0.654355	155
Foxj1	1.5	0.439323	55
Mtf1	0.792371	0.763161	23
Zfp661	1.4659	0.380464	26
Bbx	1.08263	0.440475	58
Foxj3	0.924613	0.515182	17
Elk3	1.5	0.312465	161
Sp4	0.747587	0.617245	12
Mef2a	0.903895	0.501091	65
Hic1	0.841201	0.53356	106
Zkscan1	0.538203	0.796072	15
Tead4	0.761062	0.524433	50
Ets1	1.09952	0.35691	254
Mta3	0.479495	0.809225	10
Rybp	0.848323	0.456729	19
Tbx3	1.5	0.257484	66
Nfib	0.696089	0.516134	65
Etv6	0.713392	0.496498	64
Zfp37	1.0533	0.334337	147
Foxn3	1.5	0.228929	42
Rarg	0.454472	0.746656	78
Nfix	0.776027	0.434247	82
Zfp668	1.5	0.224623	37
Nfia	0.671673	0.492263	23
Foxo1	1.27255	0.2345	81
Tbx2	1.5	0.196446	190
Zbtb16	0.960772	0.297697	104
Zfp276	1.5	0.183834	42
Arnt	0.662837	0.394651	14
Rb1	1.17076	0.21858	12
Smad3	0.92523	0.260677	73
Cdc5l	1.02127	0.224852	82
Nrf1	0.679285	0.333535	41
Notch1	0.874757	0.242829	162
Zbtb17	1.5	0.140839	12
Hoxc5	1.5	0.139898	130
Zbtb10	1.5	0.136054	27
Smarca5	0.679063	0.297118	113
Pbx1	0.33352	0.571197	100
Zfhx3	0.289943	0.6558	92
Stat6	0.572793	0.329556	10
Stat3	0.747295	0.24544	90
Mafk	0.69731	0.253058	45
Rela	0.799503	0.19414	161
Zfp467	0.617629	0.247871	19
Tbp	1.07856	0.138835	58
Zfp516	0.405206	0.362381	12
Klf13	0.384581	0.358885	44
Hbp1	1.13022	0.110348	16
Gtf2i	1.06194	0.10035	18
Hes1	0.781896	0.103005	253
Rfx1	0.580846	0.121685	12
Ssrp1	0.556124	0.120607	165
Ahr	1.15049	0.0582101	23
Foxj2	0.264495	0.247986	44
Pou2f1	0.440772	0.147822	52
Nfyb	1.10883	0.0536644	112
Smarcc1	0.483362	0.107283	149
Fli1	0.580424	0.0888362	288
Max	0.158874	0.284918	16
Irf3	0.787513	0.0473387	84
Smarcc2	0.675407	0.0544089	49
Zhx2	0.916748	0.0376339	38
Smad1	0.772735	0.0413026	23
Nfkb2	0.436524	0.0611014	65
Zfp3	1.5	0.0176531	35
Rreb1	0.660451	0.0234683	46
Ppard	0.995157	0.0131965	51
Srf	0.540998	0.0232183	52
Stat5b	0.843081	0.0125473	87
Mef2c	0.398204	0.0249351	177
Camta2	0.308928	0.0302018	70
Hlx	0.975644	0.00767102	176
Elf1	0.585065	0.0115274	144
Rbpj	0.350568	0.0179688	87
Irf8	0.000462747	-0.267176	252
Nfatc2	-0.5	0.000418927	63
Ezh2	-0.0163668	0.0340875	168
Relb	0.39517	-0.00615904	161
Zfp281	0.386413	-0.0173246	83
Hmgb2	0.612389	-0.0124762	174
Arntl	-0.155988	0.0635568	14
Nfkb1	0.620855	-0.0283759	248
Zbtb20	0.134926	-0.149444	78
Gatad1	0.419413	-0.0511294	77
Cbx2	-0.5	-0.0454799	139
Hmgn3	-0.5	0.0458068	99
Adnp2	-0.0579839	0.397077	55
Mafg	0.602271	-0.0384858	43
Irf2	0.448617	-0.0562537	131
Tfec	0.0611564	-0.461482	267
Aebp2	-0.857574	-0.0354112	50
Bcl6	-0.5	0.0632626	27
Ikzf3	-0.5	-0.0646646	183
Stat1	-0.189161	-0.171151	355
Zfp592	0.448463	-0.0739615	90
Irf1	0.925133	-0.0364142	203
Irf7	-0.432805	-0.0824788	128
Irf9	0.553164	-0.0650487	207
Tfap4	1.5	-0.0244752	175
Zfp354a	-0.5	-0.0777314	146
Foxp1	0.804336	-0.0494673	190
Nfatc1	0.522604	-0.077511	235
Nfx1	-1.45619	0.0280093	81
Hlf	-0.5	-0.0819713	169
Rel	0.311203	-0.144883	192
Lhx9	-0.5	0.0966437	15
Zfp41	0.161515	-0.330737	25
Hnf4a	0.110604	-0.510946	282
Tfdp1	-0.817978	-0.0691523	201
Smarce1	0.622295	-0.0940943	117
Tcf7	-0.5	0.122375	136
Gata6	-0.5	0.123088	81
Tfcp2	-0.5	-0.131071	100
Zfp629	0.196501	-0.355088	24
Stat5a	0.655937	-0.111339	50
Gata5	1.04616	-0.0709165	141
Zeb2	0.344945	-0.216221	171
Junb	-0.5	0.153581	108
Sp100	0.626054	-0.127909	280
Etv3	0.357527	-0.240296	314
Rxra	0.299113	-0.289744	32
Mitf	-0.5	-0.173442	191
Gata4	0.95906	-0.0914627	92
Tfe3	0.378953	-0.235861	93
Tfap2a	-0.5	-0.186519	21
Foxo3	1.1115	-0.0936011	24
Dnajc2	-1.21084	0.0861281	56
Maff	-0.5	0.217	28
Tfeb	0.607689	-0.182325	23
Zbtb44	-0.5	-0.222349	17
Whsc1	0.755961	-0.156822	38
Prdm16	1.5	-0.0807574	86
Runx3	-0.5	-0.252542	140
Runx1	-0.866024	-0.147542	184
Maf	0.52437	-0.244793	113
Carhsp1	1.29196	-0.100469	17
Pou2f2	-0.5	-0.280809	223
Hopx	-0.5	0.291124	109
Ikzf1	-0.847392	-0.172824	243
Cebpa	-0.5	-0.329579	320
Foxa2	-0.5	-0.346319	101
Dach2	-0.5	0.348338	84
Mlxipl	-0.864401	-0.2083	84
Sox5	-0.5	-0.414029	204
Irf6	-0.5	-0.416963	233
Ikzf2	-0.5	0.420153	10
Mlx	1.10152	-0.191718	47
Hhex	1.5	-0.141766	208
Rcor3	1.1379	-0.193486	22
Tfam	-0.64944	-0.339798	39
Jdp2	-0.825283	0.267607	90
Hnf4g	-0.5	-0.457642	311
Srebf1	-0.5	-0.469179	149
Preb	-1.42898	0.165737	52
Zfp639	0.507645	-0.482151	106
Meis1	-0.5	0.494452	75
Foxf1	-0.5	0.507983	16
Zhx3	0.35377	-0.72863	127
Irf5	-0.865619	-0.298915	219
Mafb	-0.865816	-0.299415	157
Mlxip	0.595434	-0.438393	149
Prox1	-0.5	-0.534388	267
Egr1	-0.5	0.542256	20
Hnf1b	-0.5	-0.548404	200
Zfp42	-0.5	0.561206	37
Sfpi1	-0.857917	-0.336456	194
Cebpb	-0.996995	-0.298407	98
Hmga2	1.5	-0.204514	110
Gzf1	-0.5	-0.618672	76
Maf1	0.472028	-0.673533	101
Smad4	0.685498	-0.485582	99
Nr1h3	-1.13845	-0.294335	30
Zfpm2	-0.5	0.671623	54
Csde1	-1.24835	0.290146	85
Tcf21	-0.5	0.743354	49
Six5	-0.5	0.773549	78
Nr2f6	1.19412	-0.343566	43
Tcf4	1.5	-0.278364	229
Hic2	-0.84903	0.503889	55
Rxrg	0.78867	-0.574875	206
Zeb1	1.04078	-0.454227	52
Nr1h4	-0.836942	-0.602989	271
Zfpm1	1.26384	-0.463315	52
Nr5a2	0.860086	-0.711968	114
Tox3	-0.865978	-0.780477	80
Zbtb7b	-1.33982	0.523312	22
Esrrg	1.5	-0.735701	64

## Sheet: B_HC
Symbol	TFzscore	TGzscore	TGLen
Nr5a2-Zhx3	0.708673	1.21108	19
Prox1-Irf6	1.5	1.1895	27
Prox1-Nr1h4	1.01111	1.18706	31
Prox1-Nr5a2	1.18597	1.18504	69
Gzf1-Nr5a2	1.18597	1.17436	20
Nr5a2-Hlf	1.18597	1.17293	24
Gzf1-Nr1h4	1.01111	1.17228	11
Prox1-Hnf4a	1.34571	1.17189	31
Gzf1-Zhx3	1.0227	1.1532	12
Gzf1-Hnf4a	1.34571	1.14603	12
Gzf1-Irf6	1.5	1.12097	11
Prox1-Hlf	1.5	1.0969	63
Hlf-Zhx3	1.0227	1.08711	35
Foxa2-Hnf4a	1.34571	1.08574	54
Foxa2-Nr1h4	1.01111	1.08141	57
Gzf1-Prox1	1.5	1.07967	46
Prox1-Zhx3	1.0227	1.03584	56
Foxa2-Irf6	1.5	1.0315	53
Irf6-Zhx3	1.0227	1.02158	40
Zhx3-Nr1h4	0.533806	0.940138	64
Hnf4a-Zhx3	0.868408	0.933172	62
Hlf-Nr1h4	1.01111	0.923195	24
Irf6-Hlf	1.5	0.895069	24
Irf6-Nr1h4	1.01111	0.842819	162
Hnf4a-Nr1h4	0.856812	0.819812	250
Irf6-Hnf4a	1.34571	0.818517	161
Gzf1-Hlf	1.5	0.767302	24
Hnf4a-Hlf	1.34571	0.631141	31

## Sheet: B_HSC
Symbol	TFzscore	TGzscore	TGLen
Nfatc2-Hmgn3	1.5	0.712135	42
Hmgn3-Ikzf3	1.5	0.807994	11
Runx3-Ikzf3	1.5	0.619523	94
Ikzf3-Tfcp2	1.5	0.580051	29
Zfpm2-Six5	1.5	0.585647	22
Ikzf3-Zfp354a	1.5	0.584803	60
Runx3-Tfcp2	1.5	0.624767	26
Runx3-Zfp354a	1.5	0.589522	66
Zfp354a-Dach2	1.5	0.326057	17
Zfp354a-Tfcp2	1.5	0.59857	33
Zfp354a-Meis1	1.5	0.376235	28
Ikzf3-Sox5	1.5	0.672596	15
Dach2-Meis1	1.5	0.367266	22
Six5-Zfhx3	1.39545	0.611959	30
Hnf1b-Sox5	1.5	0.414983	25
Hnf1b-Hnf4g	1.5	0.413714	162
Zfpm2-Zfhx3	1.39545	0.59454	18
Sox5-Hnf4g	1.5	0.414983	25
Ikzf3-Etv3	1.37714	0.637922	58
Runx3-Etv3	1.37714	0.63973	55
Hnf4g-Etv3	1.37714	0.487543	19
Zfp354a-Etv3	1.37714	0.635708	58
Tfcp2-Etv3	1.37714	0.534104	67

## Sheet: B_KC
Symbol	TFzscore	TGzscore	TGLen
Pou2f2-Junb	1.5	0.845589	15
Pou2f2-Sfpi1	1.26256	0.877035	10
Junb-Maff	1.5	0.418743	11
Pou2f2-Tcf7	1.5	0.796592	16
Pou2f2-Irf7	1.21024	0.904304	23
Mitf-Cebpb	1.44002	0.629028	68
Cbx2-Camta2	1.31302	0.707848	19
Pou2f2-Ikzf1	1.30004	0.747427	152
Mitf-Sfpi1	1.26256	0.803535	60
Cbx2-Tfdp1	1.36013	0.645282	105
Pou2f2-Irf5	1.20157	0.837449	136
Pou2f2-Irf2	1.19812	0.868786	20
Cebpb-Nr1h3	1.29719	0.185822	13
Junb-Ikzf1	1.30004	0.774189	24
Pou2f2-Irf8	1.24207	0.886324	116
Cebpb-Sfpi1	1.20258	0.802773	44
Mitf-Cebpa	1.5	0.567707	107
Mitf-Jdp2	1.34826	0.482253	28
Junb-Irf5	1.20157	0.755902	28
Cebpb-Cebpa	1.44002	0.550688	76
Sfpi1-Ikzf1	1.0626	0.760166	14
Pou2f2-Runx1	1.1821	0.846031	95
Cebpa-Nr1h3	1.35717	0.198078	20
Junb-Irf8	1.24207	0.715759	40
Junb-Irf7	1.21024	0.66305	42
Cebpa-Irf8	1.24207	0.225913	21
Sfpi1-Cebpa	1.26256	0.843327	66
Sfpi1-Irf8	1.00463	0.715773	13
Sfpi1-Irf5	0.964133	0.807075	13
Pou2f2-Irf1	1.15241	0.871985	68
Cbx2-Ezh2	1.26499	0.696021	75
Sfpi1-Tcf7	1.26256	0.758229	14
Tfdp1-Camta2	1.17315	0.608049	24
Ikzf1-Tcf7	1.30004	0.626407	26
Mitf-Mafb	1.19638	0.635373	99
Ikzf1-Irf5	1.00161	0.774967	155
Cebpa-Jdp2	1.34826	0.680241	14
Cebpa-Irf2	1.19812	0.257112	18
Ikzf1-Irf8	1.04211	0.78361	137
Cebpa-Stat1	1.27311	0.122289	75
Ikzf1-Irf7	1.01028	0.823239	40
Sfpi1-Jdp2	1.11082	0.572365	16
Mitf-Stat1	1.27311	0.477149	13
Pou2f2-Stat1	1.27311	0.848282	101
Irf8-Tcf7	1.24207	0.821859	13
Irf5-Tcf7	1.20157	0.741036	14
Junb-Runx1	1.1821	0.799968	27
Sfpi1-Runx1	0.944659	0.859548	10
Tfdp1-Ezh2	1.12511	0.617693	115
Junb-Irf2	1.19812	0.622926	35
Irf8-Irf5	0.943645	0.832354	161
Cebpa-Mafb	1.19638	0.621355	112
Irf8-Irf7	0.952307	0.779418	82
Irf5-Irf7	0.911808	0.848483	55
Sfpi1-Mafb	0.958936	0.839751	61
Sfpi1-Stat1	1.03567	0.669501	23
Ikzf1-Irf2	0.998157	0.764501	38
Cebpb-Stat1	1.21312	0.150213	13
Junb-Stat1	1.27311	0.742726	40
Ikzf1-Runx1	0.98214	0.775076	127
Junb-Irf1	1.15241	0.75286	36
Ikzf1-Irf1	0.952455	0.732946	118
Irf8-Irf2	0.940187	0.750173	72
Irf8-Runx1	0.92417	0.855624	88
Cebpb-Mafb	1.13639	0.695588	72
Irf5-Irf2	0.899688	0.805454	47
Tcf7-Zfp281	1.36582	0.364558	28
Irf5-Runx1	0.883671	0.845282	109
Tcf7-Stat1	1.27311	0.585888	15
Ezh2-Camta2	1.07801	0.602522	20
Tcf7-Runx1	1.1821	0.927144	11
Irf8-Irf1	0.894485	0.772757	120
Ikzf1-Stat1	1.07315	0.741773	164
Irf8-Stat1	1.01518	0.755733	163
Irf5-Irf1	0.853987	0.856979	93
Irf7-Runx1	0.892334	0.842416	22
Irf5-Stat1	0.97468	0.82453	138
Tcf7-Irf1	1.15241	0.681783	13
Stat1-Mafb	0.969483	0.635787	11
Irf7-Stat1	0.983343	0.73731	96
Stat1-Irf2	0.971223	0.551776	93
Irf7-Irf2	0.90835	0.637254	82
Irf7-Irf1	0.862649	0.718486	82
Stat1-Runx1	0.955206	0.805634	111
Mafb-Nr1h3	1.05355	0.551523	11
Runx1-Irf2	0.880214	0.826158	22
Stat1-Irf1	0.925521	0.701202	167
Runx1-Irf1	0.834512	0.79055	83
Irf1-Irf2	0.850529	0.67317	67

## Sheet: B_LSEC
Symbol	TFzscore	TGzscore	TGLen
Bcl6b-Smad6	1.46077	0.991745	23
Bcl6b-Tcf7l1	1.46077	0.987385	11
Bcl6b-Epas1	1.46077	0.951139	49
Bcl6b-Hoxb5	1.46077	1.0346	37
Smad6-Epas1	1.5	0.932558	19
Bcl6b-Hoxa5	1.46077	1.04025	42
Tead1-Tcf7l1	1.5	0.716968	53
Smad6-Hoxb5	1.5	0.843827	13
Smad6-Hoxa5	1.5	0.964371	16
Tcf7l1-Hoxa5	1.5	0.73951	26
Tcf7l1-Hoxb5	1.5	0.809384	30
Bcl6b-Sox18	1.3915	0.912609	92
Epas1-Hoxb5	1.5	1.01146	18
Epas1-Hoxa5	1.5	0.927132	24
Hoxa5-Hoxb5	1.5	0.654725	85
Tcf7l1-Sox18	1.43073	0.91867	23
Smad6-Sox18	1.43073	0.838756	30
Hoxb5-Sox18	1.43073	0.687273	76
Epas1-Sox18	1.43073	0.772147	68
Hoxa5-Sox18	1.43073	0.854729	62

## Sheet: Expressed Ligand-receptor pair
Ligand	Receptor	HC		HSC		KC		LSEC		NPC		HC	HSC	KC	LSEC
ADCYAP1	VIPR1				1.60797		0.117855		0.292949		0.95465		3.20655	2.07502	2.46827
ADM	CRCP						0.18887		0.0972961		0.19075			2.27846	1.99254
ADM	RAMP1				4.46477		3.75964		0.301338		1.03745		3.6499	3.57526	2.48049
ADM	RAMP2				6.23338				17.6122		6.03666		3.79479		4.24584
ADM2	CRCP						0.18887		0.0972961		0.19075			2.27846	1.99254
ADM2	RAMP1				4.46477		3.75964		0.301338		1.03745		3.6499	3.57526	2.48049
ADM2	RAMP2				6.23338				17.6122		6.03666		3.79479		4.24584
AGT	AGTR1A	2.23533		0.590526	1.63353	0.112469		0.212769			0.339819	-3.34954	0.441418	-2.05488	-2.32995
AGT	AGTR2	2.23533		0.590526		0.112469		0.212769				-3.34954	-2.77197	-2.05488	-2.32995
AGT	MAS1	2.23533		0.590526		0.112469		0.212769				-3.34954	-2.77197	-2.05488	-2.32995
AGT	PRCP	2.23533	3.91204	0.590526	92.6372	0.112469	154.016	0.212769	241.242		100.445	0.242978	2.19482	3.13269	3.05251
ALOX5AP	ALOX5			11.854		57.7896	0.572543	0.722831		21.6862	0.970769		-4.0739	-2.00329	-2.85964
ANGPT1	TEK				4.71627				25.9512		6.50704		3.67369		4.41417
ANGPT2	TEK				4.71627				25.9512		6.50704		3.67369		4.41417
ANGPT4	TEK				4.71627				25.9512		6.50704		3.67369		4.41417
ANGPT4	TIE1				0.711232				8.10229				2.85262		3.90866
ANGPTL1	TEK				4.71627				25.9512		6.50704		3.67369		4.41417
ANXA1	FPR1	0.0692783		280.93	3.26268	18.5012	30.2578	265.862		245.092	6.75559	-1.84682	-1.93489	0.21363	-5.42466
ANXA1	FPR2	0.0692783		280.93	1.22703	18.5012	16.38	265.862		245.092	4.27404	-1.84682	-2.35939	-0.0528822	-5.42466
APP	ACHE			9.40167		1.18578		14.4748		6.00055			-3.97325	-3.07437	-4.16064
APP	ADAM17		1.91154	9.40167	11.4659	1.18578	18.5557	14.4748	6.20368	6.00055	8.97217	3.28161	0.0861965	1.19413	-0.367924
APP	CTSD		266.344	9.40167	3262.9	1.18578	10997.7	14.4748	1222.93	6.00055	3573.7	5.42544	2.54035	3.96693	1.92676
APP	FPR2			9.40167	1.22703	1.18578	16.38	14.4748		6.00055	4.27404		-0.884042	1.13997	-4.16064
APP	KLK6			9.40167		1.18578		14.4748		6.00055			-3.97325	-3.07437	-4.16064
APP	NGFR			9.40167	2.91783	1.18578	0.0958407	14.4748	0.340334	6.00055	2.22394		-0.508042	-1.08831	-1.62746
APP	TNFRSF21			9.40167		1.18578	0.484801	14.4748		6.00055	0.358706		-3.97325	-0.387911	-4.16064
AREG	EGFR		176.493		109.493		94.1435		61.2839		123.405	5.24673	5.03939	4.9738	4.78735
ARF1	CHRM3	133.483		455.522		753.793		610.177		343.165		-5.12543	-5.65851	-5.87725	-5.78546
ARF1	PLD2	133.483		455.522	4.14964	753.793	2.7569	610.177	9.91537	343.165	2.33124	-5.12543	-2.0404	-2.43667	-1.7891
ARHGDIB	CASP3	1.02074	8.1975	545.539	11.7869	512.976	35.3738	442.814	15.7533	613.579	8.72168	0.904395	-1.66539	-1.1614	-1.44882
ARHGDIB	CASP7	1.02074	3.00927	545.539	4.96428	512.976	12.9079	442.814	8.82495	613.579	6.77841	0.469267	-2.04088	-1.59921	-1.70046
BDNF	NGFR				2.91783		0.0958407		0.340334		2.22394		3.46521	1.98606	2.53318
BID	CASP2	5.29996		2.39191	4.26742	4.88237	2.3085	4.75078	4.24522	2.68486	1.70637	-3.72435	0.251342	-0.325202	-0.0488538
BID	CASP3	5.29996	8.1975	2.39191	11.7869	4.88237	35.3738	4.75078	15.7533	2.68486	8.72168	0.18938	0.692511	0.859975	0.520543
BID	CASP8	5.29996	5.49208	2.39191	42.7543	4.88237	55.9204	4.75078	72.6803	2.68486	31.9094	0.0154614	1.25206	1.05886	1.18457
BMP10	ACVR1			0.0611463	0.422333				1.3118		0.0547057		0.833267		3.1182
BMP10	ACVR2B			0.0611463									-1.79342
BMP10	BMPR1A			0.0611463									-1.79342
BMP10	BMPR1B			0.0611463									-1.79342
BMP10	BMPR2			0.0611463	1.76141				9.63996		4.91169		1.45269		3.98412
BMP15	ACVR1				0.422333				1.3118		0.0547057		2.62668		3.1182
BMP15	BMPR2				1.76141				9.63996		4.91169		3.24611		3.98412
BMP2	ACVR1			0.169101	0.422333			0.22017	1.3118		0.0547057		0.395976		0.773472
BMP2	ACVR2A			0.169101				0.22017					-2.23071		-2.34473
BMP2	ACVR2B			0.169101				0.22017					-2.23071		-2.34473
BMP2	BMPR1A			0.169101				0.22017					-2.23071		-2.34473
BMP2	BMPR1B			0.169101				0.22017					-2.23071		-2.34473
BMP2	BMPR2			0.169101	1.76141			0.22017	9.63996		4.91169		1.0154		1.63939
BMP3	ACVR1				0.422333				1.3118		0.0547057		2.62668		3.1182
BMP3	BMPR2				1.76141				9.63996		4.91169		3.24611		3.98412
BMP4	ACVR1				0.422333				1.3118		0.0547057		2.62668		3.1182
BMP4	BMPR2				1.76141				9.63996		4.91169		3.24611		3.98412
BMP5	ACVR1			0.934623	0.422333				1.3118		0.0547057		-0.344419		3.1182
BMP5	ACVR2B			0.934623									-2.9711
BMP5	BMPR1A			0.934623									-2.9711
BMP5	BMPR1B			0.934623									-2.9711
BMP5	BMPR2			0.934623	1.76141				9.63996		4.91169		0.275005		3.98412
BMP6	ACVR1				0.422333				1.3118		0.0547057		2.62668		3.1182
BMP6	BMPR2				1.76141				9.63996		4.91169		3.24611		3.98412
BMP7	ACVR1				0.422333				1.3118		0.0547057		2.62668		3.1182
BMP7	BMPR2				1.76141				9.63996		4.91169		3.24611		3.98412
BMP8A	BMPR2				1.76141				9.63996		4.91169		3.24611		3.98412
BMP8B	ABL1				0.496464		1.63553		2.01335		0.868335		2.69676	3.21392	3.30413
BMP8B	FYN		0.0491846		41.5355		34.3789		87.454		31.3393	1.70057	4.61843	4.5363	4.94178
BTC	EGFR		176.493		109.493		94.1435		61.2839		123.405	5.24673	5.03939	4.9738	4.78735
BTC	ERBB3		0.14739									2.1714
BTLA	TNFRSF14				0.331786		0.877264		0.223699	0.121684			2.52217	2.94362	2.3516
C3	C3AR1	333.676		519.092		1070.62	4.4184	148.065		459.028		-5.52333	-5.71525	-2.38427	-5.17045
C3	CFB	333.676	10.6434	519.092	2.77731	1070.62	3.38472	148.065	1.00025	459.028	6.94083	-1.49621	-2.27146	-2.49998	-2.16991
C3	CPN1	333.676	0.164627	519.092	0.474478	1070.62	0.262749	148.065	2.88086	459.028	0.155586	-3.30419	-3.03811	-3.60845	-1.71078
C3	ITGAX	333.676		519.092	2.34038	1070.62	8.53362	148.065		459.028	24.9278	-5.52333	-2.34577	-2.09845	-5.17045
C5	C5AR1						2.30499				0.165998			3.36286
CALCA	CRCP						0.18887		0.0972961		0.19075			2.27846	1.99254
CALCA	RAMP1				4.46477		3.75964		0.301338		1.03745		3.6499	3.57526	2.48049
CALCA	RAMP2				6.23338				17.6122		6.03666		3.79479		4.24584
CAMP	FPR2			8.84389	1.22703	6.16151	16.38	2.52186		24.3839	4.27404		-0.857484	0.424583	-3.40189
CAMP	IGF1R			8.84389	0.686778	6.16151		2.52186	3.40059	24.3839			-1.10924	-3.78976	0.129789
CCL11	CCR5						1.25318							3.09836
CCL11	DPP4		95.746		2008.66		511.619		4759.02		1327.16	4.98113	6.30291	5.70895	6.67752
CCL12	CCR5						1.25318							3.09836
CCL19	CCRL2				1.85337				0.572591		0.441464		3.2682		2.7586
CCL2	CCR1										0.26749
CCL2	CCR5						1.25318							3.09836
CCL22	DPP4		95.746		2008.66		511.619		4759.02		1327.16	4.98113	6.30291	5.70895	6.67752
CCL23	CCR1										0.26749
CCL24	CCR2					4.43912								-3.64739
CCL24	CCR3					4.43912								-3.64739
CCL3	CCR5						1.25318							3.09836
CCL4	CCR1										0.26749
CCL4	CCR5						1.25318							3.09836
CCL5	CCR1										0.26749
CCL5	CCR5						1.25318							3.09836
CCL7	CCR1										0.26749
CD36	HSP90B1	4.07487	2533.34	146.493	5998.31	70.453	6275.81	482.779	3851	119.894	3593.51	2.79347	1.61221	1.94976	0.901824
CD40LG	CD40				5.60396		6.64155				1.52638		3.74857	3.82233
CD55	CD97			8.8395	38.1878	7.09417	71.0742	18.9169	20.4896	6.6674	28.7707		0.635459	1.00076	0.0346824
CFLAR	CASP10			0.514945		0.294288		0.470719					-2.7126	-2.47025	-2.67368
CFLAR	CASP3		8.1975	0.514945	11.7869	0.294288	35.3738	0.470719	15.7533		8.72168	3.91373	1.35883	2.07845	1.52372
CFLAR	CASP8		5.49208	0.514945	42.7543	0.294288	55.9204	0.470719	72.6803		31.9094	3.73982	1.91839	2.27733	2.18774
CHGA	PLG		48.8457		39.2831		25.9749		61.3773		25.3078	4.68884	4.59422	4.41457	4.78801
CLCF1	CNTFR				5.34689				6.90174		2.60832		3.72818		3.83902
CNTF	CNTFR				5.34689				6.90174		2.60832		3.72818		3.83902
CNTF	IL6ST		0.527802		47.2475		6.38643		99.5044		32.7678	2.72329	4.67439	3.80533	4.99785
CNTF	LIFR		1.55558		55.5316		14.2351		48.8008		5.20939	3.19217	4.74455	4.15339	4.68844
CNTN1	PTPRB				62.8406		1.12819		184.053		81.2253		4.79825	3.05277	5.26495
COL1A1	MMP2	1.29601		13.9552		1.24754		22.0499		14.5949		-3.11294	-4.14477	-3.0964	-4.34343
COL2A1	ITGA2B				19.4673		8.69346		5.23192		2.00894		4.28933	3.93924	3.71874
COL4A1	KLK6			70.6243		0.566216		99.2968		17.1494			-4.84896	-2.75375	-4.99694
COPA	NTSR2	195.537		311.146		378.572		418.022		244.04		-5.29123	-5.49297	-5.57815	-5.6212
COPA	SLC25A11	195.537	117.922	311.146	113.418	378.572	259.872	418.022	133.23	244.04	113.294	-0.219632	-0.438281	-0.163387	-0.496594
CRLF1	CNTFR				5.34689				6.90174		2.60832		3.72818		3.83902
CSF1	CSF1R			0.935517	29.756	0.402514	161.402	0.259973	1.69278		28.3347		1.50207	2.60205	0.812261
CSF2	CSF1R				29.756		161.402		1.69278		28.3347		4.47359	5.20791	3.22886
CSF2	CSF2RA				0.471584		3.87248				0.194356		2.67448	3.5881
CSF2	CSF2RB						0.478707							2.68098
CSF3	CSF1R				29.756		161.402		1.69278		28.3347		4.47359	5.20791	3.22886
CTF1	EP300	0.132938		0.798425	3.4241		5.58707	2.27071	7.69327		5.90795	-2.1269	0.631895	3.74726	0.529815
CTF1	IL6ST	0.132938	0.527802	0.798425	47.2475		6.38643	2.27071	99.5044		32.7678	0.596391	1.77161	3.80533	1.64149
CTF1	LIFR	0.132938	1.55558	0.798425	55.5316		14.2351	2.27071	48.8008		5.20939	1.06527	1.84177	4.15339	1.33208
CTNNB1	ABL1	62.6124		226.411	0.496464	141.776	1.63553	294.541	2.01335	140.57	0.868335	-4.79667	-2.65814	-1.93768	-2.16501
CTNNB1	AR	62.6124		226.411		141.776		294.541		140.57		-4.79667	-5.3549	-5.15161	-5.46915
CTNNB1	CARM1	62.6124	1.58837	226.411	6.26929	141.776	10.1851	294.541	11.1688	140.57	5.53707	-1.59544	-1.55761	-1.1436	-1.4211
CTNNB1	CHUK	62.6124	0.857945	226.411	0.45977	141.776	2.98431	294.541	3.83157	140.57	2.60384	-1.8627	-2.69142	-1.67662	-1.88566
CTNNB1	EGFR	62.6124	176.493	226.411	109.493	141.776	94.1435	294.541	61.2839	140.57	123.405	0.450062	-0.315509	-0.17781	-0.681794
CTNNB1	ERBB2	62.6124		226.411	3.40804	141.776	1.3506	294.541	1.77822	140.57		-4.79667	-1.82227	-2.02076	-2.21892
CTNNB1	FER	62.6124		226.411		141.776		294.541		140.57		-4.79667	-5.3549	-5.15161	-5.46915
CTNNB1	FYN	62.6124	0.0491846	226.411	41.5355	141.776	34.3789	294.541	87.454	140.57	31.3393	-3.0961	-0.73647	-0.615301	-0.527362
CTNNB1	GSK3B	62.6124	1.7472	226.411	19.0846	141.776	14.835	294.541	21.6962	140.57	12.3721	-1.55408	-1.07419	-0.980288	-1.13274
CTNNB1	HDAC6	62.6124	4.91804	226.411	4.8197	141.776	6.47681	294.541	7.77229	140.57	2.11465	-1.10479	-1.67179	-1.34018	-1.57854
CTNNB1	HNF4A	62.6124	6.74591	226.411	0.245722	141.776		294.541	0.377825	140.57		-0.967563	-2.96269	-5.15161	-2.89071
CTNNB1	IKBKB	62.6124	10.2231	226.411	10.4231	141.776	13.1938	294.541	11.9307	140.57	10.847	-0.787042	-1.33686	-1.0312	-1.39244
CTNNB1	KAT2A	62.6124		226.411		141.776	0.173459	294.541		140.57		-4.79667	-5.3549	-2.90991	-5.46915
CTNNB1	KAT2B	62.6124		226.411	5.48337	141.776	0.156679	294.541	1.96672	140.57		-4.79667	-1.61577	-2.95383	-2.17518
CTNNB1	KMT2A	62.6124		226.411	10.7435	141.776	0.205135	294.541	7.44803	140.57	0.160544	-4.79667	-1.32371	-2.83745	-1.59705
CTNNB1	KMT2D	62.6124		226.411	6.75096	141.776	2.92429	294.541	4.07876	140.57	0.87204	-4.79667	-1.52547	-1.68544	-1.85851
CTNNB1	NOTCH1	62.6124		226.411	10.3786	141.776	0.364056	294.541	19.6807	140.57		-4.79667	-1.33872	-2.58925	-1.17508
CTNNB1	NR5A1	62.6124		226.411		141.776		294.541		140.57		-4.79667	-5.3549	-5.15161	-5.46915
CTNNB1	PIK3R1	62.6124	1.53466	226.411	25.6687	141.776	57.3172	294.541	33.9002	140.57	37.2265	-1.61037	-0.945479	-0.393313	-0.938932
CTNNB1	PSEN1	62.6124	0.521745	226.411	0.405801	141.776	2.97204	294.541	1.1213	140.57	1.78514	-2.07838	-2.74552	-1.67841	-2.41904
CTNNB1	PTPRB	62.6124		226.411	62.8406	141.776	1.12819	294.541	184.053	140.57	81.2253	-4.79667	-0.556653	-2.09884	-0.204201
CTNNB1	PTPRC	62.6124	0.0593186	226.411	111.363	141.776	631.721	294.541	10.4678	140.57	287.769	-3.01622	-0.308157	0.648921	-1.44925
CTNNB1	PTPRF	62.6124	8.03602	226.411	0.76279	141.776		294.541	0.936077	140.57	1.61607	-0.891573	-2.47193	-5.15161	-2.49737
CTNNB1	PTPRG	62.6124		226.411	4.25167	141.776		294.541	0.827409	140.57		-4.79667	-1.72624	-5.15161	-2.5509
CTNNB1	PTPRJ	62.6124	0.93161	226.411	34.7704	141.776	185.766	294.541	0.194047	140.57	49.879	-1.82697	-0.813678	0.117363	-3.17901
CTNNB1	PTPRK	62.6124	0.292221	226.411	2.93143	141.776		294.541	2.06093	140.57		-2.32947	-1.88767	-5.15161	-2.15487
CTNNB1	PTPRO	62.6124		226.411	0.727059	141.776	1.25318	294.541		140.57	0.817056	-4.79667	-2.49273	-2.05324	-5.46915
CTNNB1	SMARCA4	62.6124	0.916448	226.411	35.069	141.776	82.3235	294.541	32.0237	140.57	30.6547	-1.83409	-0.809965	-0.236076	-0.963662
CXCL10	DPP4		95.746		2008.66		511.619		4759.02		1327.16	4.98113	6.30291	5.70895	6.67752
CXCL10	DPP8		0.152322		11.4961		11.3113		29.3365		12.0511	2.1856	4.06059	4.05355	4.46742
CXCL11	DPP4		95.746		2008.66		511.619		4759.02		1327.16	4.98113	6.30291	5.70895	6.67752
CXCL11	DPP8		0.152322		11.4961		11.3113		29.3365		12.0511	2.1856	4.06059	4.05355	4.46742
CXCL12	ACKR3			6.126				5.42145		3.73104			-3.78725		-3.7342
CXCL12	CXCR3			6.126				5.42145		3.73104			-3.78725		-3.7342
CXCL12	CXCR4			6.126				5.42145		3.73104			-3.78725		-3.7342
CXCL12	DPP4		95.746	6.126	2008.66		511.619	5.42145	4759.02	3.73104	1327.16	4.98113	2.51566	5.70895	2.94332
CXCL12	DPP8		0.152322	6.126	11.4961		11.3113	5.42145	29.3365	3.73104	12.0511	2.1856	0.273339	4.05355	0.733227
CXCL13	CCR10					0.736386								-2.8677
CXCL13	CXCR3					0.736386								-2.8677
CXCL13	CXCR5					0.736386								-2.8677
CXCL16	CXCR6							1.75114							-3.24357
CXCL2	DPP4		95.746		2008.66		511.619		4759.02		1327.16	4.98113	6.30291	5.70895	6.67752
CXCL5	MMP9				2.40385		3.70203		4.32104		22.9566		3.38109	3.56856	3.63569
CXCL6	MMP9				2.40385		3.70203		4.32104		22.9566		3.38109	3.56856	3.63569
CXCL8	CSNK2A1		35.2486		120.01		56.7462		84.743		72.3706	4.54715	5.07922	4.75394	4.92811
CXCL9	DPP4		95.746		2008.66		511.619		4759.02		1327.16	4.98113	6.30291	5.70895	6.67752
DLK1	NOTCH1				10.3786		0.364056		19.6807				4.01618	2.56236	4.29406
DLK1	NOTCH2		0.419082		0.907616		0.496394				0.465769	2.62333	2.95838	2.6967
DLK1	NOTCH4								2.05581						3.31319
DLL1	NOTCH1				10.3786		0.364056		19.6807				4.01618	2.56236	4.29406
DLL1	NOTCH2		0.419082		0.907616		0.496394				0.465769	2.62333	2.95838	2.6967
DLL1	NOTCH4								2.05581						3.31319
DLL3	NOTCH1				10.3786		0.364056		19.6807				4.01618	2.56236	4.29406
DLL3	NOTCH2		0.419082		0.907616		0.496394				0.465769	2.62333	2.95838	2.6967
DLL3	NOTCH4								2.05581						3.31319
DLL4	NOTCH1				10.3786		0.364056	3.67427	19.6807				4.01618	2.56236	0.728774
DLL4	NOTCH2		0.419082		0.907616		0.496394	3.67427			0.465769	2.62333	2.95838	2.6967	-3.56529
DLL4	NOTCH3							3.67427							-3.56529
DLL4	NOTCH4							3.67427	2.05581						-0.252094
EDN1	EDNRA				0.953004				0.139525				2.97955		2.14775
EDN2	EDNRA				0.953004				0.139525				2.97955		2.14775
EDN3	EDNRB				1.11452				0.814773		0.681699		3.04748		2.91157
EFNA1	EPHA1							0.204973							-2.31381
EFNA1	EPHA2				5.06914		0.594967	0.204973	13.003		12.3899		3.70502	2.77522	1.80027
EFNA1	EPHA3							0.204973							-2.31381
EFNA1	EPHA4				6.97206			0.204973	4.01577				3.84342		1.29007
EFNA1	EPHA5				1.7752		0.6658	0.204973	1.26803		0.445359		3.24949	2.824	0.789662
EFNA1	EPHA7							0.204973							-2.31381
EFNA1	EPHA8							0.204973							-2.31381
EFNA1	KAT5		0.0411833		0.571611		1.19602	0.204973	0.457967		0.157005	1.62514	2.75786	3.0781	0.347971
EFNA2	EPHA2				5.06914		0.594967		13.003		12.3899		3.70502	2.77522	4.11408
EFNA2	EPHA4				6.97206				4.01577				3.84342		3.60388
EFNA2	EPHA5				1.7752		0.6658		1.26803		0.445359		3.24949	2.824	3.10347
EFNA3	EPHA2				5.06914		0.594967		13.003		12.3899		3.70502	2.77522	4.11408
EFNA3	EPHA4				6.97206				4.01577				3.84342		3.60388
EFNA3	EPHA5				1.7752		0.6658		1.26803		0.445359		3.24949	2.824	3.10347
EFNA4	EPHA2				5.06914		0.594967		13.003		12.3899		3.70502	2.77522	4.11408
EFNA4	EPHA4				6.97206				4.01577				3.84342		3.60388
EFNA4	EPHA5				1.7752		0.6658		1.26803		0.445359		3.24949	2.824	3.10347
EFNA5	ABL1				0.496464		1.63553		2.01335		0.868335		2.69676	3.21392	3.30413
EFNA5	EPHA2				5.06914		0.594967		13.003		12.3899		3.70502	2.77522	4.11408
EFNA5	EPHA4				6.97206				4.01577				3.84342		3.60388
EFNA5	EPHA5				1.7752		0.6658		1.26803		0.445359		3.24949	2.824	3.10347
EFNA5	EPHB1		41.3732		4.54262		1.94946		5.25652		0.651522	4.61673	3.6574	3.29014	3.72078
EFNA5	SRC				13.659		5.55254		8.95193		7.92242		4.13545	3.74457	3.95197
EFNB1	EPHA3			11.2949		6.51776		41.6798		6.15168			-4.05292	-3.81416	-4.61994
EFNB1	EPHA4			11.2949	6.97206	6.51776		41.6798	4.01577	6.15168			-0.209499	-3.81416	-1.01606
EFNB1	EPHB1		41.3732	11.2949	4.54262	6.51776	1.94946	41.6798	5.25652	6.15168	0.651522	4.61673	-0.395521	-0.524027	-0.899156
EFNB1	EPHB2			11.2949	4.58142	6.51776		41.6798	1.38305	6.15168	0.591666		-0.391827	-3.81416	-1.47879
EFNB1	EPHB3			11.2949		6.51776		41.6798		6.15168			-4.05292	-3.81416	-4.61994
EFNB1	EPHB4		0.132906	11.2949	12.7981	6.51776		41.6798	40.3662	6.15168	4.23313	2.1268	0.0542556	-3.81416	-0.0139079
EFNB1	EPHB6			11.2949		6.51776		41.6798		6.15168			-4.05292	-3.81416	-4.61994
EFNB1	SRC			11.2949	13.659	6.51776	5.55254	41.6798	8.95193	6.15168	7.92242		0.082529	-0.0695952	-0.667971
EFNB2	EPHA3							3.91747							-3.59312
EFNB2	EPHA4				6.97206			3.91747	4.01577				3.84342		0.0107601
EFNB2	EPHB1		41.3732		4.54262		1.94946	3.91747	5.25652		0.651522	4.61673	3.6574	3.29014	0.127664
EFNB2	EPHB2				4.58142			3.91747	1.38305		0.591666		3.6611		-0.451966
EFNB2	EPHB3							3.91747							-3.59312
EFNB2	EPHB4		0.132906		12.7981			3.91747	40.3662		4.23313	2.1268	4.10718		1.01291
EFNB2	EPHB6							3.91747							-3.59312
EFNB3	EPHA4				6.97206				4.01577				3.84342		3.60388
EFNB3	EPHB1		41.3732		4.54262		1.94946		5.25652		0.651522	4.61673	3.6574	3.29014	3.72078
EFNB3	EPHB2				4.58142				1.38305		0.591666		3.6611		3.14115
EFNB3	EPHB4		0.132906		12.7981				40.3662		4.23313	2.1268	4.10718		4.60603
EGF	EGFR		176.493		109.493		94.1435		61.2839		123.405	5.24673	5.03939	4.9738	4.78735
EGF	ERBB2				3.40804		1.3506		1.77822				3.53263	3.13085	3.25023
EGF	ERBB3		0.14739									2.1714
EGF	PIK3R2						0.314653							2.49921
EPGN	EGFR		176.493		109.493		94.1435		61.2839		123.405	5.24673	5.03939	4.9738	4.78735
EREG	EGFR		176.493		109.493		94.1435		61.2839		123.405	5.24673	5.03939	4.9738	4.78735
F2	CPB2	105.979	5.43921	26.9395	2.14665	3.29014	0.286326	12.4385	0.275774	6.85957		-1.28961	-1.09844	-1.05897	-1.65268
F2	F2R	105.979		26.9395	35.0385	3.29014		12.4385	3.37988	6.85957	0.860317	-5.02522	0.114153	-3.51735	-0.565773
F2	F5	105.979	2.92396	26.9395	25.0169	3.29014	2.40055	12.4385	11.2732	6.85957	7.2916	-1.55911	-0.0321538	-0.136855	-0.0427173
F2	F8	105.979		26.9395	25.9688	3.29014		12.4385	82.3244	6.85957	14.8633	-5.02522	-0.015936	-3.51735	0.820731
F2	ITGA2B	105.979		26.9395	19.4673	3.29014	8.69346	12.4385	5.23192	6.85957	2.00894	-5.02522	-0.141077	0.421896	-0.376059
FASL	FAS				5.69724				4.36318		0.545172		3.75574		3.6399
FASLG	BTK				7.5905		56.3928		0.381792		19.0781		3.88033	4.75123	2.58296
FASLG	FAS				5.69724				4.36318		0.545172		3.75574		3.6399
FASLG	FGR				13.6168		91.6205				25.8192		4.13411	4.962
FASLG	FYN		0.0491846		41.5355		34.3789		87.454		31.3393	1.70057	4.61843	4.5363	4.94178
FASLG	ITK										0.440676
FASLG	KALRN				0.438358		0.93861		1.39913		0.163192		2.64282	2.97295	3.14617
FASLG	LCK				4.76437		27.9021		1.41861		13.5514		3.6781	4.44565	3.15217
FASLG	LYN		10.3622		125.71		387.813		148.811		98.5242	4.0155	5.09937	5.58862	5.17264
FASLG	PIK3R1		1.53466		25.6687		57.3172		33.9002		37.2265	3.1863	4.40942	4.75829	4.53021
FGA	KLK6	55.2316		50.8643		34.6526		25.7611		27.0709		-4.7422	-4.70642	-4.53975	-4.41098
FGA	PLAT	55.2316		50.8643		34.6526		25.7611		27.0709		-4.7422	-4.70642	-4.53975	-4.41098
FGB	KLK6	80.7171		75.8381		66.026		43.7425		58.6701		-4.90697	-4.87989	-4.81972	-4.64091
FGF1	CSNK2A1	0.763991	35.2486	6.07055	120.01		56.7462	7.77583	84.743		72.3706	1.6635	1.29592	4.75394	1.03731
FGF1	CSNK2A2	0.763991	4.9136	6.07055	22.5193		26.7164	7.77583	32.5573		39.0134	0.807832	0.569275	4.42679	0.62186
FGF1	CSNK2B	0.763991	6.04439	6.07055	61.1419		31.8832	7.77583	21.2643		37.5608	0.897768	1.00305	4.50358	0.436869
FGF1	FGFR1	0.763991		6.07055	2.06426			7.77583				-2.88366	-0.468326		-3.8908
FGF1	FGFR2	0.763991		6.07055	13.5966			7.77583	8.6606		2.00969	-2.88366	0.350163		0.0467954
FGF1	FGFR3	0.763991		6.07055	2.64346			7.77583				-2.88366	-0.360963		-3.8908
FGF1	FGFR4	0.763991		6.07055				7.77583				-2.88366	-3.7833		-3.8908
FGF10	FGFR1				2.06426								3.31497
FGF10	FGFR2				13.5966				8.6606		2.00969		4.13346		3.9376
FGF10	FGFR3				2.64346								3.42234
FGF11	FGFR1				2.06426								3.31497
FGF11	FGFR2				13.5966				8.6606		2.00969		4.13346		3.9376
FGF11	FGFR3				2.64346								3.42234
FGF12	FGFR1				2.06426								3.31497
FGF12	FGFR2				13.5966				8.6606		2.00969		4.13346		3.9376
FGF12	FGFR3				2.64346								3.42234
FGF13	FGFR1				2.06426								3.31497
FGF13	FGFR2				13.5966				8.6606		2.00969		4.13346		3.9376
FGF13	FGFR3				2.64346								3.42234
FGF14	FGFR1				2.06426								3.31497
FGF14	FGFR2				13.5966				8.6606		2.00969		4.13346		3.9376
FGF14	FGFR3				2.64346								3.42234
FGF15	FGFR1				2.06426								3.31497
FGF15	FGFR2				13.5966				8.6606		2.00969		4.13346		3.9376
FGF15	FGFR3				2.64346								3.42234
FGF16	FGFR1				2.06426								3.31497
FGF16	FGFR2				13.5966				8.6606		2.00969		4.13346		3.9376
FGF16	FGFR3				2.64346								3.42234
FGF17	FGFR1				2.06426								3.31497
FGF17	FGFR2				13.5966				8.6606		2.00969		4.13346		3.9376
FGF17	FGFR3				2.64346								3.42234
FGF18	FGFR1				2.06426								3.31497
FGF18	FGFR2				13.5966				8.6606		2.00969		4.13346		3.9376
FGF18	FGFR3				2.64346								3.42234
FGF2	CSNK2A1	0.258948	35.2486		120.01		56.7462		84.743		72.3706	2.13227	5.07922	4.75394	4.92811
FGF2	CSNK2A2	0.258948	4.9136		22.5193		26.7164		32.5573		39.0134	1.2766	4.35258	4.42679	4.51266
FGF2	CSNK2B	0.258948	6.04439		61.1419		31.8832		21.2643		37.5608	1.36654	4.78635	4.50358	4.32767
FGF2	FGFR1	0.258948			2.06426							-2.41489	3.31497
FGF2	FGFR2	0.258948			13.5966				8.6606		2.00969	-2.41489	4.13346		3.9376
FGF2	FGFR3	0.258948			2.64346							-2.41489	3.42234
FGF2	FGFR4	0.258948										-2.41489
FGF3	FGFR1				2.06426								3.31497
FGF3	FGFR2				13.5966				8.6606		2.00969		4.13346		3.9376
FGF4	FGFR1				2.06426								3.31497
FGF4	FGFR2				13.5966				8.6606		2.00969		4.13346		3.9376
FGF4	FGFR3				2.64346								3.42234
FGF5	FGFR1				2.06426								3.31497
FGF5	FGFR2				13.5966				8.6606		2.00969		4.13346		3.9376
FGF5	FGFR3				2.64346								3.42234
FGF6	FGFR1				2.06426								3.31497
FGF6	FGFR2				13.5966				8.6606		2.00969		4.13346		3.9376
FGF7	FGFR2				13.5966				8.6606		2.00969		4.13346		3.9376
FGF8	FGFR2				13.5966				8.6606		2.00969		4.13346		3.9376
FGF8	FGFR3				2.64346								3.42234
FGF9	FGFR1				2.06426								3.31497
FGF9	FGFR2				13.5966				8.6606		2.00969		4.13346		3.9376
FGF9	FGFR3				2.64346								3.42234
FIGF	FLT4				39.5593		4.061		194.99		61.3298		4.59726	3.60874	5.29001
FIGF	KDR				22.0243		2.44356		74.7507		16.9521		4.34292	3.3882	4.87362
FLT3L	FLT3				3.62085								3.55893
FN1	ITGA5	32.5097	7.82503	167.276	54.4657	82.1355	23.5961	181.872	93.2601	76.2901	45.6037	-0.618485	-0.487306	-0.541678	-0.290068
FN1	ITGB6	32.5097		167.276		82.1355		181.872		76.2901		-4.51203	-5.22344	-4.91454	-5.25977
FN1	TSHR	32.5097		167.276		82.1355		181.872		76.2901		-4.51203	-5.22344	-4.91454	-5.25977
GAS6	AXL			0.641595	9.86263	4.13333	28.7816	0.364037	3.70343	1.26185	8.29877		1.1861	0.842725	1.00639
GAS6	MERTK			0.641595	78.8059	4.13333	96.6262	0.364037	59.5136	1.26185	45.315		2.08863	1.36869	2.21229
GAS6	TYRO3			0.641595		4.13333		0.364037		1.26185			-2.80794	-3.61641	-2.56234
GDF2	BMPR1B			2.91263		0.504789		0.508982		1.69598			-3.46443	-2.70397	-2.70756
GDF2	BMPR2			2.91263	1.76141	0.504789		0.508982	9.63996	1.69598	4.91169		-0.218328	-2.70397	1.27656
GDF9	BMPR2				1.76141				9.63996		4.91169		3.24611		3.98412
GDF9	KDM1A		0.317636		13.0612		18.1889		53.8178		6.48016	2.50329	4.11602	4.25983	4.73093
GDNF	GFRA1		0.183479									2.26595
GDNF	GFRA2						0.391192							2.5935
GH1	GHR		2.84144									3.45369
GHRH	VIPR1				1.60797		0.117855		0.292949		0.95465		3.20655	2.07502	2.46827
HBEGF	EGFR		176.493		109.493		94.1435		61.2839		123.405	5.24673	5.03939	4.9738	4.78735
HC	C5AR1	19.6392		40.2522		14.7199	2.30499	3.17542		2.4668	0.165998	-4.29315	-4.6048	-0.805075	-3.50194
HC	C5AR2	19.6392		40.2522	3.97434	14.7199		3.17542	14.1664	2.4668		-4.29315	-1.00543	-4.16793	0.649353
HEBP1	FPR2	67.6756		19.0896	1.22703	44.5605	16.38	2.00592		28.6521	4.27404	-4.83044	-1.19161	-0.434619	-3.30253
HGF	MET		0.424921	16.3436		0.0595174		0.628905		3.88753		2.62933	-4.21337	-1.78188	-2.79928
HSP90AB1	MAPK6	1709.59		3174.58		3288.52		3743.14		2438.01		-6.23289	-6.50169	-6.517	-6.57324
HSP90AB1	MKNK1	1709.59	0.0833821	3174.58	2.58822	3288.52	13.1335	3743.14	1.66355	2438.01	1.12202	-4.30664	-3.08852	-2.39859	-3.35194
HSPD1	ALDH2	6429.02	12115.9	1403.76	6940.87	1018.1	7914.28	637.194	4233.29	1278.77	3664.8	0.275212	0.69412	0.890622	0.822405
HSPD1	DHFR	6429.02	63.1649	1403.76	8.90239	1018.1	5.5852	637.194	3.063	1278.77	15.643	-2.00766	-2.19774	-2.26067	-2.31798
HSPD1	MAPK6	6429.02		1403.76		1018.1		637.194		1278.77		-6.80814	-6.14729	-6.00779	-5.80427
HSPD1	NR3C1	6429.02	1.30288	1403.76	16.9774	1018.1	20.2299	637.194	22.4221	1278.77	10.5777	-3.69291	-1.9174	-1.70177	-1.45358
HTT	CREBBP	4.95069	0.0110486	34.0768	5.0245	57.3631	9.40309	72.1825	11.9041	47.1678	4.66159	-2.61382	-0.831292	-0.785323	-0.782704
HTT	SETD2	4.95069	0.0685001	34.0768	0.70227	57.3631	2.4293	72.1825	0.929857	47.1678	0.388659	-1.85277	-1.68535	-1.37298	-1.88955
IAPP	RAMP1				4.46477		3.75964		0.301338		1.03745		3.6499	3.57526	2.48049
IAPP	RAMP2				6.23338				17.6122		6.03666		3.79479		4.24584
ICAM1	ITGAL	9.02959	7.04289	137.11	130.74	95.8613	723.079	235.226	4.63022	93.8311	191.685	-0.107904	-0.0206613	0.877538	-1.70579
ICAM1	ITGAM	9.02959		137.11	17.9746	95.8613	90.8301	235.226	0.803494	93.8311	65.482	-3.95572	-0.882388	-0.0234133	-2.46597
ICAM1	ITGB2	9.02959	0.214487	137.11	227.873	95.8613	1212.54	235.226	10.8191	93.8311	377.722	-1.6223	0.220622	1.10205	-1.33726
IFNA1	IFNAR2				13.0112		7.23779		2.37676		0.338801		4.11435	3.85967	3.37617
IFNA2	IFNAR2				13.0112		7.23779		2.37676		0.338801		4.11435	3.85967	3.37617
IFNB1	IFNAR2				13.0112		7.23779		2.37676		0.338801		4.11435	3.85967	3.37617
IFNG	IFNGR1				3.64204		14.4542		0.901276		3.38996		3.56146	4.16002	2.95534
IGF1	IDE	0.148884	83.5904	5.70534	49.0408	2.06743	40.4135	0.502935	42.9339	0.867517	87.7346	2.74641	0.934209	1.2909	1.93044
IGF1	IGF1R	0.148884		5.70534	0.686778	2.06743		0.502935	3.40059	0.867517		-2.17575	-0.918909	-3.31564	0.829307
IGF2	IDE		83.5904	1.15501	49.0408		40.4135	0.162079	42.9339	0.337115	87.7346	4.92216	1.62761	4.60654	2.42041
IGF2	IGF1R			1.15501	0.686778			0.162079	3.40059	0.337115			-0.225513		1.31928
IGF2	IGF2R		16.1441	1.15501	14.2733		50.7572	0.162079	9.13001	0.337115	22.88	4.20804	1.09159	4.70551	1.74812
IL10	IL10RB				2.27167		2.08367		0.643249				3.35654	3.31904	2.80905
IL11	IL6ST		0.527802		47.2475		6.38643		99.5044		32.7678	2.72329	4.67439	3.80533	4.99785
IL13	IL13RA1				0.118601		0.186998		0.115219				2.07774	2.27415	2.06528
IL13	IL2RG				0.388125		1.08499				0.807285		2.59009	3.03582
IL13	IL4RA				0.723336		1.44509		0.693087		0.561577		2.85994	3.1602	2.84141
IL15	IL2RG				0.388125		1.08499				0.807285		2.59009	3.03582
IL16	CD4			110.054		61.7723	1.51618	192.877		142.592	0.835335		-5.04161	-1.60976	-5.28528
IL18	CASP1	0.265706		5.25709	69.2867	8.38352	128.462		87.0716	2.84754	74.9106	-2.42603	1.11983	1.1853	4.93988
IL18	CASP4	0.265706		5.25709	0.670143	8.38352	0.259072		0.689387	2.84754	0.155834	-2.42603	-0.894013	-1.50839	2.83909
IL18	IL18R1	0.265706		5.25709		8.38352				2.84754		-2.42603	-3.72083	-3.92348
IL18	IL18RAP	0.265706		5.25709		8.38352				2.84754		-2.42603	-3.72083	-3.92348
IL1A	IL1R1				0.796572				2.49809		0.326625		2.90177		3.39778
IL1B	IL1R1				0.796572	6.63964			2.49809		0.326625		2.90177	-3.82221	3.39778
IL1B	IL1R2					6.63964								-3.82221
IL1RN	IL1R1			2.75691	0.796572	12.0547			2.49809	1.33569	0.326625		-0.538811	-4.08119	3.39778
IL1RN	IL1R2			2.75691		12.0547				1.33569			-3.44058	-4.08119
IL2	IL2RG				0.388125		1.08499				0.807285		2.59009	3.03582
IL3	CSF2RB						0.478707							2.68098
IL3	IL3RA				6.35251		1.98706		5.30287		1.71175		3.80301	3.29843	3.72459
IL37	CASP1				69.2867		128.462		87.0716		74.9106		4.84066	5.10878	4.93988
IL37	CASP4				0.670143		0.259072		0.689387		0.155834		2.82681	2.41509	2.83909
IL4	IL13RA1				0.118601		0.186998		0.115219				2.07774	2.27415	2.06528
IL4	IL2RG				0.388125		1.08499				0.807285		2.59009	3.03582
IL4	IL4RA				0.723336		1.44509		0.693087		0.561577		2.85994	3.1602	2.84141
IL5	CSF2RB						0.478707							2.68098
IL6	IL6RA						1.39841							3.14594
IL6	IL6ST		0.527802		47.2475		6.38643		99.5044		32.7678	2.72329	4.67439	3.80533	4.99785
IL7	IL2RG				0.388125		1.08499				0.807285		2.59009	3.03582
IL9	IL2RG				0.388125		1.08499				0.807285		2.59009	3.03582
INHA	ACVR1				0.422333				1.3118		0.0547057		2.62668		3.1182
INHBA	ACVR1				0.422333				1.3118		0.0547057		2.62668		3.1182
INHBB	ACVR1				0.422333				1.3118		0.0547057		2.62668		3.1182
INHBC	ACVR1	0.236777			0.422333				1.3118		0.0547057	-2.37617	2.62668		3.1182
INHBC	ACVR1B	0.236777										-2.37617
INHBC	ACVR2B	0.236777										-2.37617
INS	KMT2A				10.7435		0.205135		7.44803		0.160544		4.03119	2.31415	3.8721
INS2	INSR		7.77945		16.8719		5.41567		22.1182		6.53689	3.891	4.22719	3.73373	4.34477
INSL3	RXFP2			1.99007				0.183257					-3.29909		-2.26542
JAG1	NOTCH1				10.3786		0.364056		19.6807				4.01618	2.56236	4.29406
JAG1	NOTCH2		0.419082		0.907616		0.496394				0.465769	2.62333	2.95838	2.6967
JAG1	NOTCH4								2.05581						3.31319
JAG2	NOTCH1				10.3786		0.364056		19.6807				4.01618	2.56236	4.29406
JAG2	NOTCH2		0.419082		0.907616		0.496394				0.465769	2.62333	2.95838	2.6967
JAG2	NOTCH4								2.05581						3.31319
KITL	KIT				30.7815		6.79426		62.3097		17.0595		4.4883	3.83221	4.79456
KITLG	KIT				30.7815		6.79426		62.3097		17.0595		4.4883	3.83221	4.79456
KNG1	BDKRB1	8.10497		9.8721		3.86262		10.9773		10.1766		-3.90881	-3.99445	-3.58699	-4.04054
KNG1	BDKRB2	8.10497		9.8721		3.86262		10.9773		10.1766		-3.90881	-3.99445	-3.58699	-4.04054
KNG1	ELANE	8.10497		9.8721	10.0134	3.86262	27.1407	10.9773	2.57218	10.1766	137.038	-3.90881	0.00617035	0.846643	-0.630066
KNG1	F11	8.10497	0.618531	9.8721		3.86262		10.9773	0.0555772	10.1766		-1.11674	-3.99445	-3.58699	-2.28789
KNG1	ITGB2	8.10497	0.214487	9.8721	227.873	3.86262	1212.54	10.9773	10.8191	10.1766	377.722	-1.57538	1.36324	2.4967	-0.0063049
KNG1	KLKB1	8.10497	2.62822	9.8721	0.95777	3.86262	0.178581	10.9773	1.80898	10.1766	1.14136	-0.488979	-1.01274	-1.33273	-0.782864
KNG1	PLG	8.10497	48.8457	9.8721	39.2831	3.86262	25.9749	10.9773	61.3773	10.1766	25.3078	0.78003	0.599763	0.827577	0.747479
LIF	IL6ST		0.527802		47.2475		6.38643		99.5044		32.7678	2.72329	4.67439	3.80533	4.99785
LIF	LIFR		1.55558		55.5316		14.2351		48.8008		5.20939	3.19217	4.74455	4.15339	4.68844
LTA	TNFRSF14				0.331786		0.877264		0.223699				2.52217	2.94362	2.3516
LTA	TNFRSF1A				0.357216		0.120474		0.487956				2.55414	2.08448	2.68927
LTA	TNFRSF1B						2.23009				0.234661			3.34852
LTB	LTBR									0.0163999
LTB	TNFRSF1A				0.357216		0.120474		0.487956	0.0163999			2.55414	2.08448	2.68927
MDK	PTPRB				62.8406		1.12819		184.053		81.2253		4.79825	3.05277	5.26495
MST1	MST1R	0.449138		0.174454								-2.65335	-2.24416
NGF	NGFR				2.91783		0.0958407		0.340334		2.22394		3.46521	1.98606	2.53318
NPPA	NPR1				30.1153		2.18276		119.107		31.4241		4.4788	3.3392	5.07594
NPPA	NPR3				7.44101				0.0135198				3.87169		1.16196
NPPB	HDAC4				1.39196				3.55334		0.915487		3.14394		3.55076
NPPB	NPR2				3.08453				6.47299		0.518404		3.48933		3.81117
NPPB	NPR3				7.44101				0.0135198				3.87169		1.16196
NPPC	NPR2				3.08453				6.47299		0.518404		3.48933		3.81117
NPPC	NPR3				7.44101				0.0135198				3.87169		1.16196
NPVF	ABL1				0.496464		1.63553		2.01335		0.868335		2.69676	3.21392	3.30413
NPVF	FYN		0.0491846		41.5355		34.3789		87.454		31.3393	1.70057	4.61843	4.5363	4.94178
NRG1	ERBB2				3.40804		1.3506		1.77822				3.53263	3.13085	3.25023
NRG1	ERBB3		0.14739									2.1714
NRG2	ERBB3		0.14739									2.1714
NRTN	GFRA1		0.183479									2.26595
NRTN	GFRA2						0.391192							2.5935
NTF3	NGFR				2.91783		0.0958407		0.340334		2.22394		3.46521	1.98606	2.53318
NTF3	NTRK3		0.845426									2.92759
NTF5	NGFR				2.91783		0.0958407		0.340334		2.22394		3.46521	1.98606	2.53318
OSM	IL6ST		0.527802		47.2475		6.38643		99.5044		32.7678	2.72329	4.67439	3.80533	4.99785
OSM	LIFR		1.55558		55.5316		14.2351		48.8008		5.20939	3.19217	4.74455	4.15339	4.68844
OSM	OSMR				10.2655				13.288		13.2888		4.01142		4.12349
OSTN	NPR3				7.44101				0.0135198				3.87169		1.16196
PDGFA	PDGFRA				33.379				16.2864				4.52349		4.21185
PDGFB	PDGFRA				33.379				16.2864				4.52349		4.21185
PDGFB	PDGFRB				17.1072		2.47609		16.1707		4.26796		4.23321	3.39394	4.20876
PDGFC	FLT4				39.5593		4.061		194.99		61.3298		4.59726	3.60874	5.29001
PDGFC	KDR				22.0243		2.44356		74.7507		16.9521		4.34292	3.3882	4.87362
PDGFC	PDGFRA				33.379				16.2864				4.52349		4.21185
PF4	CXCR3			91.4675		389.854		40.6163		131.121			-4.96127	-5.5909	-4.60871
PF4	PROC		0.638913	91.4675		389.854	1.39178	40.6163		131.121		2.80612	-4.96127	-2.44702	-4.60871
PGF	FLT1				5.17752				27.9932		2.99845		3.71421		4.44707
PGF	NRP1				18.9443		10.1721		53.5789		12.0532		4.2775	4.00745	4.729
PPBP	CSNK2A1		35.2486	11.6449	120.01	11.121	56.7462	0.595099	84.743	7.01709	72.3706	4.54715	1.01305	0.707761	2.15279
PROS1	AXL	0.607517		12.3309	9.86263	13.688	28.7816	11.0256	3.70343	3.23944	8.29877	-2.78427	-0.0969927	0.322759	-0.473719
PROS1	F5	0.607517	2.92396	12.3309	25.0169	13.688	2.40055	11.0256	11.2732	3.23944	7.2916	0.681847	0.307222	-0.75588	0.00964407
PROS1	F8	0.607517		12.3309	25.9688	13.688		11.0256	82.3244	3.23944	14.8633	-2.78427	0.323439	-4.13637	0.873093
PROS1	TYRO3	0.607517		12.3309		13.688		11.0256		3.23944		-2.78427	-4.09103	-4.13637	-4.04244
PSAP	CELSR1	275.979		4815		18670.6		3895.6		4357.21		-5.44088	-6.6826	-7.27116	-6.59057
PSAP	GHR	275.979	2.84144	4815		18670.6		3895.6		4357.21		-1.98719	-6.6826	-7.27116	-6.59057
PSAP	GPR37	275.979		4815		18670.6		3895.6		4357.21		-5.44088	-6.6826	-7.27116	-6.59057
PSAP	GPR37L1	275.979		4815		18670.6		3895.6		4357.21		-5.44088	-6.6826	-7.27116	-6.59057
PTH	PTH1R				5.38776						0.158506		3.73149
PTHLH	PTH1R				5.38776						0.158506		3.73149
PTN	ALK							0.114064							-2.06094
PTN	ATP5C1		1554.79		383.339		437.352	0.114064	279.755		294.863	6.19167	5.58358	5.64083	3.38584
PTN	PTPRB				62.8406		1.12819	0.114064	184.053		81.2253		4.79825	3.05277	3.20401
PTN	PTPRS		6.9562		3.62174		0.174375	0.114064	0.449263		0.252325	3.84243	3.55904	2.24397	0.592526
PTN	PTPRZ1							0.114064							-2.06094
PTN	SLC25A36							0.114064	0.106281						-0.030417
RAC1	BCR	43.8414	0.470928	911.277	3.12855	540.805	2.81602	1290.33	5.83688	349.16	2.86936	-1.96802	-2.46417	-2.28325	-2.34445
RAC1	CDC42BPG	43.8414		911.277	8.15184	540.805	2.93617	1290.33	5.68805	349.16	2.33743	-4.64189	-2.04834	-2.26511	-2.35566
RAC1	CIT	43.8414		911.277		540.805		1290.33		349.16		-4.64189	-5.95965	-5.73304	-6.1107
RAC1	DMPK	43.8414		911.277	0.976164	540.805	14.0706	1290.33		349.16	0.281347	-4.64189	-2.96968	-1.5847	-6.1107
RAC1	LATS1	43.8414		911.277		540.805	0.330018	1290.33		349.16		-4.64189	-5.95965	-3.21319	-6.1107
RAC1	MAP3K10	43.8414		911.277		540.805		1290.33		349.16		-4.64189	-5.95965	-5.73304	-6.1107
RAC1	NOS2	43.8414		911.277		540.805		1290.33		349.16		-4.64189	-5.95965	-5.73304	-6.1107
RAC1	PAK1	43.8414		911.277	21.9494	540.805	46.5335	1290.33		349.16	20.7757	-4.64189	-1.61821	-1.06527	-6.1107
RAC1	PAK2	43.8414	20.1814	911.277	154.216	540.805	167.728	1290.33	197.869	349.16	102.217	-0.336923	-0.771518	-0.508434	-0.814321
RAC1	PAK3	43.8414	2.03977	911.277	37.6998	540.805	42.3215	1290.33	45.7204	349.16	24.1786	-1.3321	-1.3833	-1.10647	-1.45058
RAC1	PLCB2	43.8414		911.277	0.523797	540.805	10.6305	1290.33		349.16	0.932532	-4.64189	-3.23966	-1.70645	-6.1107
RAC1	PTK2	43.8414	1.37841	911.277	78.7964	540.805	17.9767	1290.33	163.676	349.16	58.4762	-1.5022	-1.06314	-1.47831	-0.896715
RAC1	SYNJ2	43.8414		911.277		540.805	0.35281	1290.33		349.16		-4.64189	-5.95965	-3.18427	-6.1107
RAC1	TRIO	43.8414		911.277	3.71444	540.805	1.525	1290.33	6.19213	349.16	0.546668	-4.64189	-2.38964	-2.54949	-2.31879
RAC2	NOS2			176.102		377.491		150.961		356.557			-5.24577	-5.57691	-5.17887
RAC2	PAK2		20.1814	176.102	154.216	377.491	167.728	150.961	197.869	356.557	102.217	4.30497	-0.0576333	-0.3523	0.117512
RAC3	ESR1					282.966				157.956				-5.45174
RAC3	RARA					282.966			0.242338	157.956				-5.45174	2.38621
RAC3	RXRA		1.89121		20.0202	282.966	9.96475		10.8101	157.956	18.0658	3.27697	4.30149	-1.45322	4.03387
RARRES2	CMKLR1	5.97102		4.0955	2.37631	0.758244	16.3611	3.20119		0.943801	0.580721	-3.77612	-0.236328	1.33346	-3.50545
RARRES2	GPR1	5.97102		4.0955		0.758244		3.20119		0.943801		-3.77612	-3.61241	-2.88038	-3.50545
RB1	ABL1			0.285854	0.496464	0.0705346	1.63553	1.8169	2.01335	0.762345	0.868335		0.239101	1.35941	0.0445657
RB1	AR			0.285854		0.0705346		1.8169		0.762345			-2.45766	-1.85452	-3.25957
RB1	AURKB			0.285854		0.0705346	0.0301414	1.8169		0.762345	0.0789591		-2.45766	-0.361178	-3.25957
RB1	CDK2		1.63567	0.285854	3.09764	0.0705346	6.0623	1.8169	3.59134	0.762345	7.3713	3.21396	1.03351	1.92819	0.295809
RB1	CDK4			0.285854	26.1346	0.0705346	2.33108	1.8169	39.4784	0.762345	22.6395		1.95957	1.51323	1.3368
RB1	CDK9		1.71456	0.285854	3.79284	0.0705346	15.4453	1.8169	4.08151	0.762345	2.52082	3.23441	1.12142	2.33431	0.351359
RB1	CHEK1			0.285854		0.0705346		1.8169		0.762345			-2.45766	-1.85452	-3.25957
RB1	CHEK2			0.285854	2.70502	0.0705346	3.69548	1.8169	1.80402	0.762345	3.18302		0.974669	1.71327	-0.00308644
RB1	DNMT1		6.34073	0.285854	29.1642	0.0705346	8.05221	1.8169	13.3026	0.762345	41.4338	3.80221	2.0072	2.05145	0.864401
RB1	DNMT3A			0.285854	1.9998	0.0705346	4.92888	1.8169	1.55603	0.762345	1.94177		0.843542	1.83832	-0.0672711
RB1	FRK			0.285854	3.91148	0.0705346	14.1261	1.8169	2.58393	0.762345			1.13479	2.29554	0.15288
RB1	HDAC1		5.30325	0.285854	60.1182	0.0705346	48.9435	1.8169	98.2669	0.762345	55.318	3.72462	2.32135	2.83519	1.73284
RB1	HDAC2		20.3399	0.285854	43.6207	0.0705346	41.3168	1.8169	37.3388	0.762345	27.8112	4.30837	2.18204	2.76162	1.3126
RB1	KAT2B			0.285854	5.48337	0.0705346	0.156679	1.8169	1.96672	0.762345			1.28147	0.343257	0.0343934
RB1	KDM4A			0.285854		0.0705346	0.276523	1.8169	0.0158237	0.762345	1.36752		-2.45766	0.588783	-2.03365
RB1	KDM5A			0.285854	0.568576	0.0705346	0.413734	1.8169	4.86229	0.762345	1.18791		0.297891	0.763254	0.427362
RB1	MAPK14		4.65137	0.285854	26.6369	0.0705346		1.8169	13.5322	0.762345	29.0095	3.66767	1.96784	-1.85452	0.871831
RB1	PIK3R3			0.285854		0.0705346		1.8169		0.762345			-2.45766	-1.85452	-3.25957
RB1	PPARG			0.285854		0.0705346		1.8169		0.762345			-2.45766	-1.85452	-3.25957
RB1	PRDM2			0.285854	0.523881	0.0705346	0.486774	1.8169	1.16645	0.762345	0.412685		0.2624	0.833703	-0.192329
RB1	PRMT2			0.285854		0.0705346		1.8169		0.762345			-2.45766	-1.85452	-3.25957
RB1	RAF1		3.08277	0.285854	4.90139	0.0705346	4.63731	1.8169	2.47992	0.762345	3.58288	3.48908	1.23275	1.81184	0.135043
RB1	SMYD2		16.1822	0.285854		0.0705346		1.8169	0.0970482	0.762345		4.20906	-2.45766	-1.85452	-1.26813
RB1	SUV39H1			0.285854		0.0705346		1.8169		0.762345	0.267171		-2.45766	-1.85452	-3.25957
RB1	TAF1			0.285854	0.609096	0.0705346	0.249556	1.8169	0.875247	0.762345	1.32665		0.327737	0.544389	-0.316942
RGS2	ADCY5					0.0452204								-1.66483
RGS2	DDR1					0.0452204								-1.66483
RGS2	HSPA8		3811.56		9248.15	0.0452204	8301.64		7030.49		6393.2	6.5811	6.96605	5.25433	6.84699
RGS2	PRKCA		0.301305		6.81759	0.0452204	9.18722		5.11835		14.2269	2.48044	3.83369	2.2984	3.70922
RGS2	PRKCB				18.4678	0.0452204	51.4561		16.2131		36.8255		4.26644	3.04661	4.20989
RGS2	PRKCG					0.0452204								-1.66483
RPS19	C5AR1	289.367		331.668		163.111	2.30499	210.204		249.054	0.165998	-5.46145	-5.5207	-1.84963	-5.32264
SAA1	FPR2				1.22703	1.21942	16.38				4.27404		3.08921	1.12783
SCT	VIPR1				1.60797		0.117855		0.292949		0.95465		3.20655	2.07502	2.46827
SPP1	CASP3		8.1975		11.7869		35.3738		15.7533		8.72168	3.91373	4.07144	4.54869	4.1974
SPP1	CASP8		5.49208		42.7543		55.9204		72.6803		31.9094	3.73982	4.63099	4.74758	4.86142
SPP1	ITGA5		7.82503		54.4657		23.5961		93.2601		45.6037	3.89354	4.73613	4.37286	4.9697
TGFA	EGFR		176.493		109.493		94.1435		61.2839		123.405	5.24673	5.03939	4.9738	4.78735
TGFB1	MMP2			4.57329		10.0718		3.88622		2.90332			-3.66032	-4.00315	-3.58964
TGFB1	TGFBR1			4.57329		10.0718		3.88622		2.90332			-3.66032	-4.00315	-3.58964
TGFB1	TGFBR2			4.57329	2.01286	10.0718	1.34904	3.88622	8.24205	2.90332	2.23879		-0.356294	-0.872803	0.326449
TGFB1	TGFBR3			4.57329	7.57771	10.0718		3.88622		2.90332	0.64788		0.219272	-4.00315	-3.58964
TGFB2	TGFBR2				2.01286		1.34904		8.24205		2.23879		3.30403	3.13035	3.91609
TGFB2	TGFBR3				7.57771						0.64788		3.8796
TGFB3	TGFBR2				2.01286		1.34904		8.24205		2.23879		3.30403	3.13035	3.91609
TGFB3	TGFBR3				7.57771						0.64788		3.8796
TIMP2	MMP14			0.771149	0.447149		5.19146		0.582062		2.01305		-0.236279	3.71537	2.76571
TIMP2	MMP2			0.771149									-2.8877
TIMP3	ADAM17		1.91154	27.6734	11.4659	9.24782	18.5557	1.11602	6.20368	2.03372	8.97217	3.28161	-0.38263	0.302415	0.744657
TIMP3	MMP2			27.6734		9.24782		1.11602		2.03372			-4.44208	-3.96609	-3.04806
TLR2	HSP90B1		2533.34	8.51954	5998.31	26.905	6275.81	18.3674	3851	19.3238	3593.51	6.40369	2.84756	2.36782	2.3215
TLR2	HSPA4		128.642	8.51954	449.882	26.905	371.353	18.3674	378.156	19.3238	225.055	5.10939	1.72263	1.13994	1.3136
TLR2	HSPD1		6429.02	8.51954	1403.76	26.905	1018.1	18.3674	637.194	19.3238	1278.77	6.80814	2.21683	1.57794	1.5402
TLR4	FN1		32.5097	0.685783	167.276	4.3188	82.1355	0.800144	181.872	0.391747	76.2901	4.51203	2.38662	1.27907	2.35606
TLR4	HSP90B1		2533.34	0.685783	5998.31	4.3188	6275.81	0.800144	3851	0.391747	3593.51	6.40369	3.94121	3.16221	3.68186
TLR4	HSPA4		128.642	0.685783	449.882	4.3188	371.353	0.800144	378.156	0.391747	225.055	5.10939	2.81628	1.93432	2.67396
TLR4	HSPB8		18.0968	0.685783	23.6813	4.3188		0.800144		0.391747	1.49824	4.25763	1.53761	-3.63546	-2.90371
TLR4	HSPD1		6429.02	0.685783	1403.76	4.3188	1018.1	0.800144	637.194	0.391747	1278.77	6.80814	3.31047	2.37233	2.90056
TNF	TNFRSF1A				0.357216		0.120474		0.487956				2.55414	2.08448	2.68927
TNF	TNFRSF1B						2.23009				0.234661			3.34852
TNFSF10	TNFRSF10B			0.410568				2.62053					-2.61444		-3.41856
TNFSF10	TNFRSF10D			0.410568				2.62053					-2.61444		-3.41856
TNFSF10	TNFRSF11B			0.410568				2.62053					-2.61444		-3.41856
TNFSF11	TNFRSF11A						0.189117							2.27902
TNFSF13	FAS				5.69724				4.36318		0.545172		3.75574		3.6399
TNFSF13	TNFRSF14				0.331786		0.877264		0.223699				2.52217	2.94362	2.3516
TNFSF13	TNFRSF1A				0.357216		0.120474		0.487956				2.55414	2.08448	2.68927
TNFSF14	TNFRSF14				0.331786		0.877264		0.223699				2.52217	2.94362	2.3516
VCAM1	ITGAD			77.1111		41.1502		11.7625		18.1166			-4.88712	-4.61438	-4.07054
VEGFA	FLT1			0.663696	5.17752			0.237725	27.9932	0.0659274	2.99845		0.891583		2.06917
VEGFA	KDR			0.663696	22.0243		2.44356	0.237725	74.7507	0.0659274	16.9521		1.5203	3.3882	2.49572
VEGFB	FLT1				5.17752				27.9932		2.99845		3.71421		4.44707
VEGFB	NRP1				18.9443		10.1721		53.5789		12.0532		4.2775	4.00745	4.729
VEGFC	FLT4				39.5593		4.061		194.99		61.3298		4.59726	3.60874	5.29001
VEGFC	KDR				22.0243		2.44356		74.7507		16.9521		4.34292	3.3882	4.87362
VIP	VIPR1				1.60797		0.117855		0.292949		0.95465		3.20655	2.07502	2.46827
VTN	VEGFA	23.0177		348.223	0.663696	181.778		741.114	0.237725	47.4095	0.0659274	-4.36208	-2.71924	-5.25954	-3.49199
VWF	ADAMTS13			5.38647	3.14297	15.6208		2.97492		10.1834			-0.233906	-4.19373	-3.47362
VWF	F8			5.38647	25.9688	15.6208		2.97492	82.3244	10.1834	14.8633		0.683084	-4.19373	1.44191
VWF	MAP3K3			5.38647	9.14481	15.6208	6.81271	2.97492	16.4106	10.1834	7.09137		0.229837	-0.360348	0.741531
YARS	CXCR1	54.9385		60.0005		53.6685		82.5911		55.1663		-4.73988	-4.77816	-4.72973	-4.91694
