# Supplementary material for: A Cell-type-resolved Liver Proteome
Source: Mol Cell Proteomics. 2016 Aug 25;15(10):3190–202. doi: 10.1074/mcp.M116.060145 (PMC5054343; doi:10.1074/mcp.M116.060145)
Supplement: Supplemental Data [file 10.1074_M116.060145_mcp.M116.060145-5.xlsx]

## Sheet: WCE_ifot_lg
Gene	Accession	ΣCoverage	Σ# Unique Peptides	Σ# Peptides	Σ# PSMs	LOG(FOT)
						HC_1d	HC_3d	HC_6d	HC_10d
0610011F06Rik	GI:58037115	40.69	5	5	30	3.38294	2.95254	2.93838	0
0610037L13Rik	GI:21539639	22.96	3	3	9	0	0	2.50604	0
1110004F10Rik	GI:9790217	21.55	2	2	13	0	0	2.44172	2.44337
1110008L16Rik	GI:227908787	3.25	2	2	2	1.27803	0	0	0
1110037F02Rik	GI:124487145	2.58	4	4	6	0	0	0.803146	0
1190002N15Rik	GI:115392140	6.51	2	2	2	2.77591	0	0	0
1700007G11Rik	GI:66841374	6.44	1	1	1	0	3.48341	0	0
1700021F05Rik	GI:13385904	11.67	2	2	2	0	0	2.55145	1.87507
1810009A15Rik	GI:13384876	11.38	1	1	3	0	0	2.03555	0
1810026J23Rik	GI:30519953	19.17	4	4	26	2.38174	2.14283	1.97119	0
2010107E04Rik	GI:21312554	13.79	1	1	16	4.65348	4.57408	4.52826	0
2010107G23Rik	GI:21312460	10.83	1	1	5	0	2.89091	2.47531	0
2200002D01Rik	GI:158937262	39.47	4	4	21	0	0	0.71958	2.20999
2210010C04Rik	GI:71043961	8.1	2	2	3	0	0	3.61596	3.86764
2210016F16Rik	GI:254675232	18.93	5	5	12	0	1.85259	2.32177	0
2310011J03Rik	GI:21313500	33.03	2	2	3	0	0	1.66969	2.76622
2310022B05Rik	GI:255304941	8.7	2	2	5	0	0	3.00055	0
2310035C23Rik	GI:170014746	2.01	2	2	11	1.56776	1.45807	1.5957	0
2310061I04Rik	GI:158262037	13.33	2	2	8	1.82324	1.67725	2.1283	0
2410002F23Rik	GI:262072980	3.17	1	1	7	0	1.41855	1.7717	0
2410015M20Rik	GI:23346595	30.25	3	3	26	3.09124	3.11396	3.11366	2.52935
2700060E02Rik	GI:13386026	47.13	9	9	89	2.82043	3.0942	3.33927	3.00431
2810459M11Rik	GI:222418601	13.99	2	2	4	2.51503	0	0	0
3110040N11Rik	GI:13385576	23.81	2	2	4	0	0	2.143	0
4931406C07Rik	GI:313747468	55.24	13	13	85	3.49406	3.22887	3.12857	3.12962
4933425L06Rik	GI:13385218	6.84	1	1	1	0	2.7673	0	0
9030617O03Rik	GI:31981784	34.85	16	16	97	2.93995	2.50233	2.65351	2.44569
9030624J02Rik	GI:270047485	5.65	5	5	8	0.699404	0.682683	1.23714	2.6689
9330159F19Rik	GI:242117990	2.93	2	2	5	0	1.45112	0	0
9430016H08Rik	GI:145587094	7.9	2	2	13	2.48261	2.2093	1.77223	0
9530053A07Rik	GI:257467625	0.35	1	1	5	0	1.72405	1.83714	0
9830107B12Rik	GI:295444948	12.08	1	1	1	0	0	2.39471	0
A1cf	GI:124487289	16.13	6	7	11	2.21962	0	1.25102	0
A230046K03Rik	GI:126090572	2.13	2	2	3	0	0	0	1.44527
A2m	GI:148277039	2.17	3	3	3	0	0	1.37714	0
A430005L14Rik	GI:247300872	8.33	1	1	4	0	0	1.68467	0
A730017C20Rik	GI:298566282	3.63	1	1	1	2.99364	0	0	0
Aaas	GI:241982696	18.68	6	6	11	0	0	2.16435	0
Aacs	GI:21313520	12.05	7	7	15	2.38297	1.7906	2.16968	2.59174
Aadac	GI:13184050	51.26	14	14	124	3.98197	3.54535	3.06333	2.83009
Aadat	GI:6754408	37.18	14	14	81	3.26322	3.09568	2.78606	0
Aamp	GI:82524294	9.2	3	3	13	0	1.8048	1.78519	0
Aars	GI:34610207	33.47	22	22	154	2.30546	2.50012	2.44296	2.49283
Aars2	GI:52630311	3.67	3	3	5	1.564	0	0	0
Aass	GI:31980703	44.38	37	37	388	3.63671	3.45805	3.0595	2.51162
Aatf	GI:9790013	7.41	3	3	3	0	0	1.62389	0
Abat	GI:37202121	76	28	28	261	3.84479	3.64205	3.23924	2.81306
Abca6	GI:262118230	2.71	3	3	6	1.72861	0	0	0
Abcb10	GI:9506367	8.53	6	6	18	2.08574	1.87625	1.65246	0
Abcb11	GI:120432047	21.2	22	23	98	2.71926	2.38823	0.720031	0
Abcb1b	GI:6755046	5.56	3	6	26	1.39842	0.96102	0.742844	0
Abcb4	GI:161086924	6.66	4	7	25	1.51685	0.937282	0.719106	0
Abcb6	GI:17647117	6.65	3	4	7	0	2.401	0	0
Abcb7	GI:169234938	19.15	11	11	48	2.21909	2.21995	1.92042	2.07868
Abcb8	GI:27753995	2.37	2	2	6	1.92717	0	0	0
Abcc2	GI:116063566	16.14	17	17	98	2.25432	2.12907	2.14555	1.99332
Abcc3	GI:90403595	11.3	12	13	45	1.21127	2.62521	1.90763	0
Abcc4	GI:255683320	38.42	40	41	193	0	2.2016	2.55631	2.73305
Abcc5	GI:66932954	5.29	5	5	10	0	0	0.992675	1.98476
Abcc6	GI:145275191	3.94	4	4	10	1.93059	1.77714	0	0
Abcd3	GI:60218877	47.8	26	26	253	3.7142	3.62767	3.20838	3.07203
Abce1	GI:114205431	26.38	12	12	86	2.26315	2.43986	2.51857	2.64264
Abcf1	GI:39930335	14.34	10	10	50	1.94287	1.70348	2.22941	1.80111
Abcf2	GI:23956078	19.27	10	10	32	0	1.88056	2.06118	2.2605
Abcf3	GI:29789050	7.48	3	3	4	0	1.05025	2.9779	0
Abcg2	GI:6752944	9.74	5	5	15	0	2.47828	2.37024	0
Abhd11	GI:299473805	40.97	5	5	34	2.96682	2.61545	2.93553	0
Abhd12	GI:159110817	19.85	6	6	11	0	2.18715	2.13294	0
Abhd14b	GI:171460960	57.14	10	10	84	4.13617	3.55681	3.26276	2.83434
Abhd4	GI:326937494	7.55	2	2	10	0	1.92203	1.8856	0
Abhd5	GI:13385690	12.82	3	3	9	2.39323	2.51919	0	0
Abhd6	GI:31560264	15.48	5	5	15	2.25677	2.10966	2.11578	2.23632
Abi1	GI:116089351	15.21	4	4	10	0	0	2.0118	0
Ablim1	GI:157057174	21.11	11	11	20	0	0	1.8072	1.81688
Acaa1a	GI:18700004	69.34	8	20	406	4.382	4.15398	3.71663	3.69326
Acaa1b	GI:22122797	65.8	6	18	374	4.39154	4.16353	3.70841	3.70281
Acaa2	GI:29126205	86.15	28	28	1165	5.07999	4.90516	4.49543	3.94576
Acaca	GI:125656173	12.15	16	22	65	2.02667	1.33261	1.05809	0
Acacb	GI:157042798	5.27	3	9	22	1.7152	1.12533	0	0
Acad10	GI:156255157	30.68	16	26	100	2.93994	2.34564	2.10174	1.99909
Acad11	GI:74271799	36.71	22	23	111	3.14742	2.80955	2.01796	0
Acad12	GI:257467675	23.06	1	11	46	3.18814	2.56479	2.43668	2.41475
Acad8	GI:118403322	51.57	17	17	89	3.36202	3.22873	2.90111	2.13243
Acad9	GI:100817933	38.72	20	20	123	3.03393	2.8048	2.42838	1.30658
Acadl	GI:31982520	45.58	23	23	358	4.03038	3.89354	3.75601	3.69253
Acadm	GI:6680618	56.29	19	19	226	3.99478	3.8579	3.59675	3.45336
Acads	GI:31982522	69.17	20	20	290	4.11536	3.96576	3.80229	3.44034
Acadsb	GI:17647119	26.39	9	9	79	3.4895	3.08986	2.74569	2.76183
Acadvl	GI:23956084	62.8	36	36	451	3.75594	3.50652	3.24386	3.13565
Acat1	GI:21450129	65.09	21	21	415	4.36115	4.17232	3.82449	3.39891
Acat2	GI:148747461	42.82	1	11	130	3.8397	3.60554	3.28656	0
Acat3	GI:110625948	53.9	3	13	132	3.86241	3.639	3.2795	0
Acbd3	GI:229608928	23.81	8	8	41	0	2.24636	2.34623	2.26116
Acbd5	GI:156255161	34.11	12	12	49	2.53612	2.3611	2.10176	0
Ache	GI:13928664	1.3	1	1	1	0	1.98877	0	0
Acin1	GI:194394197	15.31	15	15	47	0.974494	1.96889	2.22822	1.92575
Acly	GI:29293809	44	37	37	286	2.85271	2.73231	2.44223	2.26435
Acmsd	GI:74315894	16.07	4	4	6	2.30595	0	0	0
Acnat1	GI:257096024	15.14	4	4	11	2.98289	2.93703	0	0
Aco1	GI:110347487	42.63	26	27	199	3.14274	2.80312	2.66385	2.19462
Aco2	GI:18079339	59.36	39	39	609	3.8338	3.70168	3.49547	3.50422
Acot1	GI:6753550	27.68	1	10	67	3.29029	3.34106	3.18682	3.04997
Acot12	GI:18482377	25.18	11	11	29	2.46585	2.26576	0	0
Acot13	GI:13385260	43.57	5	5	68	3.56683	3.49182	3.65574	3.34405
Acot2	GI:238624114	22.3	3	9	85	3.24599	3.29676	3.16996	2.99358
Acot3	GI:19527406	15.05	1	5	18	3.10183	3.44513	3.18547	3.05584
Acot4	GI:269308227	29.45	7	11	42	3.33103	3.26345	3.22971	3.02725
Acot7	GI:225690614	25.33	1	7	52	2.74505	3.26952	3.58846	3.13714
Acot8	GI:254587964	16.88	4	4	12	2.06892	2.37424	1.43705	0
Acot9	GI:31980998	36.22	16	16	119	0	2.61078	2.92972	3.07524
Acox1	GI:66793429	65.66	32	32	370	3.99359	3.51644	2.87751	2.87602
Acox2	GI:239787090	52.57	29	29	181	3.40017	3.25623	2.65941	2.82821
Acox3	GI:34328334	9.57	5	5	21	2.18801	2.26262	1.96825	0
Acoxl	GI:21311885	1.27	1	1	1	0	0	0	1.41962
Acp2	GI:29150253	15.37	6	6	12	0	2.23739	2.35192	0
Acp5	GI:156151435	12.54	2	2	8	0	1.8048	0	0
Acp6	GI:66773165	20.1	7	7	35	2.67204	2.62594	2.41231	0
Acsf2	GI:24418933	58.37	28	28	365	4.00875	3.82115	3.47719	3.2493
Acsf3	GI:113199775	24.01	9	9	26	2.57373	2.30832	2.7387	0
Acsl1	GI:31560705	64.23	37	41	551	4.08825	3.85677	3.4014	3.26963
Acsl4	GI:75992927	21.64	9	9	37	1.00284	0.872172	2.22506	2.52794
Acsl5	GI:58218988	43.92	22	25	270	3.74962	3.60529	3.18886	3.13126
Acsl6	GI:75992915	4.02	2	3	10	3.33711	0	2.51523	0
Acsm1	GI:16905127	67.36	28	28	552	4.1465	3.94916	3.61476	3.1303
Acsm3	GI:85810992	35.52	15	15	50	2.91471	2.5634	2.29815	0
Acsm5	GI:30520215	55.19	22	22	129	3.4111	3.12492	3.2067	0
Acss2	GI:31980996	16.12	8	8	41	2.85629	2.53619	2.1752	0
Acss3	GI:218563743	32.11	15	15	43	2.67279	2.3847	0	0
Acta2	GI:6671507	64.72	9	23	632	4.56265	5.02642	5.14508	5.46756
Actb	GI:6671509	80.27	2	30	2119	4.93581	5.30924	5.30095	5.49194
Actbl2	GI:30425250	44.41	6	17	399	4.51801	4.94006	5.08955	5.29826
Actg1	GI:6752954	80	1	29	2068	4.93581	5.30924	5.28517	5.48396
Actl6a	GI:189181668	26.81	7	7	25	0	2.29199	2.53763	1.62616
Actn1	GI:61097906	76.68	41	67	1193	3.13602	3.82687	4.18004	4.41279
Actn3	GI:7304855	16.78	2	15	159	2.57629	3.29285	3.85861	3.84767
Actn4	GI:11230802	73.36	43	66	1130	3.12412	3.81497	4.16814	4.40089
Actr10	GI:226246593	3.36	1	1	1	0	0	1.98165	0
Actr1a	GI:8392847	47.61	4	11	41	0	1.93301	2.91609	2.7129
Actr1b	GI:22122615	40.96	2	9	20	0	1.94744	2.49269	2.85322
Actr2	GI:22122825	31.47	10	10	75	2.03403	2.73774	3.02446	3.31799
Actr3	GI:329664973	54.07	17	17	146	2.90487	3.19669	3.29286	3.4877
Acyp1	GI:13384810	22.22	2	2	5	0	0	2.12761	2.48466
Adam10	GI:150378458	2.54	2	2	6	0	0	1.44171	1.00843
Adam21	GI:9966766	2.19	1	1	1	0	0	2.78676	0
Adam9	GI:160358787	1.66	1	1	3	0	0	0.957857	0.93123
Adamts3	GI:124487141	1.83	1	1	7	3.26753	0	0	0
Adat1	GI:7304859	3.01	1	1	1	0	0	0	1.96024
Adck3	GI:254028217	21.09	11	11	46	2.93861	2.38442	1.78103	0
Adck5	GI:169234776	1.55	1	1	2	0	1.71753	0	0
Adh1	GI:6724311	72.53	21	21	453	4.64261	4.3957	3.9149	3.07385
Adh4	GI:121247379	10.61	2	2	2	1.66704	0	0	0
Adh5	GI:31982511	57.75	14	14	165	3.78051	3.51614	3.38547	3.42802
Adhfe1	GI:30424876	24.09	6	6	42	3.36087	3.05689	2.70198	0
Adi1	GI:19527270	27.37	4	4	16	2.62015	2.80122	0	0
Adipor2	GI:39841016	3.11	1	1	1	1.26172	0	0	0
Adk	GI:339895909	58.84	1	19	206	4.15439	4.01028	3.86474	3.66321
Adpgk	GI:21312406	11.09	4	4	15	1.82823	1.88736	2.10003	2.1054
Adrm1	GI:31981027	14.74	5	5	17	2.70193	2.08821	3.28652	2.83229
Adsl	GI:29788764	8.88	4	4	24	1.72265	0	2.23872	2.40121
Adss	GI:31560737	16.67	5	5	13	0	2.07266	2.44115	2.50835
Adssl1	GI:6671519	14	4	4	11	0	2.2404	0	0
Afg3l1	GI:66792806	8.87	4	6	24	1.76956	1.86048	1.23594	1.78107
Afg3l2	GI:110625761	26.68	16	18	76	2.31836	2.16753	2.10952	1.1274
Afmid	GI:21746157	4.26	1	1	2	2.85803	0	0	0
Aga	GI:54292135	24.57	6	6	20	0	0	2.57832	2.86542
Agfg1	GI:33563260	25.76	8	8	25	0	1.93093	1.92413	0
Agk	GI:37537518	10.69	3	3	12	2.76417	2.54502	2.06802	0
Agl	GI:124486747	32.38	39	39	192	3.02212	2.83203	1.94181	0
Agmat	GI:124487169	38.55	11	11	89	3.745	3.54089	3.43273	0
Agpat2	GI:23956162	15.83	3	3	5	2.25546	0	0	0
Agpat3	GI:27229278	17.29	5	5	12	2.21116	2.06049	2.29572	0
Agpat4	GI:27229064	2.12	1	1	3	0	0	0	1.86317
Agpat9	GI:27370046	6.62	3	3	4	0	1.95595	1.39837	0
Agps	GI:295444834	23.1	10	10	31	0	1.20355	2.08365	2.15216
Agxt2	GI:73661178	60.07	26	26	156	3.38056	3.10127	2.83509	0
Ahctf1	GI:158508460	5.13	8	8	16	0	0	1.04956	1.44042
Ahcy	GI:262263372	65.05	27	29	471	4.36596	4.22776	3.7502	3.26576
Ahcyl1	GI:27734986	13.4	2	7	26	3.0957	2.78122	2.40442	2.46668
Ahcyl2	GI:342307101	14.05	3	8	28	3.05056	2.73609	2.35929	2.42155
Ahnak	GI:61743961	73.96	208	208	1723	0.391922	2.52409	3.31889	3.3056
Ahsa1	GI:22122515	30.47	8	8	43	1.89051	2.47218	2.73504	2.39624
AI314180	GI:37718970	9.08	12	12	43	0	1.6306	1.53786	1.75909
AI837181	GI:208431789	3.36	1	1	4	0	1.16014	1.90191	0
Aifm1	GI:6755004	50.33	26	26	265	3.59951	3.49212	3.25196	2.98076
Aifm2	GI:85861162	6.43	2	2	4	0	0	1.89024	0
Aimp1	GI:126012517	67.71	13	13	78	2.4225	2.72074	2.8429	3.1294
Aimp2	GI:288541337	35.94	6	6	53	2.76819	3.03334	3.06553	2.8524
Ak2	GI:34328230	66.81	14	14	184	4.08483	4.01359	3.56729	3.22737
Ak3	GI:23956104	81.06	19	19	240	4.1503	4.01071	3.75663	3.68658
Ak4	GI:294862286	71.75	13	13	89	3.39746	3.24933	2.94721	0
Ak5	GI:124486887	1.6	1	1	5	0	0	0	3.52192
Akap1	GI:110347489	8.4	4	4	9	1.531	0	0	0
Akap12	GI:13626040	21.02	20	20	55	0	0	1.70085	2.32091
Akap2	GI:78711832	5.16	2	2	3	0	0	0	1.26853
Akap6	GI:116517311	1.21	2	2	2	1.98924	0	0	0
Akap8	GI:31560394	4.8	3	3	10	0	2.04748	2.29011	2.26774
Akr1a1	GI:10946870	58.15	17	18	218	3.9063	3.76247	3.6291	3.67497
Akr1b3	GI:160707894	51.58	13	14	87	2.30308	2.32293	3.11347	2.98741
Akr1b8	GI:6679791	43.35	8	9	47	2.07056	2.28963	2.4095	2.80906
Akr1c12	GI:85719330	71.83	6	17	197	3.39745	3.21077	3.17038	2.93666
Akr1c13	GI:171846276	70.59	5	17	197	3.39904	3.21851	3.21335	2.97698
Akr1c14	GI:19527294	67.49	17	19	105	3.32373	2.95703	3.13524	0
Akr1c19	GI:282398141	56.66	9	12	68	3.24516	2.84582	2.51055	0
Akr1c6	GI:13487925	61.92	15	19	167	4.10294	3.8334	3.20307	2.51957
Akr1d1	GI:21703734	45.54	9	10	73	3.32536	2.99947	2.35186	0
Akr1e1	GI:93277108	14.29	3	4	30	3.2229	3.15829	3.39771	3.11764
Akr7a5	GI:240120054	49.86	12	12	102	3.62209	3.42845	3.13352	2.90082
Akt1	GI:6753034	15	4	5	16	0	0	2.13655	0
Akt1s1	GI:359807125	11.67	2	2	7	0	0	2.60368	2.58272
Akt2	GI:158937315	6.03	1	2	9	0	0	1.44229	0
Alas1	GI:160707967	8.41	4	4	6	1.79126	0	0	0
Alas2	GI:156255176	3.15	1	1	3	0	2.70158	0	0
Alb	GI:163310765	56.58	29	29	275	3.80476	3.76816	4.07758	4.13619
Alcam	GI:31791059	23.16	9	9	39	2.26792	2.6823	2.29294	1.57667
Aldh16a1	GI:26080429	7.86	4	4	19	1.85947	0	1.48766	0
Aldh18a1	GI:255958294	27.62	16	16	79	1.52537	2.17573	2.64488	2.77429
Aldh1a1	GI:85861182	72.06	22	34	814	4.13561	3.90326	4.34452	4.28353
Aldh1a7	GI:7106242	56.69	15	27	325	4.03383	3.83344	4.17368	4.16858
Aldh1b1	GI:21312260	58.19	28	30	352	3.90618	3.73956	3.54008	3.37952
Aldh1l1	GI:27532959	72.51	55	60	664	3.98817	3.6175	3.21	1.68657
Aldh1l2	GI:283436218	10.51	4	9	65	3.69375	3.45719	2.80654	1.53853
Aldh2	GI:6753036	58.19	28	30	947	4.75047	4.59422	4.40291	4.1932
Aldh3a2	GI:75677435	40.29	17	17	143	3.51574	3.29231	3.22504	3.26743
Aldh4a1	GI:225543103	64.06	25	25	356	4.03973	3.93262	3.53888	3.19125
Aldh5a1	GI:27369748	44.55	16	16	150	3.39852	3.21585	2.99259	2.61249
Aldh6a1	GI:19527258	59.63	30	30	537	4.31234	4.02659	3.62175	3.23874
Aldh7a1	GI:188035915	75.34	28	28	484	4.19475	4.01554	3.6906	3.36024
Aldh8a1	GI:30520135	58.73	19	19	174	3.62537	3.33687	2.76645	0
Aldh9a1	GI:115334671	56.18	21	21	173	3.60417	4.02897	3.0417	2.74846
Aldoa	GI:293597569	86.26	22	25	291	3.21871	3.43847	3.54285	3.69412
Aldob	GI:21450291	81.04	24	25	472	4.6152	4.45485	3.70551	3.16531
Aldoc	GI:60687506	20.39	2	5	42	3.26339	3.22544	3.3124	3.15824
Alg11	GI:34147157	3.11	1	1	4	0	2.13883	1.8089	0
Alg2	GI:172072657	31.33	9	9	27	0	2.65985	2.3038	2.91131
Alg5	GI:21728372	29.94	7	7	23	0	2.85886	2.71182	3.0257
Alyref	GI:6755763	40.39	7	7	50	0	2.89427	2.99726	2.95999
Amacr	GI:46518506	60.89	16	16	113	3.58568	3.29595	2.87571	2.7452
Ambp	GI:6680684	18.05	4	4	5	0	0	2.42865	0
Amdhd1	GI:254675292	39.91	12	12	55	3.01224	2.51715	0	0
Amdhd2	GI:31982133	19.32	5	5	11	0	0	0	2.2102
Amfr	GI:113205073	4.38	2	2	9	1.43789	2.07383	1.95903	0
Amigo1	GI:51988881	2.03	1	1	1	0	0	2.60674	0
Ampd2	GI:21311925	0.88	1	1	9	1.53061	1.66749	1.73142	0
Amt	GI:62000670	32.01	9	9	28	2.9691	3.23776	2.87843	0
Anapc1	GI:228008323	1.59	3	3	3	0	0	1.20264	0
Anapc4	GI:23956182	1.98	1	1	2	0	0	0.906999	0
Angel2	GI:312222726	2.49	1	1	1	0	1.14628	0	0
Angptl4	GI:255308873	4.88	1	1	1	0	0	0	3.69942
Ank3	GI:116256499	9.31	5	5	11	0	1.50536	1.80552	0
Ankfy1	GI:85702366	10.86	8	8	19	1.48368	0	1.81311	1.7069
Ankhd1	GI:158749543	0.59	1	1	1	0	0	0.0241583	0
Ankib1	GI:61656165	0.83	1	1	1	0	0	1.11061	0
Ankrd28	GI:66841376	1.99	2	2	3	0	0	0.94515	0
Ankrd40	GI:125656167	5.86	1	1	2	0	0	0	1.71313
Ankrd46	GI:29789417	11.84	2	2	5	0	2.28189	3.51844	0
Ankrd61	GI:13385192	2.85	1	1	1	0	1.28442	0	0
Anln	GI:251823794	4.1	3	3	4	0	0	0.28325	0
Ano1	GI:334278898	3.34	2	2	2	0	0	0	1.99669
Ano6	GI:40254290	6.92	4	4	16	0	0	1.80418	1.75717
Anp32a	GI:40254600	30.77	6	9	78	3.10627	3.45887	3.56154	3.32129
Anp32b	GI:18700032	30.88	6	9	76	2.80441	3.03727	3.82681	3.73362
Anp32e	GI:359279956	25	5	5	20	0	0	3.119	3.08514
Anpep	GI:225637487	12.32	10	10	31	2.08768	1.79015	1.88118	0
Antxr2	GI:50355939	4.72	2	2	5	0	0	1.68324	1.75139
Anxa1	GI:124517663	43.64	11	12	60	0	0	2.91153	3.67527
Anxa11	GI:160707921	16.1	6	7	25	0	2.90406	3.31253	3.89101
Anxa2	GI:6996913	71.68	29	29	545	2.84904	4.11496	4.49695	4.51083
Anxa3	GI:160707925	75.54	25	26	245	0	3.62834	3.94578	4.11546
Anxa4	GI:161016799	56.43	16	17	136	2.69077	2.95244	3.17737	3.18123
Anxa5	GI:6753060	68.65	23	23	339	3.56031	4.2119	4.57586	4.65031
Anxa6	GI:31981302	64.49	1	38	441	3.4794	3.28953	3.65145	3.72342
Anxa7	GI:160707958	32.4	13	13	64	2.85441	2.8313	3.35883	3.09265
Anxa8	GI:22165408	15.9	4	4	7	0	0	2.60648	2.96984
Aox3	GI:114205420	31.09	27	30	122	2.94097	2.59064	1.92912	0
Ap1b1	GI:88853578	30.75	8	25	128	2.26034	2.49177	2.68774	2.60317
Ap1g1	GI:56744242	18.91	12	12	55	2.13441	2.37791	2.40047	2.32634
Ap1m1	GI:6671557	16.31	5	5	15	1.99924	2.10312	0	2.56034
Ap1s1	GI:6671559	19.62	3	3	23	2.59098	2.36399	2.56635	2.88375
Ap2a1	GI:116256510	27.23	13	19	113	2.51793	2.6749	2.75605	2.59787
Ap2a2	GI:163644277	36.78	20	26	186	2.60604	2.89975	3.02272	2.72395
Ap2b1	GI:21313640	36.82	15	32	202	2.42634	2.6274	2.78234	2.65719
Ap2m1	GI:6753074	36.09	13	13	62	2.45753	2.62637	2.85904	2.5784
Ap2s1	GI:161086984	10.56	2	2	12	0	3.21004	2.65292	0
Ap3b1	GI:163310776	8.51	7	7	26	1.48261	1.77311	1.94532	1.66481
Ap3d1	GI:6671565	5.59	5	5	17	0	1.83508	1.69593	1.2064
Ap3m1	GI:254281313	8.37	2	2	6	0	0	1.38668	0
Ap3s1	GI:6753078	7.77	1	1	12	2.16568	2.49075	2.66749	2.92357
Ap4s1	GI:17998681	6.94	1	1	2	0	0	2.00962	0
Apbb1	GI:359751449	9.53	2	2	2	0	1.7424	0	0
Apeh	GI:214010153	11.61	5	5	6	1.46867	0	1.57525	1.81351
Apex1	GI:6753086	54.26	12	12	128	2.44307	3.05241	3.14627	3.29013
Api5	GI:94158994	17.66	7	7	33	1.90431	2.61964	2.78741	2.79431
Apip	GI:258613873	39	6	6	33	2.24898	2.57893	2.51469	2.81732
Aplf	GI:31541860	6.28	1	1	1	0	2.35542	0	0
Apoa1	GI:160333304	15.15	4	4	25	3.4656	3.45198	3.72363	3.10222
Apoa1bp	GI:21553309	35.82	7	7	72	3.62418	3.49685	3.39571	3.20072
Apoa2	GI:157951676	18.63	2	2	4	3.3252	0	0	0
Apob	GI:161702988	1.55	5	5	6	1.23229	0	0	0
Apoc1	GI:158517825	20.45	2	2	8	3.72853	3.69515	0	0
Apoc3	GI:15421856	38.38	2	2	6	3.43839	0	0	0
Apoe	GI:163644329	39.23	11	11	90	3.1068	2.63562	2.83102	2.6484
Apoh	GI:160358825	8.41	2	2	12	3.04007	0	2.59143	0
Apol9a	GI:242247261	18.06	5	5	15	2.69904	0	0	0
Apoo	GI:313569874	59.76	6	6	40	3.49866	3.60945	3.21496	0
Apool	GI:13386062	52.08	11	11	74	3.03793	3.05515	3.0101	2.77508
App	GI:47271504	1.44	1	1	1	0	0	0	1.53595
Appl1	GI:21699066	0.99	1	1	5	0	0	1.66074	1.45023
Aprt	GI:118601013	18.33	3	3	20	2.87454	2.66305	3.05891	0
Aqp1	GI:6680710	10.78	2	2	4	2.65406	0	0	0
Aqr	GI:163644327	3.58	4	4	9	0	1.3392	0.653746	0
Araf	GI:227496776	3.76	1	1	1	0	0	1.59667	0
Arcn1	GI:148747410	38.36	16	16	99	2.58006	2.69775	2.84749	2.84471
Arf1	GI:194353962	58.56	4	9	130	3.50506	3.77255	3.84718	3.70101
Arf4	GI:6680720	64.44	4	9	106	3.285	3.62939	3.73378	3.60371
Arf5	GI:6680722	60	3	9	121	3.51747	3.78496	3.85959	3.70454
Arf6	GI:6680724	40.57	4	5	42	2.96856	2.82269	3.08185	2.71825
Arfgap1	GI:295148135	24.65	5	5	11	0	1.73875	2.24882	0
Arfgap2	GI:260763917	9.42	3	4	13	1.5523	0	2.25889	0
Arfgap3	GI:30841021	5.15	1	2	3	1.52191	0	0	0
Arfgef1	GI:156231075	3.14	4	5	11	0	0.809561	0	0.874006
Arfgef2	GI:148229140	3.18	4	5	9	0	0	1.78683	0
Arfip1	GI:124487362	25.74	6	6	18	0	2.09194	0	2.58132
Arg1	GI:7106255	86.69	21	21	419	4.44295	4.04198	3.77946	3.25524
Arglu1	GI:134152669	2.95	1	1	2	0	0.868463	0	0
Arhgap1	GI:225543420	30.07	9	9	40	0	0	2.64869	3.11334
Arhgap17	GI:169790947	5.09	3	3	3	0	0	1.59701	0
Arhgap20	GI:47575840	1.27	1	1	1	0	0	1.59925	0
Arhgap5	GI:86262151	0.8	1	1	1	0	0	0.20014	0
Arhgdia	GI:31982030	75	13	13	174	3.4323	3.8551	3.98037	4.21933
Arhgef1	GI:6678668	16.43	11	11	26	0	1.04236	1.39712	0
Arhgef2	GI:312032462	11.19	7	7	11	0	1.37478	0	2.03307
Arhgef37	GI:160333547	1.48	1	1	1	0	0	2.56658	0
Arhgef5	GI:169234803	9.11	10	10	15	0	0	1.36693	0
Arid1a	GI:124249109	0.92	1	2	2	0	0	1.46165	0
Arih1	GI:163954953	12.97	6	6	18	0	1.15322	1.89481	0
Arl1	GI:153792526	40.88	5	5	29	2.95748	3.07479	3.00682	2.92028
Arl3	GI:9789881	6.04	1	1	5	0	2.55956	2.96275	0
Arl6ip1	GI:45433590	9.85	2	2	11	3.01014	0	3.26026	0
Arl6ip5	GI:14149750	32.45	6	6	57	3.19401	3.63666	3.86116	3.94999
Arl8b	GI:13385518	48.39	8	8	54	2.51942	2.76246	2.9543	3.26662
Armc1	GI:21312676	17.02	2	2	9	0	2.4636	2.45774	0
Armc10	GI:13385536	19.28	4	4	21	0	2.26298	2.61864	2.47024
Arpc1a	GI:9790221	21.35	4	5	38	2.50627	2.71333	2.7759	0
Arpc1b	GI:160837788	43.55	11	12	146	2.72712	3.15617	3.31422	3.17492
Arpc2	GI:112363072	38	10	10	70	2.59141	2.91463	2.80707	3.01327
Arpc3	GI:9790141	27.53	5	5	47	2.79041	1.68652	3.36599	3.32174
Arpc4	GI:13386054	41.07	6	6	52	3.27834	3.42174	3.49573	3.75289
Arpc5	GI:224809382	45.03	4	4	34	2.77699	3.25415	3.37993	3.44557
Arpc5l	GI:21312654	16.34	2	2	12	1.81066	3.37747	3.03086	0
Arpp19	GI:10946986	63.39	5	5	12	0	0	2.70435	2.18667
Arsa	GI:67972647	8.5	2	2	5	1.51582	0	2.42518	0
Arsb	GI:125656171	4.31	2	2	4	2.06378	0	2.47354	0
As3mt	GI:119392105	22.07	6	6	27	2.1386	2.23969	2.24463	1.90648
Asah1	GI:9790019	35.53	11	11	54	0	2.59113	3.18417	2.44167
Asap2	GI:147907212	1.88	1	2	3	0	0	2.64946	0
Ascc1	GI:312596936	3.93	1	1	2	0	0	2.16353	0
Ascc2	GI:20270208	4.54	3	3	5	0	0	1.46555	0
Ascc3	GI:225703058	0.41	1	1	2	0	0	0.942064	0.464812
Asgr1	GI:6753126	18.31	4	4	9	2.79361	0	0	0
Ash1l	GI:73622271	0.24	1	1	1	0	0	0	1.31324
Asl	GI:19526986	56.47	24	24	283	3.94804	3.68642	3.30697	3.31711
Asna1	GI:12025542	33.05	8	8	43	0	2.55689	2.63547	2.88068
Asns	GI:33469123	16.76	7	7	61	1.9342	2.63291	2.62996	2.48099
Aspdh	GI:21312002	51.92	12	12	48	3.27076	3.07542	2.34326	0
Aspg	GI:124487183	12.23	6	6	9	2.33455	0	0	0
Asph	GI:295390525	18.62	10	10	45	2.18732	2.03193	2.17131	2.37877
Aspscr1	GI:30794438	8	2	2	14	2.69896	2.83301	2.86476	0
Ass1	GI:6996911	74.51	29	29	715	4.83089	4.60553	4.18307	3.65185
Atad1	GI:31560168	25.76	7	7	33	2.57045	2.63498	2.43027	2.30523
Atad3a	GI:239985513	43.82	22	22	130	2.98854	2.71376	2.66569	2.55373
Atg4b	GI:27883848	11.2	3	3	5	0	1.69866	0	2.00647
Atg7	GI:358679371	18.48	10	10	28	2.08295	2.18318	2.23709	1.85243
Athl1	GI:47059095	4.2	2	2	7	0	1.61647	2.17405	0
Atic	GI:227908823	63.18	27	27	231	2.42644	2.76903	3.03491	3.13694
Atl1	GI:30519971	5.2	1	3	12	2.41838	2.44348	2.08372	0
Atl2	GI:119372300	19.73	6	8	44	2.81521	2.48659	2.14826	2.45212
Atl3	GI:254826716	46.46	13	15	109	2.5245	2.65567	2.78452	2.76205
Atox1	GI:6753136	88.24	5	5	55	3.99163	4.01076	4.05812	4.14852
Atp11b	GI:62632754	2.21	1	3	3	0	0	0	2.24976
Atp11c	GI:49355804	16.76	14	16	65	2.73643	2.32552	2.1248	0
Atp13a1	GI:283135194	20.58	16	16	36	0	1.92717	2.03301	2.01319
Atp13a3	GI:189339252	1.15	1	1	3	0	0	1.45917	0
Atp1a1	GI:21450277	33.92	25	29	289	3.3292	3.29268	3.09302	3.14866
Atp1b1	GI:6753138	37.83	8	8	69	3.43351	3.33025	3.20877	3.28112
Atp1b3	GI:6680744	19.06	4	4	22	2.12895	2.97996	3.07851	3.32287
Atp2a1	GI:36031132	8.55	1	6	54	2.51062	2.65021	2.71267	2.71848
Atp2a2	GI:158635979	36.97	24	32	244	2.76419	2.82456	2.87204	3.01408
Atp2a3	GI:254039658	10.01	1	6	57	2.46246	2.6785	2.71243	2.81071
Atp2b1	GI:62234487	10.25	8	8	31	0	1.58764	1.33777	1.66953
Atp4a	GI:110225337	4.29	1	5	49	2.45116	2.42049	2.34517	1.75856
Atp5a1	GI:6680748	66.73	35	35	1256	4.80942	4.65987	4.42606	4.27631
Atp5b	GI:31980648	80.15	28	28	1409	4.96265	4.79753	4.61829	4.41886
Atp5c1	GI:163838648	41.24	13	13	213	4.23387	4.04621	3.83532	3.39492
Atp5d	GI:166851828	37.5	4	4	30	4.04578	4.17452	3.978	3.80272
Atp5e	GI:13385484	44.23	3	3	19	3.57062	3.55417	2.80968	0
Atp5f1	GI:78214312	55.47	18	18	161	3.63536	3.59283	3.42535	3.23915
Atp5h	GI:21313679	81.37	14	14	284	4.58147	4.39909	4.23921	3.93694
Atp5j	GI:7949005	50.93	8	8	125	4.29138	4.17713	3.99744	3.72781
Atp5j2	GI:10181184	36.36	4	4	69	4.74748	4.64688	4.49295	4.21566
Atp5k	GI:83715998	63.38	6	6	88	4.54882	4.42727	4.20029	3.87975
Atp5l	GI:31980744	41.75	3	3	82	4.43551	4.42553	4.06312	4.18625
Atp5s	GI:13386040	7.5	1	1	5	2.16466	0	0	0
Atp6v0a1	GI:340007375	18.87	12	12	54	0	2.30019	2.30309	2.38708
Atp6v0a2	GI:83627707	1.4	1	1	3	0	1.65629	0	0
Atp6v0d1	GI:31981304	26.21	6	6	52	2.59433	2.97867	3.02914	2.62357
Atp6v1a	GI:31560731	29.98	12	12	75	0	2.28011	2.55634	2.76294
Atp6v1b2	GI:19705578	26.22	10	10	27	2.26276	0	2.22478	2.58747
Atp6v1c1	GI:189339262	15.71	5	5	23	0	2.456	2.43307	2.43809
Atp6v1e1	GI:45504359	6.19	1	1	15	2.4659	2.53034	2.62655	2.48317
Atp6v1g1	GI:15617197	29.66	3	3	23	2.04023	3.34803	2.14488	3.58884
Atp6v1h	GI:31981588	14.7	5	5	18	2.10866	2.09352	2.26119	2.49973
ATP8	GI:34538602	46.27	3	3	49	4.89445	4.80045	4.67247	4.39837
Atp9a	GI:40795674	2.01	1	1	1	0	0	1.8965	0
Atpaf2	GI:238776839	4.03	1	1	1	2.41498	0	0	0
Atpif1	GI:31982864	8.49	1	1	7	0	2.33196	0	0
Atxn10	GI:83649709	47.79	18	18	86	1.96752	2.50737	2.77235	2.70748
Atxn2	GI:124244104	6.38	5	5	25	1.14605	1.44998	1.72812	0
Atxn2l	GI:33942089	14.2	7	7	32	0	1.61128	1.68628	0
AU022252	GI:59958368	21.61	3	3	11	2.96033	2.28935	1.87829	0
Auh	GI:116268115	24.52	7	7	50	3.14808	2.88295	2.54212	2.60347
Aup1	GI:90403601	7.06	2	2	13	0	1.63678	2.19052	2.52252
AW551984	GI:313760572	3.23	1	2	12	1.72055	2.05185	2.38315	2.1607
Axl	GI:300794884	6.32	3	3	3	0	0	1.29417	0
B2m	GI:31981890	15.97	2	2	14	3.34265	3.43315	3.29708	2.69332
Baat	GI:110225339	53.1	14	14	106	3.73087	3.56092	2.7133	2.43011
Bag2	GI:21703784	20	3	3	17	0	2.73273	3.00937	2.90092
Bag3	GI:115270960	35.18	13	13	74	2.06119	1.83599	2.35693	2.32936
Bag6	GI:357197137	15.58	12	12	41	1.97386	2.02934	2.34747	2.1653
Bak1	GI:111955302	29.67	5	5	20	2.08421	1.85807	2.82188	0
Banf1	GI:84042521	50.56	4	4	41	2.98259	3.4283	3.62479	4.00237
Basp1	GI:45598372	80.97	15	15	99	0	1.85523	3.04907	3.52845
Bax	GI:6680770	46.35	7	7	40	0	3.10507	3.08358	2.84201
Baz1a	GI:189339272	1.48	2	2	3	0	0	0.998872	0
Baz2b	GI:62177117	0.85	1	1	1	0	0	0.526273	0
Bbox1	GI:18485502	2.58	1	1	3	0	2.31959	0	0
BC003331	GI:116805317	23.61	7	7	26	2.06884	1.84505	2.07132	0
BC003965	GI:268607692	18.38	1	1	1	0	0	2.22273	0
BC005561	GI:262205179	4.15	1	5	21	0.952333	1.04746	1.49786	1.49067
BC017158	GI:225579041	6.87	3	3	10	0	1.73004	1.77503	1.55999
BC017643	GI:357527357	5.35	1	1	9	1.77775	0	2.51739	0
BC026585	GI:85701628	46.29	9	9	22	3.00012	2.67272	1.90524	0
BC027072	GI:40254190	0.7	1	1	1	1.99395	0	0	0
BC051142	GI:255522839	1.78	1	1	2	0	0	2.69275	0
BC089597	GI:226510520	24.21	4	6	15	3.42077	3.02293	0	0
Bcam	GI:10048460	19.61	7	7	25	0	0	1.95558	2.41704
Bcap29	GI:255760055	6.25	1	1	3	1.87735	0	2.01759	0
Bcap31	GI:31981310	31.02	9	9	39	0	0	2.78891	2.73332
Bcar1	GI:311771530	6.64	3	3	6	0	0	1.21534	0
Bcar3	GI:7304925	0.98	1	1	1	0	0	0.659994	0
Bcas2	GI:70906453	32.89	5	5	13	2.41879	2.63205	1.90572	2.63527
Bccip	GI:134031957	14.87	3	3	10	0	2.51506	2.56674	0
Bche	GI:124487350	5.97	2	2	3	2.25826	0	0	0
Bckdha	GI:183396774	57.85	18	18	97	3.35913	3.16002	2.84553	0
Bckdhb	GI:40353220	61.49	14	14	83	3.70811	3.45367	3.17277	2.83006
Bcl2l1	GI:58037550	15.02	2	2	10	2.64207	3.01119	3.06451	0
Bcl2l13	GI:23943828	19.12	6	6	23	2.93362	2.06915	1.68222	2.40038
Bclaf1	GI:70906449	11.84	8	8	46	1.68931	1.84299	1.99497	0
Bcs1l	GI:21313544	12.68	3	3	6	2.41278	1.66213	0	0
Bdh1	GI:170014725	58.89	17	17	218	4.20715	3.95684	3.64179	3.05008
Bhmt	GI:7709990	72.48	19	22	573	4.71878	4.43367	3.88387	2.57176
Bhmt2	GI:145553963	13.77	1	4	70	4.27029	4.1239	3.78075	3.02313
Bin1	GI:134053947	21.8	6	6	15	0	2.26374	2.24555	2.21269
Blk	GI:31982490	4.21	1	2	4	0	0	0	2.14479
Blmh	GI:30519997	27.47	8	8	30	2.84273	2.29918	2.2454	0
Blvra	GI:124487331	17.29	4	4	12	0	2.27098	2.37694	2.50171
Blvrb	GI:21450325	78.64	10	10	85	3.60457	3.5845	3.57379	3.46169
Bmp2k	GI:18129622	1.32	1	1	2	0	0	1.10913	0
Bmp7	GI:31982487	1.63	1	1	12	3.10441	3.24696	2.8148	0
Bnc2	GI:268830542	1.16	1	1	1	0	2.59695	0	0
Bnip1	GI:255003752	3.95	1	1	3	0	1.98015	1.86918	0
Bnip2	GI:56606148	6.37	2	2	4	0	1.65293	2.00943	0
Bola1	GI:58037151	35.04	4	4	22	2.47785	2.61028	2.53231	1.82208
Bola2	GI:29171318	73.26	5	5	28	0	2.73383	2.99084	3.03759
Bola3	GI:30424938	46.36	4	4	5	0	0	1.67861	0
Bop1	GI:7304931	17.35	8	8	20	0	0	1.93286	0.494236
Bphl	GI:21624609	57.39	14	14	206	4.10824	3.88162	3.6012	2.9665
Bpnt1	GI:39652626	59.09	13	13	79	3.04008	2.86569	2.87699	2.62725
Brcc3	GI:262050570	16.84	4	4	8	0	0	1.95614	2.01335
Brd4	GI:226246640	1.8	1	1	1	2.21101	0	0	0
Bre	GI:21617851	10.7	3	3	4	0	0	2.24083	0
Bri3bp	GI:58037467	11.07	2	2	6	0	0	0	2.17115
Brix1	GI:141802630	16.43	4	4	17	1.94613	2.47652	2.54789	2.01125
Brox	GI:58037255	19.46	5	5	16	0	2.31368	2.35332	2.77793
Bsg	GI:116014342	17.22	4	4	27	3.13464	3.35219	2.74348	0
Bst1	GI:134288869	8.68	2	2	4	0	0	2.91699	3.0434
Bst2	GI:37674242	17.44	4	4	18	1.31817	1.4474	1.5036	0.633609
Btaf1	GI:123858774	1.52	2	2	4	0	0	1.4111	0
Btf3	GI:281485611	64.2	1	5	34	3.4584	3.45643	3.38032	3.45778
Btf3l4	GI:29789195	36.71	3	3	8	0	0	2.64363	2.25347
Bub3	GI:31560618	43.56	10	10	70	2.34502	2.75551	3.06811	2.84711
Bysl	GI:164698440	6.19	3	3	15	1.51348	2.16036	1.98781	2.18134
Bzw1	GI:13385296	20.29	8	11	65	1.94466	2.64594	2.78039	2.75843
Bzw2	GI:31981160	10.98	2	5	23	2.12079	2.38839	2.48135	0
C030006K11Rik	GI:21735489	22.94	4	4	26	2.72136	2.70988	1.81881	2.2021
C1qbp	GI:112181167	41.22	7	7	162	3.69598	3.65561	3.72295	3.66912
C2	GI:157951694	1.58	1	1	1	1.94549	0	0	0
C330007P06Rik	GI:166063959	6.31	1	1	4	0	0	2.17758	0
C4b	GI:157951698	3.51	4	4	10	1.14659	1.10792	0	0
C77080	GI:75677516	4.39	2	2	2	0	0	1.34844	0
Cab39	GI:161086893	22.58	7	7	33	1.98243	2.49946	2.63636	2.66607
Cacna2d4	GI:124517718	3.06	1	1	2	3.88222	0	0	0
Cacybp	GI:33468885	31.44	5	5	35	2.79713	2.87701	2.85262	2.93953
Cad	GI:51093867	8.09	12	15	85	3.81789	3.53193	3.26421	2.752
Cadm1	GI:71040107	15.83	3	3	9	0	0	2.06133	0
Cage1	GI:269995961	0.82	1	1	1	0	0	1.29176	0
Cald1	GI:21704156	52.83	37	37	397	2.29406	3.15192	3.53797	3.86924
Calm2	GI:6680832	75.17	7	7	106	4.11089	4.46132	4.57571	4.675
Calr	GI:6680836	61.3	22	22	503	3.88193	3.81712	3.76807	3.92033
Calu	GI:41282022	65.71	4	17	105	0	3.07794	3.29632	3.53802
Camk1	GI:19527140	15.51	4	4	15	0	0	2.11658	0
Camk2b	GI:291291010	8.13	1	3	3	0	0	0	1.49877
Camk2d	GI:18158420	16.53	3	5	7	0	0	1.12457	2.0634
Cand1	GI:189409138	31.38	29	29	181	2.03154	2.30043	2.57939	2.68572
Canx	GI:160333216	41.96	22	22	309	3.41531	3.35877	3.4169	3.33187
Cap1	GI:157951604	58.65	21	21	166	2.68594	3.11221	3.32796	3.29591
Capn1	GI:160333229	16.13	9	9	29	0	1.48364	2.06978	2.12553
Capn2	GI:157951598	46	22	22	161	1.3489	2.78523	3.05219	3.31207
Capns1	GI:110227381	30.6	6	6	49	1.52323	2.46343	3.19851	2.98313
Caprin1	GI:162329570	21.24	9	9	66	2.18026	2.87736	3.08231	2.84445
Capza1	GI:161086971	52.45	7	9	82	2.58648	3.24453	3.56106	3.44688
Capza2	GI:6671672	67.83	11	13	96	2.57378	3.2626	3.66305	3.55957
Capzb	GI:6753262	61.4	17	17	111	2.83849	2.99608	3.36714	3.30805
Car14	GI:6753264	9.79	2	2	10	2.69375	0	0	0
Car3	GI:31982861	80	20	20	405	4.64337	4.29864	3.79928	3.20893
Car5a	GI:112181175	22.74	6	6	38	3.38022	3.08336	2.47777	0
Car8	GI:85362731	15.46	2	2	2	1.66911	0	0	0
Carhsp1	GI:13385290	66.89	5	5	43	3.34841	3.34887	3.48282	3.37407
Carkd	GI:298676452	51.68	12	12	72	3.0069	2.92342	2.86231	2.87086
Carm1	GI:189409145	5.3	2	2	5	0	2.32175	2.39312	0
Cars	GI:148747198	26.96	19	19	81	2.01983	3.10292	2.79596	3.37491
Cars2	GI:189409152	4.53	2	2	2	0	1.81596	0	0
Cask	GI:133504495	4.12	3	3	7	1.3713	0	1.80614	0
Casp3	GI:6753284	27.44	4	5	31	0	2.6255	2.98263	2.03559
Casp6	GI:157951736	6.52	1	2	19	1.86453	2.76312	3.06455	0
Casp7	GI:6680850	3.3	1	1	2	0	0	1.63846	0
Cast	GI:33563246	35.28	13	13	88	1.20098	2.07505	2.13854	2.47284
Cat	GI:157951741	76.66	39	39	827	4.60901	4.37143	4.05542	4.03001
Cav1	GI:6680854	25.28	3	3	17	0	0	3.35962	3.50137
Cbr1	GI:113680352	72.92	17	18	155	3.59975	3.41279	3.2957	3.1997
Cbr3	GI:27413160	37.55	8	9	41	3.02492	3.23839	2.96644	3.12069
Cbr4	GI:269784762	28.81	5	5	58	3.54322	3.39648	2.97874	2.76918
Cbx1	GI:6671696	30.81	2	3	5	0	0	3.34767	0
Cbx3	GI:108860695	52.46	5	7	43	2.35791	3.00523	3.43284	3.50856
Cbx5	GI:158966694	34.55	4	5	23	0	0	2.6152	2.1209
Cc2d1b	GI:28892935	1.18	1	1	1	0	0	1.49846	0
Ccar1	GI:33563288	10.99	11	11	53	0	1.68325	2.02469	1.98225
Ccdc115	GI:58037169	29.44	4	4	12	1.6172	2.23533	1.81657	0
Ccdc124	GI:47059143	15.67	3	3	12	1.37371	1.88501	1.94648	0
Ccdc127	GI:281183278	4.23	1	1	1	0	0	1.37034	0
Ccdc22	GI:133922578	17.38	8	8	15	1.42458	1.46458	1.46016	0
Ccdc25	GI:22164768	24.04	4	4	13	0	1.69362	1.86103	2.44166
Ccdc47	GI:125628650	22.15	8	8	48	2.74217	2.77075	2.66547	2.53225
Ccdc51	GI:258679490	10.59	3	3	21	2.3192	1.29663	1.18834	0
Ccdc58	GI:226874938	47.06	1	4	6	3.56517	3.56888	3.48697	0
Ccdc78	GI:260064083	7.09	1	1	1	0	0	1.90079	0
Cck	GI:13624301	6.09	1	1	1	0	0	2.26398	0
Ccnd1	GI:6680868	12.88	3	3	6	0	0	1.58753	0
Ccndbp1	GI:111955253	5.62	2	2	2	0	0	0	1.63341
Ccs	GI:8393066	19.34	4	4	23	3.19976	2.60714	3.14986	2.95266
Cct2	GI:126521835	64.3	29	29	316	3.06162	3.29976	3.44777	3.46745
Cct3	GI:6753320	55.23	26	26	220	2.89349	3.13477	3.24949	3.43634
Cct4	GI:6753322	53.62	25	26	184	2.78718	2.94702	3.1731	3.09875
Cct5	GI:6671702	50.09	19	20	213	2.8977	3.22535	3.37044	3.37444
Cct6a	GI:6753324	43.88	18	18	92	2.64061	2.83531	3.02379	2.75333
Cct7	GI:238814391	44.12	20	20	140	2.36301	2.92998	3.05064	2.86187
Cct8	GI:126723461	60.22	26	26	200	3.01529	3.26803	3.34838	3.36187
Cd14	GI:6753332	19.67	6	6	24	2.23708	2.23028	2.4209	2.14249
Cd151	GI:161353456	9.88	2	2	9	0	0	2.39818	2.54414
Cd1d1	GI:161484595	6.85	2	2	11	2.43078	0	2.31419	0
Cd2ap	GI:125987599	46.31	23	23	194	1.61647	2.51315	2.9005	2.84434
Cd3eap	GI:22003860	5.01	1	1	1	0	1.60327	0	0
Cd44	GI:85540468	10.68	3	3	12	0	0	2.06547	2.06767
Cd47	GI:6754382	13.58	3	3	17	0	2.59098	2.46439	2.31238
Cd63	GI:110431344	7.56	2	2	11	0	3.5268	3.56087	3.5054
Cd81	GI:19526794	27.54	3	3	31	0	3.1283	3.69175	3.73495
Cd9	GI:6680894	16.37	2	2	5	0	0	2.84681	0
Cda	GI:58037289	45.21	4	4	19	2.49561	2.64013	2.46118	2.28814
Cdan1	GI:124430553	0.89	1	1	1	2.44888	0	0	0
Cdc16	GI:68448515	2.9	2	2	2	0	0	2.00085	0
Cdc37	GI:7949018	30.08	9	9	42	0	2.86846	3.07189	3.28409
Cdc42	GI:6753364	58.64	7	8	151	3.13604	3.37871	3.73544	3.67608
Cdc42bpb	GI:283135190	4.03	6	6	9	0	0	1.05979	0
Cdc42ep1	GI:21312428	30.32	6	6	20	0	1.73753	2.26262	2.72149
Cdc5l	GI:22779899	21.2	10	10	43	1.80824	1.92606	2.24313	2.26163
Cdc73	GI:22122445	11.49	6	6	18	1.59182	1.86266	1.92071	1.86614
Cdh1	GI:6753374	2.04	1	1	6	0	1.85425	2.06931	1.75041
Cdh17	GI:9790073	1.33	1	1	4	0	0	1.84627	1.60547
Cdh2	GI:161760627	12.14	6	6	23	0	1.94739	2.76831	2.66177
Cdh5	GI:38490561	1.15	1	1	1	0	0	2.07353	0
Cdh6	GI:110347562	1.39	1	1	2	0	0	0	2.33833
Cdipt	GI:28076897	17.37	3	3	10	0	0	3.8609	3.85608
Cdk1	GI:31542366	25.59	5	6	11	0	0	2.22166	2.33156
Cdk11b	GI:33695123	8.8	6	6	7	0	0	1.52468	1.73637
Cdk13	GI:189409171	2.69	2	3	6	0	0	1.45322	1.6712
Cdk15	GI:241666398	5.54	1	2	4	0	0	1.00652	2.27969
Cdk17	GI:160333476	12.05	4	6	10	0	0	1.27383	1.88209
Cdk18	GI:6679233	9.09	1	3	7	0	0	0	2.18915
Cdk2	GI:7949020	7.38	1	2	4	0	0	0	2.35486
Cdk4	GI:6753380	13.2	2	3	13	0	0	1.78864	2.09935
Cdk5	GI:6680908	13.36	3	4	18	0	2.14227	2.27813	2.23722
Cdk5rap3	GI:13384788	10.14	5	5	16	1.74658	0	1.47012	1.67325
Cdk6	GI:14149637	28.22	6	7	14	0	0	2.01388	2.56941
Cdk9	GI:18699998	6.45	1	2	5	0	0	2.29913	2.25454
Cdkn1a	GI:162287333	7.55	1	1	2	0	0	2.03313	0
Cdkn1b	GI:31542372	16.75	2	2	5	0	0	1.69355	1.62244
Cdkn2aip	GI:27369527	12.79	5	5	17	0	0	1.46975	2.30172
Cdkn2aipnl	GI:21313402	25.86	2	2	11	0	1.95343	2.03031	0
Cdkn2b	GI:6671728	29.23	3	3	10	0	0	2.44887	2.72029
Cds2	GI:20149726	12.84	3	3	33	2.76221	2.81031	2.85768	3.00769
Cdv3	GI:28461294	44.13	6	6	29	2.56096	2.10051	2.12566	1.96537
Ceacam1	GI:85719313	6.12	1	1	12	3.50431	3.32708	2.78838	2.05021
Cebpz	GI:67188876	4.28	4	4	5	0	0	1.69509	0
Cecr5	GI:21450187	12.17	4	4	18	2.86364	2.74541	0	1.53551
Celf1	GI:349732093	25.1	8	9	27	0	2.46928	2.55227	2.47798
Celf2	GI:237757269	5.51	1	2	3	0	0	2.7571	0
Cenpv	GI:225703070	40.08	6	6	61	3.0013	3.04745	3.16086	2.9709
Cep170	GI:157278527	3.42	3	4	14	0	0	1.09372	0.981649
Cep57	GI:160333432	2	1	1	1	0	0	0.578193	0
Cept1	GI:31559983	2.64	1	1	13	2.97057	2.68243	3.01604	0
Ces1d	GI:117553604	52.04	22	25	281	4.13676	3.9142	3.2435	2.29375
Ces1e	GI:19526804	19.22	4	8	56	3.93465	3.69937	3.21837	2.97622
Ces1f	GI:21450339	58.29	18	22	230	3.96419	3.71783	3.20976	2.848
Ces1g	GI:162287349	38.05	16	19	98	3.78242	3.60425	3.01533	0
Ces2a	GI:19527178	38.17	11	14	137	3.75754	3.65196	3.2423	2.91434
Ces2c	GI:21704206	27.81	6	11	65	3.43403	3.39564	3.22995	3.48573
Ces2e	GI:254939648	33.81	10	13	94	3.50519	3.46141	3.29853	3.27532
Ces2f	GI:120474987	6.06	1	3	26	3.46959	3.29196	3.06165	3.3801
Ces2g	GI:268839831	23.93	4	8	55	3.13002	3.21758	3.13869	3.11641
Ces3a	GI:257743054	34.73	7	13	274	4.31279	4.16529	3.71731	3.24924
Ces3b	GI:226874914	27.32	6	12	251	4.20989	4.10157	3.63107	3.11863
Cfdp1	GI:6753412	21.02	4	4	7	0	0	1.87723	0
Cfhr2	GI:71361676	5.42	1	1	1	2.486	0	0	0
Cfl1	GI:6680924	78.92	14	16	419	3.88265	4.47683	4.53603	4.70038
Cfl2	GI:6671746	65.06	7	9	100	3.31522	3.93468	4.04115	3.47471
Cgn	GI:189458807	15.44	13	13	63	1.40338	1.88556	2.03168	1.70653
Cgnl1	GI:56550079	20.43	20	20	50	0.90072	0.359356	1.81487	1.14455
Chaf1a	GI:7304957	1.76	1	1	1	0	0	0	2.24893
Chchd1	GI:13384734	22.88	2	2	14	1.9817	2.15906	2.25701	0
Chchd3	GI:21313618	36.56	9	9	58	3.07386	3.09118	2.70703	2.63033
Chchd4	GI:19527144	36.69	3	3	23	2.95276	3.0246	3.01715	2.72416
Chchd6	GI:267844806	18.37	3	3	4	0	1.75628	1.75517	0
Chd4	GI:39204553	11.96	15	15	42	1.29163	0	1.70484	0.927354
Chdh	GI:210031293	47.15	21	21	166	3.45832	3.26564	2.92356	2.2371
Cherp	GI:119672912	6.18	4	4	10	0	0	1.80958	0
Chka	GI:70908364	3.22	1	1	2	0	2.62353	0	0
Chmp1a	GI:21704220	4.59	1	1	5	0	0	2.56245	0
Chmp3	GI:31541959	20.09	5	5	13	0	2.58558	2.35648	0
Chmp4b	GI:28077049	27.68	4	4	26	2.1845	2.48296	2.76608	2.85332
Chmp4c	GI:13384940	6.03	1	1	3	0	0	1.3063	0
Chmp5	GI:13386442	25.11	3	3	20	0	0	2.72246	2.39244
Chmp6	GI:147904547	13.5	2	2	11	0	1.77392	2.16278	2.0802
Chmp7	GI:21359827	3.1	1	1	1	0	0	1.37317	0
Chordc1	GI:13385324	44.11	9	9	21	2.32892	0	0	2.63551
Chuk	GI:242332490	2.78	2	2	2	2.35563	0	0	0
Ciapin1	GI:19527376	33.01	6	6	12	0	0	2.29989	0
Ciita	GI:344217728	1.21	1	1	1	0	1.05581	0	0
Cirh1a	GI:163954951	3.5	2	2	5	0	0	1.98208	0
Cisd1	GI:19527228	52.78	6	6	70	3.73246	3.78444	3.33962	3.49197
Cisd2	GI:21728370	37.04	4	4	39	3.0068	3.13511	3.30359	3.3536
Cisd3	GI:168229148	36.5	5	5	18	3.19286	2.81297	3.05708	0
Ckap2	GI:269315836	5.57	3	3	4	0	0	1.43747	0
Ckap4	GI:62526118	20.87	8	8	19	0	0	1.90879	2.14986
Ckap5	GI:260166719	4.03	6	6	10	0	0	0.536763	0
Ckb	GI:10946574	28.87	7	7	28	0	0	3.03927	2.79644
Clasp1	GI:163644247	3.97	4	4	6	0	0	1.70666	0
Clcc1	GI:295293090	12.24	4	4	4	0	1.29626	0.327162	0
Clic1	GI:15617203	73.44	14	14	158	2.86354	3.42177	3.78112	3.81523
Clic4	GI:7304963	73.91	17	17	110	2.54365	2.53963	3.15107	3.24906
Clint1	GI:154240730	13.16	5	5	27	0.531728	0.906702	1.58117	2.16548
Clip1	GI:23821025	8.12	7	7	14	0	0.960769	1.15489	0.991918
Clmn	GI:100816903	3.53	3	3	3	1.68333	0	0	0
Cln3	GI:226423884	5.94	2	2	4	0	0	1.47102	2.45143
Clns1a	GI:19263324	14.52	2	2	8	0	2.89662	2.9759	0
Clpb	GI:6677983	14.92	6	6	16	0	1.84675	1.68722	0
Clpp	GI:8393156	21.69	4	4	48	3.39094	3.3659	3.03619	2.92469
Clptm1	GI:103472025	21.54	9	9	68	2.31295	2.63548	2.42238	2.37391
Clptm1l	GI:326937503	5.38	2	2	10	0	2.93944	2.82179	0
Clpx	GI:113205069	25.65	14	14	47	2.37892	1.89024	1.86241	1.69529
Clrn2	GI:257743461	8.19	1	1	1	0	0	2.41653	0
Clta	GI:122939196	17.13	2	3	40	2.94602	3.27974	3.11306	3.43302
Cltb	GI:30794164	14.69	3	3	15	3.22763	3.45046	3.19596	0
Cltc	GI:51491845	55.04	77	77	819	2.83638	3.22556	3.18803	3.09816
Clu	GI:214010170	34.6	15	15	217	2.12802	3.38596	3.772	3.64585
Cluap1	GI:39930457	4.36	2	2	3	2.59918	0	0	0
Clybl	GI:256220113	39.05	10	10	79	3.1996	3.03859	2.40634	0
Cmas	GI:247269309	21.53	7	7	29	2.29614	2.26853	2.4013	2.57454
Cmbl	GI:31712014	43.27	9	9	68	3.35125	2.80703	2.52299	3.05999
Cmc1	GI:21735441	9.43	1	1	5	0	0	3.08755	0
Cmpk1	GI:165377065	43.61	8	8	100	3.30836	3.37365	3.41035	3.27769
Cmpk2	GI:117606366	11.63	4	4	10	2.37498	2.28291	0	0
Cnbp	GI:157909782	38.6	1	5	59	3.6359	3.86104	3.91334	2.70546
Cndp2	GI:31981273	57.68	21	21	163	2.9193	3.26898	3.25805	3.3421
Cnn1	GI:226423897	34.01	7	8	12	0	0	2.34074	2.98581
Cnn2	GI:6680952	56.07	11	12	57	0	0	3.4614	3.64693
Cnn3	GI:21312564	61.82	14	16	172	1.3412	3.37003	3.87566	3.92125
Cnot1	GI:327315389	5.03	10	10	31	0	1.35203	1.33592	1.41085
Cnot4	GI:256985128	1.92	1	1	1	0	0	2.06981	0
Cnpy2	GI:9903607	44.51	8	8	61	3.1225	3.30579	3.13099	3.11256
Cnpy3	GI:21312510	17.03	3	3	8	0	2.032	0	2.54336
Cnpy4	GI:30519939	22.04	4	4	12	0	0	2.47089	1.86234
Cobll1	GI:189458847	12.14	10	10	31	1.74914	1.42936	1.60225	1.16404
Cog3	GI:119392070	3.26	2	2	6	0	0	1.26208	0
Col1a1	GI:34328108	4.61	5	5	31	2.39634	1.6038	2.53559	2.5019
Col1a2	GI:111120329	6.34	4	4	18	2.04259	1.35659	2.20906	2.54357
Col4a1	GI:161484654	2.04	2	2	6	0	0	1.26018	0
Col4a2	GI:226437587	1.46	2	2	3	0	0	0	2.08017
Col6a1	GI:6753484	4.2	3	3	10	0	0	1.69392	1.86742
Col6a3	GI:339895744	4.96	11	11	19	1.90784	0	1.75549	1.79878
Col7a1	GI:115647999	0.54	2	2	2	0	1.0429	0	0
Col8a2	GI:41054950	2.15	1	1	1	2.80142	0	0	0
Commd2	GI:110626003	8.04	2	2	15	1.96823	2.59836	2.55296	0
Commd3	GI:22296603	21.03	3	3	4	0	0	2.27399	0
Commd5	GI:21313478	7.59	1	1	1	0	1.63842	0	0
Commd8	GI:30519913	13.11	1	1	1	0	0	2.42413	0
Commd9	GI:21313224	22.22	3	3	22	2.46545	2.75503	2.67903	2.54784
Comt	GI:161484638	77.74	17	17	194	4.0381	3.85816	3.82645	3.72888
Comtd1	GI:33468999	23.66	4	4	24	2.35196	2.49039	2.4291	0
Copa	GI:226823359	42.24	37	37	223	2.30307	2.44157	2.55595	2.59531
Copb1	GI:15426055	43.97	28	28	150	2.26817	2.37928	2.62601	2.78556
Copb2	GI:29789080	30.72	21	21	119	2.30404	2.44233	2.35997	2.71305
Cope	GI:10946972	41.23	8	8	58	2.73339	2.79053	2.98611	2.4279
Copg2	GI:8567340	8.84	5	6	30	2.80082	2.85773	2.63098	2.6335
Cops2	GI:70909327	14.9	5	5	18	0	2.48496	2.41514	2.1996
Cops3	GI:6753488	22.46	6	6	28	2.61383	2.49165	2.67349	2.19097
Cops4	GI:6753490	21.18	6	6	23	2.07625	2.44435	2.44734	0
Cops6	GI:33563284	6.79	2	2	3	0	2.23598	0	0
Cops7a	GI:7242142	16.36	2	2	4	0	2.35027	0	0
Cops8	GI:114158691	23.92	3	3	24	0	2.59567	2.84386	2.95444
Copz1	GI:9789913	16.38	2	2	12	0	2.847	3.01372	3.08727
Coq3	GI:27369992	22.97	6	6	41	2.95139	2.8532	2.66321	2.64183
Coq5	GI:13385992	14.37	4	4	17	2.59337	2.29961	2.20394	0
Coq6	GI:283135186	25.42	9	9	47	2.71706	2.56917	2.55284	0
Coq7	GI:20587962	23.04	3	3	4	2.06365	0	0	0
Coq9	GI:33859690	29.39	6	6	58	3.26927	3.05366	2.69642	2.67753
Coro1b	GI:6753494	22.93	11	11	43	2.39629	2.58815	2.73539	1.57148
Coro1c	GI:31542413	38.19	13	13	89	2.28541	2.83785	3.07853	3.3996
Cotl1	GI:19482160	36.62	4	4	21	0	2.71112	2.96763	3.12267
COX1	GI:34538600	11.09	3	3	20	2.8247	2.50174	2.99048	0
Cox17	GI:62945234	73.02	4	4	18	3.49098	3.73252	3.4984	3.4228
COX2	GI:34538601	43.61	6	6	87	4.68092	4.53201	4.35287	4.38962
COX3	GI:34538604	5.36	1	1	9	2.65035	2.72803	2.74667	2.55623
Cox5a	GI:112181182	39.04	7	7	151	4.48743	4.27728	4.1986	3.86787
Cox6a1	GI:6680988	41.96	3	3	73	4.47328	4.06572	4.22695	0
Cox6b1	GI:13385090	62.79	6	6	116	4.96564	4.80547	4.50568	3.87829
Cox6c	GI:16716343	85.53	8	8	111	4.08817	3.87539	3.96186	3.73388
Cox7a1	GI:6753504	16.25	1	1	6	2.8074	0	0	0
Cox7a2	GI:31981830	27.71	2	2	33	4.26506	4.08074	3.71433	0
Cox7a2l	GI:6677977	40.54	2	2	9	0	2.99873	2.8685	0
Cp	GI:110347564	13.2	9	9	29	0	1.38858	1.82443	1.87569
Cpb2	GI:31982712	3.32	2	2	2	0	0	0	1.91939
Cpne1	GI:25141332	13.81	5	6	37	0	2.43704	2.64257	2.81534
Cpne3	GI:25141335	27.58	9	11	49	2.90148	2.90154	3.00295	0
Cpne8	GI:21630253	3.47	1	2	13	3.03923	2.99525	3.10389	0
Cpox	GI:161484660	38.83	15	15	122	3.14908	3.09611	2.81608	2.66854
Cpsf1	GI:16751835	10.83	12	12	41	1.2961	1.43918	1.80748	1.89035
Cpsf2	GI:8393762	6.39	4	4	13	0	2.13622	2.16059	0
Cpsf3	GI:31980904	7.16	3	3	10	1.56592	1.99288	1.85567	0
Cpsf3l	GI:21312614	3.33	2	2	4	0	1.89559	0	0
Cpsf6	GI:62909983	17.24	8	8	42	1.39883	2.41084	2.81696	2.745
Cpsf7	GI:256665245	4.33	2	2	6	0	0	0.6699	2.08224
Cpt1a	GI:162287142	31.05	21	21	162	3.26312	3.01117	2.81639	2.58938
Cpt2	GI:162138915	59.12	29	29	282	3.61706	3.46113	3.2109	2.85673
Cr1l	GI:52426750	6.36	2	2	6	0	1.3474	2.81556	0
Crat	GI:85662408	6.23	3	3	7	1.246	1.9742	0	0
Crct1	GI:240848579	29.41	1	1	3	0	0	2.30455	0
Creb1	GI:158966707	7.32	2	2	6	0	2.40466	2.27983	0
Creg1	GI:6753520	34.09	6	6	21	3.69372	3.83437	3.90986	3.96996
Creld1	GI:19527148	9.52	3	3	5	2.47818	0	2.03144	0
Creld2	GI:21313278	12.29	3	3	15	2.17721	1.63089	0	0
Crip1	GI:6681015	49.35	2	2	8	0	0	0	3.61801
Crip2	GI:13195646	67.79	8	8	79	2.83048	2.93681	3.56634	3.79009
Crk	GI:31559995	47.37	10	10	40	0	2.19989	2.5097	2.83968
Crkl	GI:31542421	18.48	4	4	7	0	0	1.77369	1.71604
Crls1	GI:66932980	6.6	1	1	8	1.8024	1.5933	0	0
Crmp1	GI:209862923	8.6	1	4	16	0	0	2.43794	3.09448
Crnkl1	GI:13385288	8.41	5	5	6	0	0	1.68095	0
Crocc	GI:225543193	0.87	1	2	3	0	0	0	1.23256
Crot	GI:17157983	36.44	14	14	120	2.84799	2.69089	2.64459	2.55203
Crtap	GI:225543173	3.75	2	2	7	0	1.44803	0	0
Cryab	GI:6753530	20	3	3	16	0	1.79981	2.91873	3.21954
Cryl1	GI:19525729	14.42	3	3	6	2.17517	0	0	0
Cryz	GI:33859530	53.17	12	12	108	3.46965	3.31976	2.7988	2.94998
Cs	GI:13385942	47.63	19	19	279	3.91072	3.9125	3.82688	3.88197
Csad	GI:21450351	28.19	11	11	35	3.12751	2.59987	0	0
Csde1	GI:21450287	29.2	19	19	86	0	1.78571	2.2432	2.14573
Cse1l	GI:12963737	25.44	21	21	71	1.80872	4.12946	2.20987	2.2876
Csk	GI:31560712	8.89	3	3	7	0	0	2.10164	0
Csnk1a1	GI:22165382	16.31	5	5	18	0	2.63078	2.44842	0
Csnk1d	GI:20544149	8.67	3	3	3	0	0	2.02267	0
Csnk1g2	GI:227430313	1.93	1	1	2	0	1.13828	0	0
Csnk2a1	GI:31542427	38.36	10	11	55	2.30522	2.4994	2.72503	2.5238
Csnk2a2	GI:6753540	25.43	5	6	16	0	1.7241	2.33658	0
Csnk2b	GI:7106277	29.77	4	4	29	3.00536	2.68205	2.7288	3.00123
Csrp1	GI:6681069	50.26	7	7	68	0	2.53438	3.16323	3.74205
Csrp2	GI:160707987	39.38	5	5	42	0	0	2.36889	2.55333
Cstb	GI:6681071	74.49	6	6	82	3.90961	4.24702	4.18264	4.34635
Cstf1	GI:13195628	12.99	4	4	6	0	1.93618	2.17231	0
Cstf2	GI:18875338	10.69	5	5	12	0	1.35856	1.83751	2.58656
Cstf3	GI:21704042	14.92	7	7	19	0	1.62802	1.70819	1.70351
Ctage5	GI:259155338	17.08	9	9	38	1.49227	1.29856	1.2395	0.780569
Ctbp1	GI:311893326	18.88	5	6	21	0	0	1.85616	2.18353
Ctbp2	GI:6753548	15.28	3	4	16	0	0	2.42084	2.76836
Ctdp1	GI:34328280	3.33	2	2	2	0	0	1.58131	0
Ctgf	GI:171846283	18.97	5	5	9	0	0	2.43821	2.56244
Cth	GI:22122387	50	13	13	165	3.97227	3.76602	3.12932	2.65212
Ctnna1	GI:6753294	52.76	26	34	234	2.3035	2.74575	2.88187	2.87083
Ctnna2	GI:157951727	11.82	1	9	54	1.64906	2.30941	2.38342	2.2086
Ctnnb1	GI:260166642	41.61	22	25	177	2.34762	2.91999	3.10198	3.06155
Ctnnbl1	GI:254540032	6.22	4	4	22	1.90814	2.32996	2.32992	2.4586
Ctnnd1	GI:146219830	47.97	35	35	276	2.11846	2.65873	2.83765	2.87807
Ctps	GI:172072613	34.18	12	14	49	0	2.50274	2.59354	2.38794
Ctps2	GI:270483776	7.1	1	3	10	0	0	2.0779	0
Ctsa	GI:84042523	30.38	11	11	129	2.52692	2.7821	3.09818	3.392
Ctsb	GI:6681079	51.92	14	14	177	3.75445	4.04172	4.04872	4.13226
Ctsc	GI:160707990	22.94	7	7	40	2.89153	2.7327	2.68955	2.4441
Ctsd	GI:6753556	45.85	16	16	212	3.24321	3.80872	3.95764	3.43067
Ctsf	GI:9845246	7.36	2	2	6	2.4934	2.60531	0	0
Ctsh	GI:166235890	24.92	5	5	28	2.93966	3.05732	3.44913	3.36561
Ctsl	GI:6753558	46.71	9	9	75	2.8753	3.03546	3.05441	3.04712
Ctsz	GI:11968166	42.48	9	9	83	2.48383	3.34056	3.42457	3.24623
Cttn	GI:75677414	24.91	11	11	87	2.51033	2.77763	2.95256	2.73068
Cttnbp2nl	GI:254039646	15.99	7	7	18	0	1.37521	1.77873	1.93923
Cul1	GI:7549752	10.31	6	6	20	0	1.81325	2.01212	1.97884
Cul2	GI:170014698	5.37	2	2	4	1.63064	0	0	0
Cul3	GI:7710014	11.2	7	7	32	1.76008	1.57327	1.76482	1.86359
Cul4a	GI:167466258	14.89	3	10	34	1.38038	1.73063	1.91461	1.59034
Cul4b	GI:158711665	13.2	4	11	48	1.31039	1.49839	1.92072	1.62755
Cul5	GI:239051082	4.23	3	3	7	0	0	1.4308	1.71093
Cux2	GI:40789277	0.7	1	1	1	2.84862	0	0	0
Cwc15	GI:12963537	19.21	3	3	4	0	0	1.69037	0
Cwc22	GI:323462203	3.99	3	3	11	0	1.23537	1.53886	0
Cwf19l1	GI:124487291	12.85	6	6	10	0	0	2.17534	0.95947
Cxadr	GI:6857775	26.7	7	7	34	2.90182	2.86777	2.75809	2.41288
Cyb5b	GI:31542438	58.22	5	5	102	4.02795	3.64111	3.76479	3.80497
Cyb5r1	GI:21312524	19.02	4	4	20	0	1.76057	2.2528	2.79043
Cyb5r3	GI:19745150	74.09	21	21	396	4.12425	4.03226	3.9857	4.13704
Cyc1	GI:13385006	40	10	10	201	4.23089	4.04272	3.81955	3.66776
Cycs	GI:6681095	58.1	9	9	176	4.56323	4.57964	4.31589	3.81269
Cyfip1	GI:258547119	12.55	14	14	37	0	1.86356	1.9551	2.04978
Cylc1	GI:125630303	2.5	1	1	1	0	0	0	2.72386
Cyp1a2	GI:6753566	43.86	18	18	98	3.37013	2.90638	2.13955	2.34757
Cyp1b1	GI:6753568	1.47	1	1	2	0	0	0	1.49519
Cyp20a1	GI:74271886	25.11	8	8	25	0	2.14558	2.10298	2.42991
Cyp27a1	GI:30578401	40.15	17	17	199	3.7146	3.36026	2.78847	2.83757
Cyp2a12	GI:19526798	56.1	21	24	153	3.55145	3.20192	2.17821	2.8203
Cyp2b10	GI:50080153	9.57	4	4	15	2.17312	1.8506	0	0
Cyp2c29	GI:116268125	48.78	15	19	92	3.49368	3.0287	2.4947	2.57058
Cyp2c40	GI:254281186	37.69	2	16	78	3.01567	2.74702	2.39281	2.38544
Cyp2c44	GI:268834986	22.27	8	9	35	2.99702	2.16635	1.44081	0
Cyp2c50	GI:268607560	41.63	6	17	91	3.34824	2.95913	2.41248	2.13034
Cyp2c54	GI:45504402	41.22	9	19	116	3.39	2.97047	2.47938	2.06919
Cyp2c67	GI:67010061	33.4	4	15	73	3.0437	2.72232	2.42084	2.41347
Cyp2c68	GI:186287327	35.03	2	14	71	2.97872	2.77505	2.33037	0
Cyp2c69	GI:157074229	22.61	1	12	69	3.02713	2.75848	2.40427	2.3969
Cyp2c70	GI:268607642	26.38	10	11	40	2.9348	1.97708	2.09741	0
Cyp2d10	GI:31981816	43.45	12	21	117	3.84052	3.42493	2.80502	2.66967
Cyp2d22	GI:254939516	36.8	12	14	121	3.41968	3.10334	2.66109	2.36071
Cyp2d26	GI:13386414	49.8	15	21	144	3.51644	3.10067	2.62378	2.42016
Cyp2d9	GI:160948612	30.95	9	15	73	3.71106	3.24357	3.04807	2.90324
Cyp2e1	GI:11276065	32.25	18	18	120	3.81268	3.34257	2.708	2.47478
Cyp2f2	GI:124001560	48.27	24	24	271	3.89902	3.5747	3.06447	2.82814
Cyp2j5	GI:6753586	32.34	11	12	27	2.72833	0	0	0
Cyp2j6	GI:160948618	4.59	1	2	4	0	1.33025	1.3909	0
Cyp39a1	GI:9256529	13.83	5	5	19	2.33566	2.20095	0	0
Cyp3a11	GI:6681113	34.92	13	13	45	3.07826	2.34424	1.59818	0
Cyp3a13	GI:6681115	28.23	11	11	51	2.98866	2.8052	2.12483	0
Cyp3a25	GI:269784682	1.39	1	1	2	1.55304	0	0	0
Cyp4a10	GI:227116294	18.66	5	7	20	2.60774	1.81759	0	0
Cyp4a12a	GI:86198312	31.89	4	14	48	3.39961	2.923	2.20138	0
Cyp4a12b	GI:86198314	33.46	4	14	49	3.42972	2.95312	2.23149	0
Cyp4a14	GI:6681121	35.31	12	15	82	3.46642	2.93349	1.76805	0
Cyp4f13	GI:20373155	17.4	4	9	36	2.66169	2.40265	2.14622	2.25381
Cyp4f14	GI:324120989	17.56	3	9	43	2.64558	2.48688	2.1632	2.24282
Cyp4f16	GI:13277362	13.55	2	7	32	2.64516	2.43885	2.36648	2.24938
Cyp4f40	GI:157384934	16.22	1	8	37	2.62439	2.41145	2.14202	2.22163
Cyp4v3	GI:19527190	21.14	10	10	39	2.76707	2.34753	0	0
Cyp51	GI:71061451	20.08	8	8	26	2.47173	2.19619	2.59907	1.77894
Cyp7b1	GI:160707927	19.53	7	7	24	3.20466	1.33789	0.714783	0
Cyp8b1	GI:227497652	1.4	1	1	2	1.69432	0	0	0
CYTB	GI:34538610	2.36	1	1	16	4.06482	3.83086	3.6528	0
D11Wsu47e	GI:31982246	2.87	1	1	1	0	2.16832	0	0
D17H6S53E	GI:51591905	4.1	1	1	1	0	0	2.16407	0
Dad1	GI:164518942	28.32	3	3	33	4.03192	3.84168	3.77946	4.0927
Dap3	GI:256985203	30.81	10	10	62	2.48911	2.97473	2.66085	2.6533
Dapk3	GI:299758494	6.47	2	2	6	0	0	1.91687	2.23058
Dars	GI:211065507	53.09	23	23	162	2.59714	2.9131	2.90635	2.99268
Dars2	GI:27369928	3.22	2	2	3	1.00703	0	1.16348	0
Dazap1	GI:169790818	23.21	6	6	49	2.64914	3.10326	3.36899	3.10414
Dbi	GI:6681137	66.67	5	5	113	4.49401	4.25324	4.10136	4.13874
Dbn1	GI:34328251	28.64	13	13	45	0	0	2.11705	2.85085
Dbnl	GI:226423873	30.79	9	9	35	1.94364	2.41158	2.3868	2.443
Dbt	GI:170172520	45.64	19	19	208	3.49376	3.29632	2.99439	2.44384
Dcaf11	GI:312222692	4.37	2	2	2	1.7273	0	0	0
Dcaf7	GI:58037257	3.8	1	1	3	0	0	2.77846	0
Dcaf8	GI:23956326	12.69	6	6	17	0	0	2.28554	0
Dcakd	GI:27754054	14.72	4	4	25	2.45882	2.15395	2.36802	0
Dcp1a	GI:133778958	3.49	1	1	1	0	0	1.3005	0
Dcps	GI:21312256	19.53	4	4	26	2.22226	2.53097	2.52993	2.2505
Dctn1	GI:311893360	12.75	9	9	39	0	1.00502	1.82136	1.52549
Dctn2	GI:28076935	30.35	9	9	36	0	0	2.32026	2.95747
Dctn4	GI:13385798	19.78	5	5	19	1.76642	0	2.05725	2.15441
Dctn5	GI:188219518	5.49	1	1	2	0	0	2.72673	0
Dcun1d1	GI:329299050	14.75	3	3	13	0	2.70028	2.64248	2.59067
Dcun1d5	GI:23956220	3.8	1	1	4	0	0	1.97025	0
Dcx	GI:46575788	5	1	1	4	2.9011	2.75655	0	0
Dcxr	GI:146134409	43.03	9	9	22	3.03988	2.84581	2.35493	0
Ddah1	GI:38371755	65.96	16	17	123	2.83175	3.18454	3.52342	3.35806
Ddah2	GI:7949035	19.26	2	3	9	0	0	3.27351	3.01539
Ddb1	GI:7657011	31.84	27	27	165	1.25911	2.4374	2.56317	2.61179
Ddc	GI:299522784	23.96	8	8	25	1.78845	1.94834	0	0
Ddi2	GI:63003917	26.57	7	7	16	2.02218	2.61236	0.86285	0
Ddost	GI:46195798	48.98	14	14	148	3.65168	3.48524	3.48483	3.43549
Ddt	GI:6753618	62.71	5	5	24	3.51349	2.18005	3.09666	0
Ddx1	GI:19527256	42.43	26	26	201	2.38003	2.62924	2.88701	3.08498
Ddx17	GI:93587673	43.54	17	24	180	2.97738	3.30144	3.46289	3.35498
Ddx18	GI:31981163	22.88	12	12	40	0	2.08336	2.10414	2.38089
Ddx19a	GI:170932536	27.41	2	9	38	0	2.14314	2.41008	2.43036
Ddx19b	GI:26986593	19.83	1	7	27	0	2.2502	2.28625	2.44538
Ddx21	GI:72384374	45.59	32	32	197	2.36123	2.88049	2.70093	2.47848
Ddx23	GI:124430514	8.55	5	5	17	0	1.60853	1.13675	1.09979
Ddx24	GI:34328253	3.62	2	2	7	0	0.728246	0.811638	0
Ddx25	GI:163914388	7.44	1	2	10	0	1.91002	2.47076	0
Ddx27	GI:124249330	7.76	5	5	9	0	1.79002	1.83645	1.01318
Ddx39	GI:38372907	61.12	11	21	190	3.14816	3.40601	3.61524	3.44155
Ddx39b	GI:356995868	61.68	11	21	225	3.14816	3.41843	3.61524	3.44906
Ddx3x	GI:6753620	42.6	3	23	190	2.8451	3.13485	3.32834	3.14187
Ddx3y	GI:25141235	44.53	4	24	173	2.6717	3.0905	3.3164	3.12993
Ddx42	GI:157838001	11.84	6	6	8	0	0	1.63018	1.33073
Ddx49	GI:67972435	2.08	1	1	8	2.40322	2.7815	2.33837	0
Ddx5	GI:83816893	49.59	20	27	239	2.99985	3.33366	3.46126	3.35281
Ddx51	GI:40538825	7.82	3	3	7	0	0	1.55379	0
Ddx56	GI:21312650	7.51	3	3	12	0	1.15561	1.08319	0
Ddx58	GI:153945886	11.45	8	8	19	1.70133	1.81072	1.83715	0
Ddx6	GI:161016795	22.36	7	7	60	2.37926	2.57684	2.65466	2.52254
Decr1	GI:13385680	46.57	15	15	239	4.29207	4.12296	3.72874	3.74025
Decr2	GI:6753622	47.6	11	11	92	3.71584	3.5264	2.75971	2.1966
Def6	GI:255308871	2.54	1	1	1	0	0	1.61794	0
Degs1	GI:6681175	10.22	2	2	3	0	0	2.40741	0
Dek	GI:253795498	30.53	9	9	20	0	2.3739	2.3544	0
Dennd4c	GI:300863147	0.58	1	1	1	0	0	0.783536	0
Denr	GI:13386092	32.83	4	4	18	0	1.52358	1.52351	0
Deptor	GI:83816897	6.05	2	2	2	0	0	1.82915	0
Dera	GI:27777677	13.52	4	4	9	2.38842	2.38107	0	0
Derl1	GI:13195638	16.33	4	4	35	3.22469	3.19536	3.13866	0
Derl2	GI:15808990	12.55	1	1	11	3.33507	0	3.11508	2.88084
Des	GI:33563250	14.71	4	9	87	1.81013	3.75093	4.13945	4.14722
Dgat1	GI:6753632	13.65	4	4	18	2.41152	2.28712	2.07189	2.24767
Dhcr24	GI:114155129	7.17	3	3	28	2.52194	2.44476	2.56554	2.56542
Dhcr7	GI:6681179	11.46	4	4	23	2.87413	2.82065	2.65725	2.36192
Dhdh	GI:27229131	21.92	6	6	39	3.21998	2.99835	2.65976	2.31454
Dhfr	GI:7106289	36.9	5	5	14	0	3.04305	2.38138	0
Dhodh	GI:9910194	25.06	7	7	15	2.22634	1.65653	2.16056	2.36833
Dhrs1	GI:31980844	68.37	19	19	156	3.30113	3.26322	2.85553	2.55448
Dhrs4	GI:256220343	44.09	12	12	164	3.81986	3.70515	3.28752	2.97194
Dhrs7	GI:226958616	24.26	6	6	21	2.36092	2.5298	2.61753	2.20239
Dhrs7b	GI:285403538	23.89	6	6	16	2.76345	2.76755	2.17335	2.8541
Dhrsx	GI:124244062	12.84	3	3	14	1.58889	1.96636	2.05483	1.77793
Dhtkd1	GI:124487485	31.7	19	19	118	2.96014	2.61572	2.14402	0
Dhx15	GI:110835723	32.96	19	20	113	1.86872	2.46392	2.82406	2.89428
Dhx16	GI:226246667	3.74	2	3	5	0	0	1.7962	0
Dhx29	GI:46852276	2.56	3	3	12	0	0.829647	0.794657	1.34296
Dhx30	GI:358248315	1.59	2	2	7	0	0	1.45538	0
Dhx36	GI:240848573	3.3	3	3	7	0	1.64855	0.8732	1.37193
Dhx8	GI:56699440	1.77	1	2	4	0	0	1.72787	0
Dhx9	GI:150456419	34.71	35	35	254	2.37987	2.637	2.92482	3.10061
Dido1	GI:76096375	3.24	4	4	8	0	0.678842	0	0
Dimt1	GI:21313560	6.39	2	2	4	0	0	1.85302	0
Diras2	GI:71725385	5.53	1	1	8	0	0	0	4.06835
Dis3	GI:145207992	14.82	10	10	31	0	2.21282	1.79356	0
Disc1	GI:119874423	1.01	1	1	1	0	1.57764	0	0
Dkc1	GI:91064867	35.36	12	12	94	2.10322	2.69244	2.769	2.5688
Dlat	GI:257796245	35.36	16	16	153	3.37126	3.34482	3.31908	3.28528
Dld	GI:31982856	62.48	22	22	316	3.86109	3.73409	3.61994	3.4532
Dlg1	GI:356995917	18.7	10	10	18	0	0	1.98509	0.517967
Dlgap4	GI:109891940	14.79	5	5	8	0	1.44549	1.96354	0
Dlst	GI:21313536	25.11	9	9	170	3.86873	3.77207	3.60015	3.42521
Dmgdh	GI:21311901	65.13	43	43	624	3.85398	3.63263	3.24236	2.51276
Dmkn	GI:261244938	2.23	1	1	1	2.42939	0	0	0
Dnaja1	GI:258547148	32.24	9	9	76	2.50451	2.56374	2.91063	2.97491
Dnaja2	GI:9789937	38.83	11	11	96	2.08985	2.21024	3.06849	2.73728
Dnaja3	GI:205361114	21.63	7	7	59	3.08102	2.89548	2.51755	2.70366
Dnajb1	GI:9055242	5.59	1	2	9	0	2.39562	2.56359	2.75068
Dnajb11	GI:299890784	21.51	6	6	38	2.79594	2.8812	2.54783	2.43004
Dnajb12	GI:31982701	17.29	4	4	9	2.34372	2.4421	0	0
Dnajb4	GI:165377271	26.71	6	7	25	0	2.4089	2.53326	2.84198
Dnajb6	GI:83816907	18.36	6	6	25	1.90435	2.13702	2.21759	2.24302
Dnajc10	GI:119508443	20.05	11	11	40	0	2.05273	2.0373	1.90416
Dnajc11	GI:164565394	35.06	14	14	83	2.82954	2.82897	2.70688	2.47231
Dnajc13	GI:247494234	7.67	13	13	29	0	0.86642	1.40506	1.06008
Dnajc2	GI:6677659	9.5	4	4	9	0	0	1.58626	0
Dnajc3	GI:31542563	35.52	11	11	43	2.60161	2.37091	2.28041	1.89018
Dnajc7	GI:31980994	12.15	4	4	8	1.39166	0	1.01331	0
Dnajc8	GI:157951606	20.95	3	3	13	0	2.1402	2.14242	0
Dnase1l2	GI:148539953	3.24	1	1	1	0	0	0	2.33401
Dnm1l	GI:71061455	32.76	17	17	81	2.05149	2.37973	2.19321	2.26652
Dnm2	GI:359751399	24.53	17	17	70	1.71061	2.07223	2.20904	2.50334
Dnpep	GI:161016820	41.23	14	14	84	2.65682	2.80093	2.78994	3.04246
Dock7	GI:78191789	2.96	5	5	31	3.488	3.5855	3.54021	3.009
Dohh	GI:284005490	14.57	3	3	3	0	0	1.77336	2.4427
Dopey2	GI:62243808	0.65	1	1	1	0	1.12703	0	0
Dpagt1	GI:31982409	2.68	1	1	2	0	0	2.21115	0
Dpf2	GI:6755314	10.23	3	3	11	0	2.313	2.21505	0
Dpm1	GI:6753670	29.62	6	6	27	2.65134	2.77444	2.66092	2.47234
Dpm3	GI:58037125	23.91	2	2	11	0	1.98423	3.06533	0
Dpp3	GI:244791124	36.86	18	18	88	2.04215	2.31857	2.4509	2.43124
Dpp4	GI:227116292	26.47	16	16	113	2.8673	2.71867	2.70061	2.38245
Dpp7	GI:31981425	20.75	7	7	40	2.56354	2.70806	2.64776	2.38926
Dpp9	GI:255003757	3.6	2	2	5	0	0	1.45441	0
Dpy19l1	GI:169646320	1.88	1	1	1	2.21717	0	0	0
Dpyd	GI:25140985	18.15	12	12	23	2.43448	1.82084	0	0
Dpys	GI:257096000	46.24	19	19	67	3.1022	2.73991	1.93503	0
Dpysl2	GI:40254595	45.1	13	16	104	0	0	2.73512	3.25989
Dpysl3	GI:209862992	52.46	15	18	91	0	0	2.58463	3.22116
Dr1	GI:27754097	15.34	2	2	8	0	2.81923	3.03399	0
Drap1	GI:21313424	5.37	1	1	2	0	0	2.71616	0
Drg1	GI:6681225	42.51	12	12	47	2.29479	2.23675	2.77054	2.78507
Drg2	GI:10946678	9.89	3	3	20	1.35585	2.10439	1.9126	2.16949
Dscr3	GI:6681145	13.8	3	3	7	0	0.957814	1.80783	0
Dsg2	GI:161016843	12.83	9	9	53	1.23204	1.4567	1.95792	2.06374
Dsp	GI:190194418	21.51	46	46	118	0.384891	1.52996	1.59918	1.39003
Dst	GI:454527343	0.42	1	1	1	0	0.0162522	0.225434	0.668393
Dstn	GI:9790219	79.39	13	14	174	3.64993	4.12816	4.17952	4.38399
Dtx3l	GI:133930784	7.89	4	4	15	2.01286	2.12273	1.59627	0
Dtymk	GI:157785665	8.96	2	2	4	0	0	2.5306	0
Dus3l	GI:255003775	14.44	5	5	13	0	1.0138	1.81026	0
Dusp3	GI:21312314	34.05	4	4	32	2.82127	3.10058	3.16281	3.10476
Dut	GI:21281687	19.14	2	2	9	0	2.20839	2.23386	0
Dym	GI:25282389	2.99	2	2	5	0	1.46042	1.68773	0
Dync1h1	GI:134288917	39	142	142	684	1.05951	1.74463	1.9664	2.22418
Dync1i2	GI:311893382	19.44	9	9	40	0.638639	0.921625	2.24926	2.4133
Dync1li1	GI:22122795	34.61	11	12	31	0	0	2.33105	2.54851
Dync1li2	GI:225543181	14.43	4	5	9	0	0	1.73721	2.31807
Dynll1	GI:213688406	58.43	2	5	46	0	4.04744	3.77589	4.06513
Dynll2	GI:281182477	58.43	2	5	36	3.15633	4.04744	3.66448	3.98459
Dynlrb1	GI:254540041	38.54	3	3	9	3.16235	3.13573	0	3.62893
Dynlt1f	GI:315711043	15.09	1	1	6	0	0	2.75869	2.9336
E430025E21Rik	GI:46048300	2.24	2	2	6	0	1.3257	1.56128	0
Ears2	GI:21312986	9.37	4	4	10	1.48767	1.54527	0	0
Ebna1bp2	GI:21312728	14.71	4	4	6	0	0	1.81892	0
Ebp	GI:6681255	15.22	3	3	42	4.16588	4.01138	3.58385	3.97101
Ech1	GI:7949037	52.6	14	14	82	3.51351	3.27167	2.81273	0
Echdc1	GI:158854022	20.74	5	5	18	2.9261	2.97159	0	0
Echdc2	GI:225543400	52.03	10	10	89	3.67221	3.53036	3.33278	2.8882
Echdc3	GI:31980955	44.33	9	9	96	3.54368	3.32793	2.9864	1.98409
Echs1	GI:29789289	43.45	13	13	159	4.3843	4.21311	3.88235	3.65466
Eci1	GI:31981810	65.05	14	14	172	4.34468	4.13859	3.80744	3.53093
Eci2	GI:160333195	37.99	8	12	95	3.66269	4.13159	3.13002	3.09976
Eci3	GI:21312210	17.03	2	6	30	2.78059	4.10953	2.58557	0
Ecm1	GI:358030288	1.97	1	1	1	0	0	1.57184	0
Ecsit	GI:359806856	6.21	2	2	5	0	1.36954	0	0
Edc4	GI:31712002	9.06	8	8	18	0	1.47655	1.89884	1.83845
Edf1	GI:10946942	22.97	3	3	23	0	2.61541	2.43682	2.60876
Eea1	GI:50053824	11.27	12	12	48	1.35545	1.63279	1.2452	1.29809
Eed	GI:11230770	4.99	2	2	5	0	1.60253	1.149	0
Eef1a2	GI:6681273	38.44	2	11	285	4.2014	4.36354	4.37667	4.4761
Eef1b2	GI:31980922	60.89	9	10	156	3.78664	3.97349	4.0289	3.63189
Eef1d	GI:54287684	50.89	10	11	118	3.55204	3.71367	3.72229	3.75725
Eef1e1	GI:13384756	18.97	2	2	3	0	2.38115	0	0
Eef1g	GI:110625979	52.4	21	21	314	3.57753	3.7978	3.86184	3.74331
Eef2	GI:33859482	58.62	45	46	652	3.28596	3.47512	3.61761	3.66153
Eefsec	GI:12746442	11.32	5	5	10	0	1.93169	0.685583	0
Efemp1	GI:164607147	18.46	6	6	14	0	0	1.42477	2.39325
Efhd2	GI:31981086	18.33	5	5	34	1.76941	2.22769	2.173	2.10938
Eftud2	GI:6755594	32.54	20	21	142	2.2034	2.57596	2.69464	2.62471
Egfr	GI:46560582	32.07	27	27	170	2.49708	2.25181	2.86301	2.84437
Ehd1	GI:7106303	43.63	14	17	91	2.22735	2.58013	2.66541	2.53067
Ehd2	GI:55742711	11.6	4	5	11	0	0	2.38337	2.08877
Ehd4	GI:31981592	8.5	2	4	23	1.90625	1.79897	2.30951	2.1276
Ehhadh	GI:31541815	75.77	48	48	558	4.0511	3.88708	3.08442	3.05953
Ei24	GI:313747488	2.23	1	1	4	0	0	2.54339	2.44279
Eif1	GI:22165347	76.99	3	8	64	3.54276	3.59457	3.56532	3.49272
Eif1a	GI:158631225	43.06	2	6	24	2.09941	2.73286	2.60533	2.69625
Eif1ax	GI:31541824	36.11	1	5	24	2.09941	2.76072	2.69386	2.94035
Eif1b	GI:21312159	64.6	1	6	35	3.65684	3.36232	3.32611	3.53905
Eif2a	GI:54020676	24.61	10	10	45	1.82725	1.97254	2.20531	2.22954
Eif2ak2	GI:6755160	7.38	3	3	8	2.27453	0	0	0
Eif2b2	GI:21703888	17.38	4	4	13	0	1.76284	2.39656	2.76009
Eif2b3	GI:110626005	13.71	4	4	10	0	2.16159	0.42939	0
Eif2b4	GI:188219551	13.36	4	4	12	1.2418	0	1.26522	1.69605
Eif2b5	GI:26986557	14.78	7	7	37	0	2.11172	1.88086	2.02272
Eif2s1	GI:13385624	51.11	15	15	126	2.4958	2.99934	3.05494	3.02263
Eif2s2	GI:14149756	32.33	10	10	107	2.46599	3.12562	3.18194	3.09752
Eif2s3x	GI:6753738	52.75	5	20	159	2.53716	2.99664	3.07749	3.21248
Eif2s3y	GI:7242148	48.09	3	18	121	2.4073	2.95292	3.03845	3.18597
Eif3a	GI:146219837	30.21	36	36	190	2.18633	2.39163	2.42198	2.24709
Eif3b	GI:29789343	31.13	18	18	146	2.31714	2.62874	2.64986	2.52364
Eif3c	GI:22203755	21.41	18	18	129	2.28215	2.45805	2.66747	2.49865
Eif3d	GI:125628629	26.46	10	10	63	0	2.47587	2.64034	2.86302
Eif3e	GI:45476573	39.1	15	15	65	2.41235	2.82805	2.85317	2.71084
Eif3f	GI:225637531	19.94	5	5	56	3.0957	3.28096	3.44821	3.51766
Eif3g	GI:31980808	29.06	7	7	55	2.47019	2.868	2.86656	2.68978
Eif3h	GI:18079341	33.81	8	8	51	1.78959	2.36228	2.26742	2.54737
Eif3i	GI:9055370	76.62	16	16	102	2.72357	2.9308	3.03534	2.94943
Eif3k	GI:21312044	34.4	6	6	13	0	2.97238	2.59601	0
Eif3l	GI:51093840	34.22	15	15	141	2.57985	2.69982	2.77648	2.75858
Eif3m	GI:21703762	35.56	9	9	69	2.82137	2.85318	2.92422	2.8971
Eif4a1	GI:21450625	61.82	13	25	351	3.50451	3.79817	3.83914	3.6451
Eif4a2	GI:176865892	40.05	4	16	179	3.50451	3.79817	3.83914	3.27195
Eif4a3	GI:20149756	39.17	13	17	122	3.25649	3.43009	3.45293	2.81094
Eif4b	GI:167234372	17.68	12	12	85	1.55389	2.1878	2.26814	2.24591
Eif4e	GI:83627717	42.86	7	7	47	2.80661	3.14445	3.29738	2.80699
Eif4e2	GI:85677508	4.17	1	1	3	0	0	2.05425	0
Eif4g2	GI:110630015	29.03	20	20	90	1.61087	2.21185	2.21015	2.2073
Eif4g3	GI:371875676	9.83	9	12	51	0	1.82578	2.1019	1.16729
Eif4h	GI:15808988	22.98	4	4	25	2.68782	2.83392	2.98925	3.08698
Eif5a	GI:262359900	87.66	7	13	222	3.72551	4.05245	4.0679	3.93897
Eif5a2	GI:29243942	45.75	1	7	90	3.76386	3.96335	3.86047	3.60185
Eif5b	GI:84043961	16.45	13	13	75	1.76593	2.08746	2.32366	2.12992
Eif6	GI:27501448	56.73	8	8	113	3.46136	3.86983	3.84814	3.80639
Elac2	GI:257153445	9.03	4	4	12	0	1.80978	1.94872	0
Elavl1	GI:31542602	50.92	12	12	78	0	3.04554	3.30031	3.22534
Elovl1	GI:85702351	6.93	1	1	1	0	3.4413	0	0
Elovl7	GI:148540000	2.85	1	1	3	0	2.36367	2.09229	0
Elp2	GI:134032030	3.37	2	2	4	0	0	1.42335	0
Elp3	GI:33469023	1.83	1	1	4	1.51422	0	0	0
Emd	GI:6679641	25.48	3	3	13	0	0	2.56611	2.34194
Emg1	GI:7305109	4.51	1	1	2	0	0	1.88525	0
Eml2	GI:244790299	14.33	7	7	18	0	0	2.31417	2.75286
Eml4	GI:167234435	4.15	3	3	28	3.56657	3.15015	2.76192	1.50344
Endod1	GI:160333729	5.39	2	2	3	0	0	0	2.51392
Endog	GI:6679647	36.05	8	8	58	3.30981	3.10109	2.41972	0
Eno2	GI:7305027	20.97	2	6	435	3.87477	4.13908	4.11852	3.92447
Enpep	GI:6679653	17.88	14	14	37	2.34265	2.2955	2.00442	1.47896
Enpp1	GI:153792211	4.2	2	2	2	1.30759	0	0	0
Enpp4	GI:84872231	4.17	2	2	8	1.65723	2.16128	2.29577	0
Entpd5	GI:71061462	28.1	8	8	57	3.02508	2.95664	2.93951	2.57191
Eny2	GI:30023855	16.83	1	1	5	0	0	2.84835	0
Epdr1	GI:282165729	18.3	4	4	21	0	2.53355	3.27677	3.11737
Epha2	GI:32484983	21.8	17	17	71	0	2.43844	2.37553	2.25472
Ephx1	GI:6753762	74.95	28	28	486	3.80047	3.73057	3.86982	3.8237
Ephx2	GI:31982393	77.98	33	33	442	4.11022	3.95547	3.27243	3.02919
Epn2	GI:356582238	1.72	1	1	6	0	1.38671	1.80703	0
Eppk1	GI:37537522	44.49	47	49	303	2.33559	2.6568	2.47994	2.17757
Eprs	GI:82617575	41.8	48	48	312	2.32954	2.91448	2.99805	2.42746
Eps15	GI:6679671	10.26	7	7	24	0.968797	1.60432	1.39563	0
Eps15l1	GI:170784836	9.35	5	5	7	0	0	1.87028	0
Eps8l2	GI:21040233	39.51	19	19	103	2.13559	2.99541	2.89618	2.70495
Ept1	GI:111119005	4.02	1	1	6	3.21151	3.02569	3.05953	0
Erap1	GI:13507656	14.41	12	12	57	2.40345	2.40258	2.14432	2.19337
Erc1	GI:120300971	7.77	6	8	15	1.95952	1.88244	1.14587	1.06107
Ercc3	GI:19526800	1.4	1	1	1	0	0	0.958784	0
Ergic1	GI:13385678	37.93	8	8	54	0	3.03433	3.27217	3.11481
Erh	GI:6679685	48.08	5	5	47	2.0658	3.82952	3.97946	4.15368
Erlin1	GI:256355019	16.67	2	4	17	2.05919	2.2935	2.174	2.57296
Erlin2	GI:23956396	24.12	4	6	26	2.10495	2.33926	2.43821	2.52671
Ermap	GI:172072610	1.86	1	1	1	2.33051	0	0	0
Ermp1	GI:124487057	2.12	2	2	5	0	1.31293	0	0
Ero1l	GI:7657067	51.51	14	15	107	2.59784	3.00069	2.60049	2.36472
Erp29	GI:19526463	40.08	8	8	62	2.79983	3.21079	3.32185	2.91054
Erp44	GI:19072792	37.44	11	12	98	2.99565	2.86582	3.04995	2.92175
Esd	GI:13937355	83.69	15	15	358	3.86104	4.10448	4.30975	4.15937
Esyt1	GI:33859650	27.56	23	23	98	0	2.07378	2.34965	2.45172
Esyt2	GI:67782360	30.06	17	17	55	0	2.06533	2.27012	2.47355
Etf1	GI:124286826	29.06	11	11	60	2.55923	2.86351	2.87807	2.99472
Etfa	GI:227500281	71.17	18	18	492	4.74465	4.59382	4.33822	4.14477
Etfb	GI:38142460	71.37	17	17	417	4.67919	4.53645	4.25545	4.02657
Etfdh	GI:254588014	55.84	27	27	375	3.76874	3.63667	3.21912	2.88706
Ethe1	GI:12963539	77.17	12	12	159	4.09191	4.01518	3.77086	3.59157
Ewsr1	GI:88853581	12.82	6	6	54	2.05086	2.55082	2.66565	2.81165
Exoc2	GI:21313438	3.9	3	3	7	0	1.82484	2.02308	0
Exoc3	GI:84579825	4.9	3	3	5	0	0	0	2.81083
Exoc4	GI:83921574	10.05	7	7	19	0	1.26099	1.82221	1.17155
Exoc5	GI:46402177	2.97	2	2	2	0	0	1.41679	0
Exoc6	GI:62526126	1.87	1	1	1	0	0	1.51142	0
Exoc7	GI:247269443	2.6	1	1	2	0	0	0	1.56718
Exosc1	GI:22267446	14.36	2	2	15	0	2.43071	2.40629	2.34657
Exosc10	GI:227116266	8.68	6	6	16	1.13611	1.65082	1.6362	0
Exosc2	GI:21450259	15.02	3	3	9	0	0	1.95725	2.08473
Exosc3	GI:39930417	32.48	5	5	23	0	1.70482	2.1887	0
Exosc4	GI:29611663	23.67	4	4	20	0	3.20452	2.05898	1.93739
Exosc5	GI:20070392	10.21	2	2	2	0	0	0	2.2503
Exosc6	GI:30794378	14.65	2	2	11	1.74824	2.22149	2.37525	2.28651
Exosc7	GI:124487127	29.21	5	5	17	0	2.32666	2.30875	0
Exosc8	GI:254692991	27.17	5	5	11	0	2.44209	2.11107	0
Exosc9	GI:9506981	19.86	5	5	15	0	2.14996	2.53344	0
Ezr	GI:83921618	36.86	10	23	178	3.09573	3.44186	3.79547	3.68122
F10	GI:110625994	3.33	1	1	3	1.05844	0	0	0
F11r	GI:27734847	22.33	5	5	38	2.73448	2.99251	3.04843	3.05899
F13b	GI:224967112	1.79	1	1	1	0	0	1.91903	0
F2	GI:6753798	16.83	8	8	28	1.71576	2.11935	2.50137	2.58341
F5	GI:6679731	1.97	4	4	32	1.90851	2.02659	2.28225	2.4737
Faah	GI:226443015	27.29	10	10	33	2.85973	2.7918	2.74816	0
Fabp1	GI:8393343	76.38	10	10	313	5.03198	4.62369	4.40045	3.51109
Fabp2	GI:6679737	21.21	2	2	3	2.62749	0	0	0
Fabp4	GI:14149635	32.58	4	4	7	0	2.57459	0	0
Fabp5	GI:6754450	72.59	8	8	84	3.31348	3.53701	3.73181	3.41258
Fads1	GI:22164784	11.19	4	4	4	2.11469	0	0	0
Fads2	GI:9790071	9.23	4	4	21	1.98444	1.80863	2.02721	1.15157
Fads3	GI:70887801	12.25	4	4	13	0	2.95152	2.82189	2.91821
Faf2	GI:158533976	35.96	10	10	78	2.53079	2.71595	2.99085	3.16529
Fah	GI:240120112	71.6	19	19	238	4.05438	3.85336	3.42269	2.91064
Fahd1	GI:12963697	40.97	7	7	49	3.54246	3.10602	2.95135	3.15498
Fahd2a	GI:29366814	38.02	8	8	35	3.11514	2.64369	2.21071	0
Fam107b	GI:13385088	39.69	4	4	41	0	1.96064	2.90184	2.89724
Fam114a1	GI:170650597	11.6	4	4	8	0	0	1.95496	0
Fam114a2	GI:281183367	14.08	4	4	4	0	0	2.01521	0
Fam120a	GI:126090857	21.4	18	18	73	0.834888	1.83951	1.81038	1.92762
Fam120b	GI:51988904	1.4	1	1	1	0	0	3.73443	0
Fam129a	GI:241982745	2.05	1	1	6	0	0.891193	0	0
Fam134c	GI:21312666	6.44	2	2	11	0	2.56609	2.36167	0
Fam136a	GI:13385042	37.68	5	5	21	2.95557	2.88288	2.61462	0
Fam161b	GI:27369822	1.36	1	1	1	0.656862	0	0	0
Fam162a	GI:21312546	36.77	7	7	68	3.03397	3.43018	3.21913	2.75796
Fam192a	GI:31560083	15.35	4	4	9	0	1.96154	2.07791	0
Fam195b	GI:85701732	11.34	1	1	5	0	0	1.75381	2.58529
Fam25c	GI:34304077	43.82	2	2	3	0	2.27028	2.78956	0
Fam49b	GI:21450053	29.63	6	6	19	0	0	2.24579	2.45376
Fam63a	GI:41680647	9.8	3	3	14	0	1.98065	2.0251	2.30435
Fam83h	GI:269914118	3.89	3	3	4	0	0	1.3333	0
Fam98a	GI:139948818	23.5	7	8	22	0	1.85929	1.97536	2.16261
Fam98b	GI:61098124	28.67	8	9	40	1.50715	2.4617	2.75263	2.50367
Farp1	GI:110349752	25.29	21	21	107	1.5124	2.25821	2.56053	3.25576
Farp2	GI:229892332	0.75	1	1	5	1.14475	0.857323	0.565348	0
Farsa	GI:162138894	35.43	13	13	62	2.10528	2.27686	2.30063	3.15545
Fasn	GI:93102409	47.16	80	80	547	2.8985	2.47796	2.17207	2.25211
Fastkd2	GI:27369557	2.47	1	1	2	0	0	1.84529	0
Fastkd5	GI:225703041	1.73	1	1	3	0	1.69064	1.8142	0
Fau	GI:298919223	8.27	2	2	21	4.25931	4.46691	4.10144	3.79213
Fblim1	GI:253795477	48	13	13	89	0	2.47222	3.02714	3.40417
Fbln2	GI:124517693	8.26	6	6	16	0	0	0.977828	1.91046
Fbp1	GI:9506589	81.95	27	27	325	4.54897	4.20598	3.6465	0
Fbxo22	GI:139948465	28.86	9	9	24	0	2.33385	2.46767	2.66034
Fbxo30	GI:269973853	1.88	1	1	1	0	0	1.72976	0
Fbxo33	GI:166795240	1.42	1	1	1	0	1.06654	0	0
Fbxo39	GI:153792129	2.48	1	1	3	3.61302	3.52375	0	0
Fbxo6	GI:254911104	12.2	3	3	10	1.52134	2.26977	1.80532	0
Fbxo7	GI:116686126	7.46	2	2	3	0	1.19832	0	0
Fcho2	GI:224994271	4.08	3	3	5	1.47294	0	1.53668	0
Fdft1	GI:34328173	8.89	3	3	9	1.82	2.31158	2.5511	0
Fdps	GI:19882207	30.31	9	9	88	3.14707	3.16152	2.51613	2.62692
Fdx1	GI:6679765	27.13	4	4	30	3.32941	3.33897	3.01926	0
Fdx1l	GI:90017457	24.71	3	3	6	0	2.6748	0	0
Fdxr	GI:6679767	30.57	11	11	50	2.80254	2.67599	2.13356	2.72197
Fech	GI:20452466	42.65	13	13	143	3.31996	3.10856	3.07461	3.11176
Fermt2	GI:67906179	18.97	9	9	50	1.77763	1.83964	2.48612	2.44213
Fga	GI:33563252	1.44	1	1	3	1.97186	0	1.87572	0
Fgb	GI:33859809	6.86	3	3	9	2.20328	0	1.86935	0
Fgd3	GI:85719309	7.91	3	3	9	0	0	1.88419	2.11278
Fgd6	GI:160708005	0.5	1	1	2	0	1.66894	1.59929	0
Fgfr2	GI:116089355	4.41	1	2	4	0	0	0	2.03542
Fgfr3	GI:254028252	2.05	1	2	4	0	0	0	2.02409
Fgg	GI:19527078	16.28	5	5	13	2.51553	0	2.5801	0
Fggy	GI:167555144	15.58	6	6	33	2.52644	2.16521	1.85487	0
Fh1	GI:226823367	56.02	21	21	203	3.82744	3.60156	3.45637	3.14099
Fhit	GI:6753862	26	3	3	10	2.37826	1.75772	0	0
Fhl1	GI:116517334	43.57	8	8	15	0	0	1.4521	3.403
Fhl2	GI:6753866	47.67	10	10	45	0	1.69685	2.40481	2.57108
Fhl3	GI:130488506	38.75	8	8	22	0	0	2.67466	2.8264
Fhod1	GI:269973931	4.51	4	4	5	0	0	0.945111	0
Filip1l	GI:295424124	8.96	6	6	14	0	0	1.12078	1.01858
Fip1l1	GI:227330598	18.84	6	6	16	0	0	2.38622	2.43131
Fis1	GI:253735731	33.79	5	5	52	3.17936	2.88399	3.12597	3.28107
Fkbp11	GI:15277331	14.43	2	2	6	0	2.82378	0	0
Fkbp15	GI:227116320	1.48	1	1	1	0	0	0.834392	0
Fkbp1a	GI:6679803	41.67	5	5	38	0	3.63913	3.7933	3.7194
Fkbp2	GI:261824055	58.57	6	6	44	3.56182	3.47734	2.98657	0
Fkbp3	GI:7305061	32.14	7	7	36	2.77059	2.6297	2.99441	0
Fkbp4	GI:6753882	41.7	17	17	76	2.46308	1.52238	2.32398	2.07825
Fkbp5	GI:6753884	6.14	2	2	2	0	0	0.709752	0
Fkbp7	GI:6806909	5.05	1	1	5	0	0	1.89571	1.98567
Fkbp8	GI:161484656	11.19	3	3	24	2.04385	2.43261	2.05377	2.5683
Fkbp9	GI:172072617	3.68	2	2	4	0	0	2.19683	2.11991
Flad1	GI:89337262	10.98	3	3	17	2.36639	2.34084	1.90719	0
Flii	GI:11528490	22.82	20	20	65	0	1.53221	2.23184	2.24512
Flna	GI:125347376	71.2	122	134	1773	1.75015	3.08949	3.53327	3.60653
Flnb	GI:145966915	74.87	128	141	1994	2.13772	3.14548	3.56293	3.6218
Flnc	GI:124487139	49.08	84	99	799	1.94157	3.04782	3.48053	3.26552
Flot1	GI:6679809	24.53	8	8	25	0	2.21885	2.21544	2.29633
Flot2	GI:6679811	25.07	8	8	28	0	2.23617	2.32882	2.25644
Flt3	GI:122937353	2.3	1	2	6	0	0	0	2.40057
Flt4	GI:6679813	1.17	1	2	6	0	0	0	2.23514
Fmo1	GI:6753890	31.39	16	16	76	3.10742	2.86752	2.43696	1.44862
Fmo4	GI:21450117	3.93	2	2	4	2.11046	0	0	0
Fmo5	GI:239937551	52.16	26	26	235	3.97049	3.66881	3.21802	2.82795
Fmr1	GI:51036613	12.54	4	6	30	0	2.49595	2.39573	2.44397
Fndc3a	GI:83745139	6.34	4	4	10	0	1.72382	1.32813	1.19399
Fndc8	GI:113931164	13.4	1	1	1	0	0	1.6996	0
Frmd8	GI:13385676	11.8	4	4	14	0	1.2428	1.35382	0
Fscn1	GI:113680348	35.09	12	12	59	0	2.14703	2.73858	3.21928
Ftcd	GI:18252784	58.23	22	22	198	3.51132	3.28368	2.61823	0
Fth1	GI:6753912	39.01	6	6	23	2.86925	0	3.00584	0
Ftsj3	GI:13384672	13.48	6	6	25	0	1.4844	1.77277	2.02475
Fubp1	GI:84662730	31	14	17	110	1.92571	2.84202	3.00738	2.96252
Fubp3	GI:224922832	36.17	14	16	90	0	2.07014	2.71345	2.70692
Fuk	GI:31981686	1.83	2	2	6	0	1.43108	1.55428	0
Fundc2	GI:262050556	14.57	2	2	7	0	0	0.933536	2.89586
Fuom	GI:124377998	7.84	1	1	5	3.23655	3.05374	0	0
Fus	GI:20982845	22.59	8	10	121	2.57599	3.13791	3.40686	3.21443
Fxn	GI:6679863	14.01	2	2	10	3.12816	0	2.11036	0
Fxr1	GI:163954941	26.74	11	13	62	2.01237	2.36147	2.50159	2.28979
Fxr2	GI:83921589	22.55	8	11	56	0	2.91914	2.22275	2.27637
G3bp1	GI:7305075	50.75	17	18	131	2.51135	2.93587	3.19328	2.97017
G3bp2	GI:124248575	26.5	7	8	59	2.30383	2.43796	2.7423	2.64919
G6pc	GI:31982353	20.45	4	4	32	3.22973	2.9217	2.75708	0
G6pdx	GI:6996917	28.54	11	11	46	0	1.99556	2.57948	2.58827
Gaa	GI:226693369	23.5	16	16	87	2.14548	2.2808	2.49992	2.37998
Gabarap	GI:9789961	15.38	1	2	10	0	2.67453	2.53013	2.4075
Gabarapl2	GI:31542873	12.82	1	2	11	0	0	2.57275	2.47836
Gabpa	GI:34328119	1.76	1	1	11	1.40956	1.93666	2.12365	2.02063
Gadd45gip1	GI:269315840	8.56	2	2	14	1.27659	2.6008	1.41644	0
Gak	GI:51317387	3.52	3	3	3	0	0	1.68212	0
Gal3st3	GI:85701542	3.25	1	1	1	2.57437	0	0	0
Gale	GI:30409988	18.16	5	5	14	0	0	0	1.48589
Galk1	GI:93102413	17.86	6	6	20	0	2.60332	1.75658	1.66785
Galm	GI:28892785	41.23	8	8	49	3.06798	2.8697	2.60007	2.59781
Galns	GI:302370951	2.73	1	1	6	0	0	2.88289	2.95448
Galt	GI:120952695	7.5	2	2	3	0	1.42187	0	0
Gamt	GI:6753944	36.86	4	4	11	2.81478	0	0	0
Ganab	GI:6679891	42.55	30	30	299	2.97923	2.81738	2.84831	2.90667
Gar1	GI:13384710	30.3	6	6	23	0	2.73412	2.75357	3.13088
Gars	GI:93102417	34.43	20	20	116	2.36925	2.84405	2.94791	2.81776
Gart	GI:93102415	27.82	16	16	79	1.44013	2.00188	2.25835	2.25185
Gas2	GI:6679943	9.87	2	2	5	1.62966	2.14723	0	0
Gatad2a	GI:164519134	2.38	1	1	2	0	0	2.10594	0
Gba	GI:116734815	33.4	11	11	48	2.35225	2.74607	2.75177	2.82635
Gbas	GI:160298168	14.59	3	3	9	0	2.39283	2.7703	0
Gbe1	GI:17975508	42.74	21	21	135	2.90429	2.87033	2.6419	2.33998
Gbf1	GI:52138536	0.43	1	1	4	0.624642	0	0.572132	0
Gbp7	GI:134032014	1.1	1	1	2	2.46713	0	0	0
Gc	GI:51172612	36.13	11	11	61	2.4885	2.79153	2.59594	2.00996
Gcat	GI:240120117	42.31	11	11	107	3.43248	3.22936	2.7408	0
Gcc2	GI:61742806	2.2	3	3	6	0	0.746512	0.639915	0
Gcdh	GI:390190197	62.19	19	19	209	3.86603	3.85818	3.51001	2.69694
Gch1	GI:6679967	14.11	3	3	7	2.43974	0	0	0
Gchfr	GI:28893139	42.86	3	3	13	3.57139	0	0	0
Gck	GI:31982798	16.77	5	5	10	2.00633	0	0	0
Gckr	GI:21450293	28.45	12	12	32	1.98801	2.46002	0	0
Gclc	GI:33468897	48.19	26	26	239	3.10582	2.99165	3.11311	3.12231
Gclm	GI:6680019	31.02	6	6	63	3.16287	3.34374	3.47967	3.44605
Gcn1l1	GI:112807186	20.25	42	42	136	1.49969	1.80232	1.88121	1.88826
Gcsh	GI:13386066	17.65	2	2	22	3.87864	0	3.80696	3.56885
Gdi1	GI:33859560	42.51	9	16	110	2.95795	3.13779	3.16454	3.27855
Gdi2	GI:116089273	68.76	22	29	302	3.02337	3.36028	3.47534	3.57158
Gdpd1	GI:23956140	5.1	1	1	2	0	0	2.3627	0
Gfer	GI:46909575	30.81	6	6	44	3.01206	2.95347	2.80493	2.33475
Gfm1	GI:170650599	27.16	17	17	86	2.70157	2.56385	2.48187	2.32247
Gfm2	GI:225690556	16.06	8	8	36	2.29928	2.20852	2.02886	0
Gfod2	GI:21312610	10.91	1	1	1	0	0	0	2.99116
Gfpt1	GI:7305085	4.85	3	3	4	0	0	1.16096	0
Ggcx	GI:9790009	8.59	5	5	16	2.68236	1.95564	0	0
Ggh	GI:100815972	29.02	7	7	27	0	0	2.51286	3.3548
Ghdc	GI:13994199	5.83	2	2	5	0	1.84686	2.03993	1.80478
Gigyf2	GI:159032016	4.67	5	5	12	0	1.77965	1.76234	0
Gipc1	GI:9055336	16.52	4	4	6	0	0	2.14137	0
Gk2	GI:6754000	12.64	1	4	11	2.54201	2.29696	0	0
Gla	GI:133778924	23.28	7	7	21	0	0	2.46879	2.39146
Glb1	GI:6753190	30.45	15	15	70	2.38306	2.4886	2.92832	2.81097
Gldc	GI:20070408	48.59	34	34	246	3.23336	2.98649	2.90638	2.32044
Gle1	GI:58037369	5.72	3	3	10	0	0.891767	1.33538	1.20151
Glipr2	GI:47059151	48.05	4	4	14	0	0	2.64119	3.13466
Glmn	GI:239985605	1.88	1	1	11	1.62193	1.92255	2.12462	2.36425
Glo1	GI:165932333	71.2	13	13	115	4.15203	3.90732	3.71718	3.06396
Glod4	GI:255003777	48.66	12	12	61	3.16653	3.0374	3.02019	2.82215
Glrx	GI:31981458	50.47	5	5	19	0	0	2.90408	2.67405
Glrx3	GI:31981269	41.84	12	12	161	2.64696	3.0141	3.22075	3.31241
Glrx5	GI:21312153	26.97	3	3	42	4.07144	3.75828	3.68487	0
Gls	GI:164607135	26.87	10	10	47	0	2.18973	2.54927	2.13068
Gls2	GI:254826698	59.47	27	27	187	3.53006	3.25985	2.84507	2.26775
Glud1	GI:6680027	67.03	32	32	1114	4.55817	4.42742	4.30443	4.20481
Glul	GI:31982332	30.29	11	11	42	3.26669	2.38822	1.75757	0
Glyat	GI:22122359	69.26	16	18	244	4.23949	4.02055	3.70656	2.84797
Glyctk	GI:88759354	21.99	8	8	43	3.13293	2.87627	2.42874	0
Glyr1	GI:119392066	10.44	4	4	7	0	0	2.10717	2.21226
Gm10639	GI:169808401	38.29	2	8	278	3.74589	3.98335	4.05602	3.68321
Gm11487	GI:61656200	3.11	1	1	1	0	0	2.81552	0
Gm136	GI:85701762	3.66	1	1	3	0	1.93566	2.44459	0
Gm14459	GI:187608609	5.59	1	1	1	0	2.89839	0	0
Gm2a	GI:6806917	30.05	7	7	59	2.74266	3.15328	3.61663	3.81978
Gm3244	GI:149266669	46.51	6	6	81	4.01958	3.75502	3.5081	3.4611
Gm438	GI:187283023	2.29	1	1	2	3.02631	0	0	0
Gm4705	GI:149268895	29.06	5	5	24	1.34597	0	3.50858	3.00696
Gm4952	GI:268835743	73.31	18	20	180	3.74081	3.59818	3.20629	2.08593
Gm5409	GI:51092303	8.13	2	2	6	0	0	3.77551	4.26466
Gmfb	GI:188528613	46.48	5	5	34	2.75919	3.11383	3.34118	3.57758
Gmppa	GI:19526884	6.43	2	2	8	1.83433	1.85992	1.86949	0
Gmppb	GI:29244556	3.06	1	1	1	2.33352	0	0	0
Gmps	GI:85861218	50.65	24	24	135	2.13279	2.24078	2.53946	2.39809
Gna11	GI:6754004	25.35	5	7	26	0	2.44013	2.75822	2.96458
Gna13	GI:89001109	13.79	3	4	25	2.308	2.95211	3.05563	3.35838
Gnai1	GI:74271899	23.16	1	8	28	0	3.4159	3.1889	3.45989
Gnai2	GI:41054806	58.87	11	18	93	2.19205	3.20391	3.39024	3.6221
Gnai3	GI:33563256	34.46	5	11	57	2.64967	3.14357	3.25979	3.56211
Gnaq	GI:84662745	12.81	2	4	20	0	2.1165	2.39111	2.41271
Gnas	GI:117959930	41.62	13	14	79	2.24351	3.02302	3.15562	3.29147
Gnb1	GI:229608940	57.94	8	13	117	2.96748	3.40116	3.65167	3.65554
Gnb2	GI:13937391	67.35	10	15	140	2.8798	3.44298	3.61227	3.4773
Gne	GI:298676517	9.56	6	6	13	2.20707	2.12476	0	0
Gng12	GI:294774564	69.44	5	5	34	0	2.38945	3.73901	4.00286
Gnl2	GI:240120093	7.69	4	4	5	0	2.3964	0	0
Gnl3	GI:30524920	14.68	7	7	14	0	1.63611	2.1731	2.25534
Gnl3l	GI:274320439	6.59	2	2	5	0	0	1.45009	0
Gnmt	GI:6754026	67.24	13	13	254	4.58247	4.38328	3.9027	3.09639
Gnpnat1	GI:9506761	58.15	7	7	39	2.20327	3.07724	2.81357	2.49173
Gns	GI:29789239	34.38	13	13	67	1.80828	2.39248	2.66615	2.8416
Golga2	GI:124378030	5.11	4	4	14	1.65676	1.98566	1.96119	0
Golga3	GI:31982330	1.17	1	1	3	0	0	0.627305	0
Golga5	GI:312222675	10.97	5	5	9	0.976716	1.60968	1.76767	0
Golgb1	GI:226958601	6.89	15	15	20	0	0.751677	0.972248	0
Golim4	GI:30424814	2.44	1	1	2	1.21151	0	0	1.80802
Golm1	GI:78190502	4.58	1	1	4	0	0	0	0.981643
Golt1b	GI:13385354	18.84	3	3	9	0	0	3.01912	2.66645
Gopc	GI:31543485	2.42	1	1	2	0	0	0	1.87774
Gorasp2	GI:224967109	27.49	7	7	47	2.48188	2.63505	2.80707	2.7555
Gosr1	GI:31542904	5.2	1	1	1	0	0	0	2.32762
Gosr2	GI:24528553	17.45	3	3	6	0	2.47944	0	0
Got1	GI:160298209	58.11	20	20	197	3.77174	3.599	3.28085	3.14321
Got2	GI:6754036	72.09	27	27	619	4.64343	4.52184	4.30696	4.08116
Gpam	GI:34536827	12.45	8	8	18	2.36406	1.90237	1.90491	0
Gpd1	GI:6753966	65.9	19	21	179	3.77451	3.60536	2.98185	2.5522
Gpd1l	GI:257467604	12.82	3	5	28	2.30819	2.28603	2.4169	1.72801
Gpd2	GI:224922806	29.3	17	17	117	2.94741	2.80962	2.67513	1.99487
Gphn	GI:269973915	3.38	2	2	9	0	1.97561	1.54786	0
Gpi1	GI:254553458	55.38	23	23	172	2.77017	3.11142	3.13678	3.15882
Gpnmb	GI:171846253	4.7	3	3	8	0	0	2.05715	0
Gpr39	GI:226442795	1.97	1	1	3	0	1.7426	0	0
Gprc5a	GI:225543465	7.58	2	2	5	0	0	2.64529	2.78689
Gps1	GI:295424139	5.13	2	2	9	2.21923	2.6071	2.66018	0
Gpt	GI:33413404	27.42	11	12	65	3.37764	3.06246	2.31068	0
Gpt2	GI:27805389	62.84	21	22	182	3.41871	3.21498	3.26672	2.59475
Gpx1	GI:84871986	79.6	13	13	199	4.82778	4.58134	4.27003	3.49164
Gpx4	GI:90903235	33.5	6	6	26	3.40433	3.43348	3.28878	0
Gpx7	GI:13195626	20.97	2	2	6	0	0	2.09766	1.99108
Gramd3	GI:118403332	2.78	1	1	3	0	0.903661	0	0
Gramd4	GI:329663552	2.71	1	1	4	0	0	1.23309	1.4473
Grb10	GI:70909311	2.18	1	1	1	0	1.31056	0	0
Grb2	GI:6680083	29.49	6	6	17	2.50558	2.60152	2.7299	2.78419
Grcc10	GI:7305107	49.21	4	4	14	0	2.75196	2.78166	2.32678
Grhpr	GI:17933768	56.1	16	16	162	3.8188	3.63157	3.3245	2.16874
Gria4	GI:164419751	0.89	1	1	1	1.48534	0	0	0
Grn	GI:224967126	34.05	11	11	145	2.73112	3.03349	3.27666	3.26003
Grpel1	GI:13277394	63.59	12	12	121	3.70238	3.60701	3.47934	3.12372
Grsf1	GI:148596982	16.57	4	4	19	2.44243	2.42996	2.20939	2.14107
Grwd1	GI:163937861	13.68	3	3	11	2.05727	2.50312	2.74138	2.48085
Gsdmd	GI:21312216	7.8	3	3	9	1.38297	1.38662	1.80428	0
Gsk3b	GI:9790077	15.95	3	3	9	0	0	1.31149	1.6955
Gsn	GI:329755243	25.03	15	15	76	1.96469	1.6563	2.13273	2.78491
Gspt1	GI:194018533	21.57	13	13	37	2.13193	2.26928	2.41854	2.62417
Gsr	GI:160298213	52.8	16	16	167	2.84606	3.19906	3.33024	2.97475
Gss	GI:6680117	38.61	12	12	58	2.88082	3.06512	2.86292	3.05854
Gsta1	GI:154350202	47.09	2	12	302	3.75345	4.04642	4.07359	3.68321
Gsta3	GI:116325999	41.18	5	10	302	4.53544	4.23356	4.09812	2.74601
Gsta4	GI:160298217	36.49	6	8	86	3.43829	3.79733	3.66532	3.14301
Gstk1	GI:21313138	68.14	14	14	149	4.00693	3.80156	3.31656	2.83882
Gstm1	GI:6754084	72.48	14	20	281	4.6416	4.44618	4.3611	4.21945
Gstm2	GI:6680121	69.72	9	16	132	4.56057	4.35498	4.28365	4.11478
Gstm3	GI:33468899	47.71	4	9	63	4.16702	4.08603	3.89815	3.36042
Gstm4	GI:28076911	26.61	1	6	74	4.49433	4.25411	4.21623	4.33852
Gstm5	GI:6754086	24.55	5	6	30	3.81147	3.7664	3.175	3.50436
Gstm6	GI:113680506	27.06	2	5	25	3.98255	4.03723	4.17566	0
Gstm7	GI:113679874	42.2	2	9	97	4.56877	4.36317	4.29185	4.29046
Gsto1	GI:6754090	67.92	15	15	154	3.36838	3.21943	3.78347	3.61004
Gstp1	GI:10092608	69.52	13	13	560	5.08796	5.05571	4.9378	4.80963
Gstt1	GI:160298219	37.08	10	10	73	3.29651	3.19773	2.77161	0
Gstt2	GI:158081796	41.8	7	8	49	3.26083	3.18055	2.93852	0
Gstt3	GI:21536248	31.12	5	6	47	3.29516	3.15048	2.75275	2.46091
Gstz1	GI:6754092	88.89	16	16	165	4.16809	3.93777	3.40265	2.20082
Gtf2a1	GI:226958572	2.91	1	1	2	0	0	2.04266	0
Gtf2e2	GI:268838784	4.45	1	1	1	0	0	0.719247	0
Gtf2f1	GI:20270031	14.76	5	5	15	0	0	1.85713	0
Gtf2f2	GI:39930425	16.47	3	3	5	0	0	0	2.00844
Gtf2i	GI:124001570	4.49	3	3	4	0	0	1.79722	1.57807
Gtpbp1	GI:70778897	1.35	1	1	2	0	0	0.507432	0
Gtpbp4	GI:31560110	21.14	11	11	29	0	1.80814	2.22061	2.13085
Gtpbp6	GI:165972313	4.09	2	2	2	0	1.59717	0	0
Gulo	GI:30520195	45.23	15	15	60	3.01577	2.7312	2.22932	0
Gusb	GI:6754098	15.12	8	8	30	2.01467	0	2.41299	2.02264
Gvin1	GI:115270968	23.07	42	42	109	0	1.06822	2.08011	1.74282
Gxylt1	GI:85701786	2.15	1	1	6	0	0	1.44995	1.87592
Gyg	GI:7305121	3	1	1	1	0	0	0	2.28108
Gys2	GI:188035875	35.51	18	18	68	2.72713	2.45305	1.62927	0
Gzmf	GI:6754110	4.03	1	1	1	0	0	0	1.42276
H13	GI:18034682	10.85	3	3	29	1.79706	1.61511	1.35557	2.80766
H1f0	GI:31560697	27.84	6	6	54	2.73119	2.88942	3.08653	2.62343
H2afv	GI:256773209	53.91	3	5	94	4.89518	5.04261	5.1396	5.18294
H2afy	GI:283945579	53.8	16	16	226	3.28778	3.69799	3.70051	3.70603
H2-D1	GI:133778955	40.61	8	13	94	2.56811	2.93917	3.08583	2.88434
H2-K1	GI:133922588	40.92	8	10	71	3.14397	2.99809	3.00427	2.14285
H2-Ke6	GI:157951743	64.48	11	11	102	3.6749	3.61595	3.25409	3.07711
H2-Q10	GI:6754132	27.08	4	7	25	2.15588	2.75314	3.23009	0
H2-T23	GI:6754148	14.29	2	4	8	0	1.07042	0	0
H6pd	GI:31982147	39.27	22	22	183	2.57951	2.65737	2.88317	2.89943
Haao	GI:17921976	62.59	14	14	113	3.66299	3.45756	2.84394	0
Hacl1	GI:31560355	44.58	22	22	236	3.572	3.34385	2.76868	2.08254
Hadh	GI:111038118	44.27	11	11	112	4.46345	4.36728	4.03093	3.48852
Hadha	GI:33859811	66.19	35	35	605	3.92978	3.75897	3.57875	3.45978
Hadhb	GI:21704100	78.32	28	28	327	4.14515	4.01642	3.83143	3.59592
Hagh	GI:227499238	51.78	10	10	95	3.46804	3.2888	2.9219	1.08227
Hal	GI:6754152	47.18	23	23	183	3.73294	3.00385	2.29039	0
Hand2	GI:157057164	3.23	1	1	3	0	0	2.48262	0
Hao1	GI:6754156	38.11	13	13	85	3.25167	2.93049	1.94159	2.10354
Hapln2	GI:15042971	2.35	1	1	2	0	0	0	1.88903
Hars	GI:251823891	24.56	9	11	33	0	0	2.069	0
Hars2	GI:18079343	7.72	2	4	14	0	1.88484	1.90337	0
Hat1	GI:28076885	3.85	1	1	3	0	1.36227	1.44725	0
Haus8	GI:251823893	3.76	1	1	1	1.57559	0	0	0
Hax1	GI:6754160	28.57	6	6	23	2.45878	2.07286	1.93148	0
Hba-a2	GI:145301549	16.9	3	3	40	3.83819	3.95217	3.83276	3.74929
Hbb-b2	GI:17647499	18.37	3	3	44	4.17569	4.33786	4.44117	3.94535
Hbs1l	GI:223634002	2.94	1	1	6	0	0	1.93397	1.90664
Hccs	GI:225543251	15.81	3	3	10	1.71296	0	2.54138	1.99751
Hcfc1	GI:34328130	4.79	7	7	39	0	2.06375	2.04847	2.29867
Hdac1	GI:6680193	16.18	3	6	22	0	2.50111	2.35873	0
Hdac2	GI:87162464	12.09	2	5	28	0	2.22977	2.41451	1.79159
Hdac6	GI:194353999	2.18	2	2	3	0	0	0.221237	0
Hddc2	GI:75832031	6.53	1	1	1	0	1.72881	0	0
Hdgf	GI:188497724	65.82	13	14	150	2.79094	3.26191	3.41395	3.61705
Hdgfrp2	GI:6680201	3.59	1	2	10	0	2.20766	1.35586	0
Hdhd2	GI:85861231	21.62	3	3	20	2.87835	2.82378	2.51247	2.65495
Hdhd3	GI:21312204	38.65	9	9	53	3.28724	2.9506	2.46728	0
Hdlbp	GI:19527028	36.75	35	35	260	2.21429	2.2606	2.40044	2.29709
Heatr1	GI:46519149	5.46	9	9	17	0	1.25716	1.47133	0.623711
Heatr5a	GI:38505263	1.52	2	2	2	0	0.956014	0	0
Heatr5b	GI:124487157	2.8	5	5	13	0	0	0.928141	0.541499
Hectd1	GI:205277432	2.91	5	5	10	0	0.296754	0.848659	0.747626
Hepacam2	GI:30725744	2.38	1	1	1	0	0	1.92839	0
Herc4	GI:32451488	10.2	7	7	16	0	1.41377	1.50738	0
Hexa	GI:67514549	9.47	4	4	10	0	0	0	2.67447
Hexb	GI:6754186	12.13	5	5	16	0	0	2.24049	2.61172
Hgd	GI:240120123	56.85	17	17	196	3.77219	3.48161	2.76927	0
Hgs	GI:226874952	10.45	7	7	26	2.03361	1.99118	1.77867	0
Hgsnat	GI:115292433	5.64	3	3	12	2.39982	2.32446	2.06244	0
Hibadh	GI:21704140	47.16	13	13	178	4.02404	3.81761	3.63086	3.2839
Hibch	GI:22122625	64.94	20	20	156	3.67426	3.45503	3.20704	2.68856
Hic2	GI:70887767	1.62	1	1	2	0	0	2.56846	0
Higd1a	GI:9789977	18.95	1	1	15	3.6085	3.68743	3.16597	2.86655
Higd2a	GI:13385426	33.02	1	1	3	3.20625	0	0	0
Hint1	GI:33468857	77.78	7	7	76	3.98431	4.1269	3.95484	3.74284
Hint2	GI:110625719	55.21	6	6	118	4.20171	4.01327	3.62603	3.48643
Hip1r	GI:255308928	6.37	5	5	12	0	1.91372	1.85955	0
Hist1h1a	GI:21426823	23.94	2	4	59	3.37281	3.43983	3.49175	3.42112
Hist1h1b	GI:21426893	22.42	6	6	63	2.73117	2.71464	3.21802	3.54911
Hist1h1c	GI:9845257	25.47	2	8	133	3.55223	3.65007	3.866	4.04043
Hist1h1d	GI:254588110	22.62	1	7	147	3.59041	3.66389	3.88299	4.0716
Hist1h1e	GI:13430890	24.66	4	8	133	3.9969	3.99397	4.03568	4.06489
Hist1h2ah	GI:30061327	58.59	2	5	110	5.08536	5.21938	5.31773	5.57451
Hist1h2bb	GI:28316760	41.27	6	6	151	4.99971	5.11398	5.33335	4.9844
Hist1h3c	GI:30089712	43.38	1	5	65	4.06586	4.20997	4.17686	4.2384
Hist1h4m	GI:306482623	58.25	12	12	366	5.10092	5.10307	5.34737	5.54359
Hist2h2ab	GI:119433657	46.92	1	3	82	4.81446	4.9522	5.04517	5.38285
Hist2h2ac	GI:30089710	58.14	1	5	117	5.0783	5.21232	5.31066	5.56744
Hk1	GI:225735584	23.64	13	17	67	0	2.61677	2.17614	2.47908
Hk2	GI:7305143	26.06	15	20	69	0	2.07924	2.27017	2.31938
Hmga1-rs1	GI:262072970	41.12	2	4	66	3.09432	3.38792	3.33357	3.77277
Hmga2	GI:6754210	29.63	3	3	44	0	1.78825	2.29374	2.98549
Hmgb2	GI:6680229	27.14	4	5	38	0	3.24969	3.32409	2.64443
Hmgb3	GI:6680231	40	7	7	21	0	2.44178	2.75041	2.85893
Hmgcl	GI:171543858	40.92	12	12	113	3.94698	3.80052	3.48527	2.84505
Hmgcs1	GI:31981842	13.85	4	5	57	4.12926	4.04202	3.36924	3.69868
Hmgcs2	GI:31560689	61.42	28	29	444	4.6103	4.36255	3.92424	3.65286
Hmgn3	GI:41281866	19.48	1	1	7	0	0	1.99827	0
Hmgn5	GI:133778915	22.17	5	5	15	2.05798	2.09559	1.02721	0
Hmox1	GI:6754212	26.64	6	6	30	3.15711	2.7468	2.12681	2.55913
Hmox2	GI:225007593	33.65	7	7	31	2.39642	2.51116	2.58989	2.76312
Hn1	GI:6680237	27.92	3	3	15	0	0	3.41901	0
Hn1l	GI:39573709	41.58	5	5	22	1.98166	2.60701	2.72441	2.71389
Hnrnpa0	GI:226443091	48.85	8	10	102	2.84864	3.32785	3.62352	3.45485
Hnrnpa1	GI:6754220	55.31	14	19	353	3.07132	3.52755	3.95497	3.81395
Hnrnpa3	GI:157277969	40.9	2	20	411	3.55252	3.91896	4.25029	4.31813
Hnrnpab	GI:6754222	36.14	11	12	150	3.52473	4.02561	4.10461	3.72517
Hnrnpc	GI:8393544	43.13	1	11	95	3.513	3.6611	3.98358	3.80577
Hnrnpd	GI:116256516	32.75	8	10	102	3.4305	3.75931	3.86321	3.54394
Hnrnpf	GI:261878607	47.47	10	12	164	3.22828	3.58765	3.80696	3.80924
Hnrnph1	GI:10946928	39.42	6	13	166	3.14483	3.49309	3.69514	3.70766
Hnrnph2	GI:9845253	39.87	5	11	135	2.92704	3.25027	3.413	3.42513
Hnrnpk	GI:13384620	61.99	20	20	295	3.5515	3.85745	4.08777	4.06539
Hnrnpl	GI:183980004	52.05	22	22	183	2.25637	2.96686	3.30208	3.11446
Hnrnpm	GI:158186704	50.58	31	31	230	2.77353	3.16005	3.32654	3.16114
Hnrnpu	GI:160333923	41.5	27	27	300	3.11083	3.57543	3.7547	3.49095
Hnrnpul1	GI:21450323	16.41	9	9	40	2.03824	2.16617	2.53729	2.54914
Hnrnpul2	GI:124487099	25.91	18	18	79	2.1652	2.51549	2.86723	2.69922
Hoga1	GI:13385656	28.97	8	8	66	3.41533	3.10822	3.01579	2.74101
Homer3	GI:225903402	3.65	1	1	1	0	0	0	1.45596
Hook3	GI:46559745	8.77	4	4	9	0	0.577519	1.05205	0
Hoxa9	GI:14149641	14.39	1	1	1	0	0	0	2.65183
Hp1bp3	GI:171846285	18.77	9	9	32	1.99113	0	2.3819	2.15722
Hpcal1	GI:7949055	34.2	6	6	30	0	0	3.1626	3.06312
Hpd	GI:33859486	81.93	27	27	184	4.11276	3.66012	2.66598	0
Hpgd	GI:124486706	18.96	4	4	7	2.45248	0	0	0
Hprt	GI:96975138	79.36	13	13	125	3.02741	2.86754	3.72782	3.83074
Hpx	GI:160358829	18.91	8	8	18	2.26135	2.38353	2.18886	0
Hsd11b1	GI:113680741	37.67	16	16	122	4.1443	3.83403	3.46667	3.3161
Hsd17b10	GI:61888838	77.39	15	15	370	4.45118	4.3321	4.04502	3.84504
Hsd17b11	GI:16716597	28.52	6	9	80	3.3914	3.18453	3.10501	3.02435
Hsd17b12	GI:9789991	53.53	15	15	173	3.33955	3.51289	3.54007	3.47918
Hsd17b13	GI:254553342	60.67	13	16	152	3.73555	3.41854	3.03803	2.92873
Hsd17b2	GI:123173870	46.46	15	15	172	3.17257	3.25702	3.17081	2.95415
Hsd17b4	GI:31982273	55.65	29	29	484	3.72917	3.60275	3.15367	3.24556
Hsd17b6	GI:7305165	42.9	6	12	109	3.78336	3.5322	3.09415	2.82916
Hsd17b7	GI:87162470	23.95	7	7	31	2.6069	2.64918	2.67395	0
Hsd3b3	GI:240120140	35.12	7	10	69	3.5038	3.24267	2.88905	2.08172
Hsd3b5	GI:113680667	54.42	8	14	105	3.63879	3.44808	2.90119	0
Hsd3b7	GI:100817048	30.12	5	5	15	2.59231	2.38217	2.09109	0
Hsdl1	GI:30424792	7.27	2	2	8	0	2.03044	2.23534	0
Hsdl2	GI:125656150	36.33	13	13	99	3.07169	2.92576	2.78594	0
Hsf2bp	GI:254675341	12.72	1	1	1	0	0	0	2.3325
Hsp90aa1	GI:6754254	58.66	27	43	592	3.65876	3.73208	3.9234	4.02161
Hsp90ab1	GI:40556608	57.6	28	46	647	3.8133	3.82754	3.96871	4.04637
Hsp90b1	GI:6755863	50.62	40	42	525	3.71194	3.56594	3.56075	3.62212
Hspa13	GI:30089677	2.12	1	1	9	0	2.13439	2.12257	2.30189
Hspa1a	GI:124339829	17.32	2	10	121	3.61696	3.73308	3.81786	3.8617
Hspa1l	GI:124339838	15.44	1	9	97	3.86693	3.91538	4.00743	4.05192
Hspa4	GI:112293266	65.08	38	40	349	2.99795	2.92439	3.11285	3.01608
Hspa4l	GI:40254361	25.18	13	15	46	3.2618	1.6753	2.24273	1.7821
Hspa5	GI:254540168	58.32	37	40	930	4.00335	3.9879	3.90783	4.02567
Hspa8	GI:31981690	66.87	31	39	807	3.9478	3.99331	4.13303	4.20376
Hspa9	GI:162461907	77.91	48	49	982	4.08659	4.10791	4.0152	3.94345
Hspb1	GI:158937312	61.24	14	14	171	3.16688	4.13163	4.26732	4.40022
Hspb8	GI:13507646	12.24	2	2	11	0	0	2.95559	2.90718
Hspbp1	GI:13195602	10.08	2	2	7	1.81235	2.146	2.32474	0
Hspd1	GI:183396771	75.39	44	44	1294	4.42971	4.29357	4.03454	3.98869
Hspe1	GI:6680309	75.49	9	9	255	4.95885	4.93557	4.70198	4.42009
Hspg2	GI:183979966	6.73	19	19	39	0	0	0.963277	1.50471
Hsph1	GI:114145505	19.81	10	11	49	2.83911	1.64695	2.18381	0
Htatip2	GI:225690597	66.94	14	14	81	3.01419	3.1455	2.98886	2.67547
Htra2	GI:254281222	16.16	5	5	36	2.45855	2.46244	2.447	2.75515
Huwe1	GI:146231996	4.89	16	16	40	0.675639	1.48248	1.52462	1.3366
Hyou1	GI:157951706	34.83	27	27	206	2.7851	2.56185	2.42737	2.53043
Iah1	GI:27754071	51.81	8	8	44	2.56252	2.50276	3.03536	2.61759
Iars	GI:254553372	34.55	32	32	183	2.09455	2.50056	2.55219	2.49164
Iars2	GI:38490690	26.68	21	21	138	2.95738	2.69397	2.55191	2.70523
Icam1	GI:21389311	9.5	5	5	21	0	2.05745	2.51441	2.65261
Ict1	GI:19387848	14.69	2	2	6	2.50137	2.66735	0	0
Idh1	GI:162417977	56.04	23	24	344	4.04183	3.87473	3.64425	3.59249
Idh2	GI:225579033	59.73	25	26	371	3.96067	3.79841	3.6315	3.51281
Idh3a	GI:18250284	37.7	12	12	118	3.39213	3.28298	3.36094	3.41917
Idh3b	GI:18700024	45.31	14	14	113	2.91197	2.81213	2.81624	2.47891
Idh3g	GI:6680345	42.75	11	11	53	2.83229	2.52707	2.85936	2.75664
Idi1	GI:281604088	31.45	7	7	37	2.88151	2.63382	2.74818	1.96687
Ido2	GI:347582671	13.83	4	4	11	2.31256	1.71074	0	0
Ier3ip1	GI:13384796	24.39	1	1	19	3.57375	3.9001	4.09073	4.2548
Ifi27l2b	GI:21703896	4.95	1	1	1	0	2.91146	0	0
Ifi30	GI:125628657	20.56	3	3	8	0	0	2.45148	0
Ifi35	GI:21312544	19.93	4	4	13	2.46632	2.44348	2.11178	0
Ifit1	GI:110626104	11.45	4	4	13	2.40667	2.25102	0	0
Ifna6	GI:46047423	17.46	1	1	1	0	0.719082	0	0
Igbp1	GI:304555605	20.88	5	5	13	0	1.85941	1.68198	0
Igf2bp2	GI:145207996	5.24	2	2	7	0	0	1.99962	1.94142
Igf2r	GI:133778978	5.88	11	11	35	0	1.29463	1.39467	0
Igfbp7	GI:226958445	24.47	5	5	14	0	0	0	2.6347
Igtp	GI:205360918	19.15	6	6	33	2.48229	2.43116	1.6126	0
Iigp1	GI:226371770	22.76	7	7	34	2.78938	2.38237	2.31599	0
Ik	GI:33468955	9.52	3	3	10	0	1.82396	2.13354	0
Ikbkap	GI:158937298	5.33	7	7	13	0	1.37829	1.24403	1.82997
Ikbkg	GI:238637316	9.25	3	3	6	0	0	1.79587	0
Il1rn	GI:13624317	9.43	1	1	5	2.26401	2.13803	0	0
Ilf2	GI:13385872	27.18	7	7	64	0	2.78945	2.91136	2.6873
Ilf3	GI:111607432	21.6	13	13	44	2.15	1.86467	2.23082	2.02761
Ilk	GI:240255653	29.87	11	11	41	0	0	2.58856	2.70565
Ilvbl	GI:30424591	31.49	12	12	59	0	2.33827	2.7223	2.25386
Immt	GI:358439528	57.49	33	33	266	3.12983	3.02743	2.93875	2.86507
Imp3	GI:19527196	8.15	1	1	5	0	0	2.40859	2.14891
Imp4	GI:190684705	5.84	2	2	2	0	1.11098	0	0
Impa1	GI:31980942	39.71	9	9	42	2.93144	2.7776	3.0763	2.85293
Impact	GI:6680447	12.26	3	3	3	0	0	1.14437	0
Impdh2	GI:31981382	22.96	9	9	28	0	1.34228	2.18139	2.80411
Impg1	GI:158517890	0.88	1	1	1	0	0	1.20866	0
Incenp	GI:153792192	2.28	1	1	1	0	0	3.0535	0
Inf2	GI:114052809	9.99	9	9	18	1.03896	1.26387	1.69271	1.52588
Inmt	GI:6678281	46.59	11	11	178	4.19085	3.86499	3.35625	2.71177
Ino80b	GI:12963729	6.96	1	1	1	0	2.25081	0	0
Inpp1	GI:170650609	9.85	3	3	4	2.41784	0	0	0
Inppl1	GI:170172577	1.67	1	1	3	0	0	1.33053	0
Ints3	GI:31652268	8.36	7	7	29	0.602595	0.93861	1.56491	1.25483
Ints4	GI:30794414	3.42	3	3	8	0	1.25471	1.72543	0
Ints5	GI:28849895	5.11	3	3	6	0	0	1.5405	0
Ints6	GI:51467749	1.02	1	1	2	0	0	1.56515	0
Ints7	GI:153791768	2.28	2	2	2	0	0	1.57622	0
Ipo11	GI:31541898	1.95	1	1	4	0	0	0	2.0491
Ipo4	GI:19745156	8.04	7	7	21	0	1.8435	1.95789	1.65861
Ipo5	GI:29789199	37.1	29	29	194	1.72706	2.42202	2.59487	2.63061
Ipo7	GI:74229034	26.69	20	21	147	1.53143	2.3378	2.72545	2.49037
Ipo8	GI:124487445	4.26	3	4	14	0	2.37199	1.98203	1.15883
Ipo9	GI:112734861	8.65	6	6	14	0	2.84813	2.48686	2.19835
Iqgap1	GI:242332572	51.3	54	58	288	0	2.28981	2.54435	2.94421
Iqgap2	GI:118344444	39.43	48	52	273	2.50948	2.51868	2.34783	1.85475
Iqsec2	GI:53832028	0.84	1	1	2	0	0	0	2.25094
Irak4	GI:23943898	5.45	2	2	2	0	0.80318	0	0
Ireb2	GI:254281215	2.6	1	2	9	2.80379	2.64612	2.24676	0
Irgm1	GI:6680351	49.39	13	13	79	3.04628	3.06878	3.43487	3.26276
Isca2	GI:254039596	31.17	4	4	17	0	3.81776	2.89442	0
Isg15	GI:226874851	21.74	3	3	11	3.17156	3.08025	0	0
Isoc1	GI:31541909	12.79	3	3	13	2.99174	2.79338	0	0
Isoc2a	GI:197333728	55.83	6	6	138	4.38123	4.19275	3.76391	3.51499
Isoc2b	GI:13385662	8.57	2	2	4	2.82131	0	0	0
Ispd	GI:157412261	5.59	2	2	2	0	2.46009	0	0
Itfg1	GI:268839462	4.92	2	2	6	0	0	1.79122	1.98204
Itga3	GI:7305189	14.06	14	14	81	0	2.27342	2.8343	2.87276
Itga6	GI:31982236	1.21	1	1	1	0	0	0.505231	0
Itgav	GI:154240716	9.77	7	7	13	0	1.45864	1.78751	1.56769
Itgb1	GI:45504394	34.21	21	21	177	2.39311	2.92253	3.04466	3.34804
Itih2	GI:226874935	2.32	2	2	5	1.75124	1.48897	1.41143	0
Itih4	GI:226531069	0.85	1	1	4	0	2.19183	1.95662	2.10362
Itpa	GI:31982664	54.55	6	6	48	2.80852	2.89517	2.75679	2.78975
Itpr1	GI:291327470	3.35	3	9	25	0	1.05234	1.31848	0
Itpr2	GI:60592758	4.8	4	10	29	0	1.06988	1.33602	0
Itpr3	GI:61102728	9.36	15	21	55	0	1.04212	1.41443	1.63038
Ivd	GI:9789985	36.79	15	15	151	3.97503	3.77171	3.38392	2.90886
Ivl	GI:83627715	16.67	6	6	11	0	0	1.71259	0
Iws1	GI:30352010	1.57	1	1	1	0	0	1.06434	0
Iyd	GI:21312562	7.72	2	2	14	3.40658	3.0829	3.08196	0
Jag1	GI:7305197	2.87	2	2	7	0	0	1.40448	1.48047
Jagn1	GI:326439090	9.3	1	1	3	0	0	3.45086	0
Jak1	GI:111607496	4.08	4	4	7	0	0	1.38934	0
Jun	GI:6754402	12.87	3	3	7	1.90337	0	2.59166	0
Jup	GI:28395018	29.4	13	16	122	2.1343	2.92762	3.11819	3.05788
Kank2	GI:160333753	11.98	8	8	26	0	1.74423	2.14521	2.34771
Kars	GI:16716381	37.98	17	17	98	2.31553	2.73877	2.6197	2.97467
Kcna6	GI:7305201	2.08	1	1	2	0	0	0	2.35022
Kcnab2	GI:358030294	5.38	1	1	1	3.17553	0	0	0
Kcnh3	GI:168693667	0.82	1	1	1	0	0	1.06818	0
Kdelc2	GI:47078285	7.36	3	3	4	0	0	3.6153	0
Kdm1a	GI:224994233	3.87	2	2	4	0	0	1.78495	0
Kdsr	GI:110625780	11.14	3	3	8	0	0	0	3.11058
Keg1	GI:19482166	59.66	13	13	116	4.01986	3.79909	3.29541	0
Khdrbs1	GI:110626031	20.99	5	5	24	0	0	3.01843	3.04087
Khk	GI:31982229	40.6	8	8	73	3.84109	3.60648	3.13444	0
Khsrp	GI:163954948	36.9	20	22	135	2.22493	2.72496	3.01343	3.04904
Kidins220	GI:124487039	0.56	1	1	1	0	0	0.830992	0
Kif13b	GI:124487163	3.31	4	5	21	1.08208	0.607058	1.31857	0
Kif1c	GI:145966744	1.91	1	2	5	1.49313	0	1.77142	0
Kif21a	GI:157823795	1.79	2	2	3	0.969156	0	0	0
Kif2a	GI:224809373	8.37	5	5	13	0	1.52967	1.8995	2.31064
Kif3c	GI:84781817	2.51	1	2	3	0	0	1.58337	0
Kif5b	GI:61657921	29.49	22	22	77	0	1.55217	2.05797	2.27868
Klc1	GI:131412198	8.67	1	4	6	0	0	2.06462	0
Klc2	GI:133778983	8.08	2	4	6	0	0	2.01595	0
Klc4	GI:13386370	13.57	4	6	15	0	1.03242	1.99793	1.94013
Klhdc4	GI:255683384	4.28	2	2	5	0	0.879745	0	0
Klk6	GI:257796298	5.53	1	1	1	0	2.71254	0	0
Kmo	GI:19527030	49.69	20	20	161	3.70217	3.42725	3.0029	2.61486
Kpna2	GI:6754474	28.36	10	10	72	2.29558	2.39615	2.7967	2.09617
Kpna3	GI:6680596	27.26	7	11	80	0.933092	2.4747	2.85426	2.89756
Kpna4	GI:6680598	44.72	9	13	92	1.87529	2.39005	2.95842	2.89792
Kpna6	GI:227116300	16.23	6	6	39	2.14427	2.60656	2.61113	2.25357
Kpnb1	GI:88014720	37.79	23	23	202	1.96637	2.93774	3.27122	3.21585
Krr1	GI:226442952	3.16	1	1	2	0	0	1.97902	0
Krt1	GI:126116585	7.22	5	8	53	3.51777	3.88205	3.86016	3.37952
Krt10	GI:112983636	10.87	6	7	34	2.55779	2.7723	3.01894	2.39288
Krt16	GI:6680604	7.68	2	5	24	0	2.82105	3.03955	2.45577
Krt17	GI:7106335	26.1	5	13	53	0	3.03869	3.54901	3.21501
Krt18	GI:254540068	82.27	38	41	1089	4.15845	4.7682	4.75849	4.45793
Krt19	GI:6680606	77.42	27	34	446	3.85146	3.93836	4.21184	4.18364
Krt2	GI:124487419	7.21	4	7	38	3.50813	3.95768	3.71818	3.46332
Krt20	GI:21592285	16.47	5	7	44	0	2.07195	2.79475	2.24587
Krt42	GI:154090941	11.06	1	7	48	0	3.0175	3.52782	3.27036
Krt5	GI:20911031	11.72	2	10	86	3.33452	3.93947	3.91278	3.43206
Krt7	GI:14861854	12.69	3	8	60	3.1428	3.89471	3.82903	3.4201
Krt76	GI:85701680	7.58	1	6	60	3.21194	3.95494	4.03719	3.63067
Krt79	GI:22164776	7.16	1	7	62	3.2228	3.86395	3.81415	3.39024
Krt8	GI:114145561	83.06	38	48	1143	4.23456	4.87421	4.86763	4.65899
Krtcap2	GI:13384696	12.5	1	1	9	3.47418	0	3.32566	3.41552
Ktn1	GI:144922638	26.07	25	25	102	0	2.81034	3.14508	3.31438
Kynu	GI:27229113	23.23	8	8	43	2.77612	2.7391	2.27813	0
L2hgdh	GI:21703884	31.25	11	11	64	2.89571	2.73381	2.32586	1.25057
Lace1	GI:144922663	2.29	1	1	6	1.93407	0	1.84408	0
Lactb	GI:13507666	25.41	12	12	73	3.08546	2.86345	2.64625	2.19707
Lactb2	GI:21703764	51.39	11	11	108	3.65594	3.41109	2.60337	2.96832
Lag3	GI:6678654	1.34	1	1	7	0	0	1.71906	0
Lage3	GI:13384798	22.3	2	2	8	0	0	1.5556	2.25536
Lama2	GI:117647249	0.26	1	1	1	0	0	2.05147	0
Lamc1	GI:153791270	0.87	1	1	1	0	0	1.92324	0
Lamp1	GI:113195678	12.07	4	4	31	0	2.88875	3.32757	3.59681
Lamp2	GI:31543108	17.11	7	7	72	3.50788	3.62802	3.76321	3.9961
Lancl1	GI:300795920	12.03	3	3	7	0	0	2.16753	0
Lap3	GI:255069715	65.32	26	26	305	3.68736	3.58579	3.36237	2.99249
Larp1	GI:226442901	8.4	5	5	22	1.87086	1.72425	1.6278	0
Larp4	GI:124358932	3.2	2	2	7	2.10302	2.07295	0	0
Larp4b	GI:27369836	9.31	5	5	12	0	0	1.68568	1.8737
Larp7	GI:110665742	17.19	7	7	12	0	0	1.79313	1.89482
Lars	GI:120537241	30.81	27	27	135	1.81828	2.23784	2.34277	2.38793
Lars2	GI:23346617	3.77	2	2	2	1.17095	0	0	0
Lasp1	GI:6754508	46.39	14	14	103	1.42853	3.23096	3.70457	3.26613
Lbr	GI:229608895	12.14	6	6	14	0	0	1.90862	0
Lclat1	GI:295789100	6.12	2	2	8	2.08368	0	1.76928	0
Lcp1	GI:350606354	45.45	16	22	167	2.6808	3.15026	3.35167	3.3562
Ldha	GI:6754524	61.45	21	22	266	4.10543	4.29696	4.07426	3.89175
Ldhb	GI:6678674	17.96	4	5	25	3.43474	3.71642	3.08857	2.79391
Ldhd	GI:34328379	57.02	19	19	144	3.59737	3.39775	2.97902	1.76547
Ldlr	GI:358030301	11.36	6	6	17	1.05015	1.47216	1.55952	1.25687
Lemd2	GI:165972321	11.15	5	5	11	0	0	1.78461	2.17275
Lemd3	GI:145864461	3.49	2	2	2	0	0	0	1.14208
Leo1	GI:87299619	1.95	1	1	3	0	0	2.12523	0
Letm1	GI:9789997	34.82	20	20	150	2.85267	2.8395	2.74535	2.53671
Letmd1	GI:19527322	19.72	6	6	25	2.14157	2.06326	2.02385	1.86177
Lgals1	GI:6678682	94.07	11	11	227	0	4.37538	4.97254	5.12877
Lgals3	GI:225543163	27.27	7	7	114	2.64058	3.86338	3.93975	3.99047
Lgals3bp	GI:6755144	23.22	8	8	50	0	2.31671	3.08383	3.05074
Lgals8	GI:312261230	10.44	3	3	9	0	1.89191	0	0
Lgals9	GI:226531139	51.86	11	11	94	3.01249	3.13897	3.41043	3.19741
Lgmn	GI:7242187	9.89	3	3	25	2.09697	2.01256	2.11078	2.48781
Lias	GI:13277380	9.65	2	2	3	0	1.09161	0	0
Lima1	GI:165905585	22.58	14	14	71	1.17988	2.22816	2.40099	2.11817
Limd2	GI:27369487	13.28	1	1	4	0	0	3.07696	2.25327
Lims1	GI:84794647	23.15	4	7	18	0	0	2.13036	2.54776
Lims2	GI:21450085	12.02	1	4	12	0	0	2.19739	2.64294
Lin7c	GI:6755973	18.78	3	3	18	2.57217	2.63011	2.85118	0
Lipa	GI:162287343	8.06	2	2	10	2.2617	0	2.59404	2.61114
Llgl2	GI:144922656	1.56	1	1	5	0	0	1.38028	0
Lman1	GI:285026450	29.4	9	9	81	2.87306	2.65572	2.6447	2.56944
Lman2	GI:34328278	30.17	8	8	26	2.8651	2.72346	2.54524	2.53803
Lmbrd1	GI:123701962	3.35	1	1	2	0	0	0	2.26892
Lmcd1	GI:21450157	10.41	2	2	5	0	0	2.20222	2.7148
Lmf1	GI:254939582	6.27	2	2	14	1.93354	1.5874	1.63193	0
Lmf2	GI:30725786	6.98	3	3	6	0	0	1.36691	0
Lmna	GI:162287370	66.77	45	46	591	2.48566	3.17114	3.54037	3.76035
Lmnb1	GI:188219589	50.68	23	27	146	1.69049	2.20312	2.82388	2.84485
Lmnb2	GI:113195686	36.91	15	19	88	1.84289	2.30517	2.31141	2.35747
Lmo7	GI:157311641	13.77	16	16	37	0	0	1.35203	1.85462
Lnp	GI:158937329	5.59	2	2	3	0	0	2.08489	0
Lnpep	GI:27370240	7.71	6	6	18	0	1.97544	2.06555	1.83178
LOC100044627	GI:377837128	62.86	8	8	106	4.10447	4.0952	4.1592	4.16842
LOC100862468	GI:377837185	46.88	6	6	65	3.40965	3.77509	3.88528	3.42834
Lonp1	GI:116089322	46.47	33	33	263	3.03186	3.12107	2.98142	2.85499
Lonp2	GI:13385298	18.66	13	13	40	2.31605	1.75221	1.52564	2.10614
Lpcat3	GI:21699058	13.14	5	5	25	2.67888	2.84606	2.60376	2.61402
Lpgat1	GI:26986567	9.46	3	3	9	2.64282	0	2.65676	0
Lpp	GI:225543161	50.24	21	21	192	1.68564	2.45453	3.08318	3.27023
Lrba	GI:117956395	0.97	2	2	2	0	0	1.58194	0
Lrmp	GI:162287383	1.48	1	1	1	0	0	0	3.80856
Lrp1	GI:124494256	6.07	22	22	45	0	0	1.31079	1.25052
Lrp2	GI:124487372	1.42	5	5	9	0	0	1.23107	0
Lrp6	GI:148727327	2.79	1	1	1	1.46682	0	0	0
Lrpap1	GI:63999380	20.28	7	7	28	2.10742	2.61689	2.47639	0
Lrpprc	GI:134031976	45.98	55	55	420	2.81439	2.68709	2.56725	2.57229
Lrrc16a	GI:154146185	2.04	2	2	9	0	0	1.31585	1.29518
Lrrc47	GI:41152116	17.04	7	7	24	1.4173	1.38275	1.97038	2.60909
Lrrc59	GI:19527026	47.56	12	12	199	3.6626	3.85027	3.9645	3.471
Lrrc8a	GI:29244192	5.93	4	4	10	0	0	1.11352	1.50665
Lrrc8d	GI:170650657	19.32	13	13	22	0	0.729629	0	0
Lrrfip1	GI:162417949	38.27	12	16	38	1.02151	0	2.44938	2.49643
Lrwd1	GI:166851848	1.54	1	1	1	0	0	0	2.09244
Lsm1	GI:110625667	17.29	2	2	9	0	2.00534	2.32989	2.38793
Lsm12	GI:31711990	15.9	2	2	8	0	1.6741	1.94461	0
Lsm14a	GI:23956156	4.33	2	2	3	0	0	1.37716	0
Lsm14b	GI:148839333	2.86	1	1	1	0	0	2.53139	0
Lsm2	GI:158533995	29.47	4	4	21	2.84625	3.17133	3.41204	3.26889
Lsm3	GI:13385806	40.2	3	3	16	3.11356	3.47928	3.38926	3.84865
Lsm4	GI:159032056	26.81	5	5	25	0	0	3.00362	3.41517
Lsm6	GI:300797601	13.75	1	1	5	0	0	3.14254	0
Lsr	GI:255958263	4.75	2	2	13	1.12023	1.51178	1.51752	1.34004
Lss	GI:22122469	12.01	7	7	11	2.31664	0	2.36913	0
Lta4h	GI:116734870	50.74	23	23	95	1.78092	2.39721	2.47215	2.58358
Ltf	GI:31560677	1.84	1	1	2	0	0	1.72238	0
Ltn1	GI:124486727	2.26	3	3	13	0	0.655815	1.07231	0
Luc7l	GI:21536228	24.62	4	7	41	0	2.0796	2.49271	2.499
Luc7l2	GI:283806685	30.77	6	9	55	1.71802	2.46334	2.69633	2.84775
Luc7l3	GI:23956166	13.85	5	5	43	1.49522	2.19731	2.57588	2.20081
Luzp1	GI:119433663	4.96	3	3	8	0	0	1.35471	0
Lxn	GI:31980632	17.57	3	3	16	0	1.75869	2.58559	2.68573
Ly6e	GI:255708401	10.29	1	1	8	0	3.72931	3.43755	0
Ly75	GI:148747179	1.28	2	2	3	0	0	1.2005	1.46742
Ly9	GI:111955338	1.99	1	1	1	2.90399	0	0	0
Lyar	GI:188219567	12.63	4	4	22	1.4573	1.44912	2.12143	1.71136
Lyn	GI:161760634	8.76	2	4	10	0	0	2.12943	2.12421
Lypla1	GI:6678760	53.04	8	8	58	3.97498	3.23297	3.41767	3.01525
Lypla2	GI:7242156	36.8	5	5	20	0	0	2.87826	2.95874
Lyplal1	GI:227496223	33.05	6	6	33	2.87904	2.39839	2.1946	2.71762
Lyrm4	GI:41235733	32.97	3	3	19	2.41658	2.71648	2.82695	0
Lyrm5	GI:254939532	18.6	2	2	4	2.96849	2.40091	0	0
Lyrm7	GI:158854009	9.62	1	1	4	3.01673	0	0	0
M6pr	GI:14916479	14.39	3	3	32	2.66556	2.76106	2.50945	2.89087
Macf1	GI:312433955	2.81	13	16	48	0	0.832172	1.07741	1.07809
Macrod1	GI:170650601	22.6	4	4	20	2.98771	2.81037	2.3326	0
Magee1	GI:111378377	0.87	1	1	1	0	0	0	2.51649
Magt1	GI:298676498	5.16	2	2	10	0	0	2.10055	0
Mak16	GI:33468997	23.99	5	5	17	0	2.36722	2.47663	0
Mal2	GI:30725780	17.71	2	2	46	3.63088	3.68619	3.86888	4.10597
Man2a1	GI:226246610	4.87	5	5	13	1.64396	0.985183	1.34185	0
Man2b1	GI:113195690	16.78	12	12	72	2.36871	2.29387	2.48921	2.44521
Man2b2	GI:227330625	10.02	8	8	21	0	0	2.10168	2.21865
Man2c1	GI:30794150	1.92	2	2	3	0	1.56561	0	0
Manba	GI:158533990	19	13	13	52	1.15315	2.06806	2.2872	1.88228
Manf	GI:110625813	32.4	5	5	55	3.30491	3.04989	3.12743	2.99526
Maoa	GI:255759902	36.31	14	16	190	2.69123	2.94933	3.37982	3.7827
Maob	GI:257196228	49.04	19	21	271	3.93573	3.69467	3.30411	2.90248
Map1lc3b	GI:13385664	16.8	2	2	7	0	0	3.05131	3.42122
Map2k1	GI:6678794	34.86	9	13	46	2.28625	2.17548	2.04714	2.17688
Map2k2	GI:31560267	25.69	4	8	16	1.36975	2.32083	0	0
Map2k3	GI:22094081	9.22	2	2	15	0	2.00609	1.96306	2.23426
Map4k4	GI:356582266	6.39	5	5	17	0	1.00774	1.33577	1.10488
Mapk1	GI:84579909	60.34	11	16	85	0	2.11145	2.64976	2.76809
Mapk14	GI:270341386	8.13	1	2	4	0	1.56338	2.90022	0
Mapk1ip1l	GI:30520075	10.33	1	1	5	0	0	3.67335	0
Mapk3	GI:21489933	36.58	5	10	87	0	2.42004	2.72322	3.03081
Mapk8ip3	GI:254540212	4.31	1	3	3	0	1.13765	0	0
Mapk9	GI:254750739	7.87	2	3	4	0	0	2.43574	0
Mapre1	GI:7106301	42.91	7	7	53	1.53224	2.81149	3.01637	2.83231
Mapre3	GI:39930509	8.19	2	2	8	0	2.36831	2.57523	2.86545
Marcks	GI:6678768	54.37	8	8	35	0	0	2.37797	2.68914
Marcksl1	GI:6754706	51.5	5	5	22	0	1.7702	2.772	2.91953
Marf1	GI:124487213	3.57	3	4	9	1.74182	0	1.59505	0
Mars	GI:51491852	35.14	23	23	124	1.99883	2.24654	2.40893	2.34917
Mat1a	GI:19526790	55.56	14	17	184	4.20523	3.78485	2.95604	2.97603
Mat2a	GI:21704144	35.95	8	11	88	3.71427	3.33063	2.91223	3.07006
Mat2b	GI:313482787	33.75	7	7	33	0	0	2.81338	2.77757
Matr3	GI:25141233	29.91	17	17	137	2.42888	2.60621	3.01672	3.07204
Mavs	GI:329755292	27.24	7	7	43	2.95655	2.89947	2.50231	2.32759
Mbd2	GI:218931229	3.38	1	1	2	0	0	1.85722	0
Mbd3	GI:7305261	5.26	1	1	6	0	0	2.27516	0
Mbl2	GI:6754656	25.82	5	5	26	2.64295	2.84044	2.67864	0
Mbnl1	GI:358679352	14.08	2	5	32	0	2.66266	2.98199	0
Mbnl2	GI:46411185	10.14	1	4	32	0	2.67513	2.99446	0
Mboat7	GI:31542014	2.54	1	1	3	0	0	2.35586	0
Mcat	GI:71725343	29.13	8	8	35	2.12794	2.22124	2.35808	2.03572
Mccc1	GI:186700620	55.23	26	26	187	3.34442	3.14851	2.8669	2.51406
Mccc2	GI:73622267	51.51	24	24	206	3.31553	3.11653	2.91633	2.43352
Mcee	GI:58037329	25.84	3	3	22	3.22099	2.89316	2.64817	2.28719
Mcfd2	GI:28827786	11.72	1	1	13	3.26117	2.98079	2.89796	0
Mcl1	GI:6678824	6.34	1	1	2	0	2.13465	0	0
Mcm2	GI:172088119	11.95	9	9	22	0	1.64534	2.1851	0
Mcm3	GI:33859484	16.38	11	11	30	0	0	2.50162	1.58223
Mcm4	GI:255918149	9.16	6	6	15	0	1.60679	1.8856	0
Mcm5	GI:112293273	13.08	6	6	12	0	0	2.18938	1.90952
Mcm6	GI:6678832	19.37	12	12	39	0	1.20328	2.06839	1.64247
Mcm7	GI:10242373	23.64	12	12	36	0	1.49166	2.42775	0
Mcmbp	GI:22122389	3.12	1	1	2	0	0	1.74597	0
Mcts1	GI:21312175	32.04	4	4	9	0	0	2.452	0
Mdh1	GI:254540027	43.11	13	13	225	4.36419	4.13252	3.64027	3.55572
Mdh2	GI:31982186	67.75	20	20	551	4.7621	4.66961	4.57834	4.44816
Mdn1	GI:124487133	0.9	4	4	4	0	0	0.2264	0.900194
Mdp1	GI:12963663	17.68	3	3	5	0	0	2.71466	0
Me1	GI:162139827	64.51	23	23	252	3.224	3.09027	3.18722	3.17162
Me2	GI:21703972	8.15	4	4	8	0	0	2.3053	0
Mecp2	GI:126517469	11.18	3	3	12	0	1.0101	1.24751	1.81358
Mecr	GI:227116358	49.33	12	12	81	3.12641	3.03541	2.82663	2.55269
Med14	GI:115270972	1.32	1	1	1	0	0	1.54754	0
Memo1	GI:19526994	52.53	10	10	41	2.42632	2.65961	2.80892	2.64611
Mepce	GI:119672920	4.8	2	2	2	0	0	1.78042	0
Mesdc2	GI:228480219	18.3	3	3	8	0	0	2.29745	2.80517
Metap1	GI:28202007	29.02	7	7	22	0	2.28928	2.27601	0
Metap2	GI:9789873	32.43	11	11	65	2.07936	2.54299	2.52763	2.41351
Mettl1	GI:6754682	9.7	2	2	4	0	2.10305	0	0
Mettl13	GI:21536262	5.16	3	3	6	0	0	1.69553	1.96039
Mettl7a1	GI:33563290	40.16	7	7	62	3.76208	3.37702	3.24553	2.85305
Mettl7b	GI:27229118	52.87	11	11	88	3.84053	3.41003	3.06688	2.93477
Mfge8	GI:113865977	40.38	12	12	73	0	2.52643	2.99142	2.9068
Mfn1	GI:244793488	3.78	2	2	4	1.66793	0	0	1.84366
Mfn2	GI:120407048	2.25	1	1	4	0	1.71395	0	0
Mfsd10	GI:13386144	3.29	1	1	2	0	0	1.17982	0
Mgea5	GI:15011884	9.17	7	7	13	0	1.98599	1.92636	0
Mgll	GI:6754690	9.57	2	2	4	1.70993	0	0	0
Mgst1	GI:31981068	41.29	6	6	158	5.3595	5.19002	4.88944	4.54465
Mgst3	GI:13385010	33.99	4	4	12	2.15871	0	2.49302	3.80851
Mia3	GI:124001582	6.22	9	9	28	1.10695	0.923859	1.68893	0
Mical2	GI:28893359	12.81	10	10	28	0	0	1.98234	2.03014
Mid1ip1	GI:262231835	10.44	1	1	2	2.23551	0	0	0
Mif	GI:6754696	23.48	3	3	56	4.22103	4.7089	4.83221	4.7116
Mina	GI:256355182	11.61	5	5	15	0	2.8145	1.93702	0.241463
Minpp1	GI:6754698	2.29	1	1	5	0	0	1.98755	0
Mipep	GI:160333185	2.81	2	2	7	2.216	0	1.83406	0
Mki67	GI:169234624	2.36	2	2	4	0	0	1.8093	0
Mlec	GI:188497650	40.21	9	9	57	2.9579	2.84623	2.91459	3.11047
Mlh3	GI:124249062	0.92	1	1	1	0	0	1.1447	0
Mlkl	GI:110626037	10.78	4	4	21	0	2.03046	2.18508	2.30101
Mllt4	GI:145587092	16.81	20	20	66	1.35612	1.43893	1.86788	1.5862
Mlycd	GI:56797739	41.26	15	15	101	3.12626	2.88287	2.59472	2.12485
Mmaa	GI:31541923	11.08	3	3	11	2.44956	2.17559	1.76169	0
Mmgt1	GI:22122803	8.4	1	1	2	2.9205	0	0	0
Mnt	GI:162287033	1.69	1	1	2	0	1.22439	0	0
Mob1a	GI:21704148	8.8	2	2	11	0	2.74912	2.35791	0
Mob4	GI:40254521	16.89	3	3	11	0	2.23873	2.50226	2.99527
Mocs1	GI:161484628	15.88	6	6	13	1.69136	1.49895	1.67627	0
Mocs2	GI:164664480	14.77	1	1	1	2.89211	0	0	0
Mocs3	GI:237820699	9.35	4	4	33	2.78044	3.21746	3.07483	3.39653
Mogat2	GI:28974982	11.08	3	3	5	0	0	1.83787	0
Mogs	GI:31981106	20.74	12	12	75	2.93893	2.79285	2.48734	2.28775
Mon2	GI:253683420	2.52	4	4	6	0	0	1.33084	0
Morf4l2	GI:269996037	6.25	1	1	2	0	0	1.98661	0
Mospd2	GI:167234396	20.85	9	9	37	1.60617	2.18197	2.64164	2.55974
Mov10	GI:254540183	10.16	7	7	16	0	1.10752	1.52129	1.78567
Mov10l1	GI:146219839	0.93	1	1	1	2.74375	0	0	0
Mpdu1	GI:31981340	13.77	3	3	23	3.27208	3.27497	3.2099	3.36871
Mphosph10	GI:68303650	5.58	2	2	12	0	1.55237	1.85073	0
Mpi	GI:91206392	14.66	4	4	14	0	0	1.76593	2.37024
Mpp1	GI:6678924	20.39	6	6	27	0	2.1887	2.43101	2.47601
Mpp5	GI:9625023	2.22	1	1	2	0	0	1.11784	0
Mpp6	GI:257900520	12.24	6	6	16	2.14646	2.20472	0	0
Mpp7	GI:239051602	3.75	1	1	2	0	0	1.828	0
Mprip	GI:226874922	37.01	27	27	90	0	1.06313	2.12445	2.23607
Mpst	GI:244790003	51.18	11	11	104	3.75969	3.59955	3.30068	2.47743
Mpv17	GI:6678926	22.73	3	3	9	2.81367	2.75776	0	0
Mr1	GI:6680157	9.97	1	1	1	1.54255	0	0	0
Mre11a	GI:9055282	10.76	4	4	5	0	0	1.8935	0
Mrfap1	GI:13385746	18.4	1	1	3	0	0	2.27731	0
Mri1	GI:268838020	17.62	5	5	34	2.14631	1.95244	2.66853	2.37949
Mrpl1	GI:84875528	16.67	4	4	7	2.23377	0	1.69742	0
Mrpl10	GI:13385658	20.23	3	3	14	2.40999	1.70085	2.59665	0
Mrpl11	GI:13384980	30.21	5	5	16	2.52567	2.63444	2.31503	2.10298
Mrpl12	GI:22164792	40.3	6	6	31	3.37213	3.11265	3.37181	0
Mrpl13	GI:21312936	30.9	5	5	8	2.03884	1.48523	0	0
Mrpl14	GI:21312028	26.9	3	3	16	2.72936	2.88347	2.70805	2.60658
Mrpl15	GI:295054166	30.51	8	8	30	2.51528	2.4037	2.21273	2.12001
Mrpl16	GI:19424352	17.53	4	4	34	2.58085	2.46564	2.46879	2.08363
Mrpl17	GI:13384658	11.36	2	2	2	2.88426	0	0	0
Mrpl18	GI:13385808	17.22	3	3	10	2.64323	2.84863	0	0
Mrpl19	GI:13385976	21.23	5	5	19	2.73734	2.53415	2.40598	2.61614
Mrpl2	GI:13384660	18.3	3	3	6	0	2.25984	0	0
Mrpl21	GI:31982032	29.63	4	4	15	2.69194	2.6211	2.34244	2.39882
[truncated: 1,867 more rows]

## Sheet: WCE_linear
Symbol	decreasing	increasing
Tmem30b	0	0
0610009D07Rik	0	0
0610011F06Rik	1	0
0610031J06Rik	0	0
0610037L13Rik	0	0
0910001L09Rik	0	0
1110002N22Rik	0	0
1110004F10Rik	0	0
1110008L16Rik	0	0
1110037F02Rik	0	0
1110057K04Rik	0	0
1190002N15Rik	0	0
1190003J15Rik	1	0
1300001I01Rik	1	0
1300002K09Rik	0	0
1300010F03Rik	1	0
1500003O03Rik	0	0
1500032L24Rik	0	0
1700007G11Rik	0	0
1700021F05Rik	0	0
1700034H14Rik	0	0
1810006K21Rik	0	0
1810009A15Rik	0	0
1810026J23Rik	1	0
1810027O10Rik	0	0
1810029B16Rik	0	0
1810035L17Rik	1	0
1810063B05Rik	0	0
1810063B07Rik	0	0
1810074P20Rik	0	0
2010011I20Rik	0	0
2010106G01Rik	0	0
2010107E04Rik	1	0
2010107G23Rik	0	0
2010305A19Rik	0	0
2200002D01Rik	0	0
2210010C04Rik	0	0
2210016F16Rik	0	0
2310001A20Rik	1	0
2310003C23Rik	0	0
2310011J03Rik	0	0
2310022B05Rik	0	0
2310035C23Rik	0	0
2310061I04Rik	0	0
2400001E08Rik	0	1
2400003C14Rik	0	0
2410002F23Rik	0	0
2410015M20Rik	0	0
2410091C18Rik	0	0
2500003M10Rik	0	0
2610027L16Rik	0	0
2610029G23Rik	0	0
2610034M16Rik	0	0
2610101N10Rik	0	0
2610301G19Rik	0	0
2610528E23Rik	0	0
2700060E02Rik	0	0
2700078E11Rik	0	0
2810007J24Rik	1	0
2810055F11Rik	0	0
2810405K02Rik	0	0
2810407C02Rik	0	0
2810408M09Rik	0	0
2810432D09Rik	0	0
2810459M11Rik	0	0
2900010M23Rik	0	0
2900064A13Rik	0	0
3110003A17Rik	0	1
3110040N11Rik	0	0
4930455C21Rik	0	0
4930471M23Rik	0	0
4930506M07Rik	0	0
4930572J05Rik	0	0
4931406C07Rik	0	0
4933425L06Rik	0	0
5033411D12Rik	0	0
5430437P03Rik	0	0
5730469M10Rik	0	0
6330409N04Rik	0	0
6430527G18Rik	0	0
6530401N04Rik	0	0
9030617O03Rik	0	0
9030624J02Rik	0	0
9330159F19Rik	0	0
9430016H08Rik	1	0
9430070O13Rik	0	0
9530053A07Rik	0	0
9630033F20Rik	0	0
9830107B12Rik	0	0
A1cf	0	0
A230046K03Rik	0	0
A230051G13Rik	0	0
A2m	0	0
A430005L14Rik	0	0
A730017C20Rik	0	0
Aaas	0	0
Aacs	0	0
Aadac	1	0
Aadat	1	0
Aamp	0	0
Aars	0	0
Aars2	0	0
Aass	1	0
Aatf	0	0
Abat	1	0
Abca6	0	0
Abcb10	1	0
Abcb11	1	0
Abcb1b	1	0
Abcb4	1	0
Abcb6	0	0
Abcb7	0	0
Abcb8	0	0
Abcc2	0	0
Abcc3	0	0
Abcc4	0	1
Abcc5	0	0
Abcc6	0	0
Abcd3	1	0
Abce1	0	1
Abcf1	0	0
Abcf2	0	1
Abcf3	0	0
Abcg2	0	0
Abhd11	0	0
Abhd12	0	0
Abhd14b	1	0
Abhd4	0	0
Abhd5	0	0
Abhd6	0	0
Abi1	0	0
Ablim1	0	0
Acaa1a	1	0
Acaa1b	1	0
Acaa2	1	0
Acaca	1	0
Acacb	0	0
Acad10	1	0
Acad11	1	0
Acad12	1	0
Acad8	1	0
Acad9	1	0
Acadl	1	0
Acadm	1	0
Acads	1	0
Acadsb	0	0
Acadvl	1	0
Acat1	1	0
Acat2	1	0
Acat3	1	0
Acbd3	0	0
Acbd5	1	0
Accn4	0	0
Ache	0	0
Acin1	0	0
Acly	1	0
Acmsd	0	0
Acnat1	0	0
Aco1	1	0
Aco2	0	0
Acot1	0	0
Acot12	0	0
Acot13	0	0
Acot2	0	0
Acot3	0	0
Acot4	1	0
Acot7	0	0
Acot8	0	0
Acot9	0	1
Acox1	1	0
Acox2	0	0
Acox3	0	0
Acoxl	0	0
Acp2	0	0
Acp5	0	0
Acp6	1	0
Acsf2	1	0
Acsf3	0	0
Acsl1	1	0
Acsl4	0	0
Acsl5	1	0
Acsl6	0	0
Acsm1	1	0
Acsm3	1	0
Acsm5	0	0
Acss2	1	0
Acss3	0	0
Acta2	0	1
Actb	0	0
Actbl2	0	1
Actg1	0	0
Actl6a	0	0
Actn1	0	1
Actn3	0	0
Actn4	0	1
Actr10	0	0
Actr1a	0	0
Actr1b	0	1
Actr2	0	1
Actr3	0	1
Acy3	0	0
Acyp1	0	0
Adam10	0	0
Adam21	0	0
Adam9	0	0
Adamts3	0	0
Adat1	0	0
Adck3	1	0
Adck5	0	0
Adh1	1	0
Adh4	0	0
Adh5	0	0
Adhfe1	1	0
Adi1	0	0
Adipor2	0	0
Adk	1	0
Adpgk	0	1
Adrm1	0	0
Adsl	0	0
Adss	0	1
Adssl1	0	0
Afg3l1	0	0
Afg3l2	1	0
Afmid	0	0
Aga	0	0
Agfg1	0	0
Agk	1	0
Agl	1	0
Agmat	1	0
Agpat2	0	0
Agpat3	0	0
Agpat4	0	0
Agpat9	0	0
Agphd1	0	0
Agps	0	1
Agxt2	1	0
Agxt2l1	0	0
Ahctf1	0	0
Ahcy	1	0
Ahcyl1	0	0
Ahcyl2	0	0
Ahnak	0	0
Ahsa1	0	0
AI314180	0	0
AI837181	0	0
Aifm1	1	0
Aifm2	0	0
Aimp1	0	1
Aimp2	0	0
Ak2	1	0
Ak3	1	0
Ak4	1	0
Ak5	0	0
Akap1	0	0
Akap12	0	0
Akap2	0	0
Akap6	0	0
Akap8	0	0
Akr1a1	0	0
Akr1b3	0	0
Akr1b8	0	1
Akr1c12	1	0
Akr1c13	1	0
Akr1c14	0	0
Akr1c19	1	0
Akr1c6	1	0
Akr1d1	1	0
Akr1e1	0	0
Akr7a5	1	0
Akt1	0	0
Akt1s1	0	0
Akt2	0	0
Alas1	0	0
Alas2	0	0
Alb	0	0
Alcam	0	0
Aldh16a1	0	0
Aldh18a1	0	1
Aldh1a1	0	0
Aldh1a7	0	0
Aldh1b1	1	0
Aldh1l1	1	0
Aldh1l2	1	0
Aldh2	1	0
Aldh3a2	0	0
Aldh4a1	1	0
Aldh5a1	1	0
Aldh6a1	1	0
Aldh7a1	1	0
Aldh8a1	1	0
Aldh9a1	0	0
Aldoa	0	1
Aldob	1	0
Aldoc	0	0
Alg11	0	0
Alg2	0	0
Alg5	0	0
Alyref	0	0
Amacr	1	0
Ambp	0	0
Amdhd1	0	0
Amdhd2	0	0
Amfr	0	0
Amigo1	0	0
Ampd2	0	0
Amt	0	0
Anapc1	0	0
Anapc4	0	0
Angel2	0	0
Angptl4	0	0
Ank3	0	0
Ankfy1	0	0
Ankhd1	0	0
Ankib1	0	0
Ankrd28	0	0
Ankrd40	0	0
Ankrd46	0	0
Ankrd5	0	0
Ankrd61	0	0
Anln	0	0
Ano1	0	0
Ano6	0	0
Anp32a	0	0
Anp32b	0	0
Anp32e	0	0
Anpep	0	0
Antxr2	0	0
Anxa1	0	0
Anxa11	0	1
Anxa2	0	1
Anxa3	0	1
Anxa4	0	1
Anxa5	0	1
Anxa6	0	0
Anxa7	0	0
Anxa8	0	0
Aox3	1	0
Ap1b1	0	0
Ap1g1	0	0
Ap1m1	0	0
Ap1s1	0	0
Ap2a1	0	0
Ap2a2	0	0
Ap2b1	0	0
Ap2m1	0	0
Ap2s1	0	0
Ap3b1	0	0
Ap3d1	0	0
Ap3m1	0	0
Ap3s1	0	1
Ap4s1	0	0
Apbb1	0	0
Apeh	0	0
Apex1	0	1
Api5	0	1
Apip	0	0
Aplf	0	0
Apoa1	0	0
Apoa1bp	1	0
Apoa2	0	0
Apob	0	0
Apoc1	0	0
Apoc3	0	0
Apoe	0	0
Apoh	0	0
Apol9a	0	0
Apoo	0	0
Apool	0	0
App	0	0
Appl1	0	0
Aprt	0	0
Aqp1	0	0
Aqr	0	0
Araf	0	0
Arcn1	0	0
Arf1	0	0
Arf4	0	0
Arf5	0	0
Arf6	0	0
Arfgap1	0	0
Arfgap2	0	0
Arfgap3	0	0
Arfgef1	0	0
Arfgef2	0	0
Arfip1	0	0
Arg1	1	0
Arglu1	0	0
Arhgap1	0	0
Arhgap17	0	0
Arhgap20	0	0
Arhgap5	0	0
Arhgdia	0	1
Arhgef1	0	0
Arhgef2	0	0
Arhgef37	0	0
Arhgef5	0	0
Arid1a	0	0
Arih1	0	0
Arl1	0	0
Arl3	0	0
Arl6ip1	0	0
Arl6ip5	0	1
Arl8b	0	1
Armc1	0	0
Armc10	0	0
Arpc1a	0	0
Arpc1b	0	0
Arpc2	0	0
Arpc3	0	0
Arpc4	0	1
Arpc5	0	1
Arpc5l	0	0
Arpp19	0	0
Arsa	0	0
Arsb	0	0
As3mt	0	0
Asah1	0	0
Asap2	0	0
Ascc1	0	0
Ascc2	0	0
Ascc3	0	0
Asgr1	0	0
Ash1l	0	0
Asl	0	0
Asna1	0	1
Asns	0	0
Aspdh	1	0
Aspg	0	0
Asph	0	0
Aspscr1	0	0
Ass1	1	0
Atad1	0	0
Atad3a	1	0
Atg4b	0	0
Atg7	0	0
Athl1	0	0
Atic	0	1
Atl1	0	0
Atl2	0	0
Atl3	0	0
Atox1	0	1
Atp11b	0	0
Atp11c	1	0
Atp13a1	0	0
Atp13a3	0	0
Atp1a1	0	0
Atp1b1	0	0
Atp1b3	0	1
Atp2a1	0	1
Atp2a2	0	1
Atp2a3	0	1
Atp2b1	0	0
Atp4a	1	0
Atp5a1	1	0
Atp5b	1	0
Atp5c1	1	0
Atp5d	0	0
Atp5e	1	0
Atp5f1	1	0
Atp5h	1	0
Atp5j	1	0
Atp5j2	1	0
Atp5k	1	0
Atp5l	0	0
Atp5s	0	0
Atp6v0a1	0	1
Atp6v0a2	0	0
Atp6v0d1	0	0
Atp6v1a	0	1
Atp6v1b2	0	0
Atp6v1c1	0	0
Atp6v1e1	0	0
Atp6v1g1	0	0
Atp6v1h	0	0
ATP8	1	0
Atp9a	0	0
Atpaf2	0	0
Atpif1	0	0
Atxn10	0	0
Atxn2	0	0
Atxn2l	0	0
AU022252	1	0
Auh	0	0
Aup1	0	1
AW551984	0	0
AW555464	0	0
Axl	0	0
B230312A22Rik	0	0
B2m	0	0
Baat	1	0
Bag2	0	0
Bag3	0	0
Bag6	0	0
Bak1	0	0
Banf1	0	1
Basp1	0	1
Bax	0	0
Baz1a	0	0
Baz2b	0	0
Bbox1	0	0
BC003331	0	0
BC003965	0	0
BC005561	0	0
BC006779	0	0
BC017158	0	0
BC017643	0	0
BC024479	0	0
BC026585	1	0
BC026590	0	0
BC027072	0	0
BC051142	0	0
BC089597	0	0
Bcam	0	0
Bcap29	0	0
Bcap31	0	0
Bcar1	0	0
Bcar3	0	0
Bcas2	0	0
Bccip	0	0
Bche	0	0
Bckdha	1	0
Bckdhb	1	0
Bcl2l1	0	0
Bcl2l13	0	0
Bclaf1	0	0
Bcs1l	0	0
Bdh1	1	0
Bhmt	1	0
Bhmt2	1	0
Bin1	0	0
Blk	0	0
Blmh	1	0
Blvra	0	1
Blvrb	1	0
Bmp2k	0	0
Bmp7	0	0
Bnc2	0	0
Bnip1	0	0
Bnip2	0	0
Bola1	0	0
Bola2	0	1
Bola3	0	0
Bop1	0	0
Bphl	1	0
Bpnt1	0	0
Brcc3	0	0
Brd4	0	0
Bre	0	0
Bri3bp	0	0
Brix1	0	0
Brox	0	1
Brp44	1	0
Brp44l	0	0
Bsg	0	0
Bst1	0	0
Bst2	0	0
Btaf1	0	0
Btf3	0	0
Btf3l4	0	0
Bub3	0	0
Bysl	0	0
Bzw1	0	0
Bzw2	0	0
C030006K11Rik	0	0
C030039L03Rik	0	0
C1qbp	0	0
C2	0	0
C230081A13Rik	0	0
C230096C10Rik	0	0
C330007P06Rik	0	0
C430048L16Rik	0	0
C4b	0	0
C77080	0	0
Cab39	0	1
Cacna2d4	0	0
Cacybp	0	0
Cad	1	0
Cadm1	0	0
Cage1	0	0
Cald1	0	1
Calm2	0	1
Calr	0	0
Calu	0	1
Camk1	0	0
Camk2b	0	0
Camk2d	0	0
Cand1	0	1
Canx	0	0
Cap1	0	0
Capn1	0	1
Capn2	0	1
Capns1	0	0
Caprin1	0	0
Capza1	0	0
Capza2	0	0
Capzb	0	0
Car14	0	0
Car3	1	0
Car5a	1	0
Car8	0	0
Carhsp1	0	0
Carkd	0	0
Carm1	0	0
Cars	0	0
Cars2	0	0
Cask	0	0
Casp3	0	0
Casp6	0	0
Casp7	0	0
Cast	0	1
Cat	1	0
Cav1	0	0
Cbr1	1	0
Cbr3	0	0
Cbr4	1	0
Cbx1	0	0
Cbx3	0	1
Cbx5	0	0
Cc2d1b	0	0
Ccar1	0	0
Ccbl1	1	0
Ccbl2	1	0
Ccdc109a	0	0
Ccdc111	0	0
Ccdc115	0	0
Ccdc124	0	0
Ccdc127	0	0
Ccdc22	0	0
Ccdc25	0	1
Ccdc47	0	0
Ccdc51	1	0
Ccdc56	0	0
Ccdc58	0	0
Ccdc78	0	0
Ccdc90a	0	0
Cck	0	0
Ccnd1	0	0
Ccndbp1	0	0
Ccrn4l	0	0
Ccs	0	0
Cct2	0	1
Cct3	0	1
Cct4	0	0
Cct5	0	1
Cct6a	0	0
Cct7	0	0
Cct8	0	1
Cd14	0	0
Cd151	0	0
Cd1d1	0	0
Cd2ap	0	0
Cd3eap	0	0
Cd44	0	0
Cd47	0	0
Cd63	0	0
Cd81	0	1
Cd9	0	0
Cd97	0	0
Cda	0	0
Cdan1	0	0
Cdc16	0	0
Cdc37	0	1
Cdc42	0	0
Cdc42bpb	0	0
Cdc42ep1	0	1
Cdc5l	0	1
Cdc73	0	0
Cdh1	0	0
Cdh17	0	0
Cdh2	0	0
Cdh5	0	0
Cdh6	0	0
Cdipt	0	0
Cdk1	0	0
Cdk11b	0	0
Cdk13	0	0
Cdk15	0	0
Cdk17	0	0
Cdk18	0	0
Cdk2	0	0
Cdk4	0	0
Cdk5	0	0
Cdk5rap3	0	0
Cdk6	0	0
Cdk9	0	0
Cdkn1a	0	0
Cdkn1b	0	0
Cdkn2aip	0	0
Cdkn2aipnl	0	0
Cdkn2b	0	0
Cds2	0	1
Cdv3	0	0
Ceacam1	1	0
Cebpz	0	0
Cecr5	0	0
Celf1	0	0
Celf2	0	0
Cenpv	0	0
Cep170	0	0
Cep57	0	0
Cept1	0	0
Ces1d	1	0
Ces1e	1	0
Ces1f	1	0
Ces1g	1	0
Ces1h	1	0
Ces2a	1	0
Ces2c	0	0
Ces2e	1	0
Ces2f	0	0
Ces2g	0	0
Ces3a	1	0
Ces3b	1	0
Cfdp1	0	0
Cfhr2	0	0
Cfl1	0	1
Cfl2	0	0
Cgn	0	0
Cgnl1	0	0
Chaf1a	0	0
Chchd1	0	0
Chchd3	0	0
Chchd4	0	0
Chchd6	0	0
Chd4	0	0
Chdh	1	0
Cherp	0	0
Chka	0	0
Chmp1a	0	0
Chmp3	0	0
Chmp4b	0	1
Chmp4c	0	0
Chmp5	0	0
Chmp6	0	0
Chmp7	0	0
Chordc1	0	0
Chuk	0	0
Ciapin1	0	0
Ciita	0	0
Cirh1a	0	0
Cisd1	0	0
Cisd2	0	1
Cisd3	0	0
Ckap2	0	0
Ckap4	0	0
Ckap5	0	0
Ckb	0	0
Clasp1	0	0
Clcc1	0	0
Clic1	0	1
Clic4	0	0
Clint1	0	1
Clip1	0	0
Clmn	0	0
Cln3	0	0
Clns1a	0	0
Clpb	0	0
Clpp	1	0
Clptm1	0	0
Clptm1l	0	0
Clpx	1	0
Clrn2	0	0
Clta	0	0
Cltb	0	0
Cltc	0	0
Clu	0	0
Cluap1	0	0
Clybl	1	0
Cmas	0	0
Cmbl	0	0
Cmc1	0	0
Cml1	0	0
Cml2	0	0
Cml5	0	0
Cmpk1	0	0
Cmpk2	0	0
Cnbp	0	0
Cndp2	0	0
Cnn1	0	0
Cnn2	0	0
Cnn3	0	1
Cnot1	0	0
Cnot4	0	0
Cnpy2	0	0
Cnpy3	0	0
Cnpy4	0	0
Coasy	1	0
Cobll1	0	0
Cog3	0	0
Col1a1	0	0
Col1a2	0	0
Col4a1	0	0
Col4a2	0	0
Col6a1	0	0
Col6a3	0	0
Col7a1	0	0
Col8a2	0	0
Commd2	0	0
Commd3	0	0
Commd5	0	0
Commd8	0	0
Commd9	0	0
Comt	1	0
Comtd1	0	0
Copa	0	1
Copb1	0	1
Copb2	0	0
Cope	0	0
Copg	0	0
Copg2	0	0
Cops2	0	0
Cops3	0	0
Cops4	0	0
Cops6	0	0
Cops7a	0	0
Cops8	0	1
Copz1	0	1
Coq3	1	0
Coq5	1	0
Coq6	1	0
Coq7	0	0
Coq9	1	0
Coro1b	0	0
Coro1c	0	1
Cotl1	0	1
COX1	0	0
Cox17	0	0
COX2	0	0
COX3	0	0
Cox4i1	0	0
Cox4nb	0	0
Cox5a	1	0
Cox6a1	0	0
Cox6b1	1	0
Cox6c	0	0
Cox7a1	0	0
Cox7a2	1	0
Cox7a2l	0	0
Cp	0	1
Cpb2	0	0
Cpne1	0	1
Cpne3	0	0
Cpne8	0	0
Cpox	1	0
Cps1	1	0
Cpsf1	0	1
Cpsf2	0	0
Cpsf3	0	0
Cpsf3l	0	0
Cpsf6	0	0
Cpsf7	0	0
Cpt1a	1	0
Cpt2	1	0
Cr1l	0	0
Crat	0	0
Crct1	0	0
Creb1	0	0
Creg1	0	1
Creld1	0	0
Creld2	0	0
Crip1	0	0
Crip2	0	1
Crk	0	1
Crkl	0	0
Crls1	0	0
Crmp1	0	0
Crnkl1	0	0
Crocc	0	0
Crot	1	0
Crtap	0	0
Cryab	0	1
Cryl1	0	0
Cryz	0	0
Cs	0	0
Csad	0	0
Csda	0	0
Csde1	0	0
Cse1l	0	0
Csk	0	0
Csnk1a1	0	0
Csnk1d	0	0
Csnk1g2	0	0
Csnk2a1	0	0
Csnk2a2	0	0
Csnk2b	0	0
Csrp1	0	1
Csrp2	0	0
Cstb	0	0
Cstf1	0	0
Cstf2	0	1
Cstf3	0	0
Ctage5	1	0
Ctbp1	0	0
Ctbp2	0	0
Ctdp1	0	0
Ctgf	0	0
Cth	1	0
Ctnna1	0	0
Ctnna2	0	0
Ctnnb1	0	0
Ctnnbl1	0	0
Ctnnd1	0	1
Ctps	0	0
Ctps2	0	0
Ctsa	0	1
Ctsb	0	1
Ctsc	1	0
Ctsd	0	0
Ctsf	0	0
Ctsh	0	0
Ctsl	0	0
Ctsz	0	0
Cttn	0	0
Cttnbp2nl	0	1
Cul1	0	0
Cul2	0	0
Cul3	0	0
Cul4a	0	0
Cul4b	0	0
Cul5	0	0
Cux2	0	0
Cwc15	0	0
Cwc22	0	0
Cwf19l1	0	0
Cxadr	1	0
Cyb5	0	0
Cyb5b	0	0
Cyb5r1	0	1
Cyb5r3	0	0
Cyc1	1	0
Cycs	0	0
Cyfip1	0	1
Cylc1	0	0
Cyp1a2	0	0
Cyp1b1	0	0
Cyp20a1	0	0
Cyp27a1	0	0
Cyp2a12	0	0
Cyp2b10	0	0
Cyp2c29	0	0
Cyp2c40	1	0
Cyp2c44	1	0
Cyp2c50	1	0
Cyp2c54	1	0
Cyp2c67	1	0
Cyp2c68	1	0
Cyp2c69	1	0
Cyp2c70	0	0
Cyp2d10	1	0
Cyp2d22	1	0
Cyp2d26	1	0
Cyp2d9	1	0
Cyp2e1	1	0
Cyp2f2	1	0
Cyp2j5	0	0
Cyp2j6	0	0
Cyp39a1	0	0
Cyp3a11	1	0
Cyp3a13	1	0
Cyp3a25	0	0
Cyp4a10	0	0
Cyp4a12a	1	0
Cyp4a12b	1	0
Cyp4a14	1	0
Cyp4f13	0	0
Cyp4f14	0	0
Cyp4f16	1	0
Cyp4f40	0	0
Cyp4v3	0	0
Cyp51	0	0
Cyp7b1	1	0
Cyp8b1	0	0
CYTB	1	0
D10Wsu52e	1	0
D11Wsu47e	0	0
D11Wsu99e	0	0
D15Ertd621e	0	0
D17H6S53E	0	0
D17Wsu104e	0	0
D19Bwg1357e	0	0
D19Ertd386e	0	0
Dad1	0	0
Dak	1	0
Dap3	0	0
Dapk3	0	0
Dars	0	0
Dars2	0	0
Dazap1	0	0
Dbi	0	0
Dbn1	0	0
Dbnl	0	0
Dbt	1	0
Dcaf11	0	0
Dcaf7	0	0
Dcaf8	0	0
Dcakd	0	0
Dcp1a	0	0
Dcps	0	0
Dctn1	0	0
Dctn2	0	0
Dctn4	0	0
Dctn5	0	0
Dcun1d1	0	0
Dcun1d5	0	0
Dcx	0	0
Dcxr	1	0
Ddah1	0	0
Ddah2	0	0
Ddb1	0	1
Ddc	0	0
Ddi2	0	0
Ddost	1	0
Ddt	0	0
Ddx1	0	1
Ddx17	0	0
Ddx18	0	1
Ddx19a	0	1
Ddx19b	0	1
Ddx21	0	0
Ddx23	0	0
Ddx24	0	0
Ddx25	0	0
Ddx27	0	0
Ddx39	0	0
Ddx39b	0	0
Ddx3x	0	0
Ddx3y	0	0
Ddx42	0	0
Ddx46	0	0
Ddx49	0	0
Ddx5	0	0
Ddx51	0	0
Ddx56	0	0
Ddx58	0	0
Ddx6	0	0
Decr1	0	0
Decr2	1	0
Def6	0	0
Degs1	0	0
Dek	0	0
Dennd4c	0	0
Denr	0	0
Deptor	0	0
Dera	0	0
Derl1	1	0
Derl2	0	0
Des	0	1
Dgat1	0	0
Dhcr24	0	0
Dhcr7	1	0
Dhdh	1	0
Dhfr	0	0
Dhodh	0	0
Dhrs1	1	0
Dhrs4	1	0
Dhrs7	0	0
Dhrs7b	0	0
Dhrsx	0	0
Dhtkd1	1	0
Dhx15	0	1
Dhx16	0	0
Dhx29	0	0
Dhx30	0	0
Dhx36	0	0
Dhx8	0	0
Dhx9	0	1
Diap1	0	0
Dido1	0	0
Dimt1	0	0
Diras2	0	0
Dis3	0	0
Disc1	0	0
Dkc1	0	0
Dlat	1	0
Dld	1	0
Dlg1	0	0
Dlgap4	0	0
Dlk2	0	0
Dlst	1	0
Dmgdh	1	0
Dmkn	0	0
Dnaja1	0	1
Dnaja2	0	0
Dnaja3	0	0
Dnajb1	0	1
Dnajb11	0	0
Dnajb12	0	0
Dnajb4	0	1
Dnajb6	0	1
Dnajc10	0	0
Dnajc11	1	0
Dnajc13	0	0
Dnajc2	0	0
Dnajc3	1	0
Dnajc7	0	0
Dnajc8	0	0
Dnase1l2	0	0
Dnm1l	0	0
Dnm2	0	1
Dnpep	0	0
Dock7	0	0
Dohh	0	0
Dopey2	0	0
Dpagt1	0	0
Dpf2	0	0
Dpm1	0	0
Dpm3	0	0
Dpp3	0	0
Dpp4	1	0
Dpp7	0	0
Dpp9	0	0
Dpy19l1	0	0
Dpyd	0	0
Dpys	1	0
Dpysl2	0	0
Dpysl3	0	0
Dr1	0	0
Drap1	0	0
Drg1	0	0
Drg2	0	0
Dscr3	0	0
Dsg2	0	1
Dsp	0	0
Dst	0	1
Dstn	0	1
Dtx3l	0	0
Dtymk	0	0
Dus3l	0	0
Dusp3	0	0
Dut	0	0
Dym	0	0
Dync1h1	0	1
Dync1i2	0	1
Dync1li1	0	0
Dync1li2	0	0
Dynll1	0	0
Dynll2	0	0
Dynlrb1	0	0
Dynlt1f	0	0
E430025E21Rik	0	0
Ears2	0	0
Ebna1bp2	0	0
Ebp	0	0
Ech1	1	0
Echdc1	0	0
Echdc2	1	0
Echdc3	1	0
Echs1	1	0
Eci1	1	0
Eci2	0	0
Eci3	0	0
Ecm1	0	0
Ecsit	0	0
Edc4	0	0
Edf1	0	0
Eea1	0	0
Eed	0	0
Eef1a2	0	1
Eef1b2	0	0
Eef1d	0	1
Eef1e1	0	0
Eef1g	0	0
Eef2	0	1
Eefsec	0	0
Efemp1	0	0
Efha1	0	0
Efhd2	0	0
Eftud1	0	0
Eftud2	0	0
Egfr	0	0
Ehd1	0	0
Ehd2	0	0
Ehd4	0	0
Ehhadh	1	0
Ei24	0	0
Eif1	0	0
Eif1a	0	0
Eif1ax	0	0
Eif1b	0	0
Eif2a	0	1
Eif2ak2	0	0
Eif2b2	0	1
Eif2b3	0	0
Eif2b4	0	0
Eif2b5	0	0
Eif2c2	0	0
Eif2s1	0	0
Eif2s2	0	0
Eif2s3x	0	1
Eif2s3y	0	1
Eif3a	0	0
Eif3b	0	0
Eif3c	0	0
Eif3d	0	1
Eif3e	0	0
Eif3f	0	1
Eif3g	0	0
Eif3h	0	0
Eif3i	0	0
Eif3j	0	0
Eif3k	0	0
Eif3l	0	0
Eif3m	0	0
Eif4a1	0	0
Eif4a2	0	0
Eif4a3	0	0
Eif4b	0	0
Eif4e	0	0
Eif4e2	0	0
Eif4g1	0	0
Eif4g2	0	0
Eif4g3	0	0
Eif4h	0	1
Eif5a	0	0
Eif5a2	0	0
Eif5b	0	0
Eif6	0	0
Elac2	0	0
Elavl1	0	0
Elovl1	0	0
Elovl7	0	0
Elp2	0	0
Elp3	0	0
Emd	0	0
Emg1	0	0
Eml2	0	0
Eml4	1	0
Endod1	0	0
Endog	1	0
Eno2	0	0
Enpep	1	0
Enpp1	0	0
Enpp4	0	0
Entpd5	1	0
Eny2	0	0
Epb4.1	0	0
Epb4.1l1	0	0
Epb4.1l2	0	1
Epb4.1l5	0	0
Epdr1	0	0
Epha2	0	0
Ephx1	0	0
Ephx2	1	0
Epn2	0	0
Eppk1	0	0
Eprs	0	0
Eps15	0	0
Eps15l1	0	0
Eps8l2	0	0
Ept1	0	0
Erap1	0	0
Erbb2ip	0	0
Erc1	1	0
Ercc3	0	0
Ergic1	0	0
Erh	0	1
Erlin1	0	0
Erlin2	0	1
Ermap	0	0
Ermp1	0	0
Ero1l	0	0
Erp29	0	0
Erp44	0	0
Esd	0	0
Esyt1	0	1
Esyt2	0	1
Etf1	0	1
Etfa	1	0
Etfb	1	0
Etfdh	1	0
Ethe1	1	0
Ewsr1	0	1
Exoc2	0	0
Exoc3	0	0
Exoc4	0	0
Exoc5	0	0
Exoc6	0	0
Exoc7	0	0
Exosc1	0	0
Exosc10	0	0
Exosc2	0	0
Exosc3	0	0
Exosc4	0	0
Exosc5	0	0
Exosc6	0	0
Exosc7	0	0
Exosc8	0	0
Exosc9	0	0
Ezr	0	0
F10	0	0
F11r	0	1
F13b	0	0
F2	0	1
F5	0	1
Faah	1	0
Fabp1	1	0
Fabp2	0	0
Fabp4	0	0
Fabp5	0	0
Fads1	0	0
Fads2	0	0
Fads3	0	0
Faf2	0	1
Fah	1	0
Fahd1	0	0
Fahd2a	1	0
Fam107b	0	0
Fam114a1	0	0
Fam114a2	0	0
Fam120a	0	0
Fam120b	0	0
Fam129a	0	0
Fam134c	0	0
Fam136a	1	0
Fam161b	0	0
Fam162a	0	0
Fam192a	0	0
Fam195b	0	0
Fam25c	0	0
Fam36a	0	0
Fam40a	0	0
Fam49b	0	0
Fam63a	0	1
Fam82a1	0	0
Fam82a2	1	0
Fam82b	1	0
Fam83h	0	0
Fam98a	0	1
Fam98b	0	0
Farp1	0	1
Farp2	1	0
Farsa	0	1
Fasn	0	0
Fastkd2	0	0
Fastkd5	0	0
Fau	0	0
Fblim1	0	1
Fbln2	0	0
Fbp1	1	0
Fbxo22	0	1
Fbxo30	0	0
Fbxo33	0	0
Fbxo39	0	0
Fbxo6	0	0
Fbxo7	0	0
Fcho2	0	0
Fdft1	0	0
Fdps	0	0
Fdx1	0	0
Fdx1l	0	0
Fdxr	0	0
Fech	0	0
Fermt2	0	0
Fga	0	0
Fgb	0	0
Fgd3	0	0
Fgd6	0	0
Fgfr2	0	0
Fgfr3	0	0
Fgg	0	0
Fggy	1	0
Fh1	1	0
Fhit	0	0
Fhl1	0	0
Fhl2	0	1
Fhl3	0	0
Fhod1	0	0
Filip1l	0	0
Fip1l1	0	0
Fis1	0	0
Fkbp11	0	0
Fkbp15	0	0
Fkbp1a	0	0
Fkbp2	1	0
Fkbp3	0	0
Fkbp4	0	0
Fkbp5	0	0
Fkbp7	0	0
Fkbp8	0	0
Fkbp9	0	0
Flad1	1	0
Flii	0	1
Flna	0	1
Flnb	0	1
Flnc	0	0
Flot1	0	0
Flot2	0	0
Flt3	0	0
Flt4	0	0
Fmo1	1	0
Fmo4	0	0
Fmo5	1	0
Fmr1	0	0
Fndc3a	0	0
Fndc8	0	0
Frmd8	0	0
Fscn1	0	1
Ftcd	1	0
Fth1	0	0
Ftsj3	0	1
Ftsjd2	0	0
Fubp1	0	0
Fubp3	0	0
Fuk	0	0
Fundc2	0	0
Fuom	0	0
Fus	0	0
Fxc1	0	0
Fxn	0	0
Fxr1	0	0
Fxr2	0	0
G3bp1	0	0
G3bp2	0	0
G6pc	1	0
G6pdx	0	1
Gaa	0	0
Gabarap	0	0
Gabarapl2	0	0
Gabpa	0	0
Gadd45gip1	0	0
Gak	0	0
Gal3st3	0	0
Gale	0	0
Galk1	0	0
Galm	1	0
Galns	0	0
Galt	0	0
Gamt	0	0
Ganab	0	0
Gar1	0	1
Gars	0	0
Gart	0	0
Gas2	0	0
Gatad2a	0	0
Gba	0	1
Gbas	0	0
Gbe1	1	0
Gbf1	0	0
Gbp7	0	0
Gc	0	0
Gcat	1	0
Gcc2	0	0
Gcdh	1	0
Gch1	0	0
Gchfr	0	0
Gck	0	0
Gckr	0	0
Gclc	0	0
Gclm	0	0
Gcn1l1	0	1
Gcsh	0	0
Gdi1	0	1
Gdi2	0	1
Gdpd1	0	0
Gfer	1	0
Gfm1	1	0
Gfm2	1	0
Gfod2	0	0
Gfpt1	0	0
Ggcx	0	0
Ggh	0	0
Ghdc	0	0
Gigyf2	0	0
Gipc1	0	0
Gk2	0	0
Gla	0	0
Glb1	0	0
Gldc	1	0
Gle1	0	0
Glipr2	0	0
Glmn	0	1
Glo1	1	0
Glod4	1	0
Glrx	0	0
Glrx3	0	1
Glrx5	1	0
Gls	0	0
Gls2	1	0
Glt25d1	0	0
Glud1	1	0
Glul	1	0
Glyat	1	0
Glyctk	1	0
Glyr1	0	0
Gm10094	0	0
Gm10349	0	0
Gm10639	0	0
Gm10705	0	0
Gm11487	0	0
Gm11575	0	0
Gm11703	1	0
Gm12693	0	0
Gm12854	0	0
Gm136	0	0
Gm14025	0	0
Gm14059	0	0
Gm14459	0	0
Gm14958	0	0
Gm15118	1	0
Gm15501	0	0
Gm17748	0	0
Gm2382	0	0
Gm2a	0	1
Gm3244	1	0
Gm3362	0	0
Gm3837	0	0
Gm438	0	0
Gm4450	1	0
Gm4705	0	0
Gm4883	0	0
Gm4952	1	0
Gm4963	0	0
Gm5409	0	0
Gm5451	0	0
Gm5506	0	0
Gm5908	0	0
Gm6750	0	0
Gm6851	0	0
Gm8894	0	1
Gm9386	0	0
Gmfb	0	1
Gmppa	0	0
Gmppb	0	0
Gmps	0	0
Gna11	0	1
Gna13	0	1
Gnai1	0	0
Gnai2	0	1
Gnai3	0	1
Gnaq	0	1
Gnas	0	1
Gnb1	0	1
Gnb2	0	0
Gnb2l1	0	0
Gne	0	0
Gng12	0	1
Gnl2	0	0
Gnl3	0	1
Gnl3l	0	0
Gnmt	1	0
Gnpnat1	0	0
Gns	0	1
Golga2	0	0
Golga3	0	0
Golga5	0	0
Golgb1	0	0
Golim4	0	0
Golm1	0	0
Golt1b	0	0
Gopc	0	0
Gorasp2	0	0
Gosr1	0	0
Gosr2	0	0
Got1	1	0
Got2	1	0
Gpam	0	0
Gpd1	1	0
Gpd1l	0	0
Gpd2	1	0
Gphn	0	0
Gpi1	0	1
Gpnmb	0	0
Gpr39	0	0
Gprc5a	0	0
Gps1	0	0
Gpt	1	0
Gpt2	0	0
Gpx1	1	0
Gpx4	0	0
Gpx7	0	0
Gramd3	0	0
Gramd4	0	0
Grb10	0	0
Grb2	0	1
Grcc10	0	0
Grhpr	1	0
Gria4	0	0
Grlf1	0	0
Grn	0	0
Grpel1	1	0
Grsf1	1	0
Grwd1	0	0
Gsdmd	0	0
Gsk3b	0	0
Gsn	0	0
Gspt1	0	1
Gsr	0	0
Gss	0	0
Gsta1	0	0
Gsta3	1	0
Gsta4	0	0
Gstk1	1	0
Gstm1	1	0
Gstm2	1	0
Gstm3	1	0
Gstm4	0	0
Gstm5	0	0
Gstm6	0	0
Gstm7	1	0
Gsto1	0	0
Gstp1	1	0
Gstt1	1	0
Gstt2	1	0
Gstt3	1	0
Gstz1	1	0
Gtf2a1	0	0
Gtf2e2	0	0
Gtf2f1	0	0
Gtf2f2	0	0
Gtf2i	0	0
Gtl3	0	0
Gtpbp1	0	0
Gtpbp4	0	0
Gtpbp5	0	0
Gtpbp6	0	0
Gulo	1	0
Gusb	0	0
Gvin1	0	0
Gxylt1	0	0
Gyg	0	0
Gyk	0	0
Gys2	1	0
Gzmf	0	0
H13	0	0
H1f0	0	0
H2afv	0	1
H2afy	0	1
H2-D1	0	0
H2-K1	0	0
H2-Ke2	0	0
H2-Ke6	1	0
H2-Q10	0	0
H2-T18	0	0
H2-T23	0	0
H6pd	0	1
Haao	1	0
Hacl1	1	0
Hadh	1	0
Hadha	1	0
Hadhb	1	0
Hagh	1	0
Hal	1	0
Hand2	0	0
Hao1	0	0
Hapln2	0	0
Hars	0	0
Hars2	0	0
Hat1	0	0
Haus8	0	0
Hax1	1	0
Hba-a2	0	0
Hbb-b2	0	0
Hbs1l	0	0
Hbxip	0	0
Hccs	0	0
Hcfc1	0	0
Hdac1	0	0
Hdac2	0	0
Hdac6	0	0
Hddc2	0	0
Hdgf	0	1
Hdgfrp2	0	0
Hdhd2	0	0
Hdhd3	1	0
Hdlbp	0	0
Heatr1	0	0
Heatr5a	0	0
Heatr5b	0	0
Heatr7a	0	1
Hebp1	1	0
Hectd1	0	0
Hepacam2	0	0
Herc4	0	0
Hexa	0	0
Hexb	0	0
Hgd	1	0
Hgs	1	0
Hgsnat	1	0
Hibadh	1	0
Hibch	1	0
Hic2	0	0
Higd1a	0	0
Higd2a	0	0
Hint1	0	0
Hint2	1	0
Hip1r	0	0
Hist1h1a	0	0
Hist1h1b	0	0
Hist1h1c	0	1
Hist1h1d	0	1
Hist1h1e	0	0
Hist1h2ah	0	1
Hist1h2bb	0	0
Hist1h3c	0	0
Hist1h4m	0	1
Hist2h2ab	0	1
Hist2h2ac	0	1
Hk1	0	0
Hk2	0	1
Hmcn2	0	0
Hmga1-rs1	0	0
Hmga2	0	1
Hmgb2	0	0
Hmgb3	0	1
Hmgcl	1	0
Hmgcs1	0	0
Hmgcs2	1	0
Hmgn3	0	0
Hmgn5	0	0
Hmox1	0	0
Hmox2	0	1
Hn1	0	0
Hn1l	0	0
Hnrnpa0	0	0
Hnrnpa1	0	0
Hnrnpa3	0	1
Hnrnpab	0	0
Hnrnpc	0	0
Hnrnpd	0	0
Hnrnpf	0	1
Hnrnph1	0	1
Hnrnph2	0	1
Hnrnpk	0	0
Hnrnpl	0	0
Hnrnpm	0	0
Hnrnpu	0	0
Hnrnpul1	0	1
Hnrnpul2	0	0
Hnrpdl	0	1
Hnrpll	0	0
Hoga1	1	0
Homer3	0	0
Hook3	0	0
Hoxa9	0	0
Hp1bp3	0	0
Hpcal1	0	0
Hpd	1	0
Hpgd	0	0
Hprt	0	0
Hpx	0	0
Hrsp12	1	0
Hsd11b1	1	0
Hsd17b10	1	0
Hsd17b11	1	0
Hsd17b12	0	0
Hsd17b13	1	0
Hsd17b2	0	0
Hsd17b4	0	0
Hsd17b6	1	0
Hsd17b7	0	0
Hsd3b3	1	0
Hsd3b5	1	0
Hsd3b7	1	0
Hsdl1	0	0
Hsdl2	1	0
Hsf2bp	0	0
Hsp90aa1	0	1
Hsp90ab1	0	1
Hsp90b1	0	0
Hspa13	0	0
Hspa1a	0	1
Hspa1l	0	1
Hspa4	0	0
Hspa4l	0	0
Hspa5	0	0
Hspa8	0	1
Hspa9	0	0
Hspb1	0	1
Hspb8	0	0
Hspbp1	0	0
Hspd1	1	0
Hspe1	1	0
Hspg2	0	0
Hsph1	0	0
Htatip2	0	0
Htra2	0	0
Huwe1	0	0
Hyou1	0	0
Iah1	0	0
Iars	0	0
Iars2	0	0
Icam1	0	1
Ict1	0	0
Idh1	1	0
Idh2	1	0
Idh3a	0	0
Idh3b	0	0
Idh3g	0	0
Idi1	0	0
Ido2	0	0
Ier3ip1	0	1
Ifi27l2b	0	0
Ifi30	0	0
Ifi35	1	0
Ifit1	0	0
Ifna6	0	0
Igbp1	0	0
Igf2bp2	0	0
Igf2r	0	0
Igfbp7	0	0
Igtp	1	0
Iigp1	1	0
Ik	0	0
Ikbkap	0	0
Ikbkg	0	0
Il1rn	0	0
Ilf2	0	0
Ilf3	0	0
Ilk	0	0
Ilvbl	0	0
Immt	1	0
Imp3	0	0
Imp4	0	0
Impa1	0	0
Impact	0	0
Impdh2	0	1
Impg1	0	0
Incenp	0	0
Inf2	0	0
Inmt	1	0
Ino80b	0	0
Inpp1	0	0
Inppl1	0	0
Ints3	0	0
Ints4	0	0
Ints5	0	0
Ints6	0	0
Ints7	0	0
Ipo11	0	0
Ipo4	0	0
Ipo5	0	1
Ipo7	0	0
Ipo8	0	0
Ipo9	0	0
Iqgap1	0	1
Iqgap2	0	0
Iqsec2	0	0
Irak4	0	0
Ireb2	1	0
Irgm1	0	0
Isca2	0	0
Isg15	0	0
Isoc1	0	0
Isoc2a	1	0
Isoc2b	0	0
Ispd	0	0
Itfg1	0	0
Itfg3	0	0
Itga3	0	1
Itga5	0	0
Itga6	0	0
Itgav	0	0
Itgb1	0	1
Itih2	1	0
Itih4	0	0
Itpa	0	0
Itpr1	0	0
Itpr2	0	0
Itpr3	0	1
Ivd	1	0
Ivl	0	0
Iws1	0	0
Iyd	1	0
Jag1	0	0
Jagn1	0	0
Jak1	0	0
Jun	0	0
Jup	0	0
Kank2	0	1
Kars	0	0
Kcna6	0	0
Kcnab2	0	0
Kcnh3	0	0
Kdelc2	0	0
Kdm1a	0	0
Kdsr	0	0
Keg1	1	0
Khdrbs1	0	0
Khk	1	0
Khsrp	0	1
Kidins220	0	0
Kif13b	0	0
Kif14	0	0
Kif1c	0	0
Kif21a	0	0
Kif2a	0	1
Kif3c	0	0
Kif5b	0	1
Klc1	0	0
Klc2	0	0
Klc4	0	0
Klhdc4	0	0
Klk6	0	0
Kmo	1	0
Kpna2	0	0
Kpna3	0	1
Kpna4	0	0
Kpna6	0	0
Kpnb1	0	0
Krr1	0	0
Krt1	0	0
Krt10	0	0
Krt16	0	0
Krt17	0	0
Krt18	0	0
Krt19	0	0
Krt2	0	0
Krt20	0	0
Krt42	0	0
Krt5	0	0
Krt7	0	0
Krt76	0	0
Krt79	0	0
Krt8	0	0
Krt83	0	0
Krtcap2	0	0
Ktn1	0	1
Kynu	1	0
L2hgdh	1	0
Lace1	0	0
Lactb	1	0
Lactb2	0	0
Lag3	0	0
Lage3	0	0
Lama2	0	0
Lamc1	0	0
Lamp1	0	1
Lamp2	0	1
Lancl1	0	0
Lap3	1	0
Larp1	1	0
Larp4	0	0
Larp4b	0	0
Larp7	0	0
Lars	0	1
Lars2	0	0
Lasp1	0	0
Lass2	0	0
Lbr	0	0
Lclat1	0	0
Lcp1	0	1
Ldha	0	0
Ldhb	0	0
Ldhd	1	0
Ldlr	0	0
Lemd2	0	0
Lemd3	0	0
Leo1	0	0
Lepre1	0	0
Letm1	1	0
Letmd1	1	0
Lgals1	0	1
Lgals3	0	1
Lgals3bp	0	0
Lgals8	0	0
Lgals9	0	0
Lgmn	0	0
Lias	0	0
Lima1	0	0
Limd2	0	0
Lims1	0	0
Lims2	0	0
Lin7c	0	0
Lipa	0	0
Llgl2	0	0
Lman1	1	0
Lman2	1	0
Lmbrd1	0	0
Lmcd1	0	0
Lmf1	0	0
Lmf2	0	0
Lmna	0	1
Lmnb1	0	1
Lmnb2	0	1
Lmo7	0	0
Lnp	0	0
Lnpep	0	0
LOC100042025	0	0
LOC100044391	0	0
LOC100044627	0	0
LOC100044742	0	0
LOC100044829	0	1
LOC100045191	0	0
LOC100045226	0	0
LOC100045367	0	0
LOC100045688	0	0
LOC100045848	0	0
LOC100045924	0	0
LOC100045999	0	0
LOC100046079	0	0
LOC100046151	0	0
LOC100046223	0	0
LOC100046684	1	0
LOC100047252	0	0
LOC100047429	1	0
LOC100047658	0	0
LOC100048759	0	0
LOC100504912	0	0
LOC100504968	1	0
[truncated: 2,133 more rows]

## Sheet: WCE_linear_decreasing
Category	Term	Count	%	PValue	Genes	List Total	Pop Hits	Pop Total	Fold Enrichment	Benjamini
GOTERM_CC_FAT	GO:0005739~mitochondrion	305	59.4542	2.01883e-205	TARS2, EHHADH, LDHD, GCAT, STOML2, GFER, OGDH, HIBADH, GLDC, BC026585, GOT2, HRSP12, ABCB10, PDHA1, ATP8, BRP44, AADAT, ACAA2, OPA3, 1190003J15RIK, NUDT19, PCBD2, SUCLG2, SUCLG1, APOA1BP, LOC100046684, GLUL, LETM1, NNT, ABCB1B, DLD, ATP5C1, ABAT, MDH2, PRODH, MDH1, MPST, HSD17B10, NAGS, ACP6, MTX2, ISOC2A, MOSC2, SFXN1, SFXN2, ACAT2, ACAT1, HADHA, HADHB, ACAT3, 1300010F03RIK, IDH2, COX6B1, IDH1, …	431	1322	12504	6.6933	3.99728e-203
GOTERM_BP_FAT	GO:0055114~oxidation reduction	174	33.9181	7.95988e-127	ALDH8A1, CYP2D9, CYP2D10, ALDH1L1, CYP2C69, CYP2C68, EHHADH, CYP2C67, LDHD, GFER, ALDH1L2, OGDH, HIBADH, BC026585, GLDC, PECR, UQCR11, CPOX, AKR7A5, PDHA1, HADH, ATP8, NQO2, ALDH6A1, CYP2C54, CYP3A13, CYP2D22, CYP3A11, QDPR, CYP2E1, POR, DHDH, CYP2C50, NNT, DLD, HSD11B1, CYP2D26, GULO, MDH2, PRODH, MDH1, HSD17B11, XDH, HSD17B10, ADHFE1, CYP2C44, GLUD1, HSD17B13, CYP2C40, MOSC2, KMO, HADHA, CYP4A1…	385	672	13588	9.1385	1.02284e-123
GOTERM_CC_FAT	GO:0044429~mitochondrial part	167	32.5536	5.37559e-122	GRPEL1, TARS2, GCAT, STOML2, COX5A, OGDH, GOT2, UQCR11, CPOX, SLC25A22, ABCB10, PDHA1, HADH, ATP8, HMGCL, ACAA2, SUCLG1, CLPX, LETM1, NNT, DLD, ATP5C1, ABAT, PCCB, PCCA, MDH2, MPST, PRODH, MAVS, HSD17B10, NAGS, MTX2, GLUD1, MOSC2, KMO, SFXN1, SFXN2, ACAT1, HADHA, HADHB, MUT, MTCH2, IVD, GSTK1, COX6B1, IDH2, ALDH4A1, HSPE1, GPD2, GCDH, ATP5J2, PHB, MAOB, AK3, AK2, MRPS21, DLAT, AFG3L2, OCIAD2, SLC…	431	524	12504	9.24606	5.32184e-120
GOTERM_CC_FAT	GO:0005743~mitochondrial inner membrane	120	23.3918	3.58339e-99	GCAT, STOML2, COX5A, GOT2, UQCR11, SLC25A22, ABCB10, HADH, ATP8, HMGCL, ACAA2, SUCLG1, CLPX, LETM1, NNT, ATP5C1, MDH2, MPST, PRODH, HSD17B10, GLUD1, MOSC2, SFXN1, KMO, SFXN2, ACAT1, HADHA, HADHB, MTCH2, GSTK1, IDH2, COX6B1, GPD2, GCDH, ATP5J2, PHB, MAOB, AK2, MRPS21, AFG3L2, OCIAD2, SLC25A12, TST, SLC25A11, SLC25A13, HMGCS2, NDUFV1, SLC25A10, NDUFV2, NIPSNAP1, PRODH2, RHOT2, HSPD1, ATP5E, CPT2, U…	431	296	12504	11.7615	2.36504e-97
GOTERM_CC_FAT	GO:0019866~organelle inner membrane	120	23.3918	6.60867e-96	GCAT, STOML2, COX5A, GOT2, UQCR11, SLC25A22, ABCB10, HADH, ATP8, HMGCL, ACAA2, SUCLG1, CLPX, LETM1, NNT, ATP5C1, MDH2, MPST, PRODH, HSD17B10, GLUD1, MOSC2, SFXN1, KMO, SFXN2, ACAT1, HADHA, HADHB, MTCH2, GSTK1, IDH2, COX6B1, GPD2, GCDH, ATP5J2, PHB, MAOB, AK2, MRPS21, AFG3L2, OCIAD2, SLC25A12, TST, SLC25A11, SLC25A13, HMGCS2, NDUFV1, SLC25A10, NDUFV2, NIPSNAP1, PRODH2, RHOT2, HSPD1, ATP5E, CPT2, U…	431	312	12504	11.1583	3.27129e-94
GOTERM_CC_FAT	GO:0031966~mitochondrial membrane	126	24.5614	1.01314e-93	GCAT, STOML2, OGDH, COX5A, GOT2, UQCR11, SLC25A22, ABCB10, HADH, ATP8, HMGCL, ACAA2, SUCLG1, CLPX, LETM1, NNT, ATP5C1, MDH2, MPST, PRODH, MAVS, HSD17B10, GLUD1, MTX2, MOSC2, KMO, SFXN1, SFXN2, ACAT1, HADHA, HADHB, MTCH2, GSTK1, IDH2, COX6B1, GPD2, GCDH, ATP5J2, PHB, MAOB, AK2, MRPS21, AFG3L2, OCIAD2, SLC25A12, TST, SLC25A11, SLC25A13, HMGCS2, NDUFV1, SLC25A10, NIPSNAP1, NDUFV2, PRODH2, RHOT2, HSP…	431	368	12504	9.93332	3.34337e-92
GOTERM_CC_FAT	GO:0005740~mitochondrial envelope	129	25.1462	8.46961e-94	GCAT, STOML2, OGDH, COX5A, GOT2, UQCR11, CPOX, SLC25A22, ABCB10, HADH, ATP8, HMGCL, ACAA2, SUCLG1, CLPX, LETM1, NNT, ATP5C1, MDH2, MPST, PRODH, MAVS, HSD17B10, GLUD1, MTX2, MOSC2, KMO, SFXN1, SFXN2, ACAT1, HADHA, HADHB, MTCH2, GSTK1, COX6B1, IDH2, GPD2, GCDH, ATP5J2, PHB, MAOB, AK2, MRPS21, AFG3L2, OCIAD2, SLC25A12, TST, SLC25A11, SLC25A13, HMGCS2, NDUFV1, SLC25A10, NIPSNAP1, NDUFV2, PRODH2, RHOT…	431	391	12504	9.5716	3.35397e-92
GOTERM_CC_FAT	GO:0031967~organelle envelope	132	25.731	1.13146e-77	GCAT, STOML2, COX5A, OGDH, GOT2, UQCR11, CPOX, SLC25A22, ABCB10, HADH, ATP8, HMGCL, ACAA2, SUCLG1, CLPX, LETM1, NNT, ATP5C1, MDH2, MPST, PRODH, MAVS, HSD17B10, HAX1, GLUD1, MTX2, MOSC2, KMO, SFXN1, SFXN2, ACAT1, HADHA, HADHB, MTCH2, GSTK1, COX6B1, IDH2, GPD2, GCDH, ATP5J2, PHB, MAOB, AK2, MRPS21, AFG3L2, OCIAD2, SLC25A12, TST, SLC25A11, SLC25A13, HMGCS2, NDUFV1, SLC25A10, NIPSNAP1, NDUFV2, PRODH2…	431	540	12504	7.09172	3.20041e-76
GOTERM_CC_FAT	GO:0031975~envelope	132	25.731	1.87165e-77	GCAT, STOML2, COX5A, OGDH, GOT2, UQCR11, CPOX, SLC25A22, ABCB10, HADH, ATP8, HMGCL, ACAA2, SUCLG1, CLPX, LETM1, NNT, ATP5C1, MDH2, MPST, PRODH, MAVS, HSD17B10, HAX1, GLUD1, MTX2, MOSC2, KMO, SFXN1, SFXN2, ACAT1, HADHA, HADHB, MTCH2, GSTK1, COX6B1, IDH2, GPD2, GCDH, ATP5J2, PHB, MAOB, AK2, MRPS21, AFG3L2, OCIAD2, SLC25A12, TST, SLC25A11, SLC25A13, HMGCS2, NDUFV1, SLC25A10, NIPSNAP1, NDUFV2, PRODH2…	431	542	12504	7.06556	4.63234e-76
GOTERM_CC_FAT	GO:0031090~organelle membrane	142	27.6803	5.67133e-64	GCAT, STOML2, COX5A, OGDH, GOT2, UQCR11, SLC25A22, RPN1, ABCB10, HADH, DNAJC3, ATP8, DDOST, HMGCL, ACAA2, SUCLG1, CLPX, AADAC, LETM1, NNT, ABCB1B, ATP5C1, MDH2, MPST, PRODH, MAVS, HSD17B10, DERL1, HAX1, MTX2, GLUD1, MOSC2, KMO, SFXN1, SFXN2, ACAT1, HADHA, HADHB, MTCH2, GSTK1, COX6B1, IDH2, GPD2, GCDH, ATP5J2, PHB, MAOB, AK2, MRPS21, AFG3L2, OCIAD2, ABCB4, SLC25A12, TST, SLC25A11, SLC25A13, HMGCS2…	431	809	12504	5.09227	1.24769e-62
GOTERM_MF_FAT	GO:0048037~cofactor binding	73	14.23	3.09256e-53	ACOX1, ASPDH, KYNU, EHHADH, LDHD, GCAT, OGDH, ACBD5, HIBADH, GLDC, GOT2, NDUFS7, GOT1, ACAD8, DHTKD1, ACAD9, HADH, NDUFS2, NQO2, AADAT, SUOX, ACADM, AIFM1, ACADS, CBR4, MOSC1, GRHPR, ACADL, POR, COQ6, ACADVL, CTH, SDS, DLD, ABAT, TXNRD2, GULO, OAT, MDH1, XDH, HACL1, CCBL1, MOSC2, CCBL2, HADHA, FMO5, IVD, FMO1, IDH2, IDH1, DMGDH, PDHX, ETFA, DLST, CHDH, GCDH, GPD1, SHMT2, NDUFA9, DLAT, SDHA, DBT, …	419	226	13288	10.2438	2.05037e-50
GOTERM_BP_FAT	GO:0006091~generation of precursor metabolites and energy	74	14.425	7.00525e-53	ATP5E, UQCRC1, ATP5B, CYC1, OGDH, UQCRFS1, UQCRQ, NDUFS7, UQCR11, GOT1, CAT, PDHA1, SUCLA2, DHTKD1, NDUFS3, ATP8, NDUFS2, ATP5H, NDUFS1, LOC100047429, ATP5K, ATP5J, NDUFB10, ALDH5A1, ACO1, SUCLG2, SUCLG1, NDUFA10, NDUFA12, G6PC, UQCRH, DLD, ATP5C1, MDH2, MDH1, NDUFB5, NDUFB6, NDUFB8, NDUFB9, ALDOB, AASS, CYTB, NDUFB2, IDH2, ETFDH, IDH1, GYS2, GNMT, FH1, AGL, ETFB, ETFA, NDUFA4, DLST, NDUFA2, NDUF…	385	261	13588	10.0066	4.50087e-50
GOTERM_CC_FAT	GO:0005759~mitochondrial matrix	59	11.501	8.46568e-44	GRPEL1, TARS2, OGDH, GOT2, MCCC2, MCCC1, PDHA1, HADH, SARDH, HMGCL, ACADM, ACADS, OTC, CBR4, NDUFA10, ACADL, HAGH, COQ3, ALDH1B1, DLD, ABAT, PMPCA, OAT, PCCB, PCCA, MDH2, PRODH, NAGS, ETHE1, GLUD1, ECHS1, HADHA, HADHB, MUT, MRPL15, IVD, GSTK1, ETFDH, ALDH4A1, HSPE1, BDH1, PDHX, ETFB, ETFA, BCKDHA, GCDH, NDUFA9, BCKDHB, AK3, DLAT, SOD2, ACSM3, TST, DBT, MRPL23, PCX, ACSM1, ALDH2, HSPD1	431	163	12504	10.5011	1.6762e-42
GOTERM_CC_FAT	GO:0031980~mitochondrial lumen	59	11.501	8.46568e-44	GRPEL1, TARS2, OGDH, GOT2, MCCC2, MCCC1, PDHA1, HADH, SARDH, HMGCL, ACADM, ACADS, OTC, CBR4, NDUFA10, ACADL, HAGH, COQ3, ALDH1B1, DLD, ABAT, PMPCA, OAT, PCCB, PCCA, MDH2, PRODH, NAGS, ETHE1, GLUD1, ECHS1, HADHA, HADHB, MUT, MRPL15, IVD, GSTK1, ETFDH, ALDH4A1, HSPE1, BDH1, PDHX, ETFB, ETFA, BCKDHA, GCDH, NDUFA9, BCKDHB, AK3, DLAT, SOD2, ACSM3, TST, DBT, MRPL23, PCX, ACSM1, ALDH2, HSPD1	431	163	12504	10.5011	1.6762e-42
GOTERM_BP_FAT	GO:0051186~cofactor metabolic process	55	10.7212	1.59374e-40	ASPDH, KYNU, ALDH1L1, VKORC1L1, EHHADH, ACSS2, ALDH1L2, ACOT4, HIBADH, MTHFD1, CPOX, VKORC1, SUCLA2, ALDH5A1, ACO1, SUCLG2, SUCLG1, GSTT1, GSTT2, COQ9, GSTT3, COQ5, COQ6, COQ3, FLAD1, MDH2, GSTP1, MDH1, COASY, KMO, PIPOX, CBR1, GSTK1, NUDT7, HAAO, IDH2, IDH1, FH1, DLST, IREB2, ACLY, DLAT, SOD2, OXSM, SDHA, DBT, SDHB, BAAT, MLYCD, SDHC, HEBP1, QPRT, SCP2, DCXR, MGST1	385	182	13588	10.6656	6.82653e-38
GOTERM_BP_FAT	GO:0006732~coenzyme metabolic process	50	9.74659	3.12225e-40	ASPDH, KYNU, ALDH1L1, EHHADH, ACSS2, ALDH1L2, ACOT4, HIBADH, MTHFD1, VKORC1, SUCLA2, ALDH5A1, SUCLG2, ACO1, SUCLG1, GSTT1, GSTT2, COQ9, GSTT3, COQ5, COQ6, COQ3, FLAD1, GSTP1, MDH2, MDH1, COASY, KMO, PIPOX, GSTK1, NUDT7, HAAO, IDH2, IDH1, FH1, DLST, ACLY, DLAT, SOD2, OXSM, SDHA, DBT, SDHB, BAAT, MLYCD, SDHC, QPRT, SCP2, DCXR, MGST1	385	143	13588	12.3404	1.00302e-37
GOTERM_MF_FAT	GO:0009055~electron carrier activity	59	11.501	5.9524e-40	CYP2D9, ACOX1, CYP2D10, CYP2C69, CYP2C68, CYC1, CYP2C67, UQCRFS1, UQCR11, ACAD8, ACAD9, NDUFS2, NDUFS1, NQO2, SUOX, CYP2C54, ACADM, CYP2D22, CYP3A13, AIFM1, ACADS, CYP3A11, CYP2E1, ACADL, POR, NDUFA12, DHDH, CYP2C50, ACADVL, NNT, DLD, TXNRD2, CYP2D26, GULO, XDH, GLRX5, CYP2C44, CYP2F2, CYP2C40, AASS, CYTB, CYP4A12B, CYP4A12A, IVD, ETFDH, ETFB, ETFA, GCDH, COX7A2, MAOB, SDHA, SDHB, CYP7B1, CYP4F16…	419	202	13288	9.26288	1.97322e-37
GOTERM_MF_FAT	GO:0050662~coenzyme binding	52	10.1365	1.07274e-37	ASPDH, ACOX1, EHHADH, LDHD, OGDH, ACBD5, HIBADH, ACAD8, DHTKD1, ACAD9, HADH, NDUFS2, NQO2, SUOX, ACADM, ACADS, AIFM1, CBR4, GRHPR, ACADL, POR, COQ6, ACADVL, DLD, TXNRD2, GULO, MDH1, XDH, HACL1, HADHA, FMO5, FMO1, IVD, IDH2, DMGDH, IDH1, PDHX, ETFA, GCDH, CHDH, DLST, GPD1, NDUFA9, DLAT, SDHA, DBT, NDUFV1, BLVRB, NDUFV2, AOX3, ACAD11, ACAD10	419	160	13288	10.3069	2.37076e-35
KEGG_PATHWAY	mmu00280:Valine, leucine and isoleucine degradation	34	6.62768	6.13321e-33	HSD17B10, EHHADH, ECHS1, ACAT2, ACAT1, HIBADH, HADHA, HADHB, MCCC2, MUT, IVD, MCCC1, MCEE, ACAD8, HADH, ACAA1A, ACAA1B, HMGCL, BCKDHA, ACAA2, ALDH6A1, ACADM, ACADS, BCKDHB, DBT, ALDH7A1, HMGCS2, ALDH1B1, DLD, ALDH2, ABAT, HIBCH, PCCB, PCCA	303	46	5738	13.9971	6.13321e-31
GOTERM_BP_FAT	GO:0022900~electron transport chain	39	7.60234	3.70405e-31	NDUFB5, NDUFB6, UQCRC1, NDUFB8, NDUFB9, CYC1, CYTB, UQCRFS1, UQCRQ, NDUFB2, NDUFS7, UQCR11, ETFDH, NDUFS3, ATP8, NDUFS2, ETFB, NDUFS1, ETFA, NDUFA4, NDUFA2, NDUFB10, NDUFA8, NDUFA9, ALDH5A1, NDUFA7, NDUFA10, NDUFA12, SOD2, SDHA, SLC25A12, SDHB, SLC25A13, UQCRH, NDUFV1, SDHC, NDUFV2, DLD, GM3244	385	112	13588	12.2897	9.51942e-29
GOTERM_BP_FAT	GO:0015980~energy derivation by oxidation of organic compounds	36	7.01754	1.1577e-29	UQCRC1, NDUFB8, CYTB, UQCR11, GOT1, IDH2, GYS2, IDH1, GNMT, CAT, FH1, SUCLA2, ATP8, NDUFS1, AGL, DLST, SUCLG2, ACO1, ALDH5A1, SUCLG1, NDUFA7, SOD2, SDHA, SLC25A12, SDHB, G6PC, SLC25A13, GBE1, PYGM, PYGL, UQCRH, SDHC, DLD, MDH2, MDH1, PYGB	385	98	13588	12.965	2.47941e-27
GOTERM_BP_FAT	GO:0046395~carboxylic acid catabolic process	32	6.23782	1.78678e-27	HACL1, ACOX1, KYNU, AHCY, EHHADH, AASS, HADHA, HADHB, FAH, GLDC, MTHFD1, GOT2, GOT1, GSTZ1, DMGDH, ACAD8, SARDH, HPD, BCKDHA, ACADM, BCKDHB, HAL, FTCD, HGD, PHYH, FAAH, PRODH2, HIBCH, UROC1, SLC27A2, AKR1D1, PRODH	385	81	13588	13.9431	3.28003e-25
GOTERM_BP_FAT	GO:0016054~organic acid catabolic process	32	6.23782	1.78678e-27	HACL1, ACOX1, KYNU, AHCY, EHHADH, AASS, HADHA, HADHB, FAH, GLDC, MTHFD1, GOT2, GOT1, GSTZ1, DMGDH, ACAD8, SARDH, HPD, BCKDHA, ACADM, BCKDHB, HAL, FTCD, HGD, PHYH, FAAH, PRODH2, HIBCH, UROC1, SLC27A2, AKR1D1, PRODH	385	81	13588	13.9431	3.28003e-25
GOTERM_BP_FAT	GO:0045333~cellular respiration	27	5.26316	3.79172e-25	UQCRC1, NDUFB8, CYTB, UQCR11, IDH2, IDH1, CAT, FH1, SUCLA2, ATP8, NDUFS1, DLST, SUCLG2, ACO1, ALDH5A1, SUCLG1, NDUFA7, SOD2, SLC25A12, SDHA, SDHB, SLC25A13, UQCRH, SDHC, DLD, MDH2, MDH1	385	59	13588	16.1513	6.09044e-23
KEGG_PATHWAY	mmu00190:Oxidative phosphorylation	44	8.577	4.48011e-24	ATP5E, NDUFB5, NDUFB6, UQCRC1, NDUFB8, NDUFB9, ATP5B, CYC1, CYTB, UQCRFS1, COX5A, UQCRQ, NDUFB2, NDUFS7, UQCR11, COX6B1, NDUFS3, ATP8, NDUFS2, ATP5H, LOC100047429, ATP5K, NDUFS1, ATP5J, NDUFA4, NDUFA2, ATP5J2, COX7A2, NDUFB10, ATP4A, NDUFA8, NDUFA9, NDUFA7, ATP5F1, NDUFA10, SDHA, SDHB, UQCRH, NDUFV1, SDHC, NDUFV2, ATP5C1, ATP5A1, GM3244	303	130	5738	6.40955	2.24006e-22
GOTERM_BP_FAT	GO:0006631~fatty acid metabolic process	41	7.9922	1.70943e-24	HACL1, ACOX1, ECH1, CPT2, EHHADH, ECHDC2, ECHS1, ACOT4, ACSF2, HADHA, HADHB, PECR, ACSL1, CYP4A12A, ACAA1A, HADH, ACAA1B, ACSL5, ACAA2, ACADM, CYP2D22, ALDH5A1, ACADS, EPHX2, ACACA, CBR4, ACADL, PHYH, CPT1A, OXSM, ACADVL, ACSM3, ACSM1, BAAT, MLYCD, FAAH, H2-KE6, SLC27A2, MECR, CROT, SLC27A5	385	184	13588	7.86431	2.44068e-22
GOTERM_CC_FAT	GO:0070469~respiratory chain	28	5.45809	5.6451e-23	NDUFB5, UQCRC1, NDUFB6, NDUFB8, NDUFB9, CYC1, CYTB, UQCRFS1, UQCRQ, NDUFB2, NDUFS7, UQCR11, NDUFS3, NDUFS2, NDUFS1, NDUFA4, NDUFA2, NDUFB10, COX7A2, NDUFA8, NDUFA9, NDUFA7, NDUFA10, NDUFA12, UQCRH, NDUFV1, NDUFV2, GM3244	431	65	12504	12.4973	1.01612e-21
KEGG_PATHWAY	mmu05012:Parkinson's disease	43	8.38207	1.23236e-22	ATP5E, NDUFB5, NDUFB6, UQCRC1, NDUFB8, NDUFB9, ATP5B, CYC1, CYTB, UQCRFS1, COX5A, UQCRQ, NDUFB2, NDUFS7, UQCR11, COX6B1, NDUFS3, ATP8, NDUFS2, ATP5H, LOC100047429, NDUFS1, ATP5J, NDUFA4, NDUFA2, COX7A2, NDUFB10, NDUFA8, SLC25A4, NDUFA9, SLC25A5, NDUFA7, ATP5F1, NDUFA10, SDHA, SDHB, UQCRH, NDUFV1, SDHC, NDUFV2, ATP5C1, ATP5A1, GM3244	303	133	5738	6.12258	4.10785e-21
KEGG_PATHWAY	mmu00071:Fatty acid metabolism	27	5.26316	1.87803e-22	ACOX1, CPT2, EHHADH, ECHS1, ACAT2, ACAT1, HADHA, HADHB, CYP4A12B, ACSL1, CYP4A12A, ADH1, HADH, ACAA1A, ACAA1B, ACSL5, GCDH, ACAA2, ACADM, ACADS, ACADL, CPT1A, ACADVL, ALDH7A1, ALDH1B1, ALDH2, CYP4A14	303	45	5738	11.3624	4.69507e-21
KEGG_PATHWAY	mmu00982:Drug metabolism	33	6.43275	4.59885e-22	CYP2D9, CYP2D10, CYP2C44, CYP2C69, CYP2C68, UGT2B1, CYP2C67, CYP2C40, GSTM7, GSTM1, FMO5, GSTM2, GSTM3, UGT1A9, UGT1A7C, ADH1, FMO1, UGT1A6B, GSTK1, UGT1A6A, UGT1A5, GSTZ1, UGT2A1, UGT2A3, GSTA3, CYP2C54, CYP2D22, CYP3A13, CYP3A11, MAOB, GSTT1, GSTT2, CYP2E1, UGT1A1, CYP2C50, UGT2B36, UGT2B5, CYP2D26, GSTP1, MGST1	303	75	5738	8.33241	9.1977e-21
KEGG_PATHWAY	mmu00640:Propanoate metabolism	22	4.2885	6.47788e-21	ALDH6A1, ACADM, SUCLG2, EHHADH, SUCLG1, ACACA, ECHS1, ACAT2, ACSS2, ACAT1, HADHA, MUT, ALDH7A1, ALDH1B1, MLYCD, MCEE, ALDH2, ABAT, HIBCH, SUCLA2, PCCB, PCCA	303	30	5738	13.8873	1.07965e-19
GOTERM_MF_FAT	GO:0019842~vitamin binding	33	6.43275	3.45616e-21	HACL1, KYNU, CCBL1, GCAT, MOSC2, OGDH, ALDH1L2, CCBL2, GLDC, GOT2, MUT, GOT1, MCCC1, DMGDH, GNMT, DHTKD1, AADAT, SHMT2, ACACA, FTCD, MOSC1, PHYH, PCX, CTH, PYGM, PYGL, SDS, ABAT, AGXT2, GPT, OAT, PCCA, PYGB	419	121	13288	8.64916	5.72858e-19
GOTERM_CC_FAT	GO:0042579~microbody	31	6.04288	4.75306e-20	XDH, HACL1, ACOX1, ECH1, EHHADH, PIPOX, ACOT4, PECR, ACSL1, NUDT7, PXMP2, ABCD3, CAT, ACAA1A, ACAA1B, ACSL5, 1190003J15RIK, NUDT19, AMACR, EPHX2, DECR2, PHYH, BAAT, DHRS4, UOX, MLYCD, ZADH2, ACAD11, SLC27A2, SCP2, CROT	431	104	12504	8.64769	7.84256e-19
GOTERM_CC_FAT	GO:0005777~peroxisome	31	6.04288	4.75306e-20	XDH, HACL1, ACOX1, ECH1, EHHADH, PIPOX, ACOT4, PECR, ACSL1, NUDT7, PXMP2, ABCD3, CAT, ACAA1A, ACAA1B, ACSL5, 1190003J15RIK, NUDT19, AMACR, EPHX2, DECR2, PHYH, BAAT, DHRS4, UOX, MLYCD, ZADH2, ACAD11, SLC27A2, SCP2, CROT	431	104	12504	8.64769	7.84256e-19
GOTERM_BP_FAT	GO:0044271~nitrogen compound biosynthetic process	45	8.77193	1.43764e-19	ASPDH, ATP5E, KYNU, ASS1, NAGS, ATP5B, LDHD, KMO, CAD, AGMAT, PNP, GOT2, MTHFD1, ARG1, GOT1, CPOX, HAAO, ALDH4A1, ATP8, ATP5H, LOC100047429, ATP5K, ATP5J, CHDH, BHMT2, ATP5J2, PCBD2, ATP4A, PCBD1, OTC, IREB2, ATP5F1, QDPR, ATP11C, CPS1, GLUL, CTH, ADK, BHMT, ATP5C1, PRODH2, QPRT, ATP5A1, FLAD1, PRODH	385	302	13588	5.25897	1.84737e-17
KEGG_PATHWAY	mmu05016:Huntington's disease	45	8.77193	1.64758e-18	ATP5E, NDUFB5, NDUFB6, UQCRC1, NDUFB8, NDUFB9, ATP5B, CYC1, CYTB, UQCRFS1, COX5A, UQCRQ, NDUFB2, NDUFS7, GPX1, UQCR11, COX6B1, NDUFS3, ATP8, NDUFS2, ATP5H, LOC100047429, NDUFS1, ATP5J, NDUFA4, NDUFA2, COX7A2, NDUFB10, NDUFA8, SLC25A4, NDUFA9, SLC25A5, NDUFA7, ATP5F1, NDUFA10, SOD2, SDHA, SDHB, UQCRH, NDUFV1, SDHC, NDUFV2, ATP5C1, ATP5A1, GM3244	303	183	5738	4.65671	2.35369e-17
KEGG_PATHWAY	mmu00980:Metabolism of xenobiotics by cytochrome P450	28	5.45809	3.39328e-18	CYP2C44, CYP2F2, CYP2C69, CYP2C68, CYP2C67, UGT2B1, CYP2C40, GSTM7, GSTM1, GSTM2, GSTM3, UGT1A9, UGT1A7C, ADH1, UGT1A6B, GSTK1, UGT1A6A, UGT1A5, GSTZ1, UGT2A1, UGT2A3, GSTA3, CYP2C54, CYP3A13, CYP3A11, GSTT1, GSTT2, CYP2E1, UGT1A1, DHDH, CYP2C50, UGT2B36, UGT2B5, MGST1, GSTP1	303	66	5738	8.034	4.2416e-17
GOTERM_BP_FAT	GO:0009063~cellular amino acid catabolic process	22	4.2885	3.68719e-19	BCKDHA, KYNU, AHCY, BCKDHB, HAL, FTCD, HGD, AASS, FAH, GLDC, MTHFD1, GOT2, GOT1, GSTZ1, PRODH2, DMGDH, ACAD8, HIBCH, UROC1, SARDH, HPD, PRODH	385	54	13588	14.3788	4.30731e-17
GOTERM_BP_FAT	GO:0006084~acetyl-CoA metabolic process	18	3.50877	5.95726e-19	DLST, ACO1, SUCLG2, SUCLG1, ACLY, DLAT, ACSS2, SDHA, SDHB, MLYCD, SDHC, NUDT7, IDH2, IDH1, FH1, SUCLA2, MDH2, MDH1	385	31	13588	20.493	6.37923e-17
GOTERM_MF_FAT	GO:0050660~FAD binding	25	4.87329	5.88342e-19	XDH, ACOX1, LDHD, FMO5, FMO1, IVD, DMGDH, ACAD8, ACAD9, ETFA, CHDH, GCDH, ACADM, ACADS, AIFM1, ACADL, COQ6, ACADVL, SDHA, DLD, AOX3, TXNRD2, GULO, ACAD11, ACAD10	419	71	13288	11.1668	7.80142e-17
GOTERM_BP_FAT	GO:0009109~coenzyme catabolic process	17	3.31384	5.77348e-18	DLST, ASPDH, ALDH1L1, ACO1, SUCLG2, SUCLG1, ALDH1L2, SDHA, SDHB, SDHC, NUDT7, IDH2, IDH1, FH1, SUCLA2, MDH2, MDH1	385	29	13588	20.6893	5.70687e-16
KEGG_PATHWAY	mmu00650:Butanoate metabolism	21	4.09357	9.71901e-17	ALDH5A1, ACADS, EHHADH, ECHS1, ACAT2, ACAT1, HADHA, AKR1C13, ACSM3, ALDH7A1, ACSM1, HMGCS2, ALDH1B1, AKR1C6, L2HGDH, ALDH2, ABAT, PDHA1, HADH, BDH1, HMGCL	303	37	5738	10.7482	1.22125e-15
GOTERM_BP_FAT	GO:0009310~amine catabolic process	22	4.2885	3.19054e-17	BCKDHA, KYNU, AHCY, BCKDHB, HAL, FTCD, HGD, AASS, FAH, GLDC, MTHFD1, GOT2, GOT1, GSTZ1, PRODH2, DMGDH, ACAD8, HIBCH, UROC1, SARDH, HPD, PRODH	385	65	13588	11.9455	2.92846e-15
GOTERM_BP_FAT	GO:0051187~cofactor catabolic process	17	3.31384	4.70846e-17	DLST, ASPDH, ALDH1L1, ACO1, SUCLG2, SUCLG1, ALDH1L2, SDHA, SDHB, SDHC, NUDT7, IDH2, IDH1, FH1, SUCLA2, MDH2, MDH1	385	32	13588	18.7497	4.03358e-15
KEGG_PATHWAY	mmu05010:Alzheimer's disease	42	8.18713	4.32422e-16	HSD17B10, ATP5E, NDUFB5, NDUFB6, UQCRC1, NDUFB8, NDUFB9, ATP5B, CYC1, CYTB, UQCRFS1, COX5A, UQCRQ, NDUFB2, NDUFS7, UQCR11, COX6B1, NDUFS3, ATP8, NDUFS2, ATP5H, LOC100047429, NDUFS1, ATP5J, NDUFA4, NDUFA2, COX7A2, NDUFB10, NDUFA8, NDUFA9, NDUFA7, ATP5F1, NDUFA10, SDHA, SDHB, UQCRH, NDUFV1, SDHC, NDUFV2, ATP5C1, ATP5A1, GM3244	303	182	5738	4.37014	4.44089e-15
KEGG_PATHWAY	mmu00020:Citrate cycle (TCA cycle)	19	3.7037	6.25463e-16	DLST, ACO1, SUCLG2, SUCLG1, ACLY, DLAT, OGDH, SDHA, SDHB, PCX, SDHC, DLD, IDH2, IDH1, FH1, PDHA1, SUCLA2, MDH2, MDH1	303	31	5738	11.6067	6.10623e-15
GOTERM_MF_FAT	GO:0005506~iron ion binding	46	8.96686	2.09471e-16	XDH, CYP2D9, CYP2D10, CYP2C44, CYP2F2, CYP2C69, CYP2C68, CYC1, CYP2C67, CYP2C40, CYTB, SFXN1, SFXN2, UQCRFS1, COX5A, CYP4A12B, NDUFS7, CYP4A12A, PGRMC1, PGRMC2, HAAO, ETFDH, CAT, NDUFS2, NDUFS1, HPD, SUOX, CYP2C54, CYP2D22, CYP3A13, ACO1, CYP3A11, IREB2, HGD, CYP2E1, PHYH, POR, CYP2C50, CYP7B1, SDHB, NDUFV1, CYP4F16, SDHC, NDUFV2, HEBP1, CYP2D26, AOX3, CYP4A14	419	343	13288	4.25314	2.45359e-14
GOTERM_CC_FAT	GO:0005792~microsome	33	6.43275	6.76467e-15	CYP2D9, CYP2D10, CYP2F2, CYP2C69, CYP2C67, CYP2C40, FMO5, RDH7, UGT1A9, ACSL1, CYP4A12A, UGT1A7C, FMO1, UGT1A6B, UGT1A5, UGT1A6A, PGRMC1, HSD17B6, ACSL5, P4HB, CYP2C54, CYP3A13, AIFM1, CYP3A11, CYP2E1, UGT1A1, POR, CPT1A, CYP2C50, IYD, AADAC, CYP7B1, G6PC, UGT2B5, CYP2D26, GULO, RDH16, CYP4A14, SLC27A2, MGST1	431	176	12504	5.43968	1.0314e-13
GOTERM_MF_FAT	GO:0070279~vitamin B6 binding	20	3.89864	1.3165e-15	AADAT, KYNU, CCBL1, SHMT2, GCAT, MOSC2, MOSC1, CCBL2, GLDC, GOT2, CTH, GOT1, PYGM, PYGL, SDS, ABAT, AGXT2, GPT, OAT, PYGB	419	54	13288	11.7458	1.26232e-13
GOTERM_MF_FAT	GO:0030170~pyridoxal phosphate binding	20	3.89864	1.3165e-15	AADAT, KYNU, CCBL1, SHMT2, GCAT, MOSC2, MOSC1, CCBL2, GLDC, GOT2, CTH, GOT1, PYGM, PYGL, SDS, ABAT, AGXT2, GPT, OAT, PYGB	419	54	13288	11.7458	1.26232e-13
GOTERM_CC_FAT	GO:0042598~vesicular fraction	33	6.43275	1.81569e-14	CYP2D9, CYP2D10, CYP2F2, CYP2C69, CYP2C67, CYP2C40, FMO5, RDH7, UGT1A9, ACSL1, CYP4A12A, UGT1A7C, FMO1, UGT1A6B, UGT1A5, UGT1A6A, PGRMC1, HSD17B6, ACSL5, P4HB, CYP2C54, CYP3A13, AIFM1, CYP3A11, CYP2E1, UGT1A1, POR, CPT1A, CYP2C50, IYD, AADAC, CYP7B1, G6PC, UGT2B5, CYP2D26, GULO, RDH16, CYP4A14, SLC27A2, MGST1	431	182	12504	5.26035	2.57461e-13
GOTERM_BP_FAT	GO:0046356~acetyl-CoA catabolic process	14	2.72904	1.12738e-14	DLST, ACO1, SUCLG2, SUCLG1, SDHA, SDHB, SDHC, NUDT7, IDH2, IDH1, FH1, SUCLA2, MDH2, MDH1	385	24	13588	20.5879	9.09495e-13
KEGG_PATHWAY	mmu00380:Tryptophan metabolism	19	3.7037	2.31099e-13	AADAT, GCDH, CCBL1, KYNU, EHHADH, MAOB, ECHS1, KMO, ACAT2, OGDH, ACAT1, HADHA, INMT, ALDH7A1, ALDH1B1, HAAO, ALDH2, CAT, HADH	303	40	5738	8.99521	1.92624e-12
GOTERM_BP_FAT	GO:0009060~aerobic respiration	14	2.72904	8.405e-14	DLST, ACO1, SUCLG2, SUCLG1, SDHA, SDHB, SDHC, IDH2, IDH1, FH1, CAT, SUCLA2, MDH2, MDH1	385	27	13588	18.3003	6.3527e-12
GOTERM_MF_FAT	GO:0016645~oxidoreductase activity, acting on the CH-NH group of donors	14	2.72904	9.06478e-14	ALDH1L1, AIFM1, QDPR, AASS, ALDH1L2, PIPOX, MTHFD1, BLVRB, ETFDH, PRODH2, DMGDH, ALDH4A1, SARDH, PRODH	419	25	13288	17.7596	7.50799e-12
GOTERM_BP_FAT	GO:0016053~organic acid biosynthetic process	26	5.06823	1.579e-13	ASS1, NAGS, MTHFD1, GOT2, PECR, GOT1, ALDH4A1, BHMT2, OTC, AMACR, ACACA, CBR4, OXSM, ACSM3, CYP7B1, CTH, GLUL, ACSM1, MLYCD, BHMT, PRODH2, H2-KE6, GULO, MECR, AKR1D1, PRODH	385	141	13588	6.50802	1.12704e-11
GOTERM_BP_FAT	GO:0046394~carboxylic acid biosynthetic process	26	5.06823	1.579e-13	ASS1, NAGS, MTHFD1, GOT2, PECR, GOT1, ALDH4A1, BHMT2, OTC, AMACR, ACACA, CBR4, OXSM, ACSM3, CYP7B1, CTH, GLUL, ACSM1, MLYCD, BHMT, PRODH2, H2-KE6, GULO, MECR, AKR1D1, PRODH	385	141	13588	6.50802	1.12704e-11
GOTERM_BP_FAT	GO:0006099~tricarboxylic acid cycle	13	2.53411	2.23622e-13	DLST, SUCLG2, ACO1, SUCLG1, SDHA, SDHB, SDHC, IDH2, IDH1, FH1, SUCLA2, MDH2, MDH1	385	23	13588	19.9485	1.51223e-11
KEGG_PATHWAY	mmu00330:Arginine and proline metabolism	20	3.89864	6.75753e-12	ASS1, NAGS, OTC, GLUD1, MAOB, CPS1, AGMAT, GLS2, LAP3, GOT2, ARG1, ALDH7A1, GLUL, GOT1, ALDH1B1, ALDH2, ALDH4A1, PRODH2, OAT, PRODH	303	53	5738	7.14615	5.19806e-11
GOTERM_BP_FAT	GO:0006006~glucose metabolic process	25	4.87329	1.05195e-12	ALDOB, CAR5A, OGDH, HIBADH, GYS2, GNMT, PDHA1, DHTKD1, AGL, GPD2, GPD1, ALDH5A1, FBP1, DLAT, CPT1A, G6PC, PCX, GBE1, PYGM, PYGL, SDS, DCXR, MDH2, PYGB, MDH1	385	140	13588	6.30241	6.75869e-11
GOTERM_BP_FAT	GO:0009108~coenzyme biosynthetic process	18	3.50877	1.34908e-12	ASPDH, COASY, KYNU, KMO, COQ9, ACLY, DLAT, ACSS2, COQ5, COQ6, MTHFD1, COQ3, DBT, MLYCD, VKORC1, HAAO, QPRT, FLAD1	385	64	13588	9.9263	8.25479e-11
GOTERM_BP_FAT	GO:0006119~oxidative phosphorylation	17	3.31384	1.80229e-12	ATP5E, UQCRC1, NDUFB8, ATP5B, NDUFA7, ATP5F1, UQCR11, UQCRH, DLD, ATP5C1, ATP5A1, ATP5H, ATP8, ATP5K, LOC100047429, NDUFS1, ATP5J	385	56	13588	10.7141	1.05273e-10
GOTERM_BP_FAT	GO:0022904~respiratory electron transport chain	13	2.53411	4.42697e-12	UQCRC1, ALDH5A1, NDUFB8, NDUFA7, CYTB, SOD2, SLC25A12, UQCR11, SLC25A13, UQCRH, DLD, ATP8, NDUFS1	385	28	13588	16.3863	2.47335e-10
GOTERM_BP_FAT	GO:0009064~glutamine family amino acid metabolic process	15	2.92398	6.09671e-12	ASS1, NAGS, ALDH5A1, OTC, CAD, CPS1, FAH, GLS2, GOT2, ARG1, GLUL, GOT1, PRODH2, ALDH4A1, PRODH	385	43	13588	12.3117	3.26426e-10
GOTERM_BP_FAT	GO:0051188~cofactor biosynthetic process	20	3.89864	6.77092e-12	ASPDH, COASY, KYNU, IREB2, ACLY, KMO, COQ9, DLAT, ACSS2, COQ5, COQ6, MTHFD1, COQ3, DBT, MLYCD, CPOX, VKORC1, HAAO, QPRT, FLAD1	385	91	13588	7.75681	3.48025e-10
GOTERM_MF_FAT	GO:0003995~acyl-CoA dehydrogenase activity	11	2.14425	5.77101e-12	ACADVL, GCDH, ACOX1, ACADM, ACADS, IVD, ACAD8, ACADL, ACAD9, ACAD11, ACAD10	419	16	13288	21.8031	4.25134e-10
GOTERM_BP_FAT	GO:0019318~hexose metabolic process	26	5.06823	1.05206e-11	ALDOB, CAR5A, OGDH, HIBADH, GALM, GYS2, GNMT, PDHA1, DHTKD1, AGL, GPD2, GPD1, ALDH5A1, FBP1, DLAT, CPT1A, G6PC, PCX, GBE1, PYGM, PYGL, SDS, DCXR, MDH2, PYGB, MDH1	385	169	13588	5.42977	5.1996e-10
KEGG_PATHWAY	mmu00620:Pyruvate metabolism	17	3.31384	7.3035e-11	LDHD, ACACA, GRHPR, DLAT, ACAT2, ACSS2, ACAT1, HAGH, PCX, ALDH7A1, ALDH1B1, DLD, ALDH2, GLO1, PDHA1, MDH2, MDH1	303	41	5738	7.85205	5.21679e-10
KEGG_PATHWAY	mmu00260:Glycine, serine and threonine metabolism	15	2.92398	1.8583e-10	CHDH, SHMT2, MAOB, GCAT, PIPOX, GLDC, GLYCTK, CTH, SDS, DLD, BHMT, DMGDH, AGXT2, GNMT, SARDH	303	32	5738	8.87686	1.23887e-09
GOTERM_BP_FAT	GO:0005996~monosaccharide metabolic process	27	5.26316	2.76768e-11	ALDOB, CAR5A, OGDH, HIBADH, GALM, UGT1A9, UGT1A7C, UGT1A6B, UGT1A6A, UGT1A5, GYS2, GNMT, PDHA1, DHTKD1, AGL, GPD2, GPD1, ALDH5A1, FBP1, DLAT, UGT1A1, CPT1A, PCX, G6PC, GBE1, PYGM, PYGL, SDS, DCXR, MDH2, PYGB, MDH1	385	191	13588	4.98913	1.31721e-09
GOTERM_MF_FAT	GO:0016651~oxidoreductase activity, acting on NADH or NADPH	16	3.11891	2.57819e-11	NDUFA2, NDUFB8, NDUFA7, CBR4, POR, NDUFA12, NDUFS7, NNT, NDUFV1, DLD, NDUFV2, TXNRD2, NDUFS3, GM3244, NDUFS2, NDUFS1	419	51	13288	9.94937	1.70933e-09
GOTERM_CC_FAT	GO:0005783~endoplasmic reticulum	67	13.0604	1.4833e-10	CYP2D9, CYP2D10, CYP2C69, CYP2C67, PDIA5, SSR1, RDH7, UGT1A7C, UGT1A6B, PGRMC1, UGT1A6A, VKORC1, RPN1, DNAJC3, SAR1B, SAR1A, DDOST, HPD, CYP2C54, CYP3A13, ACO1, CYP3A11, CYP2E1, MOGS, UGT1A1, POR, CYP2C50, AADAC, G6PC, HSD11B1, CYP2D26, GM4450, GULO, SLC27A2, SLC27A5, FKBP2, HSD17B10, HSD3B3, MTDH, DERL1, CYP2F2, HAX1, HSD3B7, HSD3B5, CYP2C40, LMAN1, FMO5, UGT1A9, ACSL1, STT3A, CYP4A12A, FMO1, DH…	431	838	12504	2.31954	1.83558e-09
GOTERM_CC_FAT	GO:0045259~proton-transporting ATP synthase complex	11	2.14425	1.4599e-10	ATP5E, ATP5J2, ATP5B, ATP5F1, ATP5C1, ATP5A1, ATP5H, ATP8, LOC100047429, ATP5K, ATP5J	431	19	12504	16.7962	1.92706e-09
GOTERM_BP_FAT	GO:0006766~vitamin metabolic process	17	3.31384	5.91851e-11	ALDH8A1, ASPDH, KYNU, PDXK, ACADM, VKORC1L1, KMO, CBR1, DHRS4, ADH1, HAAO, VKORC1, QPRT, FLAD1, RDH16, GULO, RETSAT	385	69	13588	8.6955	2.71617e-09
GOTERM_MF_FAT	GO:0046906~tetrapyrrole binding	25	4.87329	5.35038e-11	CYP2D9, CYP2D10, CYP2F2, CYP2C44, CYP2C69, CYP2C68, CYP2C67, CYC1, CYP2C40, CYP4A12B, MUT, CYP4A12A, PGRMC1, PGRMC2, CAT, SUOX, CYP2C54, CYP2D22, CYP3A13, CYP3A11, CYP2E1, CYP2C50, CYP7B1, CYP4F16, HEBP1, CYP2D26, CYP4A14	419	151	13288	5.2506	3.22482e-09
KEGG_PATHWAY	mmu00830:Retinol metabolism	20	3.89864	9.23249e-10	CYP2C44, CYP2C69, CYP2C68, CYP2C67, UGT2B1, CYP2C40, CYP4A12B, UGT1A9, CYP4A12A, UGT1A7C, UGT1A6B, ADH1, UGT1A5, UGT1A6A, UGT2A1, UGT2A3, CYP2C54, CYP3A13, CYP3A11, UGT1A1, CYP2C50, UGT2B36, DHRS4, UGT2B5, CYP4A14, RDH16, RETSAT	303	68	5738	5.56979	5.77031e-09
GOTERM_MF_FAT	GO:0031406~carboxylic acid binding	19	3.7037	1.10052e-10	DLST, ACADS, OTC, ACACA, FTCD, CAD, DLAT, ALDH1L2, PHYH, ACBD5, HADHA, DBT, PCX, MCCC1, DMGDH, FABP1, GNMT, PDHX, PCCA	419	85	13288	7.08892	6.08038e-09
GOTERM_MF_FAT	GO:0020037~heme binding	24	4.67836	1.2269e-10	CYP2D9, CYP2D10, CYP2C44, CYP2F2, CYP2C69, CYP2C68, CYC1, CYP2C67, CYP2C40, CYP4A12B, CYP4A12A, PGRMC1, PGRMC2, CAT, SUOX, CYP2C54, CYP3A13, CYP2D22, CYP3A11, CYP2E1, CYP2C50, CYP7B1, CYP4F16, HEBP1, CYP2D26, CYP4A14	419	144	13288	5.2856	6.25717e-09
GOTERM_MF_FAT	GO:0004364~glutathione transferase activity	12	2.33918	1.32288e-10	GSTM1, GSTM2, GSTA3, GSTM3, GSTK1, GSTT1, GSTZ1, GSTT2, GSTT3, GSTP1, MGST1, GSTM7	419	26	13288	14.637	6.26478e-09
GOTERM_CC_FAT	GO:0044455~mitochondrial membrane part	15	2.92398	5.8913e-10	ATP5E, NDUFA2, COX7A2, NDUFB8, IMMT, ATP5F1, TIMM44, RHOT2, NDUFS3, ATP5H, NDUFS2, ATP8, ATP5K, NDUFS1, ATP5J	431	49	12504	8.8811	6.86163e-09
GOTERM_BP_FAT	GO:0006733~oxidoreduction coenzyme metabolic process	13	2.53411	3.05094e-10	ASPDH, KYNU, KMO, COQ9, COQ5, HIBADH, COQ6, COQ3, HAAO, QPRT, FLAD1, DCXR, MDH1	385	38	13588	12.0741	1.35188e-08
GOTERM_MF_FAT	GO:0015078~hydrogen ion transmembrane transporter activity	18	3.50877	5.19323e-10	ATP5E, COX7A2, ATP4A, ATP5B, ATP5F1, UQCRFS1, COX5A, UQCRQ, UQCR11, UQCRH, ATP5C1, COX6B1, ATP5A1, ATP5H, ATP8, ATP5K, LOC100047429, ATP5J	419	82	13288	6.96152	2.29541e-08
GOTERM_MF_FAT	GO:0050136~NADH dehydrogenase (quinone) activity	11	2.14425	1.12719e-09	NDUFS7, NDUFA2, NDUFB8, NDUFV1, NDUFA7, NDUFV2, NDUFS3, GM3244, NDUFS2, NDUFA12, NDUFS1	419	24	13288	14.5354	4.6708e-08
GOTERM_MF_FAT	GO:0008137~NADH dehydrogenase (ubiquinone) activity	11	2.14425	1.12719e-09	NDUFS7, NDUFA2, NDUFB8, NDUFV1, NDUFA7, NDUFV2, NDUFS3, GM3244, NDUFS2, NDUFA12, NDUFS1	419	24	13288	14.5354	4.6708e-08
GOTERM_MF_FAT	GO:0003954~NADH dehydrogenase activity	11	2.14425	1.12719e-09	NDUFS7, NDUFA2, NDUFB8, NDUFV1, NDUFA7, NDUFV2, NDUFS3, GM3244, NDUFS2, NDUFA12, NDUFS1	419	24	13288	14.5354	4.6708e-08
KEGG_PATHWAY	mmu00310:Lysine degradation	15	2.92398	9.01642e-09	AADAT, GCDH, DLST, EHHADH, ECHS1, AASS, OGDH, ACAT2, ACAT1, HADHA, PIPOX, ALDH7A1, ALDH1B1, ALDH2, HADH	303	41	5738	6.92828	5.30378e-08
GOTERM_MF_FAT	GO:0015077~monovalent inorganic cation transmembrane transporter activity	18	3.50877	1.37219e-09	ATP5E, COX7A2, ATP4A, ATP5B, ATP5F1, UQCRFS1, COX5A, UQCRQ, UQCR11, UQCRH, ATP5C1, COX6B1, ATP5A1, ATP5H, ATP8, ATP5K, LOC100047429, ATP5J	419	87	13288	6.56144	5.35154e-08
GOTERM_BP_FAT	GO:0034404~nucleobase, nucleoside and nucleotide biosynthetic process	24	4.67836	1.26496e-09	ASPDH, ATP5E, KYNU, ATP5J2, ATP4A, ATP5B, LDHD, ATP5F1, CAD, KMO, ATP11C, PNP, MTHFD1, ADK, ATP5C1, HAAO, QPRT, ATP5A1, FLAD1, ATP5H, ATP8, ATP5K, LOC100047429, ATP5J	385	179	13588	4.73209	5.41826e-08
GOTERM_BP_FAT	GO:0034654~nucleobase, nucleoside, nucleotide and nucleic acid biosynthetic process	24	4.67836	1.26496e-09	ASPDH, ATP5E, KYNU, ATP5J2, ATP4A, ATP5B, LDHD, ATP5F1, CAD, KMO, ATP11C, PNP, MTHFD1, ADK, ATP5C1, HAAO, QPRT, ATP5A1, FLAD1, ATP5H, ATP8, ATP5K, LOC100047429, ATP5J	385	179	13588	4.73209	5.41826e-08
KEGG_PATHWAY	mmu00053:Ascorbate and aldarate metabolism	10	1.94932	1.04328e-08	UGT2B1, UGT1A1, ALDH7A1, UGT2B36, UGT1A9, UGT1A7C, ALDH1B1, UGT1A6B, UGT1A6A, UGT1A5, UGT2B5, ALDH2, UGT2A1, UGT2A3, GULO	303	15	5738	12.6249	5.796e-08
KEGG_PATHWAY	mmu00250:Alanine, aspartate and glutamate metabolism	13	2.53411	1.33961e-08	ASS1, ALDH5A1, GLUD1, CAD, CPS1, GLS2, GOT2, GLUL, GOT1, ALDH4A1, ABAT, AGXT2, GPT	303	30	5738	8.20616	7.05057e-08
KEGG_PATHWAY	mmu00500:Starch and sucrose metabolism	14	2.72904	1.42273e-08	UGT2B1, UGT1A1, UGT1A9, UGT2B36, G6PC, GBE1, UGT1A7C, PYGM, PYGL, UGT1A6B, UGT1A6A, UGT1A5, UGT2B5, UGT2A1, GYS2, UGT2A3, AGL, UGP2, PYGB	303	36	5738	7.3645	7.11364e-08
GOTERM_BP_FAT	GO:0006818~hydrogen transport	14	2.72904	1.80996e-09	ATP5E, ATP5J2, ADHFE1, ATP4A, ATP5B, ATP5F1, NNT, ATP5C1, ATP5A1, ATP8, ATP5H, ATP5K, LOC100047429, ATP5J	385	53	13588	9.32281	7.50256e-08
GOTERM_BP_FAT	GO:0008652~cellular amino acid biosynthetic process	13	2.53411	2.03885e-09	BHMT2, NAGS, ASS1, OTC, MTHFD1, GOT2, GLUL, CTH, GOT1, BHMT, PRODH2, ALDH4A1, PRODH	385	44	13588	10.4276	8.18724e-08
GOTERM_BP_FAT	GO:0009165~nucleotide biosynthetic process	23	4.48343	3.95987e-09	ASPDH, ATP5E, KYNU, ATP5J2, ATP4A, ATP5B, LDHD, ATP5F1, KMO, ATP11C, PNP, MTHFD1, ADK, ATP5C1, HAAO, QPRT, ATP5A1, FLAD1, ATP5H, ATP8, ATP5K, LOC100047429, ATP5J	385	174	13588	4.66523	1.54195e-07
GOTERM_MF_FAT	GO:0016655~oxidoreductase activity, acting on NADH or NADPH, quinone or similar compound as acceptor	11	2.14425	4.45453e-09	NDUFS7, NDUFA2, NDUFB8, NDUFV1, NDUFA7, NDUFV2, NDUFS3, GM3244, NDUFS2, NDUFA12, NDUFS1	419	27	13288	12.9204	1.64075e-07
GOTERM_MF_FAT	GO:0016877~ligase activity, forming carbon-sulfur bonds	11	2.14425	6.7363e-09	ACSM3, ACSM1, ACSL1, SUCLG2, SUCLG1, ACLY, ACSS2, SUCLA2, SLC27A2, SLC27A5, ACSL5	419	28	13288	12.4589	2.35061e-07
KEGG_PATHWAY	mmu00410:beta-Alanine metabolism	11	2.14425	5.17842e-08	ALDH7A1, ACADM, MLYCD, ALDH1B1, EHHADH, ALDH2, DPYS, ECHS1, ABAT, HIBCH, HADHA	303	22	5738	9.46865	2.46591e-07
GOTERM_BP_FAT	GO:0043603~cellular amide metabolic process	12	2.33918	6.55458e-09	ASPDH, ARG1, KYNU, ASS1, NAGS, OTC, KMO, QPRT, CPS1, DCXR, HIBADH, MDH1	385	39	13588	10.8595	2.47724e-07
GOTERM_BP_FAT	GO:0006790~sulfur metabolic process	17	3.31384	7.44884e-09	BHMT2, AHCY, ALDH5A1, GSTT1, GSTT2, GSTT3, SOD2, MTHFD1, CTH, GSTK1, BHMT, IDH1, SULT1D1, GNMT, PAPSS2, MGST1, GSTP1	385	94	13588	6.38287	2.73479e-07
GOTERM_MF_FAT	GO:0016408~C-acyltransferase activity	9	1.75439	9.25506e-09	ACAA2, GCAT, ACAT2, ACAA1A, ACAA1B, ACAT1, SCP2, HADHA, HADHB	419	16	13288	17.8389	3.06805e-07
GOTERM_MF_FAT	GO:0016229~steroid dehydrogenase activity	11	2.14425	9.99544e-09	HSD17B11, HSD3B3, AKR1C6, HSD3B7, HSD3B5, HSD11B1, GM4450, HSD17B6, H2-KE6, RDH1, AKR1D1	419	29	13288	12.0293	3.1557e-07
GOTERM_BP_FAT	GO:0009309~amine biosynthetic process	15	2.92398	1.33003e-08	CHDH, BHMT2, ASS1, NAGS, OTC, AGMAT, MTHFD1, GOT2, GLUL, CTH, GOT1, BHMT, PRODH2, ALDH4A1, PRODH	385	73	13588	7.25209	4.74747e-07
GOTERM_MF_FAT	GO:0016878~acid-thiol ligase activity	9	1.75439	1.70031e-08	ACSM3, ACSM1, ACSL1, SUCLG2, SUCLG1, ACLY, ACSS2, SUCLA2, SLC27A5	419	17	13288	16.7896	5.12413e-07
GOTERM_BP_FAT	GO:0015992~proton transport	13	2.53411	1.62652e-08	ATP5E, ATP5J2, ATP4A, ATP5B, ATP5F1, NNT, ATP5C1, ATP5A1, ATP5H, ATP8, ATP5K, LOC100047429, ATP5J	385	52	13588	8.82338	5.64885e-07
GOTERM_BP_FAT	GO:0008202~steroid metabolic process	21	4.09357	2.7639e-08	HSD17B11, HSD3B3, HSD3B7, HSD3B5, AMACR, RDH1, CYP7B1, G6PC, BAAT, HMGCS2, AKR1C6, DHCR7, SULT1A1, HSD11B1, GM4450, HSD17B6, SCARB1, H2-KE6, CAT, AKR1D1, SLC27A5	385	161	13588	4.6035	9.34635e-07
GOTERM_BP_FAT	GO:0043648~dicarboxylic acid metabolic process	9	1.75439	3.54004e-08	GOT2, PCX, GOT1, ALDH5A1, QPRT, FH1, ACOT4, MDH2, MDH1	385	20	13588	15.8821	1.1664e-06
KEGG_PATHWAY	mmu00480:Glutathione metabolism	15	2.92398	2.67015e-07	GSTA3, GSTT1, GSTT2, GSTM7, LAP3, GSTM1, GSTM2, GPX1, GSTM3, GSTK1, IDH2, IDH1, GSTZ1, GSTP1, MGST1	303	52	5738	5.46268	1.2137e-06
KEGG_PATHWAY	mmu00140:Steroid hormone biosynthesis	14	2.72904	2.92183e-07	CYP3A13, CYP3A11, UGT2B1, HSD3B5, UGT1A1, CYP7B1, UGT1A9, UGT2B36, UGT1A7C, UGT1A6B, UGT1A6A, UGT1A5, UGT2B5, HSD11B1, GM4450, UGT2A1, H2-KE6, UGT2A3, AKR1D1	303	45	5738	5.8916	1.27036e-06
GOTERM_BP_FAT	GO:0009144~purine nucleoside triphosphate metabolic process	17	3.31384	4.39275e-08	ATP5E, ATP5J2, ATP4A, ATP5B, LDHD, ATP5F1, ATP11C, PNP, ADK, ATP5C1, ATP5A1, ATP5H, ATP8, ATP5K, LOC100047429, NDUFS1, ATP5J	385	106	13588	5.66028	1.41117e-06
GOTERM_BP_FAT	GO:0009145~purine nucleoside triphosphate biosynthetic process	16	3.11891	5.42798e-08	ATP5E, ATP5J2, ATP4A, ATP5B, LDHD, ATP5F1, ATP11C, PNP, ADK, ATP5C1, ATP5A1, ATP5H, ATP8, ATP5K, LOC100047429, ATP5J	385	94	13588	6.00741	1.70121e-06
GOTERM_BP_FAT	GO:0009110~vitamin biosynthetic process	10	1.94932	6.35575e-08	ALDH8A1, ASPDH, KYNU, PDXK, HAAO, VKORC1, KMO, QPRT, GULO, RDH16	385	29	13588	12.1702	1.89933e-06
GOTERM_BP_FAT	GO:0009142~nucleoside triphosphate biosynthetic process	16	3.11891	6.28205e-08	ATP5E, ATP5J2, ATP4A, ATP5B, LDHD, ATP5F1, ATP11C, PNP, ADK, ATP5C1, ATP5A1, ATP5H, ATP8, ATP5K, LOC100047429, ATP5J	385	95	13588	5.94417	1.92201e-06
KEGG_PATHWAY	mmu03320:PPAR signaling pathway	18	3.50877	4.75919e-07	ACOX1, ACADM, CPT2, EHHADH, ACADL, CPT1A, CYP4A12B, ACSL1, CYP4A12A, HMGCS2, FABP1, CYP4A14, ACAA1A, ACAA1B, SCP2, SLC27A2, SLC27A5, ACSL5	303	79	5738	4.31483	1.98299e-06
GOTERM_BP_FAT	GO:0019439~aromatic compound catabolic process	8	1.55945	7.21494e-08	KYNU, ALDH1L1, EPHX2, HGD, GSTZ1, ALDH1L2, HPD, FAH	385	15	13588	18.8232	2.10709e-06
GOTERM_MF_FAT	GO:0016712~oxidoreductase activity, acting on paired donors, with incorporation or reduction of molecular oxygen, reduced flavin or flavoprotein as one donor, and incorporation of one atom of oxygen	12	2.33918	7.87522e-08	CYP2D9, CYP2D10, CYP2C54, CYP2D22, CYP2C44, CYP3A13, CYP2C69, CYP3A11, CYP2C67, CYP2C40, CYP2E1, CYP2C50, CYP4A12A, CYP2D26	419	44	13288	8.64916	2.27012e-06
GOTERM_CC_FAT	GO:0000267~cell fraction	47	9.16179	2.15467e-07	CYP2D9, CYP2D10, CYP2C69, CYP2C67, RDH7, UGT1A7C, UGT1A6B, PGRMC1, UGT1A6A, CYP2C54, CYP3A13, ABCB11, AIFM1, CYP3A11, HAL, CYP2E1, UGT1A1, POR, CYP2C50, AADAC, BLMH, G6PC, CYP2D26, H2-KE6, GULO, SLC27A2, MDH1, SORD, CYP2F2, CYP2C40, CYTB, FMO5, UGT1A9, ACSL1, CYP4A12A, STT3A, FMO1, UGT1A5, GYS2, HSD17B6, SCARB1, ACSL5, P4HB, GPD1, CPT1A, ABCB4, IYD, CYP7B1, PCX, PYGL, UGT2B5, RDH16, CYP4A14, MGST1	431	596	12504	2.28783	2.37013e-06
GOTERM_BP_FAT	GO:0009062~fatty acid catabolic process	9	1.75439	1.27896e-07	HACL1, ACOX1, ACADM, FAAH, EHHADH, SLC27A2, PHYH, HADHA, HADHB	385	23	13588	13.8105	3.65215e-06
GOTERM_BP_FAT	GO:0009141~nucleoside triphosphate metabolic process	17	3.31384	1.41519e-07	ATP5E, ATP5J2, ATP4A, ATP5B, LDHD, ATP5F1, ATP11C, PNP, ADK, ATP5C1, ATP5A1, ATP5H, ATP8, ATP5K, LOC100047429, NDUFS1, ATP5J	385	115	13588	5.2173	3.95329e-06
GOTERM_BP_FAT	GO:0009205~purine ribonucleoside triphosphate metabolic process	16	3.11891	1.45126e-07	ATP5E, ATP5J2, ATP4A, ATP5B, LDHD, ATP5F1, ATP11C, PNP, ATP5C1, ATP5A1, ATP5H, ATP8, ATP5K, LOC100047429, NDUFS1, ATP5J	385	101	13588	5.59105	3.96779e-06
GOTERM_MF_FAT	GO:0016620~oxidoreductase activity, acting on the aldehyde or oxo group of donors, NAD or NADP as acceptor	10	1.94932	1.58481e-07	ALDH8A1, ALDH6A1, ALDH7A1, DHRS4, SUCLG2, ALDH1B1, ALDH5A1, ALDH2, ALDH4A1, OGDH	419	29	13288	10.9357	4.37803e-06
GOTERM_BP_FAT	GO:0009199~ribonucleoside triphosphate metabolic process	16	3.11891	1.65829e-07	ATP5E, ATP5J2, ATP4A, ATP5B, LDHD, ATP5F1, ATP11C, PNP, ATP5C1, ATP5A1, ATP5H, ATP8, ATP5K, LOC100047429, NDUFS1, ATP5J	385	102	13588	5.53624	4.43937e-06
GOTERM_BP_FAT	GO:0034220~ion transmembrane transport	11	2.14425	1.89692e-07	ATP5E, ATP4A, ATP5B, ATP5F1, ATP5C1, ATP5A1, ATP5H, ATP8, LOC100047429, ATP5K, ATP5J	385	42	13588	9.24354	4.87508e-06
GOTERM_BP_FAT	GO:0006749~glutathione metabolic process	9	1.75439	1.87142e-07	ALDH5A1, GSTK1, GSTT1, IDH1, GSTT2, GSTT3, GSTP1, MGST1, SOD2	385	24	13588	13.2351	4.90768e-06
GOTERM_BP_FAT	GO:0046034~ATP metabolic process	15	2.92398	2.10186e-07	ATP5E, ATP5J2, ATP4A, ATP5B, LDHD, ATP5F1, ATP11C, ATP5C1, ATP5A1, ATP5H, ATP8, ATP5K, LOC100047429, NDUFS1, ATP5J	385	90	13588	5.88225	5.29586e-06
GOTERM_BP_FAT	GO:0006090~pyruvate metabolic process	9	1.75439	2.68463e-07	GPD2, GPD1, PCX, G6PC, SDS, ALDOB, FBP1, CAR5A, DLAT	385	25	13588	12.7057	6.63411e-06
GOTERM_MF_FAT	GO:0033764~steroid dehydrogenase activity, acting on the CH-OH group of donors, NAD or NADP as acceptor	9	1.75439	2.90374e-07	HSD17B11, HSD3B3, AKR1C6, HSD3B7, HSD3B5, HSD11B1, GM4450, HSD17B6, H2-KE6	419	23	13288	12.4097	7.70069e-06
GOTERM_BP_FAT	GO:0009206~purine ribonucleoside triphosphate biosynthetic process	15	2.92398	3.1937e-07	ATP5E, ATP5J2, ATP4A, ATP5B, LDHD, ATP5F1, ATP11C, PNP, ATP5C1, ATP5A1, ATP5H, ATP8, ATP5K, LOC100047429, ATP5J	385	93	13588	5.6925	7.74319e-06
GOTERM_BP_FAT	GO:0009201~ribonucleoside triphosphate biosynthetic process	15	2.92398	3.1937e-07	ATP5E, ATP5J2, ATP4A, ATP5B, LDHD, ATP5F1, ATP11C, PNP, ATP5C1, ATP5A1, ATP5H, ATP8, ATP5K, LOC100047429, ATP5J	385	93	13588	5.6925	7.74319e-06
GOTERM_BP_FAT	GO:0042773~ATP synthesis coupled electron transport	8	1.55945	3.31513e-07	UQCR11, UQCRC1, NDUFB8, UQCRH, NDUFA7, DLD, ATP8, NDUFS1	385	18	13588	15.686	7.88875e-06
GOTERM_MF_FAT	GO:0051536~iron-sulfur cluster binding	12	2.33918	3.23567e-07	XDH, NDUFS7, SDHB, ACO1, NDUFV1, NDUFV2, ETFDH, IREB2, AOX3, UQCRFS1, NDUFS2, NDUFS1	419	50	13288	7.61126	8.25092e-06
GOTERM_MF_FAT	GO:0051540~metal cluster binding	12	2.33918	3.23567e-07	XDH, NDUFS7, SDHB, ACO1, NDUFV1, NDUFV2, ETFDH, IREB2, AOX3, UQCRFS1, NDUFS2, NDUFS1	419	50	13288	7.61126	8.25092e-06
GOTERM_BP_FAT	GO:0034637~cellular carbohydrate biosynthetic process	12	2.33918	3.78187e-07	GPD2, GPD1, PCX, G6PC, GOT1, GBE1, SDS, ALDOB, FBP1, GYS2, CAR5A, AGL	385	56	13588	7.56289	8.83578e-06
GOTERM_CC_FAT	GO:0005753~mitochondrial proton-transporting ATP synthase complex	6	1.16959	9.32333e-07	ATP5E, ATP5F1, ATP5H, ATP8, ATP5K, ATP5J	431	7	12504	24.8671	9.71585e-06
GOTERM_MF_FAT	GO:0016769~transferase activity, transferring nitrogenous groups	10	1.94932	4.08127e-07	GOT2, AADAT, CCBL1, GOT1, GCAT, ABAT, AGXT2, GPT, CCBL2, OAT	419	32	13288	9.9105	1.00217e-05
GOTERM_MF_FAT	GO:0008483~transaminase activity	9	1.75439	4.23661e-07	GOT2, AADAT, CCBL1, GOT1, ABAT, AGXT2, GPT, CCBL2, OAT	419	24	13288	11.8926	1.00316e-05
GOTERM_BP_FAT	GO:0006754~ATP biosynthetic process	14	2.72904	4.56819e-07	ATP5E, ATP5J2, ATP4A, ATP5B, LDHD, ATP5F1, ATP11C, ATP5C1, ATP5A1, ATP8, ATP5H, ATP5K, LOC100047429, ATP5J	385	82	13588	6.02572	1.02984e-05
GOTERM_BP_FAT	GO:0019748~secondary metabolic process	13	2.53411	4.50395e-07	ALDH8A1, ASPDH, KYNU, KMO, RDH1, HIBADH, DHRS4, ADH1, QPRT, RDH16, DCXR, RETSAT, MDH1	385	69	13588	6.6495	1.03349e-05
GOTERM_BP_FAT	GO:0046700~heterocycle catabolic process	11	2.14425	4.75077e-07	MTHFD1, KYNU, ALDH1L1, NUDT7, HAL, FTCD, PRODH2, UROC1, ALDH1L2, PNP, PRODH	385	46	13588	8.43975	1.0347e-05
GOTERM_BP_FAT	GO:0006575~cellular amino acid derivative metabolic process	18	3.50877	4.74514e-07	CHDH, P4HB, KYNU, ACADM, AHCY, CYP2D22, ALDH5A1, GSTT1, GSTT2, GSTT3, AGMAT, SOD2, GSTK1, ABAT, IDH1, GNMT, GSTP1, MGST1	385	141	13588	4.50555	1.05129e-05
GOTERM_MF_FAT	GO:0022890~inorganic cation transmembrane transporter activity	18	3.50877	4.66251e-07	ATP5E, COX7A2, ATP4A, ATP5B, ATP5F1, UQCRFS1, COX5A, UQCRQ, UQCR11, UQCRH, ATP5C1, COX6B1, ATP5A1, ATP5H, ATP8, ATP5K, LOC100047429, ATP5J	419	127	13288	4.49484	1.06594e-05
GOTERM_CC_FAT	GO:0016469~proton-transporting two-sector ATPase complex	11	2.14425	1.14224e-06	ATP5E, ATP5J2, ATP5B, ATP5F1, ATP5C1, ATP5A1, ATP5H, ATP8, LOC100047429, ATP5K, ATP5J	431	42	12504	7.59828	1.13081e-05
GOTERM_MF_FAT	GO:0016765~transferase activity, transferring alkyl or aryl (other than methyl) groups	12	2.33918	6.06473e-07	GSTM1, GSTM2, GSTA3, GSTM3, GSTK1, GSTT1, GSTZ1, GSTT2, GSTT3, GSTP1, MGST1, GSTM7	419	53	13288	7.18044	1.29706e-05
GOTERM_MF_FAT	GO:0016885~ligase activity, forming carbon-carbon bonds	6	1.16959	5.99664e-07	MCCC2, PCX, MCCC1, ACACA, PCCB, PCCA	419	7	13288	27.1831	1.32525e-05
GOTERM_BP_FAT	GO:0006694~steroid biosynthetic process	13	2.53411	6.21656e-07	HSD17B11, HSD3B3, HSD3B7, HSD3B5, AMACR, CYP7B1, HMGCS2, AKR1C6, DHCR7, GM4450, H2-KE6, SCARB1, AKR1D1	385	71	13588	6.46219	1.33137e-05
PANTHER_PATHWAY	P04372:5-Hydroxytryptamine degredation	8	1.55945	5.04063e-07	ALDH8A1, ALDH7A1, ALDH1L1, ALDH1B1, MAOB, ALDH2, ALDH4A1, ALDH1L2	91	18	2921	14.2662	1.33576e-05
GOTERM_BP_FAT	GO:0015985~energy coupled proton transport, down electrochemical gradient	10	1.94932	6.4614e-07	ATP5E, ATP5B, ATP5F1, ATP5C1, ATP5A1, ATP5H, ATP8, LOC100047429, ATP5K, ATP5J	385	37	13588	9.53879	1.36112e-05
GOTERM_BP_FAT	GO:0015986~ATP synthesis coupled proton transport	10	1.94932	6.4614e-07	ATP5E, ATP5B, ATP5F1, ATP5C1, ATP5A1, ATP5H, ATP8, LOC100047429, ATP5K, ATP5J	385	37	13588	9.53879	1.36112e-05
GOTERM_BP_FAT	GO:0042375~quinone cofactor metabolic process	7	1.36452	7.1073e-07	COQ3, CBR1, VKORC1L1, VKORC1, COQ9, COQ5, COQ6	385	13	13588	19.0042	1.47304e-05
GOTERM_BP_FAT	GO:0006094~gluconeogenesis	8	1.55945	7.68929e-07	GPD2, GPD1, PCX, G6PC, SDS, ALDOB, FBP1, CAR5A	385	20	13588	14.1174	1.56836e-05
GOTERM_MF_FAT	GO:0051287~NAD or NADH binding	11	2.14425	8.11196e-07	GPD1, NDUFV1, NDUFV2, IDH2, AOX3, IDH1, GRHPR, NDUFS2, HIBADH, HADHA, MDH1	419	44	13288	7.9284	1.62975e-05
GOTERM_MF_FAT	GO:0000166~nucleotide binding	108	21.0526	7.99423e-07	GRPEL1, TARS2, DAK, LDHD, ACSS2, HIBADH, SULT1A1, ABCB10, SAR1B, SAR1A, PDXK, ABCB11, SUCLG2, SUCLG1, POR, CLPX, GLUL, ABCB1B, CLPP, DLD, GULO, FLAD1, PCCB, PCCA, MDH1, XDH, COASY, ASS1, GLUD1, HADHA, GFM2, IVD, GFM1, 1300010F03RIK, IDH2, IIGP1, IDH1, HSPE1, GPD1, GCDH, ACACA, AK3, AK2, ATP11C, AFG3L2, CPS1, MMAA, ABCB4, GLYCTK, NDUFV1, NDUFV2, RHOT2, HSPD1, ACAD11, ACAD10, ACOX1, ASPDH, SEPHS2, …	419	2183	13288	1.56897	1.65629e-05
PANTHER_PATHWAY	P00051:TCA cycle	8	1.55945	3.15903e-07	SUCLG1, SDHC, IDH2, IDH1, FH1, OGDH, DHTKD1, MDH1	91	17	2921	15.1054	1.67427e-05
KEGG_PATHWAY	mmu00150:Androgen and estrogen metabolism	11	2.14425	4.40905e-06	HSD3B5, UGT2B1, UGT1A1, UGT2B36, UGT1A9, UGT1A7C, UGT1A6B, UGT1A6A, UGT1A5, HSD11B1, UGT2B5, GM4450, UGT2A1, H2-KE6, UGT2A3, AKR1D1	303	33	5738	6.31243	1.76361e-05
GOTERM_BP_FAT	GO:0009150~purine ribonucleotide metabolic process	16	3.11891	1.27138e-06	ATP5E, ATP5J2, ATP4A, ATP5B, LDHD, ATP5F1, ATP11C, PNP, ATP5C1, ATP5A1, ATP5H, ATP8, ATP5K, LOC100047429, NDUFS1, ATP5J	385	119	13588	4.74535	2.55266e-05
GOTERM_CC_FAT	GO:0031974~membrane-enclosed lumen	71	13.8402	2.9608e-06	GRPEL1, TARS2, PDIA5, OGDH, GOT2, MCCC2, MCCC1, CPOX, PDHA1, HADH, SARDH, HMGCL, NDUFS1, SUOX, ACADM, AIFM1, ACADS, OTC, CBR4, NDUFA10, ACADL, HAGH, COQ3, ALDH1B1, DLD, ABAT, PMPCA, OAT, PCCB, PCCA, MDH2, PRODH, MTDH, NAGS, ETHE1, GLUD1, ECHS1, HADHA, HADHB, MUT, MRPL15, IVD, GSTK1, ETFDH, ENTPD5, COX6B1, ALDH4A1, HSPE1, BDH1, PDHX, ETFB, ETFA, BCKDHA, GCDH, P4HB, NDUFA9, BCKDHB, AK3, AK2, DLAT, …	431	1174	12504	1.75453	2.79157e-05
BIOCARTA	m_malatexPathway:Shuttle for transfer of acetyl groups from mitochondria to the cytosol	6	1.16959	1.25181e-06	SLC25A11, PCX, SLC25A1, ACLY, PDHA1, MDH1	38	8	1171	23.1118	3.00429e-05
GOTERM_BP_FAT	GO:0006164~purine nucleotide biosynthetic process	17	3.31384	1.5872e-06	ATP5E, ATP5J2, ATP4A, ATP5B, LDHD, ATP5F1, ATP11C, PNP, MTHFD1, ADK, ATP5C1, ATP5A1, ATP5H, ATP8, ATP5K, LOC100047429, ATP5J	385	137	13588	4.37949	3.13773e-05
GOTERM_BP_FAT	GO:0009152~purine ribonucleotide biosynthetic process	15	2.92398	1.8294e-06	ATP5E, ATP5J2, ATP4A, ATP5B, LDHD, ATP5F1, ATP11C, PNP, ATP5C1, ATP5A1, ATP5H, ATP8, ATP5K, LOC100047429, ATP5J	385	107	13588	4.94769	3.56173e-05
GOTERM_BP_FAT	GO:0008610~lipid biosynthetic process	25	4.87329	1.89258e-06	ALDH8A1, HSD17B11, HSD3B3, HSD3B7, HSD3B5, PECR, AKR1C6, DHCR7, SCARB1, AMACR, ACACA, CBR4, ACLY, OXSM, ACSM3, CYP7B1, ACSM1, PCX, HMGCS2, MLYCD, GM4450, H2-KE6, RDH16, MECR, AKR1D1	385	285	13588	3.09592	3.62974e-05
GOTERM_BP_FAT	GO:0009084~glutamine family amino acid biosynthetic process	7	1.36452	1.97557e-06	GLUL, ASS1, NAGS, OTC, PRODH2, ALDH4A1, PRODH	385	15	13588	16.4703	3.73318e-05
GOTERM_MF_FAT	GO:0001883~purine nucleoside binding	82	15.9844	2.24425e-06	ACOX1, GRPEL1, SEPHS2, TARS2, ATP5B, DAK, LDHD, CAD, ACSS2, ACSF2, MTHFD1, MCCC2, ATAD3A, MCCC1, ABCB10, ACAD8, ACAD9, SUCLA2, ACADM, PDXK, ATP4A, AIFM1, SUCLG2, ABCB11, ACADS, ACADL, NDUFA10, TIMM44, CLPX, COQ6, ACADVL, GLUL, ABCB1B, ADK, CLPP, DLD, TXNRD2, GULO, FLAD1, SLC27A2, PCCB, PCCA, SLC27A5, XDH, COASY, ASS1, GLUD1, FMO5, ACSL1, IVD, FMO1, 1300010F03RIK, ABCD3, DMGDH, IIGP1, HSPE1, AGK, …	419	1548	13288	1.67992	4.3762e-05
GOTERM_BP_FAT	GO:0009259~ribonucleotide metabolic process	16	3.11891	2.38682e-06	ATP5E, ATP5J2, ATP4A, ATP5B, LDHD, ATP5F1, ATP11C, PNP, ATP5C1, ATP5A1, ATP5H, ATP8, ATP5K, LOC100047429, NDUFS1, ATP5J	385	125	13588	4.51757	4.44493e-05
KEGG_PATHWAY	mmu00040:Pentose and glucuronate interconversions	8	1.55945	1.28584e-05	UGT2B1, UGT1A1, UGT2B36, UGT1A9, UGT1A7C, UGT1A6B, UGT1A6A, UGT1A5, UGT2B5, UGT2A1, UGT2A3, DCXR, UGP2	303	17	5738	8.91167	4.94545e-05
GOTERM_CC_FAT	GO:0005626~insoluble fraction	40	7.79727	5.52469e-06	CYP2D9, CYP2D10, CYP2F2, CYP2C69, CYP2C67, CYP2C40, CYTB, FMO5, UGT1A9, RDH7, ACSL1, STT3A, CYP4A12A, UGT1A7C, UGT1A6B, FMO1, UGT1A5, UGT1A6A, PGRMC1, HSD17B6, GYS2, SCARB1, ACSL5, P4HB, CYP2C54, CYP3A13, AIFM1, ABCB11, CYP3A11, CYP2E1, UGT1A1, POR, CPT1A, CYP2C50, IYD, ABCB4, AADAC, CYP7B1, G6PC, UGT2B5, CYP2D26, H2-KE6, GULO, CYP4A14, RDH16, SLC27A2, MGST1	431	528	12504	2.19785	4.97211e-05
GOTERM_CC_FAT	GO:0005624~membrane fraction	39	7.60234	5.97195e-06	CYP2D9, CYP2D10, CYP2F2, CYP2C69, CYP2C67, CYP2C40, CYTB, FMO5, UGT1A9, RDH7, ACSL1, STT3A, CYP4A12A, UGT1A7C, UGT1A6B, FMO1, UGT1A5, UGT1A6A, PGRMC1, HSD17B6, SCARB1, ACSL5, P4HB, CYP2C54, CYP3A13, AIFM1, ABCB11, CYP3A11, CYP2E1, UGT1A1, POR, CPT1A, CYP2C50, IYD, ABCB4, AADAC, CYP7B1, G6PC, UGT2B5, CYP2D26, H2-KE6, GULO, CYP4A14, RDH16, SLC27A2, MGST1	431	510	12504	2.21853	5.14096e-05
GOTERM_BP_FAT	GO:0009260~ribonucleotide biosynthetic process	15	2.92398	2.85431e-06	ATP5E, ATP5J2, ATP4A, ATP5B, LDHD, ATP5F1, ATP11C, PNP, ATP5C1, ATP5A1, ATP5H, ATP8, ATP5K, LOC100047429, ATP5J	385	111	13588	4.76939	5.16578e-05
GOTERM_BP_FAT	GO:0006163~purine nucleotide metabolic process	18	3.50877	2.82248e-06	ATP5E, ATP5J2, ATP4A, ATP5B, LDHD, ATP5F1, ATP11C, PNP, MTHFD1, ADK, ATP5C1, ATP5A1, ATP5H, ATP8, ATP5K, LOC100047429, NDUFS1, ATP5J	385	160	13588	3.97052	5.18114e-05
GOTERM_MF_FAT	GO:0001882~nucleoside binding	82	15.9844	2.84682e-06	ACOX1, GRPEL1, SEPHS2, TARS2, ATP5B, DAK, LDHD, CAD, ACSS2, ACSF2, MTHFD1, MCCC2, ATAD3A, MCCC1, ABCB10, ACAD8, ACAD9, SUCLA2, ACADM, PDXK, ATP4A, AIFM1, SUCLG2, ABCB11, ACADS, ACADL, NDUFA10, TIMM44, CLPX, COQ6, ACADVL, GLUL, ABCB1B, ADK, CLPP, DLD, TXNRD2, GULO, FLAD1, SLC27A2, PCCB, PCCA, SLC27A5, XDH, COASY, ASS1, GLUD1, FMO5, ACSL1, IVD, FMO1, 1300010F03RIK, ABCD3, DMGDH, IIGP1, HSPE1, AGK, …	419	1558	13288	1.66914	5.39255e-05
GOTERM_MF_FAT	GO:0030554~adenyl nucleotide binding	81	15.7895	3.02386e-06	ACOX1, GRPEL1, SEPHS2, TARS2, ATP5B, DAK, LDHD, CAD, ACSS2, ACSF2, MTHFD1, MCCC2, ATAD3A, MCCC1, ABCB10, ACAD8, ACAD9, SUCLA2, ACADM, PDXK, ATP4A, AIFM1, SUCLG2, ABCB11, ACADS, ACADL, NDUFA10, TIMM44, CLPX, COQ6, ACADVL, GLUL, ABCB1B, ADK, CLPP, DLD, TXNRD2, GULO, FLAD1, PCCB, SLC27A2, PCCA, SLC27A5, XDH, COASY, ASS1, GLUD1, FMO5, ACSL1, IVD, FMO1, 1300010F03RIK, ABCD3, DMGDH, HSPE1, AGK, PAPSS2,…	419	1535	13288	1.67349	5.56879e-05
GOTERM_MF_FAT	GO:0016624~oxidoreductase activity, acting on the aldehyde or oxo group of donors, disulfide as acceptor	6	1.16959	3.41427e-06	BCKDHA, DBT, BCKDHB, PDHA1, OGDH, DHTKD1	419	9	13288	21.1424	6.11782e-05
GOTERM_MF_FAT	GO:0016405~CoA-ligase activity	6	1.16959	3.41427e-06	ACSM1, SUCLG2, SUCLG1, ACLY, ACSS2, SUCLA2	419	9	13288	21.1424	6.11782e-05
GOTERM_MF_FAT	GO:0016628~oxidoreductase activity, acting on the CH-CH group of donors, NAD or NADP as acceptor	7	1.36452	3.67645e-06	PECR, DHCR7, BLVRB, DECR2, AKR1D1, MECR, DHDH	419	15	13288	14.7997	6.41425e-05
GOTERM_MF_FAT	GO:0016646~oxidoreductase activity, acting on the CH-NH group of donors, NAD or NADP as acceptor	7	1.36452	3.67645e-06	MTHFD1, ALDH1L1, BLVRB, QDPR, ALDH4A1, AASS, ALDH1L2	419	15	13288	14.7997	6.41425e-05
GOTERM_BP_FAT	GO:0006767~water-soluble vitamin metabolic process	9	1.75439	3.60577e-06	ASPDH, KYNU, ACADM, PDXK, HAAO, KMO, QPRT, FLAD1, GULO	385	34	13588	9.3424	6.4351e-05
KEGG_PATHWAY	mmu00062:Fatty acid elongation in mitochondria	6	1.16959	1.91997e-05	ACAA2, ECHS1, HADH, MECR, HADHA, HADHB	303	8	5738	14.203	7.11082e-05
GOTERM_BP_FAT	GO:0019319~hexose biosynthetic process	8	1.55945	4.2192e-06	GPD2, GPD1, PCX, G6PC, SDS, ALDOB, FBP1, CAR5A	385	25	13588	11.2939	7.42668e-05
GOTERM_MF_FAT	GO:0003988~acetyl-CoA C-acyltransferase activity	5	0.974659	4.70778e-06	ACAA2, ACAA1A, ACAA1B, HADHA, HADHB	419	5	13288	31.7136	7.80286e-05
GOTERM_MF_FAT	GO:0051539~4 iron, 4 sulfur cluster binding	8	1.55945	4.59221e-06	NDUFS7, SDHB, ACO1, NDUFV1, ETFDH, IREB2, NDUFS2, NDUFS1	419	23	13288	11.0308	7.80647e-05
GOTERM_MF_FAT	GO:0016836~hydro-lyase activity	10	1.94932	4.9072e-06	PCBD2, ACO1, PCBD1, EHHADH, ECHS1, CAR5A, FH1, UROC1, HADHA, CAR3	419	42	13288	7.55086	7.935e-05
GOTERM_BP_FAT	GO:0044275~cellular carbohydrate catabolic process	11	2.14425	6.17644e-06	GPD1, G6PC, PYGM, ALDOB, PDHA1, DLAT, OGDH, DHTKD1, HIBADH, MDH2, MDH1	385	60	13588	6.47048	0.000107248
GOTERM_BP_FAT	GO:0055085~transmembrane transport	32	6.23782	6.95871e-06	ATP5E, GRPEL1, SLC22A18, ATP5B, SFXN1, SFXN2, SLC16A1, SLC25A22, ABCB10, SCARB1, SLC25A45, ATP8, TRAM1, ATP5H, ATP5K, SEC61A1, LOC100047429, ATP5J, ATP4A, SLC25A4, ABCB11, SLC25A5, ATP5F1, TIMM44, ABCB4, SLC25A12, SLC25A11, SLC25A13, ABCB1B, SLC25A10, ATP5C1, ATP5A1	385	460	13588	2.4552	0.000119219
GOTERM_BP_FAT	GO:0046165~alcohol biosynthetic process	9	1.75439	7.11904e-06	GPD2, GPD1, PCX, G6PC, GOT1, SDS, ALDOB, FBP1, CAR5A	385	37	13588	8.58491	0.000120361
GOTERM_MF_FAT	GO:0070330~aromatase activity	9	1.75439	7.93211e-06	CYP2D9, CYP2D10, CYP4A12A, CYP2C54, CYP3A13, CYP2C69, CYP3A11, CYP2C67, CYP2C40, CYP2D26, CYP2C50	419	34	13288	8.39478	0.000125207
GOTERM_BP_FAT	GO:0006518~peptide metabolic process	9	1.75439	8.79725e-06	ALDH5A1, GSTK1, GSTT1, IDH1, GSTT2, GSTT3, GSTP1, MGST1, SOD2	385	38	13588	8.35899	0.000146801
GOTERM_BP_FAT	GO:0019362~pyridine nucleotide metabolic process	8	1.55945	9.65825e-06	ASPDH, KYNU, HAAO, KMO, QPRT, DCXR, HIBADH, MDH1	385	28	13588	10.0839	0.000159102
GOTERM_CC_FAT	GO:0000276~mitochondrial proton-transporting ATP synthase complex, coupling factor F(o)	5	0.974659	1.95841e-05	ATP5F1, ATP5H, ATP8, ATP5K, ATP5J	431	6	12504	24.1763	0.000161558
GOTERM_CC_FAT	GO:0005747~mitochondrial respiratory chain complex I	5	0.974659	1.95841e-05	NDUFA2, NDUFB8, NDUFS3, NDUFS2, NDUFS1	431	6	12504	24.1763	0.000161558
GOTERM_CC_FAT	GO:0045261~proton-transporting ATP synthase complex, catalytic core F(1)	5	0.974659	1.95841e-05	ATP5E, ATP5B, ATP5C1, ATP5A1, LOC100047429	431	6	12504	24.1763	0.000161558
GOTERM_CC_FAT	GO:0030964~NADH dehydrogenase complex	5	0.974659	1.95841e-05	NDUFA2, NDUFB8, NDUFS3, NDUFS2, NDUFS1	431	6	12504	24.1763	0.000161558
GOTERM_CC_FAT	GO:0045271~respiratory chain complex I	5	0.974659	1.95841e-05	NDUFA2, NDUFB8, NDUFS3, NDUFS2, NDUFS1	431	6	12504	24.1763	0.000161558
GOTERM_BP_FAT	GO:0006536~glutamate metabolic process	6	1.16959	1.18081e-05	GOT2, GOT1, NAGS, ALDH5A1, PRODH2, PRODH	385	12	13588	17.6468	0.000192052
GOTERM_BP_FAT	GO:0042558~pteridine and derivative metabolic process	7	1.36452	1.35678e-05	ALDH1L1, PCBD2, PCBD1, QDPR, FLAD1, ALDH1L2, PIPOX	385	20	13588	12.3527	0.000217911
GOTERM_MF_FAT	GO:0033293~monocarboxylic acid binding	8	1.55945	1.49159e-05	PCX, ACADS, MCCC1, ACACA, FABP1, ACBD5, PCCA, HADHA	419	27	13288	9.39662	0.000229958
KEGG_PATHWAY	mmu00120:Primary bile acid biosynthesis	7	1.36452	6.7603e-05	CYP7B1, BAAT, HSD3B7, AMACR, AKR1D1, SCP2, SLC27A5	303	15	5738	8.8374	0.000241418
GOTERM_BP_FAT	GO:0046364~monosaccharide biosynthetic process	8	1.55945	1.99356e-05	GPD2, GPD1, PCX, G6PC, SDS, ALDOB, FBP1, CAR5A	385	31	13588	9.108	0.000316216
GOTERM_CC_FAT	GO:0031968~organelle outer membrane	13	2.53411	4.02042e-05	MAVS, SLC25A4, AIFM1, MTX2, MAOB, MOSC2, KMO, CPT1A, ACSL1, RHOT2, MGST1, RETSAT, ACSL5	431	87	12504	4.33507	0.000318373
GOTERM_BP_FAT	GO:0016051~carbohydrate biosynthetic process	12	2.33918	2.07027e-05	GPD2, GPD1, PCX, G6PC, GOT1, GBE1, SDS, ALDOB, FBP1, GYS2, CAR5A, AGL	385	83	13588	5.10268	0.000324378
GOTERM_CC_FAT	GO:0070013~intracellular organelle lumen	65	12.6706	4.58734e-05	GRPEL1, TARS2, PDIA5, OGDH, GOT2, MCCC2, MCCC1, PDHA1, HADH, SARDH, HMGCL, ACADM, ACADS, OTC, CBR4, NDUFA10, ACADL, HAGH, COQ3, ALDH1B1, DLD, ABAT, PMPCA, OAT, PCCB, PCCA, MDH2, PRODH, MTDH, NAGS, ETHE1, GLUD1, ECHS1, HADHA, HADHB, MUT, MRPL15, IVD, GSTK1, ETFDH, ENTPD5, ALDH4A1, HSPE1, BDH1, PDHX, ETFB, ETFA, BCKDHA, GCDH, P4HB, NDUFA9, BCKDHB, AK3, DLAT, SOD2, ACSM3, TST, DBT, MRPL23, PCX, ACSM…	431	1133	12504	1.66439	0.000349291
GOTERM_CC_FAT	GO:0045263~proton-transporting ATP synthase complex, coupling factor F(o)	6	1.16959	4.81164e-05	ATP5J2, ATP5F1, ATP5H, ATP8, ATP5K, ATP5J	431	13	12504	13.39	0.0003528
GOTERM_CC_FAT	GO:0043233~organelle lumen	65	12.6706	4.99677e-05	GRPEL1, TARS2, PDIA5, OGDH, GOT2, MCCC2, MCCC1, PDHA1, HADH, SARDH, HMGCL, ACADM, ACADS, OTC, CBR4, NDUFA10, ACADL, HAGH, COQ3, ALDH1B1, DLD, ABAT, PMPCA, OAT, PCCB, PCCA, MDH2, PRODH, MTDH, NAGS, ETHE1, GLUD1, ECHS1, HADHA, HADHB, MUT, MRPL15, IVD, GSTK1, ETFDH, ENTPD5, ALDH4A1, HSPE1, BDH1, PDHX, ETFB, ETFA, BCKDHA, GCDH, P4HB, NDUFA9, BCKDHB, AK3, DLAT, SOD2, ACSM3, TST, DBT, MRPL23, PCX, ACSM…	431	1136	12504	1.65999	0.00035329
GOTERM_BP_FAT	GO:0044242~cellular lipid catabolic process	10	1.94932	2.44847e-05	HACL1, ACOX1, ACADM, FAAH, EHHADH, AMACR, SLC27A2, PHYH, HADHA, HADHB	385	56	13588	6.30241	0.000379003
GOTERM_BP_FAT	GO:0042364~water-soluble vitamin biosynthetic process	7	1.36452	2.4895e-05	ASPDH, KYNU, PDXK, HAAO, KMO, QPRT, GULO	385	22	13588	11.2298	0.000380766
GOTERM_BP_FAT	GO:0009066~aspartate family amino acid metabolic process	7	1.36452	2.4895e-05	GOT2, MTHFD1, BHMT2, GOT1, BHMT, AASS, GNMT	385	22	13588	11.2298	0.000380766
GOTERM_CC_FAT	GO:0019867~outer membrane	13	2.53411	5.65698e-05	MAVS, SLC25A4, AIFM1, MTX2, MAOB, MOSC2, KMO, CPT1A, ACSL1, RHOT2, MGST1, RETSAT, ACSL5	431	90	12504	4.19056	0.000386171
KEGG_PATHWAY	mmu00910:Nitrogen metabolism	8	1.55945	0.000123209	GLS2, GLUL, CTH, GLUD1, HAL, CAR5A, CPS1, CAR3	303	23	5738	6.58688	0.000424794
GOTERM_BP_FAT	GO:0042775~mitochondrial ATP synthesis coupled electron transport	6	1.16959	2.84828e-05	UQCR11, UQCRC1, NDUFB8, UQCRH, DLD, ATP8	385	14	13588	15.1258	0.000430507
GOTERM_MF_FAT	GO:0015405~P-P-bond-hydrolysis-driven transmembrane transporter activity	14	2.72904	3.0287e-05	ATP5E, ATP4A, ABCB11, ATP5B, ATP11C, TIMM44, ABCB4, ABCB1B, ATP5C1, ABCB10, ABCD3, ATP5A1, LOC100047429, SEC61A1	419	107	13288	4.14944	0.000456273
GOTERM_BP_FAT	GO:0044042~glucan metabolic process	8	1.55945	3.08467e-05	G6PC, GBE1, PYGM, PYGL, GYS2, GNMT, AGL, PYGB	385	33	13588	8.556	0.000460808
GOTERM_BP_FAT	GO:0006073~cellular glucan metabolic process	8	1.55945	3.08467e-05	G6PC, GBE1, PYGM, PYGL, GYS2, GNMT, AGL, PYGB	385	33	13588	8.556	0.000460808
GOTERM_BP_FAT	GO:0005977~glycogen metabolic process	8	1.55945	3.08467e-05	G6PC, GBE1, PYGM, PYGL, GYS2, GNMT, AGL, PYGB	385	33	13588	8.556	0.000460808
GOTERM_MF_FAT	GO:0015399~primary active transmembrane transporter activity	14	2.72904	3.34661e-05	ATP5E, ATP4A, ABCB11, ATP5B, ATP11C, TIMM44, ABCB4, ABCB1B, ATP5C1, ABCB10, ABCD3, ATP5A1, LOC100047429, SEC61A1	419	108	13288	4.11102	0.000492955
GOTERM_BP_FAT	GO:0006775~fat-soluble vitamin metabolic process	8	1.55945	3.79092e-05	ALDH8A1, CBR1, DHRS4, ADH1, VKORC1L1, VKORC1, RDH16, RETSAT	385	34	13588	8.30435	0.000559777
GOTERM_CC_FAT	GO:0005741~mitochondrial outer membrane	12	2.33918	8.642e-05	MAVS, ACSL1, SLC25A4, AIFM1, MTX2, MAOB, MOSC2, RHOT2, KMO, MGST1, CPT1A, ACSL5	431	80	12504	4.35174	0.000570234
GOTERM_BP_FAT	GO:0009081~branched chain family amino acid metabolic process	6	1.16959	4.17365e-05	BCKDHA, ALDH6A1, BCKDHB, ACAD8, HIBCH, HIBADH	385	15	13588	14.1174	0.000609274
GOTERM_BP_FAT	GO:0006769~nicotinamide metabolic process	7	1.36452	4.28076e-05	ASPDH, KYNU, KMO, QPRT, DCXR, HIBADH, MDH1	385	24	13588	10.2939	0.000617887
GOTERM_BP_FAT	GO:0034440~lipid oxidation	7	1.36452	4.28076e-05	HACL1, ACOX1, ACADM, EHHADH, PHYH, HADHA, HADHB	385	24	13588	10.2939	0.000617887
GOTERM_BP_FAT	GO:0046496~nicotinamide nucleotide metabolic process	7	1.36452	4.28076e-05	ASPDH, KYNU, KMO, QPRT, DCXR, HIBADH, MDH1	385	24	13588	10.2939	0.000617887
GOTERM_BP_FAT	GO:0009820~alkaloid metabolic process	7	1.36452	4.28076e-05	ASPDH, KYNU, KMO, QPRT, DCXR, HIBADH, MDH1	385	24	13588	10.2939	0.000617887
GOTERM_BP_FAT	GO:0019395~fatty acid oxidation	7	1.36452	4.28076e-05	HACL1, ACOX1, ACADM, EHHADH, PHYH, HADHA, HADHB	385	24	13588	10.2939	0.000617887
GOTERM_CC_FAT	GO:0005746~mitochondrial respiratory chain	6	1.16959	0.00010604	NDUFA2, COX7A2, NDUFB8, NDUFS3, NDUFS2, NDUFS1	431	15	12504	11.6046	0.000677097
GOTERM_MF_FAT	GO:0017076~purine nucleotide binding	89	17.3489	5.04817e-05	ACOX1, GRPEL1, SEPHS2, TARS2, ATP5B, DAK, LDHD, CAD, ACSS2, ACSF2, MTHFD1, MCCC2, ATAD3A, MCCC1, ABCB10, ACAD8, SAR1B, ACAD9, SUCLA2, SAR1A, ACADM, PDXK, ATP4A, AIFM1, ACADS, SUCLG2, ABCB11, SUCLG1, ACADL, NDUFA10, TIMM44, CLPX, COQ6, ACADVL, GLUL, ABCB1B, ADK, CLPP, DLD, TXNRD2, GULO, FLAD1, SLC27A2, PCCB, PCCA, SLC27A5, XDH, COASY, ASS1, GLUD1, GFM2, FMO5, ACSL1, IGTP, IVD, FMO1, GFM1, 1300010F…	419	1871	13288	1.50856	0.000727349
GOTERM_BP_FAT	GO:0010035~response to inorganic substance	12	2.33918	5.4936e-05	SLC25A12, XDH, GPX1, SLC25A13, ABCB1B, CPOX, ALDOB, MT1, TXNRD2, CAT, PRDX3, SOD2	385	92	13588	4.6035	0.000784078
GOTERM_MF_FAT	GO:0030151~molybdenum ion binding	5	0.974659	6.11105e-05	XDH, SUOX, MOSC2, AOX3, MOSC1	419	8	13288	19.821	0.000861703
GOTERM_BP_FAT	GO:0006112~energy reserve metabolic process	8	1.55945	6.74412e-05	G6PC, GBE1, PYGM, PYGL, GYS2, GNMT, AGL, PYGB	385	37	13588	7.63103	0.000951908
GOTERM_MF_FAT	GO:0015645~fatty-acid ligase activity	6	1.16959	6.95657e-05	ACSM3, ACSM1, ACSL1, SLC27A2, SLC27A5, ACSL5	419	15	13288	12.6854	0.000960448
GOTERM_BP_FAT	GO:0000050~urea cycle	5	0.974659	7.06968e-05	ARG1, ASS1, NAGS, OTC, CPS1	385	9	13588	19.6075	0.000986997
GOTERM_BP_FAT	GO:0019627~urea metabolic process	5	0.974659	7.06968e-05	ARG1, ASS1, NAGS, OTC, CPS1	385	9	13588	19.6075	0.000986997
GOTERM_BP_FAT	GO:0006525~arginine metabolic process	5	0.974659	7.06968e-05	ARG1, ASS1, NAGS, OTC, FAH	385	9	13588	19.6075	0.000986997
GOTERM_BP_FAT	GO:0018130~heterocycle biosynthetic process	9	1.75439	8.31199e-05	MTHFD1, PCBD2, PCBD1, ADK, CPOX, IREB2, QDPR, ALDH4A1, FLAD1	385	51	13588	6.22827	0.00113567
GOTERM_BP_FAT	GO:0046164~alcohol catabolic process	10	1.94932	8.25835e-05	GPD1, ADH1, ALDOB, PDHA1, DLAT, OGDH, DHTKD1, HIBADH, MDH2, MDH1	385	65	13588	5.42977	0.00114047
GOTERM_BP_FAT	GO:0016052~carbohydrate catabolic process	11	2.14425	9.08549e-05	GPD1, G6PC, PYGM, ALDOB, PDHA1, DLAT, OGDH, DHTKD1, HIBADH, MDH2, MDH1	385	81	13588	4.79295	0.00122823
GOTERM_BP_FAT	GO:0009065~glutamine family amino acid catabolic process	5	0.974659	0.000115203	GOT2, GOT1, PRODH2, PRODH, FAH	385	10	13588	17.6468	0.00154094
GOTERM_BP_FAT	GO:0043604~amide biosynthetic process	5	0.974659	0.000115203	ARG1, ASS1, NAGS, OTC, CPS1	385	10	13588	17.6468	0.00154094
GOTERM_BP_FAT	GO:0045426~quinone cofactor biosynthetic process	5	0.974659	0.000115203	COQ3, VKORC1, COQ9, COQ5, COQ6	385	10	13588	17.6468	0.00154094
GOTERM_MF_FAT	GO:0016453~C-acetyltransferase activity	4	0.779727	0.00012075	GCAT, ACAT2, ACAA1A, ACAT1	419	4	13288	31.7136	0.00163259
GOTERM_MF_FAT	GO:0004774~succinate-CoA ligase activity	4	0.779727	0.00012075	SUCLG2, SUCLG1, ACLY, SUCLA2	419	4	13288	31.7136	0.00163259
KEGG_PATHWAY	mmu00591:Linoleic acid metabolism	10	1.94932	0.000539295	CYP2C54, CYP3A13, CYP2C44, CYP2C69, AKR1C6, CYP2C68, CYP3A11, CYP2C67, CYP2C40, CYP2E1, AKR1C13, CYP2C50	303	46	5738	4.1168	0.00179652
KEGG_PATHWAY	mmu00903:Limonene and pinene degradation	6	1.16959	0.000757653	ALDH7A1, ALDH1B1, EHHADH, ALDH2, ECHS1, HADHA	303	15	5738	7.57492	0.00222675
KEGG_PATHWAY	mmu00983:Drug metabolism	10	1.94932	0.000748219	XDH, CYP3A13, CYP3A11, UGT2B1, DPYS, UGT1A1, UGT2B36, UGT1A9, UGT1A7C, UGT1A6B, UGT1A6A, UGT1A5, UGT2B5, UGT2A1, UGT2A3	303	48	5738	3.94527	0.00226561
KEGG_PATHWAY	mmu00860:Porphyrin and chlorophyll metabolism	8	1.55945	0.000744081	UGT2B1, UGT1A1, UGT2B36, UGT1A9, UGT1A7C, UGT1A6B, CPOX, UGT1A6A, UGT1A5, BLVRB, UGT2B5, UGT2A1, UGT2A3	303	30	5738	5.04994	0.00232342
GOTERM_BP_FAT	GO:0009074~aromatic amino acid family catabolic process	5	0.974659	0.000177004	KYNU, HGD, GSTZ1, HPD, FAH	385	11	13588	16.0425	0.00234231
GOTERM_BP_FAT	GO:0019674~NAD metabolic process	5	0.974659	0.000177004	ASPDH, KYNU, KMO, QPRT, MDH1	385	11	13588	16.0425	0.00234231
GOTERM_BP_FAT	GO:0044264~cellular polysaccharide metabolic process	8	1.55945	0.00018245	G6PC, GBE1, PYGM, PYGL, GYS2, GNMT, AGL, PYGB	385	43	13588	6.56623	0.00238969
KEGG_PATHWAY	mmu00010:Glycolysis / Gluconeogenesis	12	2.33918	0.000742158	GALM, G6PC, ALDH7A1, ADH1, ALDH1B1, DLD, ALDOB, FBP1, ALDH2, PDHA1, DLAT, ACSS2	303	68	5738	3.34188	0.00239208
GOTERM_BP_FAT	GO:0006637~acyl-CoA metabolic process	6	1.16959	0.000191739	DBT, BAAT, EHHADH, SCP2, ACOT4, OXSM	385	20	13588	10.5881	0.00248588
GOTERM_CC_FAT	GO:0019898~extrinsic to membrane	32	6.23782	0.000422928	CYP2D9, CYP2D10, CYP2F2, CYP2C69, CYP2C67, CYP2C40, STOML2, MOSC2, SELENBP1, SELENBP2, CYP4A12A, PLIN2, IIGP1, SAR1B, HPD, P4HB, CYP2C54, CYP3A13, CYP3A11, CYP2E1, SLC9A3R1, POR, CYP2C50, FARP2, CYP7B1, HGS, CYP2D26, ERC1, CYP4A14, MGST1, DCXR, UBXN4, FKBP2, RETSAT	431	472	12504	1.96689	0.002614
GOTERM_BP_FAT	GO:0006572~tyrosine catabolic process	4	0.779727	0.00021467	HGD, GSTZ1, HPD, FAH	385	5	13588	28.2348	0.002755
GOTERM_MF_FAT	GO:0016209~antioxidant activity	8	1.55945	0.000219999	GPX1, GSTK1, GSTZ1, TXNRD2, CAT, PRDX3, SOD2, IYD	419	40	13288	6.34272	0.00291325
GOTERM_MF_FAT	GO:0043492~ATPase activity, coupled to movement of substances	12	2.33918	0.000228808	ATP5E, ATP4A, ABCB11, ABCB1B, ATP5B, ATP5C1, ABCD3, ABCB10, ATP11C, ATP5A1, LOC100047429, ABCB4	419	97	13288	3.92333	0.00297042
GOTERM_MF_FAT	GO:0016820~hydrolase activity, acting on acid anhydrides, catalyzing transmembrane movement of substances	12	2.33918	0.000228808	ATP5E, ATP4A, ABCB11, ABCB1B, ATP5B, ATP5C1, ABCD3, ABCB10, ATP11C, ATP5A1, LOC100047429, ABCB4	419	97	13288	3.92333	0.00297042
GOTERM_MF_FAT	GO:0042626~ATPase activity, coupled to transmembrane movement of substances	12	2.33918	0.000228808	ATP5E, ATP4A, ABCB11, ABCB1B, ATP5B, ATP5C1, ABCD3, ABCB10, ATP11C, ATP5A1, LOC100047429, ABCB4	419	97	13288	3.92333	0.00297042
KEGG_PATHWAY	mmu00630:Glyoxylate and dicarboxylate metabolism	6	1.16959	0.00105503	GLYCTK, MTHFD1, ACO1, GRHPR, MDH2, MDH1	303	16	5738	7.10149	0.00301143
GOTERM_MF_FAT	GO:0051537~2 iron, 2 sulfur cluster binding	6	1.16959	0.00024273	XDH, SDHB, NDUFV2, AOX3, UQCRFS1, NDUFS1	419	19	13288	10.0148	0.00309039
KEGG_PATHWAY	mmu00072:Synthesis and degradation of ketone bodies	5	0.974659	0.00122693	HMGCS2, ACAT2, BDH1, ACAT1, HMGCL	303	10	5738	9.46865	0.00331256
BIOCARTA	m_argininecPathway:Catabolic Pathways for Arginine , Histidine, Glutamate, Glutamine, and Proline	4	0.779727	0.000278516	ARG1, GLUD1, OAT, PRODH	38	5	1171	24.6526	0.00333707
GOTERM_MF_FAT	GO:0046933~hydrogen ion transporting ATP synthase activity, rotational mechanism	5	0.974659	0.000267181	ATP5E, ATP5B, ATP5C1, ATP5A1, LOC100047429	419	11	13288	14.4153	0.00333715
KEGG_PATHWAY	mmu00590:Arachidonic acid metabolism	13	2.53411	0.00121132	CYP2C54, CYP2C44, CYP2C69, CYP2C68, CYP2C67, EPHX2, CYP2C40, CYP2E1, CYP2C50, CYP4A12B, GPX1, CBR1, CYP4A12A, CYP4F16, CYP4A14	303	83	5738	2.96608	0.00336115
GOTERM_MF_FAT	GO:0003857~3-hydroxyacyl-CoA dehydrogenase activity	4	0.779727	0.000294814	HSD17B10, EHHADH, HADH, HADHA	419	5	13288	25.3709	0.00361366
GOTERM_MF_FAT	GO:0009374~biotin binding	4	0.779727	0.000294814	PCX, MCCC1, ACACA, PCCA	419	5	13288	25.3709	0.00361366
GOTERM_MF_FAT	GO:0031405~lipoic acid binding	4	0.779727	0.000294814	DLST, DBT, DLAT, PDHX	419	5	13288	25.3709	0.00361366
KEGG_PATHWAY	mmu00340:Histidine metabolism	7	1.36452	0.00152946	ALDH7A1, ALDH1B1, MAOB, HAL, ALDH2, FTCD, UROC1	303	25	5738	5.30244	0.00401988
GOTERM_BP_FAT	GO:0030258~lipid modification	8	1.55945	0.00032317	HACL1, ACOX1, ACADM, EHHADH, PHYH, AGK, HADHA, HADHB	385	47	13588	6.00741	0.00410384
GOTERM_CC_FAT	GO:0033177~proton-transporting two-sector ATPase complex, proton-transporting domain	6	1.16959	0.000762019	ATP5J2, ATP5F1, ATP5H, ATP8, ATP5K, ATP5J	431	22	12504	7.91225	0.00456341
PANTHER_PATHWAY	P02755:Methylmalonyl pathway	4	0.779727	0.000270605	MUT, MCEE, PCCB, PCCA	91	5	2921	25.6791	0.00476992
GOTERM_BP_FAT	GO:0000096~sulfur amino acid metabolic process	6	1.16959	0.000388067	MTHFD1, CTH, BHMT2, AHCY, BHMT, GNMT	385	23	13588	9.207	0.0048779
GOTERM_BP_FAT	GO:0006720~isoprenoid metabolic process	8	1.55945	0.000420533	ALDH8A1, DHRS4, HMGCS2, ADH1, AMACR, RDH1, RDH16, RETSAT	385	49	13588	5.76221	0.00518362
GOTERM_BP_FAT	GO:0006085~acetyl-CoA biosynthetic process	4	0.779727	0.000420333	MLYCD, ACLY, DLAT, ACSS2	385	6	13588	23.529	0.00523133
GOTERM_BP_FAT	GO:0006559~L-phenylalanine catabolic process	4	0.779727	0.000420333	HGD, GSTZ1, HPD, FAH	385	6	13588	23.529	0.00523133
KEGG_PATHWAY	mmu01040:Biosynthesis of unsaturated fatty acids	7	1.36452	0.00233889	PECR, ACOX1, BAAT, ACAA1A, ACAA1B, ACOT4, HADHA	303	27	5738	4.90967	0.00598618
GOTERM_MF_FAT	GO:0016667~oxidoreductase activity, acting on sulfur group of donors	7	1.36452	0.000503179	SUOX, MSRA, GLRX5, GSTK1, DLD, TXNRD2, GFER	419	33	13288	6.72713	0.00604875
GOTERM_BP_FAT	GO:0019363~pyridine nucleotide biosynthetic process	5	0.974659	0.000501916	ASPDH, KYNU, HAAO, KMO, QPRT	385	14	13588	12.6048	0.00612521
GOTERM_MF_FAT	GO:0008121~ubiquinol-cytochrome-c reductase activity	4	0.779727	0.000575857	UQCR11, UQCRH, UQCRFS1, UQCRQ	419	6	13288	21.1424	0.0067965
GOTERM_MF_FAT	GO:0016679~oxidoreductase activity, acting on diphenols and related substances as donors	4	0.779727	0.000575857	UQCR11, UQCRH, UQCRFS1, UQCRQ	419	6	13288	21.1424	0.0067965
GOTERM_MF_FAT	GO:0016681~oxidoreductase activity, acting on diphenols and related substances as donors, cytochrome as acceptor	4	0.779727	0.000575857	UQCR11, UQCRH, UQCRFS1, UQCRQ	419	6	13288	21.1424	0.0067965
GOTERM_BP_FAT	GO:0006007~glucose catabolic process	8	1.55945	0.000609101	ALDOB, PDHA1, DLAT, OGDH, DHTKD1, HIBADH, MDH2, MDH1	385	52	13588	5.42977	0.00735896
GOTERM_BP_FAT	GO:0019320~hexose catabolic process	8	1.55945	0.000609101	ALDOB, PDHA1, DLAT, OGDH, DHTKD1, HIBADH, MDH2, MDH1	385	52	13588	5.42977	0.00735896
GOTERM_CC_FAT	GO:0046581~intercellular canaliculus	4	0.779727	0.00127476	ABCB11, ABCB1B, DPP4, ABCB4	431	7	12504	16.5781	0.00740081
GOTERM_BP_FAT	GO:0008206~bile acid metabolic process	5	0.974659	0.000669255	CYP7B1, BAAT, AMACR, AKR1D1, SLC27A5	385	15	13588	11.7645	0.00800777
GOTERM_BP_FAT	GO:0006107~oxaloacetate metabolic process	4	0.779727	0.000720175	GOT2, PCX, GOT1, MDH1	385	7	13588	20.1677	0.0085352
PANTHER_PATHWAY	P02771:Pyrimidine Metabolism	5	0.974659	0.000666077	ALDH6A1, NIT1, NIT2, DPYS, ABAT	91	14	2921	11.4639	0.00878961
GOTERM_BP_FAT	GO:0046365~monosaccharide catabolic process	8	1.55945	0.000768267	ALDOB, PDHA1, DLAT, OGDH, DHTKD1, HIBADH, MDH2, MDH1	385	54	13588	5.22867	0.00901966
KEGG_PATHWAY	mmu00350:Tyrosine metabolism	8	1.55945	0.00374246	GOT2, GOT1, ADH1, MAOB, HGD, GSTZ1, HPD, FAH	303	39	5738	3.88457	0.00932991

## Sheet: WCE_linear_increasing
Category	Term	Count	%	PValue	Genes	List Total	Pop Hits	Pop Total	Fold Enrichment	Benjamini
GOTERM_MF_FAT	GO:0000166~nucleotide binding	131	28.1116	2.73927e-19	GNA13, TUBB2B, TUBB2A, GNA11, U2AF2, PGD, CCT2, CCT3, TOP1, DDX18, AGPS, U2AF1, VPS4B, RRAS, MLKL, EIF2B2, GNL3, KIF5B, PTBP1, MECP2, OLA1, EEF2, MYH9, MAPK1, NME2, NME1, RARS, MAPK3, RAB14, SMARCA5, SNRPA, TUBA4A, ARL8B, RAB10, SMARCA4, ACTBL2, ADSS, GNAI3, GNAI2, HDGF, HSPA1A, RAB7, HSPA1L, HNRNPA3, MOV10, UBE2D3, HNRNPF, EWSR1, DHX9, CSTF2, MYO1C, EEF1A2, DDX1, RNPS1, VDAC2, PSMC6, CCT5, HNRNP…	370	2183	13288	2.15514	1.25732e-16
GOTERM_MF_FAT	GO:0003779~actin binding	41	8.79828	2.04726e-17	TLN1, CNN3, CALD1, UTRN, ARPC4, ARPC5, TPM1, TPM4, DSTN, TPM3, ACTR3, PFN1, ACTR2, MACF1, SPNB2, PLS3, PLEC, TWF1, MYO1C, ACTN4, FSCN1, ACTN1, MYH9, PALLD, COTL1, FLNB, FLNA, MPRIP, GMFB, CORO1C, EPB4.1L2, CFL1, FLII, CYFIP1, TMSB4X, MYH14, WDR1, DST, LCP1, PARVA, MYH10	370	288	13288	5.11269	4.69846e-15
GOTERM_CC_FAT	GO:0005856~cytoskeleton	86	18.4549	1.44613e-17	PRPH, TLN1, TUBB2B, TUBB2A, UTRN, PDLIM1, DSTN, ACTR3, ACTR2, DES, ACTR1B, TUBB5, RHOA, TUBB6, H2AFY, RANBP1, MSN, ZYX, DYNC1H1, TUBA1A, TUBA1C, KIF2A, SYMPK, TWF1, KIF5B, ACTN4, MPP1, ACTA2, MTAP4, FBLIM1, ACTN1, GM8894, MYH9, PALLD, FLNB, FLNA, FARP1, RCC2, NME1, CFL1, TUBA4A, FLII, TMSB4X, ARL8B, DST, MAPRE3, DYNC1I2, LCP1, PARVA, MYL6, ACTBL2, LMNB1, LMNB2, CALD1, VIM, ARPC4, ARPC5, TPM1, TPM…	359	1122	12504	2.66969	4.83007e-15
GOTERM_CC_FAT	GO:0043232~intracellular non-membrane-bounded organelle	118	25.3219	5.04543e-17	XPO1, TUBB2B, TUBB2A, RPL13, UTRN, CBX3, PDLIM1, TOP1, H2AFV, H2AFY, RPS27A, GNL3, TWF1, KIF5B, ACTN4, MECP2, ACTN1, GM8894, MYH9, FARP1, RCC2, NME1, TUBA4A, FLII, ARL8B, DST, SMARCA4, MYL6, ACTBL2, HIST1H4M, HMGB3, LMNB1, LMNB2, ARPC4, ARPC5, BANF1, MYL9, PFN1, CDC42EP1, MACF1, SPNB2, ARL6IP5, DHX9, MYO1C, MYL12B, CSRP1, MPRIP, CORO1C, NUP62, WDR1, DNAJB1, MYH14, TMPO, MYH10, PRPH, TLN1, UTP18, …	359	1919	12504	2.14171	8.42586e-15
GOTERM_CC_FAT	GO:0043228~non-membrane-bounded organelle	118	25.3219	5.04543e-17	XPO1, TUBB2B, TUBB2A, RPL13, UTRN, CBX3, PDLIM1, TOP1, H2AFV, H2AFY, RPS27A, GNL3, TWF1, KIF5B, ACTN4, MECP2, ACTN1, GM8894, MYH9, FARP1, RCC2, NME1, TUBA4A, FLII, ARL8B, DST, SMARCA4, MYL6, ACTBL2, HIST1H4M, HMGB3, LMNB1, LMNB2, ARPC4, ARPC5, BANF1, MYL9, PFN1, CDC42EP1, MACF1, SPNB2, ARL6IP5, DHX9, MYO1C, MYL12B, CSRP1, MPRIP, CORO1C, NUP62, WDR1, DNAJB1, MYH14, TMPO, MYH10, PRPH, TLN1, UTP18, …	359	1919	12504	2.14171	8.42586e-15
GOTERM_MF_FAT	GO:0008092~cytoskeletal protein binding	48	10.3004	9.5743e-17	TLN1, CNN3, CALD1, UTRN, ARPC4, ARPC5, TPM1, TPM4, DSTN, TPM3, ACTR3, PFN1, ACTR2, MACF1, SPNB2, MSN, PLS3, PLEC, TWF1, KIF5B, MYO1C, ACTN4, FSCN1, ACTN1, KTN1, MYH9, COTL1, PALLD, FLNB, FLNA, FARP1, MPRIP, ANXA2, GMFB, CORO1C, EPB4.1L2, NME1, CFL1, FLII, CYFIP1, TMSB4X, MYH14, WDR1, MAPRE3, DST, LCP1, PARVA, MYH10	370	414	13288	4.16389	1.69864e-14
GOTERM_CC_FAT	GO:0015629~actin cytoskeleton	34	7.29614	5.21261e-16	MYL6, TLN1, CALD1, UTRN, ARPC4, ARPC5, TPM1, TPM4, DSTN, TPM3, MYL9, PFN1, MACF1, MYL6B, SPNB2, TWF1, ACTN4, MYO1C, ACTA2, ACTN1, MYL12B, CSRP1, GM8894, MYH9, PALLD, FLNB, ANXA2, EPB4.1L2, CFL1, PSPC1, MYH14, WDR1, DST, LCP1, MYH10	359	205	12504	5.7767	6.18394e-14
GOTERM_MF_FAT	GO:0005525~GTP binding	40	8.58369	1.52687e-13	GNA13, ADSS, GNAI3, GNAI2, TUBB2B, RAB5C, TUBB2A, GNA11, RAB7, TUBB5, RAB11B, RHOA, RRAS, TUBB6, RHOC, TUBA1A, EIF2B2, TUBA1C, RHOG, GNL3, RAB2A, RAB2B, EIF2S3X, EIF2S3Y, EEF1A2, OLA1, EEF2, RAB32, GSPT1, GNAQ, RRAS2, RAB35, RAB14, RAP1A, TUBA4A, GNAS, RAP1B, ARL8B, RAB10, DNM2	370	354	13288	4.05802	1.75172e-11
GOTERM_MF_FAT	GO:0032561~guanyl ribonucleotide binding	40	8.58369	3.43166e-13	GNA13, ADSS, GNAI3, GNAI2, TUBB2B, RAB5C, TUBB2A, GNA11, RAB7, TUBB5, RAB11B, RHOA, RRAS, TUBB6, RHOC, TUBA1A, EIF2B2, TUBA1C, RHOG, GNL3, RAB2A, RAB2B, EIF2S3X, EIF2S3Y, EEF1A2, OLA1, EEF2, RAB32, GSPT1, GNAQ, RRAS2, RAB35, RAB14, RAP1A, TUBA4A, GNAS, RAP1B, ARL8B, RAB10, DNM2	370	363	13288	3.95741	2.62524e-11
GOTERM_MF_FAT	GO:0019001~guanyl nucleotide binding	40	8.58369	3.43166e-13	GNA13, ADSS, GNAI3, GNAI2, TUBB2B, RAB5C, TUBB2A, GNA11, RAB7, TUBB5, RAB11B, RHOA, RRAS, TUBB6, RHOC, TUBA1A, EIF2B2, TUBA1C, RHOG, GNL3, RAB2A, RAB2B, EIF2S3X, EIF2S3Y, EEF1A2, OLA1, EEF2, RAB32, GSPT1, GNAQ, RRAS2, RAB35, RAB14, RAP1A, TUBA4A, GNAS, RAP1B, ARL8B, RAB10, DNM2	370	363	13288	3.95741	2.62524e-11
GOTERM_MF_FAT	GO:0032555~purine ribonucleotide binding	103	22.103	3.0419e-13	GNA13, TUBB2B, TUBB2A, GNA11, CCT2, CCT3, TOP1, DDX18, VPS4B, RRAS, MLKL, EIF2B2, GNL3, KIF5B, OLA1, EEF2, MYH9, MAPK1, NME2, NME1, RARS, MAPK3, SMARCA5, RAB14, TUBA4A, ARL8B, RAB10, SMARCA4, ACTBL2, ADSS, GNAI3, GNAI2, HSPA1A, RAB7, HSPA1L, MOV10, UBE2D3, DHX9, MYO1C, EEF1A2, DDX1, PSMC6, CCT5, PSMC5, VCP, ATP2A2, PSMC3, ATP2A3, ATP2A1, CCT8, RAP1A, RAP1B, MYH14, ASNA1, MYH10, HSP90AB1, ABCF2, R…	370	1796	13288	2.05963	2.79257e-11
GOTERM_MF_FAT	GO:0032553~ribonucleotide binding	103	22.103	3.0419e-13	GNA13, TUBB2B, TUBB2A, GNA11, CCT2, CCT3, TOP1, DDX18, VPS4B, RRAS, MLKL, EIF2B2, GNL3, KIF5B, OLA1, EEF2, MYH9, MAPK1, NME2, NME1, RARS, MAPK3, SMARCA5, RAB14, TUBA4A, ARL8B, RAB10, SMARCA4, ACTBL2, ADSS, GNAI3, GNAI2, HSPA1A, RAB7, HSPA1L, MOV10, UBE2D3, DHX9, MYO1C, EEF1A2, DDX1, PSMC6, CCT5, PSMC5, VCP, ATP2A2, PSMC3, ATP2A3, ATP2A1, CCT8, RAP1A, RAP1B, MYH14, ASNA1, MYH10, HSP90AB1, ABCF2, R…	370	1796	13288	2.05963	2.79257e-11
GOTERM_MF_FAT	GO:0003924~GTPase activity	24	5.15021	7.76538e-13	GNA13, EIF2S3X, GNAI3, EIF2S3Y, TUBB2B, GNAI2, TUBB2A, RAB5C, GNA11, EEF1A2, EEF2, GSPT1, GNAQ, GNB1, RHOA, TUBB5, TUBA4A, TUBB6, RAP1A, GNAS, TUBA1A, TUBA1C, RHOG, DNM2	370	128	13288	6.73378	5.09156e-11
GOTERM_MF_FAT	GO:0017076~purine nucleotide binding	104	22.3176	1.55768e-12	GNA13, TUBB2B, TUBB2A, GNA11, CCT2, CCT3, TOP1, DDX18, AGPS, VPS4B, RRAS, MLKL, EIF2B2, GNL3, KIF5B, OLA1, EEF2, MYH9, MAPK1, NME2, NME1, RARS, MAPK3, SMARCA5, RAB14, TUBA4A, ARL8B, RAB10, SMARCA4, ACTBL2, ADSS, GNAI3, GNAI2, HSPA1A, RAB7, HSPA1L, MOV10, UBE2D3, DHX9, MYO1C, EEF1A2, DDX1, PSMC6, CCT5, PSMC5, VCP, ATP2A2, PSMC3, ATP2A3, ATP2A1, CCT8, RAP1A, RAP1B, MYH14, ASNA1, MYH10, HSP90AB1, AB…	370	1871	13288	1.99626	8.93697e-11
GOTERM_CC_FAT	GO:0042470~melanosome	18	3.86266	2.16892e-10	GNA13, RAB2A, HSP90AB1, HSP90AA1, ATP1B3, RAB5C, NAP1L1, ITGB1, ANXA2, CALU, RAB7, NCSTN, LAMP1, RAB35, ANXA11, ATP6V0A1, CTSB, HSPA8	359	85	12504	7.37578	1.81105e-08
GOTERM_CC_FAT	GO:0048770~pigment granule	18	3.86266	2.16892e-10	GNA13, RAB2A, HSP90AB1, HSP90AA1, ATP1B3, RAB5C, NAP1L1, ITGB1, ANXA2, CALU, RAB7, NCSTN, LAMP1, RAB35, ANXA11, ATP6V0A1, CTSB, HSPA8	359	85	12504	7.37578	1.81105e-08
KEGG_PATHWAY	mmu04810:Regulation of actin cytoskeleton	29	6.22318	4.78185e-10	GNA13, ARPC4, ARPC5, GNG12, ITGB1, IQGAP1, MYL9, PFN1, PAK2, RHOA, PPP1R12A, RRAS, MSN, ACTN4, ACTN1, ITGA3, MYL12B, MYH9, NCKAP1, MAPK1, RRAS2, MAPK3, F2, CFL1, CYFIP1, TMSB4X, MYH14, CRK, MYH10	194	217	5738	3.95273	5.83386e-08
GOTERM_CC_FAT	GO:0044430~cytoskeletal part	54	11.588	2.32971e-09	PRPH, TUBB2B, TUBB2A, UTRN, DSTN, DES, ACTR1B, TUBB5, H2AFY, TUBB6, RANBP1, DYNC1H1, TUBA1A, TUBA1C, KIF2A, ACTN4, KIF5B, MTAP4, ACTN1, GM8894, MYH9, PALLD, FLNB, RCC2, NME1, CFL1, FLII, TUBA4A, MAPRE3, DYNC1I2, LCP1, MYL6, LMNB1, LMNB2, CALD1, VIM, ARPC4, ARPC5, TPM1, TPM4, MYL9, TPM3, MYL6B, SPNB2, TCP1, MYO1C, LMNA, MYL12B, PEA15A, ANXA2, ANXA11, MYH14, CALM2, DNM2, MYH10	359	774	12504	2.43001	1.55625e-07
GOTERM_BP_FAT	GO:0008104~protein localization	55	11.8026	1.57771e-10	XPO1, COPA, TLN1, CHMP4B, RAB5C, AP3S1, COPB1, VPS4B, RANBP2, NUP35, ACTN4, MECP2, MYH9, FLNA, IPO5, CD81, USO1, RAB14, TMSB4X, RAB10, KPNA3, SNX12, VPS26A, SNX9, STX7, NAPG, NUP160, SNX6, COPZ1, NEDD8, SNX4, RAB7, PFN1, MACF1, DDX19A, SPNB2, RAB11B, VPS35, NUP54, TNPO1, RAB2A, GDI1, RAB2B, GDI2, MYO1C, VTA1, NUP155, NCKAP1, RAB32, SCFD1, VCP, NUP62, TOM1L2, RAB35, NOP58	382	753	13588	2.59812	2.62373e-07
GOTERM_CC_FAT	GO:0000502~proteasome complex	14	3.00429	6.88467e-09	RAD23B, PSMA7, PSMA2, PSMA1, PSMD14, PSMC6, PSMC5, PSMC3, PSMB3, PSMD1, PSMA3, UCHL5, PSMD3, PSMD6	359	58	12504	8.40726	3.83247e-07
GOTERM_BP_FAT	GO:0030029~actin filament-based process	24	5.15021	7.7495e-10	MYL6, TLN1, CNN3, ARPC4, ITGB1, PFN1, MYL6B, RHOA, RHOG, PLS3, ACTN4, ACTN1, CSRP1, GM8894, MYH9, FLNA, NCKAP1, EPB4.1L2, CORO1C, CFL1, FLII, TMSB4X, MYH14, LCP1, MYH10	382	176	13588	4.85055	6.44371e-07
GOTERM_CC_FAT	GO:0005635~nuclear envelope	21	4.50644	1.38848e-08	RTN4, XPO1, NUP160, LMNB1, MYO1C, LMNB2, LMNA, CBX3, CLIC1, NUP155, NPC1, NUP62, DDX19A, NUCB2, IPO5, NUP54, RANBP2, TMPO, KPNA3, NUP35, TNPO1	359	153	12504	4.7806	6.62501e-07
GOTERM_CC_FAT	GO:0005829~cytosol	42	9.01288	1.69135e-08	GNAI2, CHMP4B, CCT2, CCT3, PSMA7, CDC37, PFN1, SET, PSMB3, VPS4B, TUBB5, RHOA, RRAS, PSMD3, HSPA8, TES, PPP2R1A, TCP1, NPLOC4, HSP90AA1, AIMP1, MECP2, CLIC1, MYH9, PSMA2, ATP6V1A, MAPK1, PSMA1, PSMC6, CCT5, PSMD14, VCP, PSMC3, NEDD4, CFL1, PSMA3, USO1, RAB14, RAP1B, TMSB4X, VPS26A, LCP1	359	549	12504	2.6646	7.06137e-07
GOTERM_BP_FAT	GO:0034622~cellular macromolecular complex assembly	26	5.5794	2.0651e-09	XPO1, HIST1H4M, TUBB2B, TUBB2A, NAP1L1, ARPC4, EIF2A, HIST2H2AB, EIF3D, SET, H2AFV, HIST2H2AC, TUBB5, TUBB6, H2AFY, TUBA1A, TNPO1, TUBA1C, TES, HIST1H1D, HIST1H1C, FLNA, IPO5, TUBA4A, HIST1H2AH, SMARCA4	382	217	13588	4.26192	1.14475e-06
GOTERM_BP_FAT	GO:0045184~establishment of protein localization	48	10.3004	2.86543e-09	COPA, SNX9, XPO1, STX7, NAPG, NUP160, SNX6, RAB5C, CHMP4B, COPZ1, AP3S1, SNX4, RAB7, MACF1, DDX19A, SPNB2, COPB1, VPS4B, RAB11B, VPS35, RANBP2, NUP54, NUP35, TNPO1, RAB2A, GDI1, RAB2B, GDI2, MYO1C, ACTN4, VTA1, MYH9, NUP155, FLNA, RAB32, SCFD1, NUP62, VCP, TOM1L2, RAB35, IPO5, RAB14, USO1, NOP58, RAB10, KPNA3, SNX12, VPS26A	382	656	13588	2.60273	1.1913e-06
GOTERM_BP_FAT	GO:0046907~intracellular transport	37	7.93991	4.69521e-09	MYL6, SNX9, XPO1, COPA, STX7, NAPG, NUP160, COPZ1, AP3S1, RAB7, MACF1, MYL6B, COPB1, SPNB2, VPS4B, RANBP1, NUP54, RANBP2, TNPO1, RAB2A, KIF5B, GM8894, MYH9, NUP155, FLNA, NPC1, NPC2, VCP, TOM1L2, IPO5, USO1, NOP58, MYH14, RAB10, KPNA3, DST, VPS26A, MYH10	382	431	13588	3.05363	1.56162e-06
GOTERM_BP_FAT	GO:0034621~cellular macromolecular complex subunit organization	27	5.79399	5.65631e-09	XPO1, HIST1H4M, TUBB2B, TUBB2A, NAP1L1, ARPC4, EIF2A, HIST2H2AB, EIF3D, SET, H2AFV, HIST2H2AC, TUBB5, TUBB6, H2AFY, TUBA1A, TNPO1, TUBA1C, TES, HIST1H1D, HIST1H1C, ETF1, FLNA, IPO5, TUBA4A, HIST1H2AH, SMARCA4	382	245	13588	3.92003	1.56774e-06
GOTERM_BP_FAT	GO:0015031~protein transport	47	10.0858	6.68194e-09	COPA, SNX9, XPO1, STX7, NAPG, NUP160, SNX6, RAB5C, CHMP4B, COPZ1, AP3S1, SNX4, RAB7, MACF1, DDX19A, SPNB2, COPB1, VPS4B, RAB11B, VPS35, RANBP2, NUP54, NUP35, TNPO1, RAB2A, GDI1, RAB2B, GDI2, MYO1C, ACTN4, VTA1, MYH9, NUP155, RAB32, SCFD1, NUP62, VCP, TOM1L2, RAB35, IPO5, RAB14, USO1, NOP58, RAB10, KPNA3, SNX12, VPS26A	382	651	13588	2.56808	1.58744e-06
GOTERM_CC_FAT	GO:0031988~membrane-bounded vesicle	35	7.51073	4.40555e-08	ALDOA, GNA13, HSP90AB1, COPA, ATP1B3, GRB2, RAB5C, COPZ1, NAP1L1, PTPN23, ITGB1, CALU, RAB7, COPB1, RAB11B, CLINT1, HSPA8, TES, RAB2A, HSP90AA1, AIMP1, ACTN1, ANXA2, NCSTN, LAMP1, LAMP2, F5, RAB35, ANXA11, RAB14, ATP6V0A1, ABCC4, TMSB4X, CTSB, DST	359	420	12504	2.90251	1.63495e-06
GOTERM_CC_FAT	GO:0009898~internal side of plasma membrane	28	6.00858	5.58938e-08	COPA, TLN1, GM2A, RAB5C, COPZ1, AP3S1, GNG12, DDX19A, COPB1, SPNB2, RAB11B, RHOA, RRAS, RHOC, NUP54, MSN, RHOG, AUP1, RAB2B, SYMPK, MAOA, NUP155, NCKAP1, RRAS2, RAB35, RAB14, RAB10, PARVA	359	287	12504	3.39806	1.86685e-06
GOTERM_CC_FAT	GO:0005938~cell cortex	18	3.86266	1.07642e-07	GLRX3, GM2A, ACTN4, MPP1, CALD1, UTRN, ACTN1, FBLIM1, MYH9, FLNB, FLNA, TPM4, DSTN, TPM3, MACF1, SPNB2, CFL1, MYH10	359	126	12504	4.97573	2.99603e-06
GOTERM_CC_FAT	GO:0016023~cytoplasmic membrane-bounded vesicle	34	7.29614	1.01448e-07	ALDOA, GNA13, HSP90AB1, COPA, ATP1B3, RAB5C, COPZ1, NAP1L1, PTPN23, ITGB1, CALU, RAB7, COPB1, RAB11B, CLINT1, HSPA8, TES, RAB2A, HSP90AA1, AIMP1, ACTN1, ANXA2, NCSTN, LAMP1, LAMP2, F5, RAB35, ANXA11, RAB14, ATP6V0A1, ABCC4, TMSB4X, CTSB, DST	359	414	12504	2.86044	3.08032e-06
GOTERM_BP_FAT	GO:0006397~mRNA processing	27	5.79399	2.30097e-08	RNMT, U2AF2, SNRPD2, WBP11, SART1, SF3B3, HNRNPA3, MOV10, HNRNPF, PCBP1, NUDT21, U2AF1, DHX15, LSM1, RBM25, CSTF2, PTBP1, RNPS1, CDC5L, SRPK1, ROD1, SFPQ, KHSRP, SNRPA, HNRNPH1, CPSF1, RBM17	382	262	13588	3.66568	4.78313e-06
GOTERM_BP_FAT	GO:0030036~actin cytoskeleton organization	21	4.50644	3.68895e-08	TLN1, ACTN4, CNN3, ACTN1, ARPC4, CSRP1, MYH9, ITGB1, FLNA, NCKAP1, CORO1C, EPB4.1L2, PFN1, CFL1, RHOA, FLII, TMSB4X, LCP1, PLS3, RHOG, MYH10	382	165	13588	4.52718	6.81633e-06
GOTERM_CC_FAT	GO:0030863~cortical cytoskeleton	11	2.36052	2.69687e-07	ACTN4, MPP1, SPNB2, CALD1, CFL1, UTRN, ACTN1, MYH9, TPM4, DSTN, TPM3	359	43	12504	8.91002	6.92886e-06
KEGG_PATHWAY	mmu04540:Gap junction	16	3.43348	1.23592e-07	GNAI3, TUBB2B, GNAI2, TUBB2A, GRB2, GNA11, ITPR3, MAPK1, GNAQ, MAPK3, TUBB5, TUBB6, TUBA4A, GNAS, TUBA1A, TUBA1C	194	86	5738	5.50276	7.53907e-06
KEGG_PATHWAY	mmu03050:Proteasome	12	2.57511	2.83214e-07	PSMA2, PSMA1, PSMC6, PSMD14, PSMC5, PSMC3, PSMB3, PSMA3, PSMD1, PSMD3, PSMA7, PSMD6	194	47	5738	7.55166	1.15173e-05
GOTERM_CC_FAT	GO:0012505~endomembrane system	38	8.15451	6.05573e-07	RTN4, COPA, XPO1, NUP160, LMNB1, LMNB2, GRB2, COPZ1, CBX3, DDX19A, COPB1, NUP54, RANBP2, NUP35, TNPO1, TES, RAB2B, NPLOC4, MYO1C, LMNA, ERLIN2, ACTN1, CLIC1, NUP155, NPC1, LAMP2, NUP62, NUCB2, IPO5, ATP2A1, USO1, RAB14, ABCC4, SPCS1, TMPO, SPCS2, KPNA3, VPS26A	359	535	12504	2.47391	1.44471e-05
GOTERM_CC_FAT	GO:0005643~nuclear pore	12	2.57511	7.4227e-07	XPO1, NUP62, NUP160, MYO1C, DDX19A, IPO5, NUP54, RANBP2, NUP155, NUP35, KPNA3, TNPO1	359	59	12504	7.08408	1.65277e-05
GOTERM_CC_FAT	GO:0031982~vesicle	37	7.93991	7.98747e-07	ALDOA, HSP90AB1, GNA13, COPA, ATP1B3, GRB2, RAB5C, COPZ1, NAP1L1, PTPN23, AP3S1, ITGB1, CALU, RAB7, COPB1, RAB11B, MYOF, CLINT1, HSPA8, TES, RAB2A, HSP90AA1, AIMP1, ACTN1, ANXA2, NCSTN, LAMP1, LAMP2, F5, RAB35, ANXA11, RAB14, ATP6V0A1, ABCC4, TMSB4X, CTSB, DST	359	519	12504	2.48307	1.66737e-05
GOTERM_BP_FAT	GO:0016071~mRNA metabolic process	28	6.00858	1.08621e-07	RNMT, U2AF2, SNRPD2, WBP11, SART1, SF3B3, HNRNPA3, MOV10, HNRNPF, PCBP1, NUDT21, DHX15, U2AF1, LSM1, RBM25, CSTF2, PTBP1, RNPS1, CDC5L, SRPK1, HNRPDL, ROD1, SFPQ, KHSRP, SNRPA, HNRNPH1, CPSF1, RBM17	382	302	13588	3.29794	1.80636e-05
GOTERM_CC_FAT	GO:0046930~pore complex	13	2.7897	9.63079e-07	XPO1, NUP160, MYO1C, NUP155, VDAC2, NUP62, DDX19A, IPO5, RANBP2, NUP54, KPNA3, NUP35, TNPO1	359	73	12504	6.20262	1.89215e-05
GOTERM_CC_FAT	GO:0031410~cytoplasmic vesicle	36	7.72532	1.35489e-06	ALDOA, HSP90AB1, GNA13, COPA, ATP1B3, RAB5C, COPZ1, NAP1L1, PTPN23, AP3S1, ITGB1, CALU, RAB7, COPB1, RAB11B, CLINT1, MYOF, HSPA8, TES, RAB2A, HSP90AA1, AIMP1, ACTN1, ANXA2, NCSTN, LAMP1, LAMP2, F5, RAB35, ANXA11, RAB14, ATP6V0A1, ABCC4, TMSB4X, CTSB, DST	359	508	12504	2.46827	2.51404e-05
GOTERM_BP_FAT	GO:0007264~small GTPase mediated signal transduction	25	5.36481	2.71175e-07	GNA13, GRB2, RAB5C, IQGAP1, RAB7, CDC42EP1, RAB11B, RHOA, RRAS, RHOC, ARHGDIA, RHOG, RAB2A, RAB2B, GDI1, RSU1, GDI2, RAB32, RRAS2, RAB35, RAB14, RAP1A, RAP1B, ARL8B, RAB10	382	258	13588	3.44677	4.0996e-05
GOTERM_CC_FAT	GO:0000267~cell fraction	39	8.3691	3.03429e-06	COPA, SNX9, GNAI2, CALD1, CTNND1, ITGB1, HMOX2, DES, ZMPSTE24, USP14, TES, PLEC, GDI1, PLA2G15, CRYAB, LMNA, ITGA3, PEA15A, CLIC1, ITPR3, ANXA2, BLVRA, NCSTN, LAMP2, VCP, ATP2A2, GNAQ, H6PD, NEDD4, NME1, USO1, RAB14, ABCC4, CYFIP1, HSPB1, GNAS, SPCS1, CTSB, SPCS2	359	596	12504	2.27915	5.33382e-05
GOTERM_CC_FAT	GO:0005626~insoluble fraction	36	7.72532	3.23516e-06	COPA, SNX9, GNAI2, CALD1, CTNND1, ITGB1, HMOX2, DES, ZMPSTE24, USP14, TES, PLEC, GDI1, CRYAB, LMNA, ITGA3, PEA15A, CLIC1, ITPR3, ANXA2, NCSTN, LAMP2, VCP, ATP2A2, GNAQ, H6PD, NEDD4, NME1, USO1, RAB14, ABCC4, CYFIP1, HSPB1, GNAS, SPCS1, SPCS2	359	528	12504	2.37478	5.40258e-05
GOTERM_MF_FAT	GO:0003723~RNA binding	42	9.01288	1.75386e-06	XPO1, RNMT, GAR1, U2AF2, LOC100044829, EIF2A, QARS, HNRNPA3, MOV10, DDX18, DDX19A, PCBP1, RNASET2B, HNRNPF, NUDT21, U2AF1, LSM1, EWSR1, DHX9, CSTF2, AIMP1, PTBP1, MECP2, DDX1, RNPS1, CDC5L, HNRPDL, HNRNPH2, HNRNPUL1, ROD1, EIF4H, SFPQ, POLDIP3, CPNE1, PSPC1, KHSRP, SNRPA, FARSA, HNRNPH1, MATR3, CPSF1, RBM17	370	672	13288	2.24459	8.94428e-05
GOTERM_CC_FAT	GO:0044448~cell cortex part	12	2.57511	6.59439e-06	ACTN4, MPP1, GM2A, SPNB2, CALD1, CFL1, UTRN, ACTN1, MYH9, TPM4, DSTN, TPM3	359	73	12504	5.72549	0.000104877
GOTERM_BP_FAT	GO:0065003~macromolecular complex assembly	28	6.00858	1.02789e-06	XPO1, HIST1H4M, TUBB2B, TUBB2A, NAP1L1, ARPC4, EIF2A, HIST2H2AB, EIF3D, SET, H2AFV, HIST2H2AC, TUBB5, TUBB6, H2AFY, TUBA1A, TNPO1, TUBA1C, TES, HIST1H1D, HIST1H1C, ANXA5, FLNA, IPO5, TUBA4A, HIST1H2AH, ATP6V0A1, SMARCA4	382	338	13588	2.94668	0.000142438
GOTERM_MF_FAT	GO:0051082~unfolded protein binding	12	2.57511	3.25004e-06	HSP90AB1, CCT5, TCP1, HSP90AA1, CCT8, DNAJA1, CCT2, CCT3, DNAJB1, DNAJB4, UGGT1, HSPA8	370	70	13288	6.1566	0.000149166
GOTERM_MF_FAT	GO:0016887~ATPase activity	24	5.15021	3.71013e-06	MYL6, ABCF2, ATP1B3, DDX18, DDX19A, DDX19B, VPS4B, DHX15, DYNC1H1, HSPA8, ABCE1, DHX9, DDX1, GM8894, MYH9, ATP6V1A, ATP2A2, ATP2A3, ATP2A1, SMARCA5, ABCC4, MYH14, ASNA1, MYH10, SMARCA4	370	281	13288	3.06735	0.000154802
GOTERM_BP_FAT	GO:0007010~cytoskeleton organization	27	5.79399	1.68466e-06	PRPH, TLN1, CNN3, ARPC4, ITGB1, PFN1, RHOA, TUBB5, RANBP1, PLS3, RHOG, TES, ACTN4, ACTN1, CSRP1, MYH9, FLNA, NCKAP1, EPB4.1L2, CORO1C, TAGLN, CFL1, FLII, TMSB4X, DST, LCP1, MYH10	382	326	13588	2.94604	0.000200094
GOTERM_BP_FAT	GO:0043933~macromolecular complex subunit organization	29	6.22318	1.60715e-06	XPO1, HIST1H4M, TUBB2B, TUBB2A, NAP1L1, ARPC4, EIF2A, HIST2H2AB, EIF3D, SET, H2AFV, HIST2H2AC, TUBB5, TUBB6, H2AFY, TUBA1A, TNPO1, TUBA1C, TES, HIST1H1D, HIST1H1C, ANXA5, ETF1, FLNA, IPO5, TUBA4A, HIST1H2AH, ATP6V0A1, SMARCA4	382	367	13588	2.81076	0.00020557
GOTERM_BP_FAT	GO:0006396~RNA processing	32	6.86695	2.04673e-06	RNMT, GAR1, UTP18, U2AF2, SNRPD2, LOC100044829, WBP11, SART1, SF3B3, HNRNPA3, MOV10, WDR36, PCBP1, HNRNPF, NUDT21, DHX15, U2AF1, LSM1, FTSJ3, RBM25, CSTF2, PTBP1, RNPS1, CDC5L, SRPK1, ROD1, SFPQ, KHSRP, SNRPA, HNRNPH1, CPSF1, RBM17	382	437	13588	2.60472	0.000226888
KEGG_PATHWAY	mmu04530:Tight junction	17	3.64807	9.82288e-06	PPP2R1A, F11R, SYMPK, GNAI3, ACTN4, GNAI2, ACTN1, MYL12B, MYH9, MYL9, EPB4.1L2, RRAS2, SPNB2, RHOA, RRAS, MYH14, MYH10	194	135	5738	3.72455	0.000239651
GOTERM_MF_FAT	GO:0051015~actin filament binding	10	2.14592	6.85224e-06	ACTN4, FSCN1, UTRN, ACTN1, CYFIP1, MYH14, MYH9, LCP1, FLNA, MYH10	370	49	13288	7.32929	0.000262065
KEGG_PATHWAY	mmu04510:Focal adhesion	21	4.50644	8.82648e-06	TLN1, ACTN4, GRB2, ACTN1, ITGA3, MYL12B, CAPN2, FLNB, ITGB1, FLNA, MYL9, MAPK1, PAK2, MAPK3, PPP1R12A, RHOA, RAP1A, RAP1B, ZYX, CRK, PARVA	194	198	5738	3.13699	0.000269172
GOTERM_BP_FAT	GO:0051493~regulation of cytoskeleton organization	14	3.00429	3.76683e-06	XPO1, MTAP4, ARPC5, KANK2, DSTN, ACTR3, PFN1, SPNB2, CFL1, RHOA, TMSB4X, RANBP1, DST, TES	382	99	13588	5.0302	0.000391439
GOTERM_CC_FAT	GO:0001725~stress fiber	7	1.50215	3.5284e-05	ACTN4, ACTN1, MYH14, MYH9, FLNB, MYH10, ANXA2	359	23	12504	10.6005	0.000535542
PANTHER_PATHWAY	P00016:Cytoskeletal regulation by Rho GTPase	16	3.43348	1.37592e-05	TUBB2B, TUBB2A, ARPC4, ARPC5, MYH9, DSTN, PFN1, PAK2, ACTR1B, CFL1, RHOA, TUBB5, TUBB6, RHOC, MYH14, MYH10	115	109	2921	3.72844	0.000550222
PANTHER_PATHWAY	P00060:Ubiquitin proteasome pathway	15	3.21888	7.28346e-06	UBE2V1, NAE1, UBE2N, PSMD14, PSMC6, UBE2D3, PSMC5, NEDD4, PSMC3, PSMD1, EIF3F, UCHL5, PSMD3, NEDD4L, PSMD6	115	91	2921	4.18681	0.00058251
GOTERM_MF_FAT	GO:0008135~translation factor activity, nucleic acid binding	13	2.7897	1.66474e-05	EIF2S3X, EIF2S3Y, EEF1A2, EEF2, EIF2A, ETF1, EIF3D, GSPT1, EIF4H, EIF3F, TCEA1, EIF2B2, EEF1D	370	98	13288	4.76404	0.000587614
GOTERM_BP_FAT	GO:0030163~protein catabolic process	36	7.72532	6.68563e-06	CAST, RAD23B, USP5, UBE2V1, NEDD8, PSMA7, RBX1, UBE2D3, PSMB3, ZMPSTE24, NEDD4L, RANBP2, FBXO22, RPS27A, USP14, AUP1, NPLOC4, DDB1, MYH9, NAE1, PSMA2, NCSTN, UBE2N, PSMA1, PSMD14, PSMC6, PSMC5, VCP, PSMC3, NEDD4, UBE2M, PSMA3, UCHL5, TCEB2, CAND1, UCHL3	382	556	13588	2.30314	0.000653801
GOTERM_CC_FAT	GO:0032432~actin filament bundle	7	1.50215	4.59187e-05	ACTN4, ACTN1, MYH14, MYH9, FLNB, MYH10, ANXA2	359	24	12504	10.1588	0.000666612
GOTERM_CC_FAT	GO:0030529~ribonucleoprotein complex	30	6.43777	6.24636e-05	XPO1, RPL13, GAR1, U2AF2, LOC100044829, SNRPD2, SART1, SF3B3, HNRNPA3, MOV10, WDR36, HNRNPF, PCBP1, U2AF1, DHX15, LSM1, API5, RPS27A, DHX9, DDX1, EEF2, CDC5L, MRPL24, HNRNPH2, NUP62, HNRNPUL1, SNRPA, NOP58, HNRNPH1, RBM17	359	462	12504	2.26169	0.000868934
KEGG_PATHWAY	mmu04270:Vascular smooth muscle contraction	15	3.21888	4.30286e-05	MYL6, GNA13, ACTA2, GNA11, CALD1, GM8894, ITPR3, MYL9, MAPK1, GNAQ, MYL6B, MAPK3, RHOA, PPP1R12A, GNAS, CALM2	194	120	5738	3.69716	0.000874551
KEGG_PATHWAY	mmu03040:Spliceosome	15	3.21888	6.21108e-05	U2AF2, SNRPD2, HSPA1A, WBP11, CDC5L, SF3B3, SART1, HSPA1L, HNRNPA3, PCBP1, DHX15, U2AF1, SNRPA, HSPA8, RBM25, RBM17	194	124	5738	3.5779	0.00108195
GOTERM_CC_FAT	GO:0031252~cell leading edge	13	2.7897	8.50042e-05	TLN1, VIM, CTNND1, ARPC5, MYH9, IQGAP1, NCKAP1, ACTR3, NME2, CYFIP1, GNAS, LCP1, PARVA	359	112	12504	4.04278	0.00113506
GOTERM_BP_FAT	GO:0051258~protein polymerization	9	1.93133	1.24384e-05	TUBB2B, TUBB2A, TUBB5, TUBA4A, TUBB6, ARPC4, TUBA1A, TUBA1C, TES	382	40	13588	8.0034	0.00114852
GOTERM_CC_FAT	GO:0042641~actomyosin	7	1.50215	9.391e-05	ACTN4, ACTN1, MYH14, MYH9, FLNB, MYH10, ANXA2	359	27	12504	9.03002	0.00120571
GOTERM_BP_FAT	GO:0008380~RNA splicing	19	4.07725	1.44829e-05	U2AF2, PTBP1, SNRPD2, RNPS1, WBP11, CDC5L, SRPK1, SF3B3, SART1, HNRNPA3, SFPQ, HNRNPF, U2AF1, DHX15, KHSRP, SNRPA, HNRNPH1, LSM1, RBM17	382	201	13588	3.3624	0.00126684
GOTERM_MF_FAT	GO:0042623~ATPase activity, coupled	19	4.07725	5.10183e-05	MYL6, DHX9, ATP1B3, DDX1, GM8894, MYH9, ATP6V1A, DDX18, ATP2A2, DDX19A, ATP2A3, DDX19B, ATP2A1, SMARCA5, DHX15, ABCC4, MYH14, ASNA1, HSPA8, MYH10	370	223	13288	3.0599	0.00167131
GOTERM_CC_FAT	GO:0005624~membrane fraction	31	6.65236	0.000150136	COPA, SNX9, GNAI2, CALD1, CTNND1, ITGB1, HMOX2, ZMPSTE24, USP14, TES, GDI1, ITGA3, PEA15A, CLIC1, ITPR3, ANXA2, NCSTN, LAMP2, VCP, ATP2A2, GNAQ, H6PD, NEDD4, NME1, USO1, RAB14, CYFIP1, ABCC4, SPCS1, GNAS, SPCS2	359	510	12504	2.11712	0.00185565
GOTERM_BP_FAT	GO:0033043~regulation of organelle organization	16	3.43348	2.80959e-05	XPO1, MTAP4, MECP2, ARPC5, DSTN, KANK2, ACTR3, UBE2N, PFN1, SPNB2, CFL1, RHOA, TMSB4X, RANBP1, DST, TES	382	154	13588	3.69566	0.00233348
KEGG_PATHWAY	mmu04670:Leukocyte transendothelial migration	14	3.00429	0.000160199	ICAM1, F11R, GNAI3, ACTN4, GNAI2, ACTN1, CTNND1, MYL12B, ITGB1, MYL9, RHOA, RAP1A, RAP1B, MSN	194	119	5738	3.47968	0.00244025
GOTERM_BP_FAT	GO:0006334~nucleosome assembly	11	2.36052	3.43583e-05	HIST1H4M, HIST2H2AB, HIST1H1D, SET, HIST1H1C, H2AFV, HIST2H2AC, NAP1L1, HIST1H2AH, H2AFY, SMARCA4	382	73	13588	5.35997	0.0027172
GOTERM_CC_FAT	GO:0015630~microtubule cytoskeleton	28	6.00858	0.000238235	TUBB2B, TUBB2A, MACF1, ACTR1B, TUBB5, TUBB6, H2AFY, RANBP1, TUBA1A, DYNC1H1, TUBA1C, KIF2A, TCP1, KIF5B, MTAP4, PEA15A, MYH9, RCC2, NME1, ANXA11, TUBA4A, FLII, DST, MAPRE3, DYNC1I2, CALM2, DNM2, MYH10	359	450	12504	2.16721	0.00283811
GOTERM_MF_FAT	GO:0005524~ATP binding	65	13.9485	9.62843e-05	HSP90AB1, ABCF2, CCT2, QARS, CCT3, ACTR3, TOP1, ACTR2, WARS, DDX18, PAK2, ACTR1B, VPS4B, MLKL, EIF2B2, DYNC1H1, KIF2A, ABCE1, HSP90AA1, KIF5B, ACTA2, OLA1, MYH9, SRPK1, UBE2N, TARS, ATP6V1A, MAPK1, NME2, NME1, RARS, UBE2M, MAPK3, SMARCA5, KHSRP, FARSA, SMARCA4, ACTBL2, ALDH18A1, HK2, HSPA1A, HSPA1L, MOV10, UBE2D3, DDX19A, DDX19B, DHX15, LARS, HSPA8, DHX9, TCP1, MYO1C, DDX1, PSMC6, CCT5, PSMC5, VC…	370	1443	13288	1.61773	0.0029421
GOTERM_BP_FAT	GO:0044257~cellular protein catabolic process	33	7.08155	4.91486e-05	RAD23B, USP5, UBE2V1, NEDD8, PSMA7, RBX1, UBE2D3, PSMB3, ZMPSTE24, NEDD4L, RANBP2, FBXO22, RPS27A, USP14, AUP1, NPLOC4, DDB1, MYH9, NAE1, PSMA2, NCSTN, UBE2N, PSMA1, PSMD14, PSMC5, VCP, NEDD4, UBE2M, PSMA3, UCHL5, TCEB2, CAND1, UCHL3	382	537	13588	2.18591	0.00313876
GOTERM_BP_FAT	GO:0006333~chromatin assembly or disassembly	13	2.7897	5.37473e-05	HIST1H4M, HIST1H1D, HIST1H1C, NAP1L1, CBX3, HIST2H2AB, SET, H2AFV, HIST2H2AC, SMARCA5, H2AFY, HIST1H2AH, SMARCA4	382	109	13588	4.24237	0.0031872
GOTERM_BP_FAT	GO:0051603~proteolysis involved in cellular protein catabolic process	33	7.08155	4.4357e-05	RAD23B, USP5, UBE2V1, NEDD8, PSMA7, RBX1, UBE2D3, PSMB3, ZMPSTE24, NEDD4L, RANBP2, FBXO22, RPS27A, USP14, AUP1, NPLOC4, DDB1, MYH9, NAE1, PSMA2, NCSTN, UBE2N, PSMA1, PSMD14, PSMC5, VCP, NEDD4, UBE2M, PSMA3, UCHL5, TCEB2, CAND1, UCHL3	382	534	13588	2.19819	0.00320214
GOTERM_CC_FAT	GO:0000785~chromatin	15	3.21888	0.000279054	HIST1H4M, TCP1, HIST1H1D, HIST1H1C, TRIM28, MECP2, CBX3, HMGA2, HIST2H2AB, H2AFV, HIST2H2AC, H2AFY, HIST1H2AH, TMPO, SMARCA4	359	165	12504	3.16637	0.00320922
GOTERM_BP_FAT	GO:0043623~cellular protein complex assembly	13	2.7897	4.90473e-05	XPO1, TUBB2B, TUBB2A, ARPC4, FLNA, IPO5, TUBB5, TUBB6, TUBA4A, TUBA1A, TNPO1, TUBA1C, TES	382	108	13588	4.28166	0.00325739
GOTERM_BP_FAT	GO:0051028~mRNA transport	10	2.14592	5.31432e-05	XPO1, NUP62, NUP160, MYO1C, DDX19A, KHSRP, NUP54, RANBP2, NUP155, NUP35	382	62	13588	5.73721	0.00326796
GOTERM_BP_FAT	GO:0031497~chromatin assembly	11	2.36052	4.3614e-05	HIST1H4M, HIST2H2AB, HIST1H1D, SET, HIST1H1C, H2AFV, HIST2H2AC, NAP1L1, HIST1H2AH, H2AFY, SMARCA4	382	75	13588	5.21703	0.00329147
GOTERM_BP_FAT	GO:0034728~nucleosome organization	11	2.36052	4.89888e-05	HIST1H4M, HIST2H2AB, HIST1H1D, SET, HIST1H1C, H2AFV, HIST2H2AC, NAP1L1, HIST1H2AH, H2AFY, SMARCA4	382	76	13588	5.14839	0.00338884
GOTERM_BP_FAT	GO:0065004~protein-DNA complex assembly	11	2.36052	4.89888e-05	HIST1H4M, HIST2H2AB, HIST1H1D, SET, HIST1H1C, H2AFV, HIST2H2AC, NAP1L1, HIST1H2AH, H2AFY, SMARCA4	382	76	13588	5.14839	0.00338884
GOTERM_MF_FAT	GO:0032559~adenyl ribonucleotide binding	65	13.9485	0.000135079	HSP90AB1, ABCF2, CCT2, QARS, CCT3, ACTR3, TOP1, ACTR2, WARS, DDX18, PAK2, ACTR1B, VPS4B, MLKL, EIF2B2, DYNC1H1, KIF2A, ABCE1, HSP90AA1, KIF5B, ACTA2, OLA1, MYH9, SRPK1, UBE2N, TARS, ATP6V1A, MAPK1, NME2, NME1, RARS, UBE2M, MAPK3, SMARCA5, KHSRP, FARSA, SMARCA4, ACTBL2, ALDH18A1, HK2, HSPA1A, HSPA1L, MOV10, UBE2D3, DDX19A, DDX19B, DHX15, LARS, HSPA8, DHX9, TCP1, MYO1C, DDX1, PSMC6, CCT5, PSMC5, VC…	370	1460	13288	1.59889	0.00386784
GOTERM_MF_FAT	GO:0005198~structural molecule activity	28	6.00858	0.000145346	MYL6, PRPH, COPA, TLN1, TUBB2B, LMNB1, RPL13, TUBB2A, LMNB2, VIM, TPM1, DES, MYL6B, COPB1, SPNB2, TUBB5, TUBB6, TUBA1A, TUBA1C, RPS27A, CRYAB, LMNA, GM8894, NUP155, EPB4.1L2, MRPL24, NUP62, PSPC1, TUBA4A	370	450	13288	2.23462	0.00391694
GOTERM_CC_FAT	GO:0048471~perinuclear region of cytoplasm	16	3.43348	0.000352586	KIF5B, TPD52L2, TPD52, ANXA2, NPC1, CISD2, PAK2, SORBS2, EIF4H, ATP2A1, USO1, RAB14, CYFIP1, APEX1, CLINT1, DNAJB6	359	189	12504	2.94858	0.00391845
GOTERM_CC_FAT	GO:0043292~contractile fiber	11	2.36052	0.000379671	DES, CRYAB, ACTA2, SPNB2, PDLIM5, ATP2A1, ACTN1, HSPB1, FLNB, TPM1, PLEC	359	95	12504	4.03296	0.00408306
GOTERM_CC_FAT	GO:0005834~heterotrimeric G-protein complex	7	1.50215	0.00042449	GNA13, GNAI3, GNAQ, GNB1, GNA11, GNAS, GNG12	359	35	12504	6.96602	0.00442175
GOTERM_BP_FAT	GO:0050658~RNA transport	10	2.14592	8.7854e-05	XPO1, NUP62, NUP160, MYO1C, DDX19A, KHSRP, NUP54, RANBP2, NUP155, NUP35	382	66	13588	5.3895	0.00485841
GOTERM_BP_FAT	GO:0051236~establishment of RNA localization	10	2.14592	8.7854e-05	XPO1, NUP62, NUP160, MYO1C, DDX19A, KHSRP, NUP54, RANBP2, NUP155, NUP35	382	66	13588	5.3895	0.00485841
GOTERM_BP_FAT	GO:0050657~nucleic acid transport	10	2.14592	8.7854e-05	XPO1, NUP62, NUP160, MYO1C, DDX19A, KHSRP, NUP54, RANBP2, NUP155, NUP35	382	66	13588	5.3895	0.00485841
GOTERM_BP_FAT	GO:0009057~macromolecule catabolic process	37	7.93991	8.55578e-05	CAST, RAD23B, USP5, UBE2V1, NEDD8, PSMA7, RBX1, UBE2D3, PSMB3, ZMPSTE24, NEDD4L, RANBP2, FBXO22, RPS27A, USP14, AUP1, NPLOC4, DDB1, RNPS1, MYH9, NAE1, NCSTN, PSMA2, UBE2N, PSMA1, PSMD14, PSMC6, PSMC5, VCP, PSMC3, NEDD4, UBE2M, PSMA3, UCHL5, TCEB2, UCHL3, CAND1	382	654	13588	2.01241	0.00489449
GOTERM_BP_FAT	GO:0006403~RNA localization	10	2.14592	9.90157e-05	XPO1, NUP62, NUP160, MYO1C, DDX19A, KHSRP, NUP54, RANBP2, NUP155, NUP35	382	67	13588	5.30906	0.00513276
GOTERM_BP_FAT	GO:0006412~translation	23	4.93562	9.70812e-05	EIF2S3X, EIF2S3Y, AIMP1, RPL13, EEF1A2, QARS, EIF2A, EEF2, ETF1, MRPL24, WARS, TARS, EIF3D, GSPT1, EIF4H, RARS, EIF3F, KHSRP, LARS, FARSA, EEF1D, EIF2B2, RPS27A	382	319	13588	2.56466	0.00519465
GOTERM_BP_FAT	GO:0006886~intracellular protein transport	21	4.50644	0.000104117	RAB2A, XPO1, SNX9, COPA, STX7, NAPG, COPZ1, AP3S1, RAB7, MACF1, VCP, TOM1L2, COPB1, SPNB2, IPO5, USO1, NOP58, NUP54, RAB10, KPNA3, TNPO1	382	276	13588	2.70646	0.00523342
GOTERM_BP_FAT	GO:0034613~cellular protein localization	22	4.72103	0.000109079	RAB2A, XPO1, SNX9, COPA, STX7, NAPG, COPZ1, AP3S1, FLNA, RAB7, MACF1, VCP, TOM1L2, COPB1, SPNB2, IPO5, USO1, NOP58, NUP54, RAB10, KPNA3, TNPO1	382	299	13588	2.61724	0.00532134
GOTERM_CC_FAT	GO:0005625~soluble fraction	11	2.36052	0.000529163	BLVRA, SNX9, COPA, PLA2G15, CRYAB, NME1, HSPB1, CTSB, CLIC1, USP14, TES	359	99	12504	3.87001	0.00534286
GOTERM_BP_FAT	GO:0007018~microtubule-based movement	12	2.57511	0.000120854	TUBB2B, KIF5B, TUBB2A, TUBB5, TUBA4A, KTN1, TUBB6, DYNC1H1, TUBA1A, DST, TUBA1C, KIF2A	382	101	13588	4.22622	0.00556756
GOTERM_BP_FAT	GO:0070727~cellular macromolecule localization	22	4.72103	0.000119307	RAB2A, XPO1, SNX9, COPA, STX7, NAPG, COPZ1, AP3S1, FLNA, RAB7, MACF1, VCP, TOM1L2, COPB1, SPNB2, IPO5, USO1, NOP58, NUP54, RAB10, KPNA3, TNPO1	382	301	13588	2.59985	0.00565308
GOTERM_CC_FAT	GO:0005832~chaperonin-containing T-complex	4	0.858369	0.000747665	CCT5, TCP1, CCT2, CCT3	359	7	12504	19.9029	0.00732053
GOTERM_CC_FAT	GO:0044449~contractile fiber part	10	2.14592	0.000771095	DES, CRYAB, ACTA2, SPNB2, PDLIM5, ATP2A1, ACTN1, HSPB1, FLNB, TPM1	359	86	12504	4.05001	0.00733426
GOTERM_BP_FAT	GO:0006511~ubiquitin-dependent protein catabolic process	14	3.00429	0.000166715	RAD23B, NPLOC4, USP5, PSMA7, RBX1, PSMA2, UBE2N, PSMA1, UBE2D3, PSMC5, PSMA3, UCHL5, UCHL3, USP14	382	141	13588	3.53184	0.0074658
GOTERM_CC_FAT	GO:0005681~spliceosome	12	2.57511	0.000855223	HNRNPA3, HNRNPF, U2AF1, DHX15, SNRPA, SNRPD2, CDC5L, HNRNPH1, API5, SF3B3, SART1, RBM17	359	124	12504	3.37065	0.00790654
GOTERM_MF_FAT	GO:0030554~adenyl nucleotide binding	66	14.1631	0.000313985	HSP90AB1, ABCF2, CCT2, QARS, CCT3, ACTR3, TOP1, ACTR2, WARS, DDX18, PAK2, AGPS, ACTR1B, VPS4B, MLKL, EIF2B2, DYNC1H1, KIF2A, ABCE1, HSP90AA1, KIF5B, ACTA2, OLA1, MYH9, SRPK1, UBE2N, TARS, ATP6V1A, MAPK1, NME2, NME1, RARS, UBE2M, MAPK3, SMARCA5, KHSRP, FARSA, SMARCA4, ACTBL2, ALDH18A1, HK2, HSPA1A, HSPA1L, MOV10, UBE2D3, DDX19A, DDX19B, DHX15, LARS, HSPA8, DHX9, TCP1, MYO1C, DDX1, PSMC6, CCT5, PSM…	370	1535	13288	1.54416	0.00797591
KEGG_PATHWAY	mmu04730:Long-term depression	10	2.14592	0.000621729	GNA13, PPP2R1A, MAPK1, GNAI3, GNAI2, GNAQ, GNA11, MAPK3, GNAS, ITPR3	194	72	5738	4.10796	0.00839507
GOTERM_MF_FAT	GO:0001883~purine nucleoside binding	66	14.1631	0.000399624	HSP90AB1, ABCF2, CCT2, QARS, CCT3, ACTR3, TOP1, ACTR2, WARS, DDX18, PAK2, AGPS, ACTR1B, VPS4B, MLKL, EIF2B2, DYNC1H1, KIF2A, ABCE1, HSP90AA1, KIF5B, ACTA2, OLA1, MYH9, SRPK1, UBE2N, TARS, ATP6V1A, MAPK1, NME2, NME1, RARS, UBE2M, MAPK3, SMARCA5, KHSRP, FARSA, SMARCA4, ACTBL2, ALDH18A1, HK2, HSPA1A, HSPA1L, MOV10, UBE2D3, DDX19A, DDX19B, DHX15, LARS, HSPA8, DHX9, TCP1, MYO1C, DDX1, PSMC6, CCT5, PSM…	370	1548	13288	1.5312	0.00913125
GOTERM_BP_FAT	GO:0015931~nucleobase, nucleoside, nucleotide and nucleic acid transport	10	2.14592	0.000215425	XPO1, NUP62, NUP160, MYO1C, DDX19A, KHSRP, NUP54, RANBP2, NUP155, NUP35	382	74	13588	4.80685	0.0093844
GOTERM_MF_FAT	GO:0001882~nucleoside binding	66	14.1631	0.000473799	HSP90AB1, ABCF2, CCT2, QARS, CCT3, ACTR3, TOP1, ACTR2, WARS, DDX18, PAK2, AGPS, ACTR1B, VPS4B, MLKL, EIF2B2, DYNC1H1, KIF2A, ABCE1, HSP90AA1, KIF5B, ACTA2, OLA1, MYH9, SRPK1, UBE2N, TARS, ATP6V1A, MAPK1, NME2, NME1, RARS, UBE2M, MAPK3, SMARCA5, KHSRP, FARSA, SMARCA4, ACTBL2, ALDH18A1, HK2, HSPA1A, HSPA1L, MOV10, UBE2D3, DDX19A, DDX19B, DHX15, LARS, HSPA8, DHX9, TCP1, MYO1C, DDX1, PSMC6, CCT5, PSM…	370	1558	13288	1.52137	0.00941304
GOTERM_BP_FAT	GO:0006457~protein folding	13	2.7897	0.000234769	HSP90AB1, TCP1, HSP90AA1, CCT2, CCT3, PIN1, CCT5, CCT8, DNAJA1, RANBP2, DNAJB1, DNAJB4, HSPA8	382	127	13588	3.64109	0.00947835
GOTERM_MF_FAT	GO:0030898~actin-dependent ATPase activity	4	0.858369	0.000399139	MYL6, GM8894, MYH14, MYH9, MYH10	370	6	13288	23.9423	0.00959792
GOTERM_BP_FAT	GO:0019941~modification-dependent protein catabolic process	30	6.43777	0.000231979	RAD23B, USP5, UBE2V1, NEDD8, PSMA7, RBX1, UBE2D3, ZMPSTE24, NEDD4L, RANBP2, FBXO22, RPS27A, USP14, AUP1, NPLOC4, DDB1, NAE1, PSMA2, UBE2N, PSMA1, PSMD14, PSMC5, VCP, NEDD4, UBE2M, PSMA3, UCHL5, TCEB2, CAND1, UCHL3	382	508	13588	2.10063	0.00959928
GOTERM_BP_FAT	GO:0043632~modification-dependent macromolecule catabolic process	30	6.43777	0.000231979	RAD23B, USP5, UBE2V1, NEDD8, PSMA7, RBX1, UBE2D3, ZMPSTE24, NEDD4L, RANBP2, FBXO22, RPS27A, USP14, AUP1, NPLOC4, DDB1, NAE1, PSMA2, UBE2N, PSMA1, PSMD14, PSMC5, VCP, NEDD4, UBE2M, PSMA3, UCHL5, TCEB2, CAND1, UCHL3	382	508	13588	2.10063	0.00959928
GOTERM_BP_FAT	GO:0044265~cellular macromolecule catabolic process	34	7.29614	0.000228122	RAD23B, USP5, UBE2V1, NEDD8, PSMA7, RBX1, UBE2D3, PSMB3, ZMPSTE24, NEDD4L, RANBP2, FBXO22, RPS27A, USP14, AUP1, NPLOC4, DDB1, RNPS1, MYH9, NAE1, PSMA2, NCSTN, UBE2N, PSMA1, PSMD14, PSMC5, VCP, NEDD4, UBE2M, PSMA3, UCHL5, TCEB2, CAND1, UCHL3	382	609	13588	1.98588	0.00968131
GOTERM_MF_FAT	GO:0005543~phospholipid binding	12	2.57511	0.000471227	SNX9, MYO1C, SNX6, ANXA11, CPNE1, SNX4, ITPR3, ANXA5, SNX12, ANXA4, ANXA3, ANXA2	370	119	13288	3.62153	0.00978564
GOTERM_BP_FAT	GO:0032956~regulation of actin cytoskeleton organization	9	1.93133	0.000253871	ACTR3, PFN1, SPNB2, CFL1, RHOA, TMSB4X, ARPC5, KANK2, DSTN	382	60	13588	5.3356	0.010003
GOTERM_MF_FAT	GO:0003774~motor activity	13	2.7897	0.000462131	MYL6, MYO1C, KIF5B, MYL12B, GM8894, MYH9, MYL9, MYL6B, MYH14, DYNC1H1, DYNC1I2, DNM2, MYH10, KIF2A	370	138	13288	3.38316	0.0100523
GOTERM_BP_FAT	GO:0030705~cytoskeleton-dependent intracellular transport	7	1.50215	0.000272365	MYL6, KIF5B, MYL6B, GM8894, MYH14, MYH9, DST, MYH10	382	33	13588	7.5453	0.0104797
GOTERM_BP_FAT	GO:0032970~regulation of actin filament-based process	9	1.93133	0.000285163	ACTR3, PFN1, SPNB2, CFL1, RHOA, TMSB4X, ARPC5, KANK2, DSTN	382	61	13588	5.24813	0.0107215
GOTERM_BP_FAT	GO:0008360~regulation of cell shape	8	1.71674	0.000308166	EPB4.1L2, GNA13, CDC42EP1, CYFIP1, FBLIM1, MYH14, MYH9, MYH10	382	47	13588	6.05458	0.0113256
GOTERM_CC_FAT	GO:0016459~myosin complex	8	1.71674	0.00171724	MYL6, MYO1C, MYL6B, MYL12B, GM8894, MYH14, MYH9, MYL9, MYH10	359	61	12504	4.56788	0.0153952
GOTERM_CC_FAT	GO:0000323~lytic vacuole	14	3.00429	0.00193129	PLA2G15, GM2A, CTSA, RAB7, GNS, LAMP1, LAMP2, NPC1, NPC2, RAB14, ARL8B, CTSB, GBA, KIF2A	359	179	12504	2.72414	0.0156248
GOTERM_CC_FAT	GO:0000786~nucleosome	8	1.71674	0.00188921	HIST1H4M, HIST2H2AB, HIST1H1D, HIST1H1C, H2AFV, HIST2H2AC, HIST1H2AH, H2AFY	359	62	12504	4.4942	0.0156658
GOTERM_CC_FAT	GO:0005783~endoplasmic reticulum	40	8.58369	0.00184532	RTN4, IER3IP1, NAPG, UBE2V1, TPD52, RTN3, CALU, CDS2, HMOX2, CISD2, TMED4, SET, PLOD3, ZMPSTE24, ARL6IP5, AUP1, RAB2A, RAB2B, NPLOC4, AIMP1, KTN1, ERLIN2, ITPR3, TMED9, NCSTN, NPC1, SCFD1, VCP, ATP2A2, ATP2A3, H6PD, TMEM43, NUCB2, ATP2A1, SURF4, RAB14, SPCS1, SPCS2, UGGT1, RCN2	359	838	12504	1.66253	0.0156937
PANTHER_PATHWAY	P00029:Huntington disease	17	3.64807	0.000596046	TUBB2B, TUBB2A, ARPC5, CAPN2, VAT1, CAPN1, ACTR3, ACTR2, ACTR1B, TUBB5, RAB11B, CYFIP1, TUBB6, ARL8B, DYNC1H1, DYNC1I2, RHOG	115	167	2921	2.58563	0.0157736
GOTERM_CC_FAT	GO:0030017~sarcomere	9	1.93133	0.00201054	DES, CRYAB, SPNB2, PDLIM5, ATP2A1, ACTN1, HSPB1, FLNB, TPM1	359	80	12504	3.91838	0.0158773
GOTERM_CC_FAT	GO:0005764~lysosome	14	3.00429	0.00183731	PLA2G15, GM2A, CTSA, RAB7, GNS, LAMP1, LAMP2, NPC1, NPC2, RAB14, ARL8B, CTSB, GBA, KIF2A	359	178	12504	2.73944	0.0160339
GOTERM_CC_FAT	GO:0005839~proteasome core complex	5	1.07296	0.00222541	PSMA2, PSMA1, PSMB3, PSMA3, PSMA7	359	20	12504	8.70752	0.0167695
GOTERM_CC_FAT	GO:0042995~cell projection	30	6.43777	0.00218308	RTN4, ALDOA, PRPH, TLN1, UTRN, CTNND1, ARPC4, ARPC5, IQGAP1, TPM3, ACTR3, ACTR2, MSN, TES, ACTN4, MPP1, MYO1C, KIF5B, FSCN1, BASP1, MYH9, NCKAP1, NME2, GNB1, CYFIP1, GNAS, MYH14, LCP1, MYH10, PARVA	359	575	12504	1.81722	0.0168322
BIOCARTA	m_CCR3Pathway:CCR3 signaling in Eosinophils	7	1.50215	0.000247687	MAPK1, GNAQ, GNB1, CFL1, MAPK3, RHOA, GNAS	53	22	1171	7.03002	0.0175559
GOTERM_CC_FAT	GO:0016461~unconventional myosin complex	3	0.643777	0.00240594	MYL6, MYO1C, MYL6B, GM8894	359	3	12504	34.8301	0.0177201
KEGG_PATHWAY	mmu00030:Pentose phosphate pathway	6	1.28755	0.00151084	ALDOA, H6PD, PGD, G6PDX, TKT, GPI1	194	26	5738	6.82554	0.0182771
GOTERM_CC_FAT	GO:0031981~nuclear lumen	41	8.79828	0.00254785	XPO1, LMNB1, LMNB2, UTP18, GAR1, LOC100044829, PDLIM1, WBP11, TOP1, SET, HNRNPF, CREG1, NUDT21, TCEA1, RBM25, FTSJ3, GNL3, DHX9, SYMPK, MYO1C, TRIM28, LMNA, RNPS1, CDC5L, ITPR3, PSMC5, HNRNPH2, RCC2, SFPQ, CFL1, ANXA11, MAPK3, PSPC1, ATP6V0A1, NOP58, NOP56, DNAJB1, HNRNPH1, MATR3, CPSF1, SMARCA4	359	883	12504	1.61725	0.0183527
GOTERM_CC_FAT	GO:0034399~nuclear periphery	7	1.50215	0.00261324	LMNB1, LMNB2, SFPQ, CFL1, PSPC1, LMNA, MATR3	359	49	12504	4.97573	0.0184232
GOTERM_CC_FAT	GO:0030055~cell-substrate junction	8	1.71674	0.0027142	TLN1, ACTN1, FBLIM1, ZYX, DST, FLNB, PARVA, TES	359	66	12504	4.22183	0.0187343
GOTERM_BP_FAT	GO:0006323~DNA packaging	11	2.36052	0.000530508	HIST1H4M, HIST2H2AB, HIST1H1D, SET, HIST1H1C, H2AFV, HIST2H2AC, NAP1L1, HIST1H2AH, H2AFY, SMARCA4	382	101	13588	3.87403	0.0190013
GOTERM_CC_FAT	GO:0030864~cortical actin cytoskeleton	5	1.07296	0.00321172	SPNB2, CALD1, CFL1, UTRN, DSTN	359	22	12504	7.91593	0.0216887
GOTERM_BP_FAT	GO:0030048~actin filament-based movement	5	1.07296	0.000649782	MYL6, MYL6B, GM8894, MYH14, MYH9, MYH10	382	15	13588	11.8569	0.0227362
GOTERM_CC_FAT	GO:0031967~organelle envelope	28	6.00858	0.00348921	RTN4, XPO1, ALDH18A1, NUP160, LMNB1, LMNB2, CBX3, CDS2, SLC25A24, DDX19A, RANBP2, NUP54, NUP35, TNPO1, SQRDL, MYO1C, MAOA, LMNA, CLIC1, VDAC2, NUP155, NPC1, NUP62, IPO5, NUCB2, NLN, TMPO, KPNA3	359	540	12504	1.806	0.0230782
BIOCARTA	m_integrinPathway:Integrin Signaling Pathway	8	1.71674	0.000166219	MAPK1, TLN1, GRB2, MAPK3, RHOA, RAP1A, ITGB1, CAPN1	53	29	1171	6.09499	0.0234909
GOTERM_CC_FAT	GO:0031975~envelope	28	6.00858	0.00364449	RTN4, XPO1, ALDH18A1, NUP160, LMNB1, LMNB2, CBX3, CDS2, SLC25A24, DDX19A, RANBP2, NUP54, NUP35, TNPO1, SQRDL, MYO1C, MAOA, LMNA, CLIC1, VDAC2, NUP155, NPC1, NUP62, IPO5, NUCB2, NLN, TMPO, KPNA3	359	542	12504	1.79934	0.0236278
KEGG_PATHWAY	mmu05211:Renal cell carcinoma	9	1.93133	0.00223774	MAPK1, PAK2, GRB2, MAPK3, TCEB2, RAP1A, RAP1B, CRK, RBX1	194	70	5738	3.8028	0.0245403
GOTERM_CC_FAT	GO:0031674~I band	7	1.50215	0.00389934	DES, CRYAB, PDLIM5, ATP2A1, ACTN1, HSPB1, FLNB	359	53	12504	4.6002	0.0247824
PANTHER_PATHWAY	P05912:Dopamine receptor mediated signaling pathway	11	2.36052	0.00133157	EPB4.1L2, GNAI3, GNAI2, VAMP8, GRB2, MAOA, GNAS, CLIC1, FLNB, FARP1, FLNA	115	84	2921	3.32619	0.0262972
GOTERM_CC_FAT	GO:0030016~myofibril	9	1.93133	0.00449676	DES, CRYAB, SPNB2, PDLIM5, ATP2A1, ACTN1, HSPB1, FLNB, TPM1	359	91	12504	3.44473	0.0280025
GOTERM_CC_FAT	GO:0005638~lamin filament	3	0.643777	0.00472076	LMNB1, LMNB2, LMNA	359	4	12504	26.1226	0.0283268
GOTERM_BP_FAT	GO:0009152~purine ribonucleotide biosynthetic process	11	2.36052	0.00083657	ADSS, ATP6V1A, NME2, ATP2A2, ATP1B3, ATP2A3, ATIC, NME1, ATP2A1, ATP6V0A1, IMPDH2	382	107	13588	3.6568	0.0285795
GOTERM_CC_FAT	GO:0019897~extrinsic to plasma membrane	7	1.50215	0.00469465	GNA13, GNAI3, GNAQ, GNB1, GNA11, GNAS, GNG12	359	55	12504	4.43292	0.0286862
GOTERM_BP_FAT	GO:0044087~regulation of cellular component biogenesis	10	2.14592	0.000857309	ACTR3, PFN1, SPNB2, MECP2, RHOA, CAND1, TMSB4X, ARPC5, KANK2, TES	382	89	13588	3.99671	0.0286889
GOTERM_BP_FAT	GO:0007015~actin filament organization	8	1.71674	0.000915696	ACTN4, CFL1, RHOA, ACTN1, ARPC4, LCP1, PLS3, FLNA	382	56	13588	5.08153	0.0300105
GOTERM_CC_FAT	GO:0005925~focal adhesion	7	1.50215	0.0056033	TLN1, ACTN1, FBLIM1, ZYX, FLNB, PARVA, TES	359	57	12504	4.27738	0.0323896
GOTERM_CC_FAT	GO:0032993~protein-DNA complex	8	1.71674	0.00556062	HIST1H4M, HIST2H2AB, HIST1H1D, HIST1H1C, H2AFV, HIST2H2AC, HIST1H2AH, H2AFY	359	75	12504	3.71521	0.0327107
GOTERM_CC_FAT	GO:0005773~vacuole	14	3.00429	0.00592056	PLA2G15, GM2A, CTSA, RAB7, GNS, LAMP1, LAMP2, NPC1, NPC2, RAB14, ARL8B, CTSB, GBA, KIF2A	359	204	12504	2.3903	0.0330572
GOTERM_CC_FAT	GO:0044433~cytoplasmic vesicle part	9	1.93133	0.00583025	ALDOA, COPA, LAMP2, COPB1, COPZ1, ACTN1, ABCC4, TMSB4X, TES	359	95	12504	3.29969	0.0331119
GOTERM_CC_FAT	GO:0005694~chromosome	21	4.50644	0.00620049	HIST1H4M, XPO1, TCP1, HMGB3, HIST1H1D, HIST1H1C, NUP160, TRIM28, MECP2, CBX3, HMGA2, BANF1, HIST2H2AB, TOP1, RCC2, H2AFV, HIST2H2AC, H2AFY, HIST1H2AH, TMPO, SMARCA4	359	378	12504	1.935	0.034031
GOTERM_CC_FAT	GO:0043233~organelle lumen	48	10.3004	0.00646981	XPO1, GAR1, UTP18, LOC100044829, PDLIM1, TOP1, CREG1, FTSJ3, GNL3, SYMPK, CDC5L, RCC2, H6PD, MAPK3, CFL1, TMSB4X, UGGT1, CPSF1, MATR3, SMARCA4, ALDOA, LMNB1, LMNB2, WBP11, HSPA1A, CALU, HSPA1L, SET, HNRNPF, NUDT21, TCEA1, RBM25, DHX9, MYO1C, TRIM28, LMNA, RNPS1, ITPR3, HNRNPH2, PSMC5, SFPQ, ANXA11, PSPC1, NOP58, ATP6V0A1, DNAJB1, NOP56, HNRNPH1, RCN2	359	1136	12504	1.47169	0.0349158
GOTERM_BP_FAT	GO:0009260~ribonucleotide biosynthetic process	11	2.36052	0.00111179	ADSS, ATP6V1A, NME2, ATP2A2, ATP1B3, ATP2A3, ATIC, NME1, ATP2A1, ATP6V0A1, IMPDH2	382	111	13588	3.52502	0.0356233
GOTERM_BP_FAT	GO:0006508~proteolysis	47	10.0858	0.00118107	RAD23B, PREP, USP5, UBE2V1, CTSA, NEDD8, PSMA7, RBX1, UBE2D3, TPP2, PSMB3, ZMPSTE24, NEDD4L, RANBP2, FBXO22, USP14, RPS27A, AUP1, NPLOC4, PEPD, DDB1, NPEPPS, MYH9, CAPN2, TINAGL1, CAPN1, NAE1, UBE2N, NCSTN, PSMA2, PSMA1, PSMD14, PSMC5, VCP, NEDD4, UBE2M, PSMA3, F2, UCHL5, TCEB2, LTA4H, UCHL3, CAND1, SPCS1, NLN, CTSB, SPCS2	382	1034	13588	1.61685	0.0370885
GOTERM_MF_FAT	GO:0016875~ligase activity, forming carbon-oxygen bonds	7	1.50215	0.00201769	TARS, WARS, RARS, KHSRP, LARS, QARS, FARSA	370	48	13288	5.23739	0.0378908
GOTERM_MF_FAT	GO:0004812~aminoacyl-tRNA ligase activity	7	1.50215	0.00201769	TARS, WARS, RARS, KHSRP, LARS, QARS, FARSA	370	48	13288	5.23739	0.0378908
GOTERM_MF_FAT	GO:0016876~ligase activity, forming aminoacyl-tRNA and related compounds	7	1.50215	0.00201769	TARS, WARS, RARS, KHSRP, LARS, QARS, FARSA	370	48	13288	5.23739	0.0378908
GOTERM_CC_FAT	GO:0031974~membrane-enclosed lumen	49	10.515	0.0072657	XPO1, GAR1, UTP18, LOC100044829, PDLIM1, TOP1, CREG1, FTSJ3, GNL3, SYMPK, CDC5L, RCC2, H6PD, CFL1, MAPK3, TMSB4X, UGGT1, MATR3, CPSF1, SMARCA4, ALDOA, LMNB1, LMNB2, WBP11, HSPA1A, CALU, HSPA1L, SET, HNRNPF, NUDT21, TCEA1, RBM25, DHX9, MYO1C, TRIM28, LMNA, RNPS1, ITPR3, PSMC5, HNRNPH2, SFPQ, ANXA11, PSPC1, ATP6V0A1, NOP58, NLN, NOP56, DNAJB1, HNRNPH1, RCN2	359	1174	12504	1.45373	0.0385223
GOTERM_BP_FAT	GO:0007265~Ras protein signal transduction	8	1.71674	0.00125367	GNA13, RSU1, CDC42EP1, GRB2, RRAS2, RHOA, ARHGDIA, RHOG	382	59	13588	4.82314	0.0385971
GOTERM_CC_FAT	GO:0005924~cell-substrate adherens junction	7	1.50215	0.00779618	TLN1, ACTN1, FBLIM1, ZYX, FLNB, PARVA, TES	359	61	12504	3.99689	0.0400228
GOTERM_CC_FAT	GO:0031091~platelet alpha granule	3	0.643777	0.00771927	ALDOA, F5, TMSB4X	359	5	12504	20.8981	0.0402507
GOTERM_CC_FAT	GO:0005730~nucleolus	18	3.86266	0.0080183	XPO1, DHX9, MYO1C, UTP18, GAR1, TRIM28, LOC100044829, WBP11, ITPR3, TOP1, RCC2, PSPC1, NOP58, NOP56, DNAJB1, FTSJ3, GNL3, SMARCA4	359	310	12504	2.02239	0.0405239
GOTERM_MF_FAT	GO:0004298~threonine-type endopeptidase activity	5	1.07296	0.00240734	PSMA2, PSMA1, PSMB3, PSMA3, PSMA7	370	21	13288	8.55084	0.0432871
GOTERM_MF_FAT	GO:0070003~threonine-type peptidase activity	5	1.07296	0.00240734	PSMA2, PSMA1, PSMB3, PSMA3, PSMA7	370	21	13288	8.55084	0.0432871
GOTERM_CC_FAT	GO:0005874~microtubule	15	3.21888	0.0091604	KIF5B, TUBB2B, TUBB2A, MTAP4, RCC2, TUBB5, TUBB6, TUBA4A, TUBA1A, DYNC1H1, MAPRE3, DYNC1I2, TUBA1C, DNM2, KIF2A	359	240	12504	2.17688	0.0441947
GOTERM_CC_FAT	GO:0030027~lamellipodium	7	1.50215	0.009098	ACTR3, NME2, CTNND1, CYFIP1, ARPC5, NCKAP1, PARVA	359	63	12504	3.87001	0.0445394
GOTERM_CC_FAT	GO:0019898~extrinsic to membrane	24	5.15021	0.0090699	GNA13, GDI2, GNAI3, MPP1, NAPG, CHMP4B, VTA1, GNA11, GNG12, FARP1, EPB4.1L2, SCFD1, CDC42EP1, GNAQ, GNB1, USO1, VPS4B, GNAS, VPS35, MSN, CLINT1, VPS26A, GBA, SH3GL1	359	472	12504	1.77102	0.0450618
GOTERM_CC_FAT	GO:0030018~Z disc	6	1.28755	0.00979376	DES, CRYAB, PDLIM5, ACTN1, HSPB1, FLNB	359	46	12504	4.54305	0.0465241
GOTERM_CC_FAT	GO:0005884~actin filament	5	1.07296	0.010055	PALLD, TPM1, LCP1, TPM4, TPM3	359	30	12504	5.80501	0.0470756
GOTERM_CC_FAT	GO:0044427~chromosomal part	18	3.86266	0.0102227	HIST1H4M, XPO1, TCP1, HIST1H1D, HIST1H1C, NUP160, TRIM28, MECP2, CBX3, HMGA2, HIST2H2AB, H2AFV, RCC2, HIST2H2AC, H2AFY, HIST1H2AH, TMPO, SMARCA4	359	318	12504	1.97151	0.0471878
GOTERM_BP_FAT	GO:0022604~regulation of cell morphogenesis	10	2.14592	0.00158495	EPB4.1L2, RTN4, GNA13, CDC42EP1, PLXNB2, CYFIP1, FBLIM1, MYH14, MYH9, MYH10	382	97	13588	3.66708	0.0476753
BIOCARTA	m_ecmPathway:Erk and PI-3 Kinase Are Necessary for Collagen Binding in Corneal Epithelia	6	1.28755	0.00103059	MAPK1, PFN1, TLN1, MAPK3, RHOA, ITGB1	53	19	1171	6.97716	0.0479618
GOTERM_CC_FAT	GO:0001726~ruffle	6	1.28755	0.0107091	TLN1, NME2, CYFIP1, GNAS, MYH9, LCP1	359	47	12504	4.44639	0.0487194
GOTERM_BP_FAT	GO:0006418~tRNA aminoacylation for protein translation	7	1.50215	0.00169562	TARS, WARS, RARS, KHSRP, LARS, QARS, FARSA	382	46	13588	5.41293	0.0500187
GOTERM_BP_FAT	GO:0043039~tRNA aminoacylation	7	1.50215	0.00169562	TARS, WARS, RARS, KHSRP, LARS, QARS, FARSA	382	46	13588	5.41293	0.0500187
GOTERM_BP_FAT	GO:0043038~amino acid activation	7	1.50215	0.00169562	TARS, WARS, RARS, KHSRP, LARS, QARS, FARSA	382	46	13588	5.41293	0.0500187
GOTERM_MF_FAT	GO:0045309~protein phosphorylated amino acid binding	4	0.858369	0.0029686	MAPK1, NEDD4, MAPK3, CRK	370	11	13288	13.0595	0.0511316
GOTERM_BP_FAT	GO:0009408~response to heat	6	1.28755	0.00182126	HSPA1L, DHX9, CRYAB, HSPB1, HSPA1A, EIF2B2, MYOF	382	32	13588	6.6695	0.0526952
GOTERM_BP_FAT	GO:0009150~purine ribonucleotide metabolic process	11	2.36052	0.00188453	ADSS, ATP6V1A, NME2, ATP2A2, ATP1B3, ATP2A3, ATIC, NME1, ATP2A1, ATP6V0A1, IMPDH2	382	119	13588	3.28805	0.0535468
GOTERM_CC_FAT	GO:0005768~endosome	15	3.21888	0.0138523	STX7, CHMP4B, RAB5C, VTA1, RAB7, ANXA2, LAMP1, NPC1, LAMP2, VAMP8, RAB14, VPS4B, ARL8B, VPS26A, SH3GL1	359	252	12504	2.07322	0.0618282
KEGG_PATHWAY	mmu04142:Lysosome	11	2.36052	0.00646834	GNS, LAMP1, NPC1, LAMP2, PLA2G15, GM2A, ATP6V0A1, AP3S1, CTSA, CTSB, GBA	194	119	5738	2.73404	0.0638458
GOTERM_CC_FAT	GO:0000792~heterochromatin	6	1.28755	0.0149534	TCP1, TRIM28, MECP2, H2AFY, CBX3, SMARCA4	359	51	12504	4.09766	0.064894
GOTERM_CC_FAT	GO:0070013~intracellular organelle lumen	46	9.87124	0.0149459	XPO1, LMNB1, LMNB2, UTP18, GAR1, LOC100044829, HSPA1A, PDLIM1, WBP11, CALU, HSPA1L, TOP1, SET, HNRNPF, CREG1, NUDT21, TCEA1, RBM25, FTSJ3, GNL3, DHX9, SYMPK, MYO1C, TRIM28, LMNA, RNPS1, CDC5L, ITPR3, PSMC5, HNRNPH2, RCC2, H6PD, SFPQ, CFL1, ANXA11, MAPK3, PSPC1, ATP6V0A1, NOP58, NOP56, DNAJB1, HNRNPH1, UGGT1, MATR3, CPSF1, RCN2, SMARCA4	359	1133	12504	1.41411	0.0657095
GOTERM_MF_FAT	GO:0005544~calcium-dependent phospholipid binding	5	1.07296	0.00400282	ANXA11, ANXA5, ANXA4, ANXA3, ANXA2	370	24	13288	7.48198	0.0659119
GOTERM_BP_FAT	GO:0007017~microtubule-based process	15	3.21888	0.00253673	KIF5B, TUBB2B, TUBB2A, KTN1, MYH9, TUBB5, TUBB6, TUBA4A, RANBP1, TUBA1A, DYNC1H1, DST, TUBA1C, TES, KIF2A	382	211	13588	2.52872	0.0702378
GOTERM_MF_FAT	GO:0005516~calmodulin binding	10	2.14592	0.00445767	CNN3, MYO1C, MARCKSL1, SPNB2, CALD1, MYH14, MYH9, IQGAP1, EWSR1, MYH10	370	114	13288	3.15031	0.0706197
GOTERM_BP_FAT	GO:0008064~regulation of actin polymerization or depolymerization	7	1.50215	0.002619	ACTR3, PFN1, SPNB2, CFL1, TMSB4X, ARPC5, DSTN	382	50	13588	4.9799	0.0712514
GOTERM_MF_FAT	GO:0019829~cation-transporting ATPase activity	5	1.07296	0.00466245	ATP6V1A, ATP2A2, ATP2A3, ATP2A1, ASNA1	370	25	13288	7.1827	0.0712984
GOTERM_CC_FAT	GO:0044459~plasma membrane part	62	13.3047	0.0168909	GNA13, COPA, TLN1, GM2A, RAB5C, GNA11, UTRN, AP3S1, COPB1, TUBB5, RHOA, RRAS, RHOC, MSN, ZYX, RHOG, AUP1, ICAM1, SYMPK, F11R, FBLIM1, ACTN1, MYH9, FLNB, NPC1, GNAQ, GNB1, RRAS2, CD81, RAB14, GNAS, CTSB, RAB10, DST, LCP1, PARVA, GNAI3, COPZ1, GNG12, ITGB1, DDX19A, SPNB2, RAB11B, NUP54, ARHGDIA, TES, RAB2B, MYO1C, LPP, MAOA, ITGA3, NUP155, ANXA4, NCKAP1, ANXA2, NCSTN, LAMP1, DSG2, RAB35, CYFIP1, CP…	359	1633	12504	1.32239	0.0721315
GOTERM_CC_FAT	GO:0005720~nuclear heterochromatin	5	1.07296	0.0171853	TCP1, TRIM28, H2AFY, CBX3, SMARCA4	359	35	12504	4.97573	0.0724348
GOTERM_BP_FAT	GO:0009259~ribonucleotide metabolic process	11	2.36052	0.00271066	ADSS, ATP6V1A, NME2, ATP2A2, ATP1B3, ATP2A3, ATIC, NME1, ATP2A1, ATP6V0A1, IMPDH2	382	125	13588	3.13022	0.0724723
BIOCARTA	m_metPathway:Signaling of Hepatocyte Growth Factor Receptor	7	1.50215	0.00213277	MAPK1, GRB2, MAPK3, RAP1A, RAP1B, CRK, ITGB1	53	32	1171	4.83314	0.0734878
BIOCARTA	m_biopeptidesPathway:Bioactive Peptide Induced Signaling Pathway	7	1.50215	0.00213277	MAPK1, GNB1, GRB2, GNA11, F2, MAPK3, CALM2	53	32	1171	4.83314	0.0734878
GOTERM_BP_FAT	GO:0030832~regulation of actin filament length	7	1.50215	0.00289949	ACTR3, PFN1, SPNB2, CFL1, TMSB4X, ARPC5, DSTN	382	51	13588	4.88225	0.0761094
GOTERM_BP_FAT	GO:0009266~response to temperature stimulus	7	1.50215	0.00289949	HSPA1L, DHX9, CRYAB, LXN, HSPB1, HSPA1A, EIF2B2, MYOF	382	51	13588	4.88225	0.0761094
KEGG_PATHWAY	mmu04720:Long-term potentiation	8	1.71674	0.00872993	MAPK1, GNAQ, MAPK3, PPP1R12A, RAP1A, RAP1B, ITPR3, CALM2	194	70	5738	3.38027	0.0789922
GOTERM_CC_FAT	GO:0016323~basolateral plasma membrane	10	2.14592	0.0200807	TLN1, ACTN1, FBLIM1, ITGA3, ZYX, MSN, DST, FLNB, PARVA, TES	359	141	12504	2.47022	0.0831959
PANTHER_PATHWAY	P00031:Inflammation mediated by chemokine and cytokine signaling pathway	22	4.72103	0.00759957	MPP1, GNAI2, GRB2, GNA11, ARPC4, RGS18, ARPC5, GNG12, MYH9, ITPR3, ITGB1, MAPK1, PAK2, GNAQ, RRAS2, MAPK3, ACTR1B, RHOA, RRAS, RHOC, MYH14, MYH10	115	311	2921	1.79678	0.0834915
GOTERM_CC_FAT	GO:0005652~nuclear lamina	3	0.643777	0.0204175	LMNB1, LMNB2, LMNA	359	8	12504	13.0613	0.0835205
GOTERM_CC_FAT	GO:0012506~vesicle membrane	8	1.71674	0.0211935	COPA, LAMP2, GRB2, COPB1, COPZ1, ACTN1, ABCC4, TES	359	97	12504	2.87258	0.0855515
PANTHER_PATHWAY	P04380:Cortocotropin releasing factor receptor signaling pathway	6	1.28755	0.00932313	GNAQ, GNB1, VAMP8, GNA11, GNAS, GNG12	115	34	2921	4.48235	0.0894155
GOTERM_CC_FAT	GO:0005654~nucleoplasm	27	5.79399	0.0229546	XPO1, GAR1, LOC100044829, WBP11, PDLIM1, TOP1, SET, HNRNPF, NUDT21, CREG1, TCEA1, RBM25, GNL3, SYMPK, MYO1C, TRIM28, RNPS1, CDC5L, ITPR3, PSMC5, HNRNPH2, MAPK3, ANXA11, PSPC1, ATP6V0A1, HNRNPH1, CPSF1	359	599	12504	1.56997	0.0913141
KEGG_PATHWAY	mmu00970:Aminoacyl-tRNA biosynthesis	6	1.28755	0.0126593	TARS, WARS, RARS, LARS, QARS, FARSA	194	42	5738	4.22533	0.0925738
GOTERM_CC_FAT	GO:0031594~neuromuscular junction	4	0.858369	0.0239412	UTRN, MYH9, ITGB1, MYH10	359	22	12504	6.33274	0.093988
GOTERM_BP_FAT	GO:0009165~nucleotide biosynthetic process	13	2.7897	0.00368727	ADSS, ATP1B3, G6PDX, PRPSAP1, ATP6V1A, NME2, ATP2A2, ATIC, ATP2A3, NME1, ATP2A1, ATP6V0A1, IMPDH2	382	174	13588	2.65758	0.0943341
PANTHER_PATHWAY	P00049:Parkinson disease	11	2.36052	0.00745274	HSPA1L, PSMA2, MAPK1, PSMA1, STX7, MPP1, PSMB3, PSMA3, MAPK3, HSPA1A, PSMA7, HSPA8	115	106	2921	2.63585	0.0949291
PANTHER_PATHWAY	P00034:Integrin signalling pathway	18	3.86266	0.0062962	ACTN4, GRB2, ACTN1, ITGA3, ARPC5, FLNB, ITGB1, FLNA, MAPK1, RRAS2, MAPK3, ACTR1B, RHOA, RAP1A, RRAS, RAP1B, RHOC, PARVA	115	228	2921	2.00526	0.0961192
GOTERM_CC_FAT	GO:0070161~anchoring junction	9	1.93133	0.0249706	TLN1, DSG2, ACTN1, FBLIM1, ZYX, MYH9, FLNB, PARVA, TES	359	123	12504	2.54854	0.0967536
KEGG_PATHWAY	mmu05412:Arrhythmogenic right ventricular cardiomyopathy (ARVC)	8	1.71674	0.0125635	DES, ATP2A2, ACTN4, DSG2, LMNA, ACTN1, ITGA3, ITGB1	194	75	5738	3.15491	0.0977204
KEGG_PATHWAY	mmu05414:Dilated cardiomyopathy	9	1.93133	0.0117904	DES, ATP2A2, LMNA, GNAS, ITGA3, ITGB1, TPM1, TPM4, TPM3	194	92	5738	2.89343	0.0981934

## Sheet: secretome_ifot_lg
Gene	Accession	ΣCoverage	Σ# Unique Peptides	Σ# Peptides	Σ# PSMs	LOG(FOT)
						HC_1d	HC_3d	HC_6d	HC_10d
Lrrc16a	GI:154146185	0.66	1	1	1	0	0	0	1.02685
Ltbp1	GI:46249419	2.39	2	2	2	0	0	0	1.17324
Huwe1	GI:146231996	0.64	2	2	2	0	0	0	1.25773
Ehd4	GI:31981592	11.28	3	5	13	0	0	0	1.38468
Sntb2	GI:6678059	1.73	1	1	3	0	0	0	1.388
Pdgfc	GI:10242385	2.03	1	1	1	0	0	0	1.43729
Kitl	GI:7305267	4.4	1	1	1	0	0	0	1.67034
Acsl4	GI:75992927	1.94	1	1	1	0	0	0	1.67788
Ap1m1	GI:6671557	21.99	6	6	6	0	0	0	1.74573
Hyal1	GI:31982262	1.73	1	1	1	0	0	0	1.76919
Pfkp	GI:9790051	3.7	2	2	2	0	0	0	1.85742
Gipc1	GI:9055336	4.8	1	1	1	0	0	0	1.88252
Aebp1	GI:160707889	6.38	6	6	10	0	0	0	2.01596
Ccdc80	GI:110625752	5.58	5	5	6	0	0	0	2.02973
Gmppb	GI:29244556	10.56	2	2	2	0	0	0	2.03302
Oxsr1	GI:365777424	1.52	1	1	2	0	0	0	2.07582
Src	GI:70794809	4.49	1	2	2	0	0	0	2.11024
C1qb	GI:6753220	7.51	2	2	5	0	0	0	2.11477
Nras	GI:111154109	25.93	3	3	3	0	0	0	2.11684
Capn1	GI:160333229	6.03	4	4	5	0	0	0	2.11858
Snap23	GI:295317330	32.38	4	4	5	0	0	0	2.12808
Cryab	GI:6753530	12	2	2	2	0	0	0	2.13531
Glb1	GI:6753190	17	9	9	14	0	0	0	2.14572
Prss35	GI:158966676	6.11	1	1	1	0	0	0	2.15189
Col3a1	GI:226423933	14.21	9	9	26	0	0	0	2.15283
Ctsf	GI:9845246	2.81	1	1	1	0	0	0	2.17138
Vta1	GI:27754140	11	2	2	4	0	0	0	2.19314
Abi1	GI:116089351	4.12	1	1	2	0	0	0	2.21832
1190002N15Rik	GI:115392140	1.86	1	1	1	0	0	0	2.23199
C1qb	GI:6753220	7.51	2	2	5	0	0	0	2.2364
Chmp2b	GI:30794432	4.69	1	1	1	0	0	0	2.25286
Anxa1	GI:124517663	19.94	7	7	12	0	0	0	2.26518
Smpd1	GI:6755582	1.59	1	1	1	0	0	0	2.28516
Atp6v1b2	GI:19705578	22.11	8	8	11	0	0	0	2.2853
Rab2a	GI:10946940	35.85	7	7	7	0	0	0	2.29398
Ptgr1	GI:13385466	9.12	2	2	3	0	0	0	2.32137
Pdcd2	GI:120407033	5.83	1	1	1	0	0	0	2.39874
Wasl	GI:268370040	5.79	2	2	3	0	0	0	2.4649
Gna11	GI:6754004	9.75	2	3	3	0	0	0	2.47831
Vcam1	GI:170295823	23.41	16	16	20	0	0	0	2.49153
Dcn	GI:299758443	32.2	13	14	28	0	0	0	2.55708
Tfg	GI:356995942	14.66	3	3	3	0	0	0	2.62306
Col5a2	GI:86613790	23.38	27	27	62	0	0	0	2.65122
Gnai2	GI:41054806	18.03	5	5	6	0	0	0	2.65141
Rheb	GI:28626508	8.7	1	1	1	0	0	0	2.68154
Anxa7	GI:160707958	3.46	1	1	1	0	0	0	2.73488
Stx7	GI:31560462	17.24	3	3	6	0	0	0	2.77816
Cops8	GI:114158691	30.14	4	4	5	0	0	0	2.79471
Gprc5a	GI:225543465	3.93	1	1	1	0	0	0	2.80166
Pfn2	GI:9506971	10	1	1	1	0	0	0	2.90108
Rpl30	GI:254553337	18.26	2	2	2	0	0	0	3.02828
S100a6	GI:6755392	8.99	1	1	1	0	0	0	3.13792
Nrg3	GI:298231179	7.6	1	1	1	0	0	0	3.24451
Dpysl3	GI:209862992	38.56	12	14	37	0	0	0	3.27355
Uchl1	GI:188219614	34.08	7	7	11	0	0	0	3.97686
Lama5	GI:124487155	0.4	1	1	1	0	0	0.721722	0
Ptprd	GI:90403603	0.73	1	1	1	0	0	0.952645	0
Spag9	GI:70887784	2.15	2	2	3	0	0	1.01776	0
Ckb	GI:10946574	52.76	14	14	33	0	0	1.12144	3.34131
Arpc1a	GI:9790221	3.24	1	1	2	0	0	1.15085	0
Brox	GI:58037255	4.62	1	1	1	0	0	1.17873	0
Myo1c	GI:124494244	18.29	15	15	25	0	0	1.2145	1.61356
Serpinb9	GI:6678101	21.66	8	8	11	0	0	1.30634	0
Sema3e	GI:113199777	4	3	3	5	0	0	1.32415	2.52442
Bmp4	GI:121949823	10.54	4	4	5	0	0	1.33085	1.53004
Snx18	GI:91598596	6.34	3	3	5	0	0	1.34066	2.64744
Tsg101	GI:11230780	15.6	5	5	8	0	0	1.38246	2.16657
Plbd2	GI:31560090	7.74	4	4	5	0	0	1.38348	0
Dnm2	GI:359751399	23.02	16	16	22	0	0	1.40748	2.3322
Pck2	GI:28077029	2.1	1	1	1	0	0	1.40832	0
Pamr1	GI:224994201	9.31	5	5	11	0	0	1.47862	2.78064
Dlg1	GI:356995919	5.5	4	4	7	0	0	1.47961	1.89495
Icam2	GI:6754274	6.5	2	2	6	0	0	1.50265	0
Csk	GI:31560712	15.11	5	5	8	0	0	1.55296	2.70433
Fkbp4	GI:6753882	14.85	5	5	7	0	0	1.55403	2.17871
Hdhd2	GI:85861231	3.09	1	1	1	0	0	1.5576	0
Enpp2	GI:168480136	1.51	1	1	1	0	0	1.57997	0
Ddah2	GI:7949035	45.08	8	9	32	0	0	1.60654	2.36342
Iars	GI:254553372	3.17	4	4	6	0	0	1.62836	1.44001
Fstl1	GI:31560699	8.82	2	2	5	0	0	1.66207	3.32878
Nid2	GI:84370361	2.21	2	2	3	0	0	1.66753	0
Npc1	GI:89242146	2.43	1	1	1	0	0	1.68664	0
Ptpn23	GI:124517678	0.77	1	1	2	0	0	1.68886	1.47673
Pacsin3	GI:163644252	3.77	1	1	2	0	0	1.69188	1.73911
Ddb1	GI:7657011	7.02	7	7	13	0	0	1.69245	1.44259
Lamp2	GI:31543108	6.51	3	3	9	0	0	1.72713	1.60167
Vcan	GI:197333685	3.26	1	1	1	0	0	1.72973	0
Nedd4	GI:56699423	11.95	8	8	9	0	0	1.73549	2.2126
Impdh2	GI:31981382	2.14	1	1	2	0	0	1.80536	0
Grb2	GI:6680083	23.04	5	5	7	0	0	1.80566	0
Chmp1a	GI:21704220	4.59	1	1	2	0	0	1.81829	2.39857
Canx	GI:160333216	14.04	9	9	22	0	0	1.82324	1.56803
Blvra	GI:124487331	25.76	7	7	9	0	0	1.83745	0
Pcsk5	GI:253314509	3.28	2	2	2	0	0	1.88037	0
Anxa4	GI:161016799	22.26	6	6	10	0	0	1.90592	2.82909
Asna1	GI:12025542	7.18	2	2	3	0	0	1.91432	1.78784
Col4a1	GI:161484654	10.67	9	9	24	0	0	1.93333	2.87915
Actr1a	GI:8392847	4.52	1	1	2	0	0	1.94113	0
Eif3e	GI:45476573	10.34	4	4	5	0	0	1.95619	2.26744
Vps26a	GI:19526826	24.46	6	6	9	0	0	1.96596	1.89715
Vps25	GI:25092662	13.64	3	3	4	0	0	1.98567	2.08924
Fam49b	GI:21450053	24.38	6	6	12	0	0	1.99219	2.28039
Snx9	GI:29568084	9.58	5	5	5	0	0	1.99835	0
Tgfb2	GI:166706905	2.42	1	1	2	0	0	2.00138	1.8279
Tnpo1	GI:115385966	0.9	1	1	2	0	0	2.01318	0
Cyfip1	GI:258547119	3.44	4	4	8	0	0	2.02005	2.14007
Gnpda1	GI:188219582	56.75	10	12	26	0	0	2.02907	2.44117
Lmcd1	GI:21450157	10.96	2	2	2	0	0	2.03848	3.76983
Mgat1	GI:158711702	5.15	2	2	3	0	0	2.04173	2.55412
Cab39	GI:161086893	10.85	4	4	5	0	0	2.0857	1.65259
Lyplal1	GI:227496223	5.44	1	1	1	0	0	2.08966	0
Gltp	GI:31560404	11.96	2	2	5	0	0	2.09039	2.71947
Plat	GI:170763477	6.8	3	3	4	0	0	2.10069	2.8411
Hexb	GI:6754186	21.64	10	10	30	0	0	2.1308	2.1716
Jup	GI:28395018	11.01	5	5	9	0	0	2.14965	2.4063
Fam20c	GI:167234439	7.6	2	2	3	0	0	2.15263	2.32047
Bcam	GI:10048460	1.93	1	1	1	0	0	2.15679	0
Slc25a5	GI:22094075	23.15	3	6	9	0	0	2.1757	0
Nans	GI:16716467	13.65	3	3	6	0	0	2.18426	0
Ltbp2	GI:158341636	10.3	12	12	20	0	0	2.19223	2.48278
Ahnak	GI:61743961	41.88	80	80	179	0	0	2.19904	2.78645
4930486L24Rik	GI:30017423	12.91	4	4	4	0	0	2.20293	0
Rap1b	GI:33859753	42.39	7	7	23	0	0	2.25998	3.33058
Npepps	GI:68226731	14.78	10	10	19	0	0	2.26373	2.36547
Arf6	GI:6680724	5.71	1	1	3	0	0	2.30778	1.91634
Lect2	GI:255760039	17.22	3	3	3	0	0	2.30956	0
Ahsa1	GI:22122515	10.95	3	3	3	0	0	2.31175	1.52011
Nrp1	GI:244792700	3.25	2	2	6	0	0	2.32533	2.32333
Arl3	GI:9789881	6.04	1	1	5	0	0	2.32814	2.94262
Ldhb	GI:6678674	30.24	9	9	22	0	0	2.33047	2.67287
Col6a1	GI:6753484	8.49	7	7	17	0	0	2.34306	2.43423
Anxa3	GI:160707925	23.84	6	7	20	0	0	2.35313	2.8976
Napa	GI:13385392	26.1	5	5	8	0	0	2.35839	2.16024
Psmd8	GI:156713423	15.58	4	4	7	0	0	2.35896	2.26162
Ralb	GI:11612509	11.17	2	2	7	0	0	2.36024	3.05492
Slc9a3r2	GI:226246652	16.32	4	4	6	0	0	2.36332	0
Fuca1	GI:169808427	3.76	1	1	3	0	0	2.38176	2.39715
Dctn2	GI:28076935	30.1	11	11	22	0	0	2.38919	2.92074
Pgm1	GI:33859686	25.81	13	13	23	0	0	2.3908	0
Wasf2	GI:23510313	8.05	3	3	4	0	0	2.39812	1.96629
Lpl	GI:126723006	11.18	3	3	6	0	0	2.42572	2.15834
Ppil1	GI:21312784	10.24	1	1	4	0	0	2.42732	2.3846
Psmd13	GI:6755210	11.97	5	5	6	0	0	2.43213	3.12028
Pfas	GI:226958458	0.9	1	1	1	0	0	2.43686	0
Dpysl2	GI:40254595	45.63	15	17	61	0	0	2.4384	3.18416
Rsu1	GI:31982028	30.69	7	7	13	0	0	2.44121	2.69542
Pon3	GI:27370510	2.82	1	1	2	0	0	2.44546	2.22214
Impa1	GI:31980942	31.05	6	6	7	0	0	2.44676	0
Eif4e	GI:83627717	6.45	1	1	2	0	0	2.4487	0
Pdgfb	GI:40538817	4.98	1	1	7	0	0	2.45057	2.39574
Stub1	GI:9789907	3.95	1	1	2	0	0	2.4832	2.30229
Vasp	GI:160707909	25.6	7	7	16	0	0	2.48917	2.99242
Gyg	GI:7305121	7.81	2	2	3	0	0	2.49355	2.69367
Gpx4	GI:90903235	6.09	1	1	1	0	0	2.50535	0
Glipr2	GI:47059151	16.88	2	2	3	0	0	2.50622	2.97787
Arhgap1	GI:225543420	16.63	5	5	8	0	0	2.50953	3.25904
Oaf	GI:30520003	9.57	2	2	2	0	0	2.51172	0
Ppp2cb	GI:8394024	13.59	4	4	6	0	0	2.51642	2.10461
Chmp4b	GI:28077049	24.11	6	6	15	0	0	2.51839	2.95373
Kpna4	GI:6680598	1.92	1	1	4	0	0	2.5262	2.62294
Enoph1	GI:251823874	16.34	3	3	4	0	0	2.53476	0
Acot7	GI:225690618	8.86	3	3	5	0	0	2.54899	2.76693
Cd2ap	GI:125987599	17.9	10	10	27	0	0	2.56066	2.93534
Map2k1	GI:6678794	2.04	1	1	2	0	0	2.59025	0
Nudt5	GI:8393853	5.96	1	1	2	0	0	2.59314	0
Ccdc25	GI:22164768	6.25	1	1	2	0	0	2.60206	0
Pafah1b3	GI:6679201	24.14	5	5	9	0	0	2.6145	3.05889
Pcolce	GI:125490382	15.81	6	6	9	0	0	2.62345	2.16982
Pitpna	GI:6679337	55.72	11	12	25	0	0	2.62716	2.94611
Axl	GI:300794860	2.39	2	2	2	0	0	2.62793	0
Pdcd6	GI:6755000	26.18	4	4	8	0	0	2.67203	2.00677
Nqo1	GI:94400773	23.72	7	7	10	0	0	2.70671	3.09354
Crk	GI:31559995	39.14	10	10	16	0	0	2.71819	0
Cdk1	GI:31542366	9.09	2	3	5	0	0	2.75367	2.99339
Capns1	GI:110227381	29.1	4	4	13	0	0	2.75379	2.88699
Shisa5	GI:21703698	7.23	1	1	13	0	0	2.80096	3.74588
Psmb7	GI:6755206	24.19	5	5	5	0	0	2.81083	0
Serpinb6c	GI:142347364	4.75	1	2	4	0	0	2.81136	2.77274
Serpine2	GI:6678099	37.03	10	10	20	0	0	2.81311	3.34154
Bgn	GI:20137008	43.63	19	20	75	0	0	2.82347	2.95216
Nenf	GI:13384818	14.04	2	2	2	0	0	2.8293	2.26924
Prss23	GI:31541882	9.69	3	3	10	0	0	2.84457	3.05707
Snrpb	GI:6678053	9.96	3	3	6	0	0	2.85003	1.88747
Mapk3	GI:21489933	23.16	6	7	13	0	0	2.88809	3.05633
Fabp4	GI:14149635	68.94	13	13	48	0	0	2.89212	0
Stmn1	GI:9789995	43.62	7	7	10	0	0	2.90436	3.22589
Serpinb9b	GI:15826842	23.61	8	8	16	0	0	2.91643	3.47054
Marcks	GI:6678768	15.21	6	6	20	0	0	2.91734	3.21482
Lyn	GI:161760634	6.11	1	3	5	0	0	2.92992	2.78604
Msln	GI:9256568	9.12	7	7	13	0	0	2.9308	2.89774
Afp	GI:163310738	4.79	3	3	6	0	0	2.94528	2.8478
Marcksl1	GI:6754706	18	4	4	14	0	0	2.98504	2.88693
Wisp1	GI:9256533	3	1	1	2	0	0	2.99883	2.99807
Man2b2	GI:227330625	4.42	4	4	5	0	0	3.02945	1.76547
Greb1	GI:355390240	1.14	1	1	1	0	0	3.0926	0
Serpinb6a	GI:342307066	49.47	17	18	64	0	0	3.12113	3.22118
Csrp1	GI:6681069	27.98	4	4	5	0	0	3.12278	2.94684
Ufm1	GI:13385932	58.82	2	2	5	0	0	3.17015	3.29437
Rab5a	GI:13385374	23.72	1	4	4	0	0	3.17217	2.68061
Mapk1	GI:84579909	10.61	3	4	8	0	0	3.19177	0
Lypla1	GI:6678760	4.78	1	1	1	0	0	3.20281	0
S100a13	GI:347582617	20.63	3	3	7	0	0	3.20384	0
Sri	GI:124430543	37.16	7	7	20	0	0	3.20602	3.25078
Nudcd2	GI:133922575	6.37	1	1	1	0	0	3.21786	0
Sh3bgrl	GI:9910548	35.96	3	3	6	0	0	3.24753	2.77074
Psat1	GI:329299029	26.98	10	10	18	0	0	3.28301	2.74493
Ube2n	GI:18017605	61.84	9	9	19	0	0	3.29148	3.31654
Itm2b	GI:6680502	15.41	3	3	4	0	0	3.31125	0
Anp32b	GI:18700032	16.91	3	5	10	0	0	3.3579	3.23098
Ube2m	GI:270309117	22.09	2	2	4	0	0	3.36185	3.63075
Basp1	GI:45598372	77.88	11	11	35	0	0	3.37163	3.98549
Procr	GI:251823822	5.37	1	1	4	0	0	3.37188	0
Eif2s1	GI:13385624	38.73	9	9	21	0	0	3.42304	3.25391
Lyz2	GI:8393739	25	4	4	5	0	0	3.5185	0
Tax1bp3	GI:21313140	39.52	3	3	6	0	0	3.56859	3.15745
Ppic	GI:6679441	33.49	6	6	20	0	0	3.57067	3.29982
Cdh6	GI:110347562	20.25	14	14	37	0	0	3.60442	3.10658
Cxcl12	GI:12025676	20.22	2	2	9	0	0	3.61394	3.64129
Efemp1	GI:164607147	22.72	9	9	29	0	0	3.75159	3.83732
Ube2k	GI:31542956	27	4	4	11	0	0	3.84656	2.56756
Lgals1	GI:6678682	35.56	6	6	27	0	0	4.31577	3.78239
Dsp	GI:190194418	0.28	1	1	1	0	0.558103	0	0
Cobll1	GI:189458847	1.66	2	2	3	0	1.06564	0.869592	1.85717
Stk25	GI:89337277	5.4	2	2	7	0	1.23725	2.2247	2.37018
Nt5e	GI:6754900	3.99	2	2	2	0	1.27238	1.48242	0
Anpep	GI:225637487	1.35	1	1	1	0	1.35536	0	0
Ctnnb1	GI:260166642	17.29	11	11	20	0	1.39539	2.48186	2.39767
Dsc2	GI:7305007	1.89	1	1	1	0	1.46664	0	0
Tfrc	GI:11596855	1.18	1	1	2	0	1.5016	0	0
Xdh	GI:77682555	17.23	16	18	30	0	1.59792	0.897738	0
Olfml3	GI:86439989	2.22	1	1	4	0	1.60315	0	0
Cops4	GI:6753490	18.97	6	6	17	0	1.63344	2.45508	2.43272
Iqgap1	GI:242332572	31.2	41	44	78	0	1.64518	2.12324	2.6437
Fat1	GI:157951641	3.49	10	10	14	0	1.7032	0.885251	1.81702
Myh10	GI:33598964	4.55	1	9	24	0	1.70395	2.22223	2.46758
Naglu	GI:254910995	26.52	15	15	34	0	1.71053	0	1.83928
AU040320	GI:23956264	0.95	1	1	1	0	1.72882	0	0
Tgm1	GI:239787892	1.47	1	1	1	0	1.76005	0	0
Mogs	GI:31981106	2.16	1	1	1	0	1.78679	0	0
Hspg2	GI:183979966	7.26	23	23	60	0	1.79465	2.4779	2.59733
Adam17	GI:110347485	4.59	2	2	5	0	1.79884	1.80375	0
Cdc42bpa	GI:254692972	0.64	1	1	1	0	1.84266	0	0
F13a1	GI:261862272	2.73	2	2	2	0	1.85108	1.89912	1.93961
Pacsin2	GI:226958422	26.95	10	10	27	0	1.8557	2.89038	2.93213
Mgam	GI:283483997	0.55	1	1	1	0	1.85851	0	0
Man2a1	GI:226246610	12.52	13	13	24	0	1.85885	1.64037	1.33176
Apol9a	GI:242247261	3.55	1	1	1	0	1.89068	0	0
Lipa	GI:162287343	4.28	2	2	4	0	1.90359	2.41594	0
Clstn1	GI:12746426	2.55	2	2	3	0	1.92023	2.1029	1.41494
Nhlrc3	GI:27369692	7.49	2	2	3	0	1.92092	0	0
Anxa5	GI:6753060	49.84	21	21	72	0	1.92115	3.56674	3.44957
Btd	GI:13384648	5.67	2	2	3	0	1.92174	1.77767	2.62506
Fscn1	GI:113680348	29.82	12	12	48	0	1.9256	2.73537	3.40828
Anxa2	GI:6996913	55.75	22	22	66	0	1.92914	3.24175	3.62738
Capn2	GI:157951598	15.57	10	10	25	0	1.93026	2.62735	2.60044
Ptprg	GI:153791843	1.87	2	2	2	0	1.94034	1.44194	0
Adam15	GI:6752962	5.52	3	3	6	0	1.99595	2.49189	2.11314
Gns	GI:29789239	13.97	7	7	18	0	2.01811	2.35011	2.81052
Vps35	GI:13928670	11.56	7	7	14	0	2.03934	2.43192	2.51435
Dpp7	GI:31981425	5.93	3	3	5	0	2.04469	0	2.85
Pxdn	GI:268370173	21.63	26	26	71	0	2.04748	2.16401	2.38779
Usp14	GI:84452155	20.52	8	8	12	0	2.06149	2.49549	2.65416
Ptprf	GI:115648048	10.22	14	14	18	0	2.06176	2.01847	0
Atxn10	GI:83649709	7.16	3	3	6	0	2.06323	2.59548	1.7984
Anxa6	GI:158966670	30.73	15	15	31	0	2.06391	1.75414	2.63246
Hsph1	GI:114145505	3.73	1	4	6	0	2.07016	2.10925	2.43721
Itih5	GI:27369644	4.94	3	3	4	0	2.08532	1.27104	0
Ppp1r7	GI:12963569	5.82	2	2	4	0	2.0933	2.4718	0
Gusb	GI:6754098	21.76	9	9	15	0	2.1064	0	0
Ext2	GI:226442845	23.12	12	12	21	0	2.12194	2.80536	2.68882
Rras2	GI:165972315	19.61	3	3	6	0	2.12295	2.58675	2.87812
Acot13	GI:13385260	7.14	1	1	2	0	2.14608	1.85638	0
Ntn5	GI:125490394	3.32	1	1	2	0	2.17459	3.62918	0
Rars	GI:262118273	23.79	13	13	42	0	2.17475	2.92333	2.83096
Ddx5	GI:83816893	20.98	10	12	24	0	2.1818	2.15711	2.7243
Itgb1	GI:45504394	7.27	5	5	14	0	2.18786	2.48831	2.85599
Cfh	GI:109627652	2.24	3	3	3	0	2.19591	0	0
Serpinh1	GI:161353506	35.01	10	10	19	0	2.22965	2.36174	2.8596
Gnas	GI:117959928	12.11	4	4	8	0	2.24497	1.58708	2.41849
Eps8l2	GI:21040233	19.89	9	9	17	0	2.24726	2.47989	2.77171
Prcp	GI:33469015	11.2	4	4	7	0	2.25547	2.44344	2.09071
Ldlr	GI:358030301	5.43	3	3	6	0	2.26419	2.26407	0
Cttn	GI:75677414	30.77	16	16	26	0	2.2654	2.90852	2.70549
Rps9	GI:33504483	39.69	10	10	18	0	2.27407	3.54594	2.80233
Aplp2	GI:6753094	7.34	3	4	6	0	2.28333	3.12752	2.6687
Adam9	GI:160358787	3.2	2	2	5	0	2.32017	0	2.25913
Col18a1	GI:158508560	7.53	6	6	9	0	2.33635	1.68879	0
Arf5	GI:6680722	28.89	1	5	15	0	2.34538	3.19154	2.52249
Vasn	GI:31981693	8.02	4	4	5	0	2.34635	0	2.78961
Ncl	GI:84875537	32.67	25	25	70	0	2.34776	2.94818	2.9489
Htra1	GI:229093139	20.83	8	8	19	0	2.35141	2.61162	2.4441
Flna	GI:125347376	35.73	75	81	320	0	2.35571	2.96885	3.38532
Phgdh	GI:52353955	16.14	9	9	18	0	2.36494	3.27918	3.3877
Wars	GI:256818806	19.16	8	8	27	0	2.3654	2.41467	2.66366
Arf4	GI:6680720	23.33	1	4	10	0	2.37131	2.73097	2.07669
F12	GI:171906584	3.02	1	1	1	0	2.37315	0	0
Fam3c	GI:42734496	5.29	1	1	3	0	2.3844	2.41964	0
Edf1	GI:10946942	34.46	4	4	9	0	2.40345	3.24886	0
Cant1	GI:390125185	12.41	3	3	5	0	2.40604	1.77326	2.05314
St3gal1	GI:6677957	7.42	2	2	4	0	2.40718	2.1248	0
Hpn	GI:159110508	1.92	1	1	1	0	2.41094	0	0
Dnaja1	GI:258547148	9.57	2	2	4	0	2.41507	2.70557	0
Uxs1	GI:28076899	15	3	3	11	0	2.41829	2.26383	2.06021
Ndrg1	GI:118150658	24.37	6	6	18	0	2.44604	2.17919	2.68216
Edn1	GI:6753720	5.45	1	1	2	0	2.45062	0	0
Ang	GI:239835771	7.59	1	1	2	0	2.47916	0	0
Agrn	GI:344217723	10.96	14	14	24	0	2.49922	2.64786	0
Pepd	GI:170650724	20.49	9	9	15	0	2.50711	2.45421	1.88989
Sqstm1	GI:6754954	21.04	5	5	15	0	2.51768	2.59002	2.55529
Dsg2	GI:161016843	11.5	11	11	21	0	2.52268	2.66952	2.75206
Lman1	GI:285026450	20.31	5	5	7	0	2.54712	2.05333	0
Aprt	GI:118601013	7.22	1	1	5	0	2.55178	3.1247	2.77277
Furin	GI:125347022	2.4	1	1	2	0	2.55939	2.00341	0
Fth1	GI:6753912	35.71	5	5	10	0	2.56583	2.53709	0
Adamts1	GI:157951646	10.02	6	6	13	0	2.57019	1.64909	1.49154
Rac2	GI:6679601	19.79	2	5	9	0	2.58449	3.63968	2.80189
F9	GI:73661202	3.61	2	2	3	0	2.59904	0	0
Agmat	GI:124487169	8.38	1	1	2	0	2.61777	0	0
Rac1	GI:45592934	23.96	3	6	15	0	2.63059	3.55466	3.20954
Pcsk6	GI:242397450	9.18	7	7	13	0	2.64071	1.97595	2.18018
Angpt2	GI:31982508	46.77	23	23	75	0	2.64186	0	0
Asah1	GI:9790019	31.73	13	13	32	0	2.68671	2.45969	2.28882
Man1a	GI:6678788	20.92	9	9	21	0	2.68745	3.13338	0
Lsr	GI:255958263	9.7	4	4	6	0	2.68903	2.81747	3.41931
Dusp3	GI:21312314	47.03	6	6	24	0	2.6912	3.33108	3.53847
Otub1	GI:19527388	22.51	6	6	12	0	2.70616	3.07768	3.01015
Rnh1	GI:285402638	20.83	7	7	19	0	2.70747	3.33952	2.81744
Amy1	GI:160358821	13.7	5	5	12	0	2.71009	2.71586	0
Minpp1	GI:6754698	2.29	1	1	4	0	2.71244	2.70942	2.53585
Serpina11	GI:261599049	2.82	1	1	1	0	2.71723	0	0
Smoc1	GI:226246620	11.06	4	4	7	0	2.7388	0	2.20802
Serpina7	GI:274321952	8.92	3	3	3	0	2.74837	0	0
Gnptg	GI:49457855	14.66	3	3	4	0	2.7544	0	0
Pef1	GI:31980937	4	1	1	4	0	2.75521	2.47941	2.66962
Igsf8	GI:32189434	11.13	4	4	7	0	2.76272	2.66854	0
Cnn2	GI:6680952	31.48	8	9	28	0	2.76729	3.20885	3.75792
Plod3	GI:6755110	11.88	5	6	17	0	2.77715	2.48254	2.53943
App	GI:47271504	17.41	10	11	29	0	2.77988	3.12626	3.05831
B4galt1	GI:11602910	12.78	3	4	14	0	2.79339	2.5316	1.54515
Lgmn	GI:7242187	17.47	7	7	29	0	2.80922	2.2142	3.20643
Hprt	GI:96975138	30.73	6	6	23	0	2.8182	3.33712	3.46534
Adam10	GI:150378458	15.35	8	8	22	0	2.82124	2.90468	2.48809
Gpc4	GI:238624186	7.54	2	2	4	0	2.8335	0	1.3793
Ctbs	GI:27229204	9.62	2	2	6	0	2.84686	2.05375	0
Ifnar2	GI:160358795	6.05	1	1	4	0	2.86606	2.63553	2.64642
Golm1	GI:78190502	16.54	5	5	9	0	2.89013	3.10204	3.03307
AI182371	GI:340745359	3.81	1	1	1	0	2.89382	0	0
Serpina10	GI:31981720	13.62	6	6	13	0	2.90831	2.62898	1.65306
Cotl1	GI:19482160	56.34	10	10	31	0	2.91307	2.90689	3.02518
Bmp1	GI:42734447	7.57	6	6	13	0	2.92872	2.76359	2.82583
Tpp1	GI:6753448	25.09	9	9	36	0	2.93324	3.02575	3.21408
Sparc	GI:6678077	26.16	9	9	39	0	2.94902	3.20121	3.16055
Sh3bgrl3	GI:18017602	44.09	4	4	21	0	2.95767	3.99668	3.98696
Pros1	GI:46309455	18.37	15	15	46	0	2.97009	2.94153	2.55032
Kera	GI:6680554	7.41	3	3	5	0	3.00205	2.53246	3.18234
Rtn4	GI:34610233	39.89	7	7	38	0	3.00938	3.06467	3.7501
Rhoc	GI:160415213	21.24	2	4	12	0	3.00961	3.24054	3.20889
Cel	GI:6753406	5.68	1	1	1	0	3.01535	0	0
Arf1	GI:194353962	52.49	5	8	26	0	3.01547	3.57127	3.38458
Csf1	GI:166064048	9.06	5	5	49	0	3.03534	2.97241	3.17307
Cfi	GI:110347406	12.94	6	6	14	0	3.05116	2.65933	0
Cdc42	GI:344313177	17.8	4	4	13	0	3.05301	2.88804	3.32221
Ppt1	GI:121674797	16.99	4	4	10	0	3.08084	2.44898	2.23529
Bst2	GI:37674242	17.44	2	2	2	0	3.08729	0	0
Fkbp2	GI:261824055	47.86	4	4	6	0	3.09342	3.11405	0
St6gal1	GI:357430777	25.06	9	9	22	0	3.09399	2.98654	2.85008
Fbln2	GI:124517693	13.37	17	17	120	0	3.09898	4.04662	4.40318
Ctsh	GI:166235890	8.41	2	2	9	0	3.10342	2.68052	0
Tsku	GI:270483879	16.1	4	4	7	0	3.11095	1.76349	0
Fst	GI:6679867	4.96	1	1	4	0	3.12564	2.78144	2.21106
Vtn	GI:6755987	15.06	5	5	8	0	3.12966	0	0
Cdh2	GI:161760627	17.77	13	13	73	0	3.13001	3.55442	3.70563
Col4a2	GI:226437587	34.45	37	37	153	0	3.14432	3.24978	3.48805
Lman2	GI:34328278	21.79	5	5	7	0	3.15118	2.66119	0
Tceb2	GI:13385800	19.49	3	3	5	0	3.16009	0	3.56977
C1ra	GI:164518925	16.27	10	10	22	0	3.16054	2.24695	0
Pla1a	GI:164519080	11.62	4	4	7	0	3.16156	2.6853	2.79025
Hgfac	GI:188219651	4.9	2	2	3	0	3.21436	0	0
Arpc5l	GI:21312654	7.84	1	1	5	0	3.22232	3.02013	0
Psap	GI:225735655	12.66	6	6	37	0	3.23122	3.39601	3.75639
Sdcbp	GI:148277591	14.43	4	4	7	0	3.23796	3.19112	2.70602
Bax	GI:6680770	14.06	3	3	8	0	3.24489	3.15973	3.34443
Psmd14	GI:145966883	20	4	4	4	0	3.2848	3.01958	0
Ggh	GI:100815972	20.82	5	5	15	0	3.28872	2.99353	3.67432
Tpm4	GI:47894398	61.69	20	24	84	0	3.29869	3.85571	4.32508
Angptl4	GI:255308873	15.61	6	6	12	0	3.30866	2.94424	2.76944
Gm2a	GI:6806917	11.4	1	1	5	0	3.31336	0	3.37502
Snrpe	GI:27883844	11.96	1	1	5	0	3.31352	3.25172	3.13454
Mmp14	GI:188528637	5.67	3	3	21	0	3.33209	3.24092	3.17422
Vat1	GI:33859662	40.39	17	17	81	0	3.33481	3.76627	4.05929
Ctla2a	GI:224809485	65.49	13	13	62	0	3.33847	3.53105	3.77339
Igfbp7	GI:226958445	21.99	7	7	100	0	3.33969	4.26991	4.8259
Clic1	GI:15617203	43.98	11	11	65	0	3.34015	3.79075	4.34908
Apoh	GI:160358825	5.22	2	2	3	0	3.39441	0	0
S100a10	GI:6677833	52.58	5	5	65	0	3.40487	4.05591	4.44537
Rnaset2b	GI:21311883	18.15	5	5	14	0	3.4102	2.87704	2.86342
Mfge8	GI:113865977	44.6	16	16	55	0	3.45256	3.44616	3.19054
Cd44	GI:85540468	3.29	1	1	4	0	3.46518	3.51127	3.0682
Atp6ap1	GI:9055172	23.11	7	7	27	0	3.54205	3.02769	2.54392
Grn	GI:224967126	2.33	2	2	8	0	3.5442	2.71791	3.19238
Ngf	GI:162951831	4.15	1	1	7	0	3.56065	3.14818	2.9912
C8g	GI:58037159	26.73	4	4	6	0	3.57077	0	0
Il1f9	GI:224994269	5.7	1	1	2	0	3.6011	0	0
Lgals3bp	GI:6755144	32.41	14	14	93	0	3.60329	3.5172	3.31042
Hbegf	GI:6754178	7.69	1	1	3	0	3.66495	3.09453	0
Dbnl	GI:226423873	20.14	6	6	14	0	3.66739	2.20773	2.26934
Spon2	GI:254939623	27.58	8	8	27	0	3.67296	3.96058	3.768
Fgl1	GI:262331536	28.34	6	6	8	0	3.67682	0	0
Lcn2	GI:34328049	12	2	2	4	0	3.67723	2.80384	0
Krt14	GI:21489935	14.05	2	7	30	0	3.67959	3.538	3.24228
Tcn2	GI:194440742	41.16	15	15	57	0	3.69212	3.74867	3.65907
Krt15	GI:226823220	10.96	1	8	41	0	3.69648	3.50794	3.34903
Krt10	GI:112983636	12.48	5	7	29	0	3.69851	3.88358	3.39461
Lgals3	GI:225543163	38.64	10	10	105	0	3.73862	4.32267	4.48362
Mup14	GI:317008607	25	2	4	9	0	3.75095	3.23685	0
Ecm1	GI:170295832	16.64	2	8	33	0	3.75767	3.92413	3.90479
Cpe	GI:22203763	34.87	17	17	79	0	3.76228	3.56474	3.96145
Ctgf	GI:171846283	9.48	4	4	66	0	3.7753	3.96827	4.06348
Il18bp	GI:6754314	6.22	1	1	3	0	3.81095	0	0
Hspb1	GI:158937312	70.81	13	13	76	0	3.81397	4.14405	4.43364
Tinagl1	GI:270132824	20.82	11	11	54	0	3.82634	4.29541	3.90355
Qpct	GI:110625782	40.06	14	14	78	0	3.82774	3.57148	3.51471
Cstb	GI:6681071	58.16	8	8	48	0	3.88074	4.35128	4.42547
Ambp	GI:6680684	24.36	7	7	27	0	3.88298	3.67676	1.94957
Rarres2	GI:21313658	37.04	5	5	8	0	3.94733	0	0
Atp6ap2	GI:21361250	41.43	11	11	51	0	3.99083	3.66705	3.40021
Sdc4	GI:6755442	29.29	5	5	25	0	4.07612	3.95568	3.1368
Ccl20	GI:229092240	15.63	2	2	7	0	4.1425	4.45745	4.63362
Plaur	GI:7242179	3.98	2	2	12	0	4.22596	3.64336	2.94415
Tagln2	GI:30519911	69.85	21	21	272	0	4.2286	4.78006	5.08137
Hpx	GI:160358829	25	14	14	112	0	4.30119	3.85471	0
Cst3	GI:31981822	38.57	6	6	38	0	4.32715	4.60528	3.88657
Spp1	GI:323668271	40.48	11	11	25	0	4.35201	4.38766	3.81298
Serpine1	GI:170172562	61.94	26	26	228	0	4.37393	4.53066	4.49818
Igf1	GI:163659896	10.95	1	1	7	0	4.37468	4.55692	3.76404
Ccl2	GI:6755430	24.32	6	6	35	0	4.40997	4.46137	3.93717
Dync1h1	GI:134288917	15.25	55	55	76	0.548324	1.64579	1.59836	1.95425
Plec	GI:256367522	13.34	39	41	59	0.860123	1.15843	1.37783	1.78224
Tg	GI:124430576	1.16	2	2	2	0.916343	0	0	0
Pcnt	GI:93004085	0.55	1	1	1	0.917933	0	0	0
C2	GI:157951694	22.11	17	17	44	0.933331	2.99169	2.73729	2.61169
Iigp1	GI:226371770	14.29	4	4	7	1.00675	0	1.14619	0
Gart	GI:93102415	12.87	7	7	11	1.03228	0	2.04213	2.21907
Psmd7	GI:6754724	37.07	8	8	22	1.34654	2.75706	2.73122	2.98157
Col4a5	GI:253683445	4.91	3	3	3	1.39564	0	0	0
Masp1	GI:148226524	6.39	3	3	10	1.41299	0	2.02837	2.39919
Iqgap2	GI:118344444	5.52	4	7	12	1.47564	3.45634	1.87419	0
Plod1	GI:6755106	34.62	19	20	69	1.53545	3.11871	2.63983	2.6966
Fetub	GI:144226209	10.71	3	3	7	1.58349	3.59742	2.4359	0
Plaa	GI:114431250	7.05	3	3	5	1.58496	0	1.55921	0
Lbp	GI:113865991	17.26	6	6	11	1.66594	2.97963	2.12093	2.30173
Eif6	GI:27501448	26.94	4	4	21	1.67896	3.03898	3.84907	3.91209
Arsb	GI:125656171	4.87	3	3	6	1.69878	1.13415	1.35871	0
Lamc1	GI:153791270	4.98	6	6	10	1.7299	1.97687	1.87629	0
Acp5	GI:156151435	9.48	2	2	4	1.75374	3.13657	2.73245	0
Psmd3	GI:19705424	17.55	7	7	17	1.81398	1.95792	2.27869	2.08588
Actr3	GI:329664973	33.73	12	12	58	1.83285	2.80425	3.14483	2.93942
Igfals	GI:31982258	14.1	6	6	15	1.83317	2.65799	2.03966	0
Snx2	GI:13385878	48.55	23	25	69	1.83523	2.28994	3.15705	2.58111
Col2a1	GI:169658375	5.85	2	4	7	1.83672	0	0	2.29106
F5	GI:6679731	4.31	8	8	19	1.8429	2.4362	2.40813	1.88807
Nid1	GI:171543883	29.72	38	38	329	1.85317	3.9923	4.14001	3.71177
Cacna2d1	GI:161086902	7.41	6	6	9	1.86506	0	0	0
Sdc1	GI:6755438	6.43	2	2	11	1.86647	4.06001	3.28355	3.44567
Sema4c	GI:186659517	3.48	1	1	2	1.89116	0	0	0
St13	GI:19526912	23.99	9	9	32	1.90308	2.79795	3.24663	3.20365
Myh11	GI:241982716	4.08	1	6	17	1.91673	1.21011	2.10057	2.39749
Cd14	GI:6753332	22.68	7	7	20	1.94831	3.34667	2.98867	2.24501
Hnrnpm	GI:158186704	17.54	11	11	23	1.97444	2.26436	1.68121	2.03592
Gda	GI:6753960	1.76	1	1	2	1.97483	0	0	0
Apcs	GI:226958497	8.93	1	1	1	1.97774	0	0	0
Pafah1b2	GI:40254624	28.38	5	5	22	1.98977	3.02021	3.26528	3.49576
Spen	GI:120587001	0.52	1	1	1	1.99177	0	0	0
Clic4	GI:7304963	43.48	11	11	37	1.9957	2.81648	3.40656	3.63377
Dnaja2	GI:9789937	5.1	3	3	4	2.00483	0	2.23545	2.32441
Flnb	GI:145966915	43.07	86	93	430	2.00853	2.63779	3.15374	3.4052
Eif3h	GI:18079341	13.64	4	4	11	2.01022	2.15058	2.05806	2.03874
Txnrd1	GI:110224445	25.65	11	11	36	2.01269	3.02504	3.15688	3.27625
Rbmxl1	GI:355390287	29.38	11	11	17	2.01465	1.78419	2.02866	2.11358
Tln1	GI:227116327	39.59	82	82	350	2.03105	2.22322	2.36186	2.71413
C6	GI:161086891	5.72	3	3	4	2.04205	1.77807	0	0
Psmc5	GI:7110703	20.69	5	6	14	2.05107	2.57401	2.63396	2.73511
Fam162a	GI:21312546	5.16	1	1	1	2.05227	0	0	0
Psmd12	GI:13385384	16.89	6	6	8	2.05255	0	2.54632	1.99398
Cpn1	GI:13507644	23.85	7	7	30	2.06273	3.42012	2.97031	2.76173
Rnpep	GI:227499234	7.04	4	4	7	2.06755	0	0	2.89301
C1ra	GI:164518925	16.27	10	10	22	2.07666	2.46525	2.25634	2.17802
Ruvbl2	GI:6755382	13.61	5	5	15	2.07905	1.54512	2.5635	2.69577
Hadhb	GI:21704100	19.16	6	6	10	2.08546	2.28094	2.31495	0
Vwf	GI:7414421		1	1	1	2.08685	2.35792	2.38035	2.36059
Cdh13	GI:110625609	6.86	3	3	8	2.08794	0	0	2.10122
Eif2a	GI:54020676	23.24	9	9	17	2.08954	0	2.42901	2.40678
Pkm	GI:31981562	64.97	3	39	296	2.09031	3.56056	4.26092	4.41521
Lrg1	GI:16418335	7.89	2	2	3	2.11676	3.29533	0	0
Gars	GI:93102417	23.32	15	15	43	2.12186	2.4035	3.19922	3.38955
C1qbp	GI:112181167	17.56	3	3	7	2.12266	2.07883	1.84102	1.77821
Galk1	GI:93102413	7.65	3	3	7	2.12552	2.25495	2.42367	0
Afm	GI:125347464	3.13	2	2	7	2.13143	2.63166	2.20783	0
Ap2m1	GI:6753074	29.2	13	13	33	2.14237	0	2.64873	1.93923
Cdc37	GI:7949018	32.45	8	8	23	2.14562	0	2.51634	2.55462
Nt5c	GI:7657031	20	3	3	7	2.14987	2.65527	3.24271	3.25753
Chid1	GI:218083710	5.56	2	2	2	2.15145	0	0	2.03005
Atp5j2	GI:10181184	13.64	1	1	3	2.15908	0	0	0
Tars	GI:27229277	18.14	14	14	33	2.16958	1.84701	2.38585	1.96453
Myh9	GI:114326446	44.64	74	85	274	2.17087	2.3127	2.66065	3.07767
Rab7	GI:148747526	43	7	7	22	2.17639	3.13024	3.33513	3.08229
Pdcd6ip	GI:258547156	32.45	24	24	76	2.17795	2.13165	2.81981	3.24217
Actn1	GI:61097906	60.99	41	56	299	2.17933	3.36008	3.74932	3.97157
Mvp	GI:239052674	48.74	32	32	79	2.18119	2.35177	2.94615	2.96416
Cct4	GI:6753322	40.07	17	17	41	2.18442	2.16877	2.85904	3.09262
Scrn2	GI:22122499	13.41	3	3	8	2.19205	2.31627	1.84882	0
Dpp3	GI:244791124	22.22	12	12	29	2.19326	1.64177	2.79581	2.57647
Postn	GI:7657429	12.21	8	8	29	2.20145	2.61775	2.32278	2.57696
Tgm2	GI:6678329	27.41	15	15	70	2.23286	3.10585	3.19631	2.88859
Hspa13	GI:30089677	8.49	3	3	9	2.24007	3.04626	1.67744	2.95155
Gaa	GI:226693369	5.67	3	3	7	2.24537	2.42689	1.48687	1.46164
Xylb	GI:313760620	16.67	3	3	3	2.2492	0	0	0
Psmb5	GI:6755204	13.26	3	3	8	2.25762	3.04145	3.50949	3.32074
Pcsk9	GI:23956352	25.94	14	14	47	2.26054	3.49012	3.25157	2.80633
Hdlbp	GI:19527028	13.56	11	11	18	2.27453	1.88729	1.7471	1.99702
Gpd1l	GI:257467604	7.41	1	3	7	2.27884	2.07935	2.32663	0
Atp6v1a	GI:31560731	31.93	16	16	47	2.28141	2.06668	2.28567	2.5609
Aldh16a1	GI:26080429	4.11	2	2	5	2.28903	0	1.85673	0
Aars	GI:34610207	16.01	12	12	27	2.28926	1.44223	2.17256	2.02524
Dnajc3	GI:31542563	11.51	4	4	6	2.29957	2.44766	2.39931	2.2785
Cdh1	GI:6753374	10.41	10	10	50	2.3037	3.56997	3.38852	2.97802
Tcp1	GI:110625624	32.37	13	13	49	2.30912	2.53096	2.81481	2.91862
Copa	GI:226823359	8.42	8	8	16	2.3119	2.15158	2.013	1.8892
Snx12	GI:160333832	35.19	5	6	19	2.31409	0	2.93688	2.83202
Arpc1b	GI:160837788	32.53	14	14	44	2.32397	3.09674	3.43991	3.32664
Bola1	GI:58037151	22.63	2	2	4	2.32526	2.03585	2.1073	0
Lta4h	GI:116734870	48.45	24	24	59	2.32712	0	2.50003	2.3134
Pdzk1	GI:225579122	7.9	3	3	3	2.34144	0	0	0
Ppa2	GI:22203753	20.61	5	5	9	2.35412	2.46067	2.30196	0
Cct3	GI:6753320	34.13	17	17	47	2.36177	2.10325	3.12538	3.18675
Mbl2	GI:6754656	27.87	7	7	12	2.36389	3.21682	3.06326	0
Cacybp	GI:33468885	22.71	5	5	10	2.3877	0	2.21663	2.12165
Nme3	GI:255308888	10.06	1	1	2	2.39262	1.95174	0	0
Gpld1	GI:111378397	13.66	10	10	25	2.40815	2.87794	2.09666	0
C1qbp	GI:112181167	17.56	3	3	7	2.41736	2.56099	2.54435	0
Pgd	GI:124486895	44.1	19	19	108	2.4211	3.10975	3.8478	3.93585
Gamt	GI:6753944	16.1	2	2	3	2.43025	3.01247	0	2.42511
Ttc38	GI:158517895	12.47	4	4	4	2.43113	0	0	0
Wdr1	GI:6755995	45.71	24	24	118	2.43246	3.16803	3.48777	3.52586
Ghr	GI:114520605	7.74	2	2	5	2.43458	2.36699	2.43913	2.22196
Pdxk	GI:26006861	15.06	3	3	3	2.43596	0	0	0
Sdf4	GI:6755446	37.95	12	12	55	2.44319	3.13048	3.34637	3.49721
Cand1	GI:189409138	10.49	10	10	16	2.44507	1.62066	1.96271	2.5539
Vcl	GI:31543942	56.1	53	53	184	2.45976	2.74187	3.03766	3.01912
Nampt	GI:257153454	39.71	16	16	37	2.46416	2.18715	0	1.86383
C8b	GI:33563297	7.47	3	3	4	2.46676	2.98186	0	0
Hspa4	GI:112293266	42.76	30	34	94	2.46801	2.11989	2.96132	2.86996
Dpp4	GI:227116292	27.16	20	20	64	2.47164	1.72507	2.13824	0
Ptbp1	GI:116517303	44.61	14	16	53	2.47347	2.79415	2.82944	3.11927
Cct7	GI:238814391	19.12	11	11	32	2.47698	2.38672	3.01031	3.0897
Gss	GI:6680117	16.03	5	5	15	2.4828	2.61831	2.80592	2.55146
Slc27a2	GI:113374154	8.55	4	4	5	2.48318	0	0	0
Cp	GI:442745912	47.19	2	50	313	2.49294	4.07399	4.08345	3.58264
Eif3b	GI:29789343	20.67	11	11	20	2.4956	1.83755	2.10565	2.12978
Cyr61	GI:6753594	7.65	4	4	18	2.50207	3.24267	2.92062	2.87577
Myg1	GI:11096332	23.42	7	7	13	2.51971	0	2.39891	2.62458
1300017J02Rik	GI:21313642	12.86	8	9	22	2.52469	3.29531	2.56289	0
Apoa5	GI:31560003	24.46	5	5	11	2.52787	2.74428	0	0
Ppp2r1a	GI:8394027	27.67	16	16	48	2.53037	2.80338	3.09815	3.33446
C8a	GI:22122667	5.11	2	2	2	2.53109	1.73028	0	0
Pfdn2	GI:31981577	36.36	4	4	6	2.54145	0	2.91588	2.83575
Psme1	GI:6755212	49.4	12	12	32	2.54516	0	2.91611	3.10212
Ostf1	GI:22267440	27.44	4	4	22	2.55165	2.24036	3.08607	3.23337
Actr2	GI:22122825	40.36	15	15	58	2.5557	2.90055	3.2248	3.1675
Apol8	GI:294459914	5.01	1	1	1	2.5623	0	0	0
Coro1b	GI:6753494	16.12	8	8	17	2.57091	2.79334	2.37843	2.61375
Ola1	GI:21313144	6.82	2	2	4	2.57489	0	2.17969	2.7644
Apob	GI:161702988	22.91	97	97	234	2.58464	3.21966	2.38541	1.91141
Txnl1	GI:31543902	35.64	8	8	27	2.58632	0	3.62963	3.72078
Snrpd3	GI:13385598	15.08	2	2	4	2.60312	0	2.82257	0
Pitpnb	GI:9790159	7.75	1	2	3	2.60358	0	0	0
Ddc	GI:299522784	8.33	3	3	4	2.60422	0	2.02136	0
Atic	GI:227908823	40.03	20	20	70	2.60884	2.51585	3.39065	3.17753
Igfbp6	GI:168693654	6.3	1	1	13	2.609	3.27502	2.68908	2.97106
Psmb4	GI:254540082	41.29	8	8	33	2.61545	2.69077	3.5305	3.40657
Ppp1ca	GI:13994195	23.33	4	7	25	2.61629	2.68506	2.83199	3.42066
Prg4	GI:158711681	10.64	3	3	9	2.61694	2.97326	1.80578	0
Dars	GI:211065507	18.96	7	7	22	2.6196	2.13242	2.34976	2.68667
Cryl1	GI:19525729	25.71	7	7	10	2.62335	0	0	0
Hrg	GI:226958456	8.02	5	5	12	2.6266	2.45866	0	0
Pgls	GI:13384778	44.75	9	9	37	2.6282	2.39434	3.31117	2.98839
Lcp1	GI:350606354	49.6	28	33	129	2.63183	3.21868	3.39059	3.41424
Inhba	GI:6680451	35.14	20	20	87	2.63222	3.53381	3.85248	3.92711
Gc	GI:51172612	14.08	11	11	83	2.64151	4.34309	3.87563	2.92576
Ybx1	GI:113205059	67.08	10	12	29	2.64175	2.97932	3.1613	2.87178
Arpc2	GI:112363072	66.33	16	16	62	2.64373	2.88348	3.23753	2.93009
Mmp2	GI:6678902	19.18	11	11	28	2.64383	2.78681	2.31473	0
Angptl3	GI:33469117	5.49	2	2	5	2.65181	2.70339	0	0
Cct8	GI:126723461	31.39	13	13	31	2.65321	2.84962	3.27657	3.31779
Atp1a1	GI:21450277	9.58	8	8	16	2.6548	2.26702	0	0
Nedd8	GI:6679034	38.27	3	3	17	2.66703	0	3.34507	3.27031
Isoc1	GI:31541909	25.25	5	5	9	2.67546	2.00601	0	0
Cntn1	GI:227497226	11.37	7	7	13	2.68613	2.3033	1.78965	2.1024
Gsr	GI:160298213	20.6	6	6	22	2.68615	2.50562	2.96193	2.06292
Sars	GI:326381098	19.92	7	7	24	2.68762	2.65162	2.79446	3.04417
Dera	GI:27777677	3.77	1	1	2	2.69017	0	0	0
Vim	GI:31982755	87.77	62	69	553	2.69194	3.64029	4.37108	4.67857
Erp29	GI:19526463	24.05	6	6	16	2.69703	2.82498	2.58208	3.10136
Gnb1	GI:229608940	19.71	2	7	29	2.70021	2.87057	3.26631	3.6309
Nars	GI:219275596	20.61	10	10	31	2.70568	2.17121	2.76999	2.80045
Sil1	GI:257196264	6.02	2	2	3	2.70774	2.78946	0	2.26516
Pabpc1	GI:31560656	31.45	15	19	59	2.70811	2.84061	2.97295	2.96056
Cct2	GI:126521835	46.92	21	21	79	2.71029	2.69498	3.15769	3.22781
Qsox1	GI:68131562	34.63	24	24	101	2.7124	3.95834	3.46038	3.18589
Ube2d3	GI:13384718	14.29	2	3	12	2.71694	3.42825	4.03957	3.46717
C9	GI:15375312	14.26	6	6	10	2.71868	2.99621	0	0
Pmm2	GI:8393988	12.81	3	3	7	2.72019	0	2.19965	1.78388
C4b	GI:157951698	29.98	41	41	114	2.73106	3.38891	2.43084	2.30682
Banf1	GI:84042521	56.18	5	5	18	2.73138	2.72721	3.23562	3.54248
Ufc1	GI:13384768	11.38	2	2	7	2.7361	0	2.87324	0
Rab14	GI:18390323	22.33	4	5	17	2.73717	2.29574	3.03054	3.0046
Pon1	GI:261823995	9.58	3	3	7	2.74064	3.4933	0	0
C1qtnf3	GI:13562098	8.94	2	2	6	2.74525	0	0	0
Sucla2	GI:46849708	11.23	5	5	7	2.74812	2.53046	0	0
Psma2	GI:134031994	50	10	10	45	2.75066	3.15581	3.54197	3.50256
Itih1	GI:124249351	21.28	14	14	27	2.76127	3.09863	0	0
Des	GI:33563250	13.65	3	9	49	2.76709	2.85231	3.87592	3.98705
Gdf15	GI:170784848	30.36	7	7	34	2.76803	3.39505	3.68979	3.74226
Srsf1	GI:34328400	31.85	8	8	10	2.77855	0	2.24892	1.5482
Cndp2	GI:31981273	50.32	28	28	84	2.7821	3.06439	3.44044	3.50666
Srsf2	GI:6755478	26.7	5	5	22	2.78577	2.28965	2.61745	2.86627
Ctsc	GI:160707990	13.85	5	5	10	2.78957	3.66068	0	2.33348
Clec11a	GI:6677869	7.93	3	3	31	2.78972	3.5896	2.80123	2.93846
Cap1	GI:157951604	48.52	20	20	78	2.79213	3.39481	3.84904	4.12609
Flrt1	GI:41351537	1.93	1	1	1	2.79585	0	0	0
Pm20d1	GI:227908835	4.37	1	1	1	2.79684	0	0	0
Mup10	GI:169790977	22.22	1	3	12	2.79694	3.84857	3.03864	0
Ssbp1	GI:47059026	10.14	1	1	2	2.79741	2.18241	0	0
Pcca	GI:254540162	13.12	8	8	15	2.80208	2.33223	2.15511	0
Psmb2	GI:227116345	39.8	7	7	26	2.82166	2.98413	3.05807	2.94452
Hdgf	GI:188497724	42.19	9	9	38	2.82365	2.9105	3.35238	3.51056
Kpnb1	GI:88014720	12.44	11	11	27	2.82446	2.72674	3.08524	3.19145
Lox	GI:148747377	9.98	4	4	26	2.82508	3.13887	3.30504	3.38715
Tsta3	GI:13654268	31.46	8	8	18	2.8304	2.02338	2.65397	2.261
Lipc	GI:31982278	7.06	2	2	6	2.83275	2.90016	0	0
Hnrnpd	GI:116256514	32.03	12	14	34	2.84139	2.24098	3.0822	2.80608
Msn	GI:70778915	80.59	57	74	575	2.84357	2.91104	3.78378	4.16161
Hnrnpa1	GI:6754220	49.69	14	18	95	2.8487	2.67784	3.37479	3.45767
Hmgb2	GI:6680229	27.62	6	7	20	2.85074	2.81352	3.36575	3.27956
Ezr	GI:83921618	54.44	22	39	197	2.8534	2.87332	3.5904	4.25754
Bbox1	GI:18485502	6.46	2	2	2	2.85635	0	0	0
Gpi1	GI:254553458	50.36	25	25	104	2.86327	3.18859	3.50224	3.46292
Creg1	GI:6753520	24.09	5	5	19	2.8644	3.46316	3.19052	3.30476
Pck1	GI:7110683	16.72	8	8	9	2.86677	1.75656	0	0
Cct6a	GI:6753324	32.2	16	16	50	2.87383	2.62613	2.97931	3.31911
Hyou1	GI:157951706	25.33	19	19	32	2.87803	2.13802	1.62361	1.4969
Ppp1cb	GI:161484668	16.82	2	6	12	2.87889	0	2.20428	2.74539
Fbln1	GI:168693628	2.84	2	2	40	2.88205	3.56379	3.52722	3.46023
Rab33b	GI:8394133	9.17	1	2	8	2.89507	2.10443	3.17067	3.15463
Proc	GI:112421031	15.43	7	7	18	2.91063	3.47855	2.8861	0
Rab1b	GI:21313162	35.32	3	6	13	2.91934	2.1287	3.43186	3.1789
Snx3	GI:31560433	69.75	8	9	40	2.92191	3.09622	3.18602	3.00215
Mmp12	GI:115392138	19.66	8	8	37	2.92229	3.83664	3.39302	3.07054
Gnb2	GI:13937391	18.53	1	6	23	2.92491	3.23807	3.34216	3.60463
Iah1	GI:27754071	14.46	3	3	6	2.92577	0	2.53944	0
Serpind1	GI:161377465	14.64	7	7	31	2.92829	3.35149	3.08923	3.40999
Pigr	GI:31981570	7.52	5	5	8	2.92887	2.98049	0	0
Trap1	GI:13385998	14.73	5	6	27	2.93125	3.04936	3.53482	3.70928
Fmod	GI:10946680	15.16	5	5	33	2.93164	2.90465	2.44196	2.92722
Trf	GI:20330802	25.39	22	23	142	2.93985	4.24353	4.01918	2.32539
Comt	GI:161484638	16.98	3	3	13	2.94395	3.15085	3.32587	3.09641
Nit1	GI:336088630	22.07	4	4	10	2.94507	2.20174	2.59812	0
Plg	GI:257471003	10.71	8	8	24	2.94876	3.5111	0	0
Rdx	GI:157277950	45.28	19	37	211	2.95373	2.8776	3.67273	4.13893
Arpc3	GI:9790141	39.33	8	8	51	2.95409	3.40691	3.46324	3.65664
Il16	GI:52138550	4.31	5	5	5	2.95857	0	0	0
Gstk1	GI:21313138	18.58	3	3	6	2.96226	2.78289	2.68512	0
Eif3i	GI:9055370	37.54	8	8	19	2.96267	2.78764	2.85907	2.84756
Rpl3	GI:255308899	21.34	9	9	26	2.96661	2.34952	2.46465	1.99641
Rps27a	GI:76443694	37.82	5	5	24	2.96979	3.20451	3.80963	0
A2m	GI:148277039	2.92	4	4	45	2.97285	3.11092	3.23653	0
Txn1	GI:6755911	29.52	4	4	12	2.97472	2.97399	3.49055	3.02261
Igfbp3	GI:111378400	24.66	7	7	37	2.97603	3.88888	4.1238	3.79378
Eif3k	GI:21312044	10.09	2	2	7	2.97916	0	2.95874	3.087
Pzp	GI:110347469	19.87	25	25	57	2.98004	3.46578	3.02863	2.72635
Fasn	GI:93102409	20.57	39	39	96	2.98303	2.59748	2.1301	1.7863
Rpl4	GI:30794450	38.66	19	19	59	2.98487	2.84495	2.94451	2.72894
Dlst	GI:21313536	20.48	8	8	21	2.98708	2.63879	2.51029	0
Paics	GI:13385434	23.29	8	8	23	2.98847	2.39996	3.05035	3.01332
Igfbp4	GI:6981086	7.87	3	3	16	2.98886	3.5573	3.48664	3.32685
Shmt2	GI:356640163	19.76	7	8	13	2.99801	2.7038	2.60327	0
Arhgdia	GI:31982030	77.94	17	17	106	3.00032	3.42883	4.13938	4.11033
Serping1	GI:163914390	27.78	16	16	49	3.00367	4.25709	3.33788	2.94624
Cad	GI:51093867	1.62	1	4	26	3.0099	3.08153	2.79188	1.39171
Cct5	GI:6671702	36.6	18	18	48	3.01043	2.54113	2.87245	3.13606
Trmt112	GI:261823938	20	2	2	6	3.0105	3.41184	3.22744	3.1364
Glod4	GI:255003777	52.35	13	13	37	3.01232	2.74034	3.2679	3.07997
Calu	GI:41282022	41.59	1	11	48	3.01848	3.83761	4.19925	4.12128
Glrx	GI:31981458	19.63	3	3	6	3.02026	0	3.45881	0
Txndc17	GI:13386060	21.14	4	4	24	3.02142	2.88123	3.56711	3.39735
Cpb2	GI:31982712	30.09	14	14	39	3.02566	3.99585	3.03865	2.39
Gbe1	GI:17975508	25.07	16	16	43	3.02752	2.88494	2.82289	2.80269
Calr	GI:6680836	45.19	21	21	74	3.02753	3.38081	3.2145	3.40096
F10	GI:110625994	7.69	4	4	7	3.03117	3.06076	0	0
Psmd11	GI:134053905	30.57	11	11	35	3.03426	2.58748	2.87984	3.10166
Msra	GI:358679365	38.86	6	6	17	3.03907	2.88123	2.73362	0
Ube2v1	GI:42741690	57.14	3	7	33	3.04044	2.74832	3.6099	3.83713
Myh3	GI:153792649	0.46	1	1	1	3.05064	0	0	0
Lasp1	GI:6754508	39.54	16	16	75	3.05186	3.37454	3.89463	4.11903
Psma3	GI:261824000	43.14	10	10	38	3.05421	2.96432	3.28814	2.99252
Rpl14	GI:13385472	31.8	6	6	26	3.0577	3.17932	2.94862	1.70924
Cyb5r3	GI:19745150	26.91	6	6	15	3.07084	0	0	2.43648
H2afy	GI:283945579	34.24	9	9	51	3.07271	3.02715	2.96893	2.79063
Rps3	GI:6755372	61.32	13	13	64	3.0802	3.49294	3.57793	3.38761
Eif4a1	GI:21450625	51.97	10	21	113	3.08124	3.62201	3.78011	3.83412
Sdhb	GI:34328286	22.34	6	6	12	3.09473	2.89013	2.49236	0
Prosc	GI:16930823	37.59	8	8	9	3.10396	0	2.68749	0
Pygb	GI:24418919	20.28	10	17	34	3.10564	2.95841	2.75564	1.97763
Mtpn	GI:6679961	36.44	5	5	33	3.11692	3.8254	4.38805	4.03183
Apoa1bp	GI:21553309	9.57	2	2	2	3.1206	0	0	0
Dnpep	GI:161016820	22.41	9	9	27	3.12297	2.51263	2.70074	2.23732
Pcbp2	GI:157057549	23.21	3	6	22	3.12478	3.09526	3.2159	3.29597
Pgrmc1	GI:31980806	12.82	4	4	10	3.12533	2.9297	3.0889	2.93533
Krt76	GI:85701680	7.74	2	6	37	3.12592	3.57994	3.82054	3.38142
Abat	GI:283483966	22.07	8	8	16	3.13158	3.14134	2.69311	0
Glyat	GI:22122359	43.24	10	10	22	3.13254	3.36749	2.68859	0
Aco1	GI:110347487	35.21	22	22	67	3.13623	2.69742	2.78919	2.24249
Tuba4a	GI:6678467	41.74	5	21	160	3.13639	3.806	4.37769	4.20266
Serbp1	GI:165932379	28.83	12	12	45	3.13938	2.26663	2.83446	2.81401
Adm	GI:6752988	23.91	4	4	19	3.145	3.32465	2.62293	1.78709
Psmb1	GI:7242197	40.83	8	8	24	3.14757	3.00158	3.27605	3.16883
Pcbp1	GI:6754994	24.72	4	7	32	3.14977	2.95545	3.50196	3.6105
Hsp90b1	GI:6755863	43.89	37	39	128	3.16275	3.07851	3.20857	2.9422
Krt79	GI:22164776	7.16	1	5	40	3.16622	3.77455	3.78892	3.38805
Ganab	GI:6679891	24.22	19	19	53	3.16844	2.53624	2.07205	2.21166
Chchd3	GI:21313618	10.13	2	2	2	3.17	2.55833	0	0
Bpnt1	GI:39652626	33.77	8	8	22	3.17085	2.59727	2.97528	3.25707
Cmbl	GI:31712014	8.16	2	2	3	3.17248	2.06661	2.55668	0
Akr7a5	GI:240120054	25.89	8	8	16	3.17395	2.40295	2.67136	0
Cryz	GI:33859530	32.63	8	8	31	3.1764	2.90807	2.83821	2.85884
Ahcyl1	GI:27734986	9.43	3	4	11	3.17664	3.06242	2.69344	2.50465
Agt	GI:113461998	17.63	7	7	26	3.18	3.7016	3.2566	2.75767
Acly	GI:29293809	26.49	24	24	73	3.18306	2.63568	2.29319	2.23116
Dcxr	GI:146134409	33.61	8	8	11	3.18682	2.40085	0	0
Rnase4	GI:47679097	9.46	2	2	14	3.20747	3.5306	3.49443	3.7738
Thbs1	GI:47059073	22.46	31	31	257	3.21779	3.96443	3.99539	4.18255
Erp44	GI:19072792	14.04	4	5	23	3.22883	0	2.16218	2.61989
Rps16	GI:158966704	38.36	7	7	26	3.22904	3.55983	3.26541	3.2976
Gdi2	GI:116089273	52.81	16	22	144	3.23201	3.17606	3.31469	3.50491
Idh2	GI:225579033	21.02	7	8	22	3.23624	2.98151	3.02675	3.11739
Orm1	GI:6679182	33.33	5	9	25	3.24285	4.09018	2.68986	0
Crip2	GI:13195646	30.77	3	3	17	3.24647	3.22008	3.76208	4.29565
Psmd6	GI:46049022	14.91	5	5	16	3.24852	2.75044	2.48903	2.79381
Ctsz	GI:11968166	10.78	5	5	18	3.25111	3.71088	3.43879	3.39194
Apoa4	GI:110347473	78.48	26	26	77	3.25692	4.24174	2.46434	0
Hibch	GI:22122625	32.99	10	10	19	3.26042	2.90652	2.44322	0
Mthfd1	GI:261878543	28.02	28	28	80	3.26461	2.72068	2.53434	2.37314
Cmpk1	GI:165377065	50.66	14	14	86	3.26827	3.06404	3.47896	3.49651
Aimp1	GI:126012517	30.09	6	6	11	3.27578	0	2.59453	2.49666
Decr1	GI:13385680	22.99	5	5	23	3.27866	3.15025	3.07895	0
Nucb1	GI:254750698	71.9	41	41	293	3.27872	4.24351	4.21971	3.73105
Nit2	GI:12963555	19.2	6	6	13	3.27949	2.91327	2.99767	0
Actn4	GI:11230802	62.28	40	55	368	3.28678	3.43813	3.77907	3.95106
Krt2	GI:124487419	7.64	6	8	34	3.29301	3.78536	3.91234	3.36842
Fgg	GI:19527078	26.83	8	8	19	3.30492	3.1857	0	0
Krt73	GI:47059013	5.94	1	4	35	3.31438	3.87941	3.77912	3.39998
Hspa9	GI:162461907	43.59	23	24	119	3.31456	3.16032	3.18127	2.71311
Aldh6a1	GI:19527258	37.2	13	13	35	3.31486	2.93272	2.32764	0
Apon	GI:19527214	3.98	1	1	1	3.32056	0	0	0
Serpinf2	GI:6679383	24.44	9	9	23	3.32831	3.42403	2.42657	0
Pafah1b1	GI:7305363	10.24	3	4	6	3.32919	0	2.45771	2.03174
Pklr	GI:153792772	57.27	27	29	87	3.3308	3.24622	3.62042	3.5723
Krt1	GI:126116585	5.97	3	6	47	3.33112	3.75258	3.6359	3.41672
Dpys	GI:257096000	37.76	17	17	34	3.33117	2.60927	2.37452	0
Ctsb	GI:6681079	23.3	11	11	110	3.33278	4.36426	3.76125	3.94152
Psma7	GI:7106389	62.9	16	16	57	3.33667	3.01093	3.64155	3.65256
Orm2	GI:6754950	26.09	2	6	18	3.34111	4.12965	2.74502	0
F2	GI:6753798	20.23	17	17	53	3.3427	3.92606	3.07264	2.1561
Hamp	GI:14211542	16.87	1	1	4	3.34841	3.91721	3.19823	0
Ech1	GI:7949037	15.9	4	4	6	3.35	3.05112	0	0
Rps13	GI:13386034	38.41	7	7	22	3.35883	3.24563	3.45893	2.4818
Suclg1	GI:255958286	19.65	8	8	31	3.37052	3.01439	2.1333	1.62713
Taldo1	GI:33859640	51.93	25	25	129	3.38982	3.29626	3.81157	3.72791
Rpl26	GI:6677777	37.24	7	7	23	3.39411	2.79711	3.03801	3.00995
Aldh8a1	GI:30520135	29.77	11	11	26	3.3967	3.15108	2.33762	0
Igfbp2	GI:31982260	22.3	7	7	29	3.4076	3.27659	3.72051	4.20918
Pebp1	GI:84794552	56.15	9	9	49	3.41008	3.64016	4.062	4.04235
Glo1	GI:165932333	26.63	7	7	18	3.41247	3.06902	2.99222	1.91943
Mug1	GI:31982171	21.07	25	25	77	3.41726	3.14313	3.28594	3.36806
Slc9a3r1	GI:6755566	41.41	13	13	49	3.41783	2.85389	3.30498	3.166
Gsto1	GI:6754090	47.92	18	18	74	3.42724	3.23128	3.85068	4.11358
Bsg	GI:116014342	7.69	2	2	10	3.4293	3.91468	2.91013	0
Vcp	GI:225543319	50.62	55	55	325	3.43329	3.21393	3.60126	3.53615
Pygl	GI:268836255	51.18	39	46	177	3.43414	3.12951	2.87622	1.87136
Rpl5	GI:23956082	40.07	3	20	71	3.43574	3.24968	3.47907	3.29998
Cox5a	GI:112181182	63.01	7	7	35	3.43618	3.60132	3.31209	3.18567
Galm	GI:28892785	17.25	5	5	14	3.4378	2.78104	3.04519	0
Sod2	GI:31980762	38.29	7	7	34	3.43914	3.73327	3.53189	0
Psma6	GI:6755198	34.55	8	8	47	3.44083	2.54056	3.50727	3.60434
Sec13	GI:29150272	11.49	2	2	9	3.44624	3.10099	0	3.53801
Snd1	GI:77404392	38.79	26	26	91	3.4617	2.51954	2.51406	2.70282
Capza2	GI:6671672	47.2	8	10	61	3.46594	3.1287	3.48486	3.71562
Hsp90aa1	GI:6754254	43.38	25	44	305	3.46989	3.5128	3.88333	3.76975
Rps5	GI:254675270	35.29	9	9	27	3.47531	3.24745	3.38772	3.30382
Rps17	GI:6677801	54.81	6	6	29	3.47722	3.56204	3.5353	3.3969
Rab11b	GI:6679583	58.26	12	12	51	3.47888	3.29571	3.77021	3.95325
Tbca	GI:6678225	60.19	5	5	19	3.47986	3.04211	3.23895	3.34625
Aldh9a1	GI:115334671	22.59	14	14	32	3.48235	2.96085	2.82329	2.40307
Thbs4	GI:6755781	5.92	4	7	49	3.48758	3.02386	3.07913	3.08441
Tubb6	GI:27754056	48.99	9	20	157	3.49803	4.03537	4.20619	4.37399
Krt5	GI:20911031	11.55	3	9	61	3.50517	4.00961	4.10187	3.90355
Rpl7	GI:31981515	35.56	13	13	45	3.50884	2.95272	3.29501	3.02574
Pdia6	GI:58037267	44.49	17	17	61	3.54131	2.97736	2.96355	3.05219
Nqo2	GI:253795455	47.62	11	11	35	3.54256	2.68272	3.14105	3.40441
Itih3	GI:159110717	22.16	20	20	120	3.54286	3.54965	3.2389	3.36798
Ywhah	GI:6756037	61.38	15	22	127	3.54472	3.6824	4.81052	5.03203
Acsm1	GI:16905127	30.37	12	12	32	3.5474	2.97791	1.91714	0
4931406C07Rik	GI:313747468	10.79	5	5	14	3.55394	2.88103	2.73549	3.05011
Echs1	GI:29789289	31.72	9	9	34	3.55625	3.34458	2.56059	0
Gpt	GI:33413404	24.6	12	12	24	3.55707	3.04031	0	0
Pnpo	GI:19527238	16.09	3	3	5	3.57366	2.24975	2.11752	0
Cbr3	GI:27413160	33.94	6	7	13	3.57519	0	2.6379	3.38903
Lcat	GI:244791354	7.53	3	3	10	3.57524	3.17655	2.99777	0
Psma4	GI:6755196	27.97	7	7	26	3.57958	3.17683	3.28348	2.45282
Atp5a1	GI:6680748	45.75	26	26	115	3.58074	3.75713	3.36604	3.24494
Myl12b	GI:21728376	34.3	6	6	25	3.58745	3.99363	4.18704	4.28326
Gsn	GI:329755243	24.35	22	22	120	3.58912	3.43277	3.24047	3.16808
Shmt1	GI:67846103	21.13	8	9	27	3.59336	3.11448	2.91851	0
Esd	GI:13937355	35.11	10	10	52	3.59616	3.04001	3.83486	4.06123
Apoc4	GI:6671501	10.48	2	2	7	3.59741	3.78247	0	0
Ephx2	GI:31982393	45.67	27	27	77	3.60175	3.07766	2.92036	2.24005
Rps15a	GI:24762230	50	7	7	27	3.60624	3.49566	3.74662	3.36207
P4hb	GI:42415475	53.24	33	33	148	3.60847	3.44275	3.12344	3.23118
Rpl24	GI:18250296	21.66	4	4	21	3.61282	0	3.50422	3.6586
Tubb2a	GI:33859488	53.93	2	24	327	3.61591	4.26954	4.41234	4.63965
Tubb5	GI:7106439	54.05	6	24	390	3.61591	4.26954	4.41234	4.63965
C3	GI:126518317	49.97	86	86	478	3.61815	4.08216	3.26445	2.82314
Ddah1	GI:38371755	42.11	12	13	32	3.61982	0	3.77311	4.13738
Cfb	GI:218156289	25.29	27	27	154	3.62365	4.07565	3.49007	3.21106
Eef1g	GI:110625979	32.27	13	13	104	3.62484	3.50214	3.86485	3.97889
Rps18	GI:6755368	65.13	15	15	43	3.63254	4.23391	3.90522	3.75683
Cfl2	GI:6671746	69.28	9	15	99	3.63441	4.50297	4.6799	4.53927
Etfa	GI:227500281	37.54	11	11	34	3.63872	3.3491	2.94562	2.20216
Ppib	GI:71774133	44.44	9	9	28	3.64229	3.28065	3.71195	3.65957
Hsp90ab1	GI:40556608	53.31	30	51	396	3.64823	3.51693	3.88746	3.77949
Apof	GI:19527216	18.4	3	3	12	3.64895	3.76695	0	0
Ugp2	GI:21314832	44.88	25	25	68	3.65075	3.19662	3.0559	2.87073
Dstn	GI:9790219	46.06	8	11	66	3.65191	3.87532	4.0619	3.94064
Tst	GI:6678449	39.06	12	12	38	3.65746	3.06694	3.38838	0
Bphl	GI:21624609	38.14	11	11	44	3.65855	3.33505	2.87484	0
Rps4x	GI:6677805	52.85	16	16	55	3.66659	3.06879	3.48701	3.40602
Fgb	GI:33859809	19.13	8	8	17	3.66676	3.05317	0	0
Comp	GI:162287140	9.8	6	9	62	3.67571	3.17584	3.1978	3.27789
Tubb1	GI:124430500	9.76	1	6	61	3.67726	3.8268	4.05652	4.26186
Hspa1l	GI:124339838	18.25	1	12	60	3.68206	3.57116	3.91832	4.12364
Krt19	GI:6680606	34.74	8	15	58	3.68298	3.80335	4.04077	3.84932
Lap3	GI:255069715	36.99	15	15	62	3.69221	2.97382	2.88877	2.50666
Spr	GI:160333789	40.46	8	8	48	3.69488	3.0886	3.42788	3.44677
Ftcd	GI:18252784	27.17	13	13	29	3.69767	3.21984	2.82523	0
Lgals9	GI:226531139	10.87	3	3	17	3.72463	3.20759	3.49731	3.55423
Krt8	GI:114145561	74.08	41	49	280	3.72624	3.99838	4.21334	4.21555
Itih4	GI:226531069	31.24	25	25	99	3.7346	3.87998	3.60179	3.52086
Treh	GI:10946884	1.22	1	1	11	3.7349	3.41919	3.32475	3.47167
Ttr	GI:7305599	51.02	6	6	19	3.73557	4.05502	3.635	0
Arpc4	GI:13386054	52.98	10	10	56	3.75111	3.6478	3.90981	3.92173
Tubb4a	GI:31981939	42.57	2	16	246	3.76117	4.27953	4.37773	4.52271
Glul	GI:31982332	21.72	8	8	13	3.76815	2.84027	0	0
Rbp4	GI:33859612	34.83	9	9	54	3.77013	4.78241	4.03071	3.5079
Tuba1a	GI:6755901	49.89	6	26	231	3.77376	4.02014	4.46828	4.55257
Hgd	GI:240120123	29.44	11	11	40	3.77958	3.22196	2.43206	0
Krt18	GI:254540068	76.83	35	38	231	3.78459	4.0102	4.2853	4.13018
Tkt	GI:6678359	53.77	35	35	337	3.78562	3.39108	3.7956	3.80611
Eef2	GI:33859482	40.33	42	43	279	3.78971	3.38378	3.83172	3.90268
Ces1c	GI:247269929	31.77	10	19	69	3.79036	4.14643	3.08541	0
Rpl10a	GI:255003735	36.87	11	11	61	3.79271	3.42726	3.77542	3.61626
Sumo3	GI:9910556	19.09	1	2	14	3.79314	3.33685	4.14496	4.23018
Tubb4b	GI:22165384	53.93	2	24	336	3.79437	4.26954	4.39959	4.51273
Rplp2	GI:83745120	85.22	12	12	60	3.79477	4.13121	3.98095	3.99716
Ywhaq	GI:6756039	59.18	11	19	102	3.79997	3.46548	4.79114	5.02756
Hoga1	GI:13385656	30.84	10	10	20	3.80173	3.41427	3.33121	0
Ugdh	GI:6678499	51.93	30	30	118	3.80472	3.14536	3.72192	3.90319
Idh1	GI:162417977	60.63	27	28	176	3.81312	3.34395	3.53994	3.33839
Pbld1	GI:31560132	48.61	8	13	27	3.81491	2.99674	2.837	0
Tpt1	GI:6678437	58.72	9	9	117	3.81668	3.96697	4.42098	4.49914
Etfb	GI:38142460	39.22	9	9	31	3.82262	3.53124	2.78567	2.02497
Bmp7	GI:31982487	1.63	1	1	2	3.82553	0	0	3.04161
Azgp1	GI:160415217	48.21	15	15	28	3.82669	3.89275	2.18861	0
Cbr1	GI:113680352	36.82	8	9	37	3.82714	3.29005	3.49382	3.65157
Rps14	GI:31981100	41.72	9	9	41	3.8339	3.37866	3.41813	3.62361
Rps11	GI:21426889	41.77	10	10	43	3.83741	3.19436	3.49499	3.52692
Gpd1	GI:6753966	34.38	13	15	44	3.83943	3.17188	2.86291	0
Aldh7a1	GI:188035915	42.66	20	20	95	3.84423	3.60065	3.25803	2.80488
Prdx3	GI:6680690	25.29	7	7	19	3.85611	3.39545	3.13678	0
Saa3	GI:6755396	40.16	6	7	23	3.86075	4.13279	3.06778	0
Park7	GI:55741460	57.14	12	12	66	3.86896	3.75387	3.97931	4.02824
Mup3	GI:88196796	53.8	13	13	100	3.88247	5.17942	3.90746	0
Lum	GI:160333372	20.12	9	9	90	3.88594	4.09666	3.78696	3.92985
Akr1d1	GI:21703734	37.54	5	7	13	3.89068	3.05643	0	0
Sod1	GI:45597447	50.65	5	5	28	3.89427	3.6437	3.6253	3.62941
Ywhab	GI:31543974	64.23	13	24	170	3.89746	3.57706	4.80918	5.03827
Rps19	GI:12963511	62.76	12	12	68	3.90004	3.49206	3.8	3.75763
Akr1b3	GI:160707894	43.99	14	15	51	3.90262	3.09049	3.27047	3.64413
Fh1	GI:226823367	41.81	14	14	55	3.91073	3.36985	2.99794	2.55024
Fga	GI:167555029	15.34	11	11	48	3.91222	3.22724	1.891	0
Pfn1	GI:6755040	68.57	11	11	175	3.92063	4.41976	4.5684	4.90151
Haao	GI:17921976	60.84	18	18	52	3.92085	3.28781	3.20584	0
Pgam1	GI:114326546	53.15	15	15	108	3.9317	3.87551	4.05993	4.0604
Ppa1	GI:27754065	49.48	11	11	58	3.93629	3.49607	3.66443	3.35849
Kng1	GI:12963497	26.85	7	12	64	3.94171	4.48016	4.02342	4.7132
Adh5	GI:31982511	36.1	12	12	48	3.95771	3.23773	3.40692	3.22718
Pah	GI:171543886	31.13	12	12	26	3.96242	1.9162	0	0
Pdia3	GI:112293264	64.36	43	43	368	3.96487	3.55044	3.59234	3.94771
Hspa5	GI:254540168	58.17	46	49	351	3.96975	3.58441	3.50819	3.81699
Psmb6	GI:238231384	13.03	3	3	14	3.98078	3.62203	3.74953	3.67884
Cat	GI:157951741	45.35	25	25	148	3.98781	3.49679	3.22184	3.26573
Blvrb	GI:21450325	65.05	13	13	90	4.0035	3.42544	3.9043	4.15557
Serpinc1	GI:18252782	52.47	25	25	134	4.00997	4.07711	3.72213	3.64347
Hspa2	GI:50345978	19.27	1	16	166	4.01488	3.88813	4.19538	4.25017
Myl6	GI:33620739	59.6	9	9	59	4.02922	3.83055	4.28429	4.64403
Igfbp1	GI:160358847	16.91	7	7	22	4.02943	4.26749	3.67823	3.89663
Cth	GI:22122387	39.2	13	13	70	4.05249	3.75802	3.58144	2.61313
Ndufa4	GI:33563266	47.56	6	6	16	4.053	4.04351	3.56202	0
Hspa8	GI:31981690	56.5	36	52	663	4.05315	3.95803	4.25674	4.29959
Ywhaz	GI:359385698	56.33	15	23	199	4.05374	4.05118	4.89394	5.11412
Grhpr	GI:17933768	31.71	13	13	32	4.05518	3.37565	3.38966	2.64745
Cfl1	GI:6680924	71.08	11	17	204	4.0622	4.85878	4.9944	5.04126
Rps20	GI:13385652	31.93	5	5	47	4.07058	3.69788	3.82368	3.98404
Ywhae	GI:226874906	72.16	17	20	129	4.07189	3.79227	4.78667	5.03359
Akr1e1	GI:93277108	7.31	1	2	16	4.07511	3.72932	4.05271	3.81409
Pcbd1	GI:13384608	47.12	5	5	16	4.07935	3.6428	3.92038	0
Khk	GI:31982229	30.2	10	10	38	4.09289	3.31882	2.85805	2.16586
Got1	GI:160298209	53.03	21	21	106	4.09973	3.56317	3.50704	3.03936
Ywhag	GI:31543976	57.49	9	18	144	4.11634	3.84774	4.86141	5.06438
Aldoc	GI:60687506	14.6	3	6	13	4.11756	4.30926	4.17187	3.81209
Hagh	GI:227499240	39.62	8	8	30	4.11928	3.35729	3.24653	2.76747
Scp2	GI:45476581	21.94	15	15	56	4.12097	3.57821	3.06635	2.72411
Hspd1	GI:183396771	59.69	47	47	251	4.13512	4.15794	3.49293	2.89961
Cxcl10	GI:10946576	8.16	1	1	2	4.15712	0	0	0
Ndrg2	GI:7305305	34.23	9	9	18	4.16132	3.18988	1.96071	0
Hp	GI:8850219	28.82	11	11	58	4.17452	4.68149	3.05612	0
Aldh1l1	GI:27532959	50.78	51	51	208	4.18437	3.67672	3.36073	2.3114
Acat1	GI:21450129	55.19	22	22	91	4.21614	3.75764	3.20888	0
Qdpr	GI:21312520	43.15	9	9	46	4.22874	3.58619	3.52582	2.43897
Clu	GI:214010170	45.98	41	41	815	4.23027	5.77947	5.57436	5.60602
Ldha	GI:6754524	42.17	23	23	164	4.23853	4.29367	4.47559	4.17817
Ctsl	GI:6753558	50.6	19	19	293	4.24932	4.69516	4.21976	4.55539
Abhd14b	GI:171460960	40	7	7	46	4.25246	3.74054	3.67748	3.26958
Serpinf1	GI:117606335	49.4	27	27	264	4.25693	4.90635	4.51669	4.04839
Serpina1e	GI:6678087	36.56	8	21	130	4.25795	4.89926	4.25087	3.32563
Eci1	GI:31981810	35.99	13	13	60	4.33728	3.95093	3.6063	2.91646
Got2	GI:6754036	44.42	26	26	162	4.3629	4.02556	3.94828	3.16943
Ak2	GI:34328230	65.09	19	19	91	4.36318	3.74421	3.06599	2.79605
Atp5b	GI:31980648	55.2	27	27	301	4.36359	4.24832	3.85902	3.79035
Hist1h1e	GI:13430890	38.81	6	15	171	4.37352	3.62648	3.79108	3.84812
Prdx5	GI:6755114	39.05	10	10	92	4.37466	3.96465	4.21784	3.84091
Hint1	GI:33468857	61.11	6	6	46	4.38821	3.88637	4.32519	4.39646
Mdh1	GI:254540027	45.21	22	22	113	4.39502	3.97163	3.89784	3.54265
Gpx1	GI:84871986	63.68	14	14	68	4.40827	4.09615	3.92398	3.09419
Hist2h2bb	GI:68226433	72.22	1	15	205	4.41045	4.79725	4.92377	4.58183
Hist1h2bm	GI:30061385	72.22	1	15	202	4.41045	4.79725	4.92377	4.58183
Hist1h2be	GI:294997245	72.22	1	15	218	4.41045	4.79725	4.92377	4.58183
B2m	GI:31981890	34.45	8	8	87	4.42467	5.44048	5.41566	4.91346
Actbl2	GI:30425250	25	1	11	540	4.45451	5.03439	5.13611	5.29632
Mdh2	GI:31982186	55.33	27	27	174	4.45704	4.11561	3.9198	3.53544
Fah	GI:240120112	38.9	13	13	69	4.46003	3.81448	3.60564	2.6857
Col1a2	GI:111120329	56.78	54	55	354	4.46753	4.50642	3.87573	3.57195
Itih2	GI:226874935	42.95	39	39	388	4.49157	4.3447	4.23927	4.29219
Col1a1	GI:34328108	60.91	70	71	564	4.5043	4.55727	4.00223	3.73823
Prdx4	GI:7948999	13.5	2	4	29	4.52198	4.245	4.36101	4.33001
Akr1a1	GI:10946870	58.46	21	22	158	4.53871	3.88402	3.86493	4.26973
Apoc1	GI:158517825	27.27	5	5	23	4.55409	5.13938	3.92287	3.07857
Serpina3n	GI:130503301	32.78	12	14	54	4.55776	4.39753	2.32918	0
Sord	GI:22128627	43.42	21	21	131	4.60671	4.16966	3.65261	2.8497
Tpi1	GI:226958349	49.16	20	20	168	4.61555	4.09336	4.09186	4.12081
Acaa2	GI:29126205	71.03	38	38	273	4.63623	4.26388	3.99315	2.91081
Vnn1	GI:251823855	11.52	5	5	37	4.6402	4.10822	3.50906	3.73578
Alb	GI:163310765	23.36	15	15	220	4.69028	4.9164	4.27181	4.08947
Fbp1	GI:9506589	54.44	23	23	209	4.70494	4.25654	3.81745	2.93637
Bhmt2	GI:145553963	10.74	1	7	42	4.7578	4.37228	3.80557	0
Prdx1	GI:6754976	53.27	18	20	290	4.81398	4.51899	4.76465	4.76741
Serpina3k	GI:148747546	43.54	20	22	207	4.82257	4.63419	2.51921	0
Dbi	GI:6681137	83.91	10	10	90	4.83382	4.35836	4.55137	4.08567
Serpina1b	GI:76881807	53.27	9	29	248	4.8385	5.25866	4.52007	3.97674
Saa2	GI:6755394	69.67	10	12	46	4.84246	4.95869	2.5621	0
Serpina1d	GI:6678085	53.51	9	27	236	4.87126	5.25866	4.50513	3.90481
Serpina1c	GI:6678083	53.03	7	23	214	4.88909	5.24559	4.56405	3.90102
Hspe1	GI:6680309	93.14	19	19	141	4.89029	4.54321	4.45206	4.18006
Hist1h3i	GI:30061345	46.32	3	11	69	4.90666	4.63164	4.79849	4.59606
Saa1	GI:6677843	69.67	11	14	73	4.91926	5.00555	3.21104	0
Arg1	GI:7106255	69.97	27	27	196	4.94197	4.24778	3.92118	3.00822
Actg2	GI:157823889	42.55	1	27	1038	4.97008	5.13898	5.46028	5.54626
Actc1	GI:14192922	42.44	2	29	1132	4.97008	5.13898	5.46277	5.54626
Actb	GI:6671509	64	12	36	1585	4.97008	5.31901	5.5874	5.56831
Ppia	GI:6679439	57.93	13	13	322	5.02577	4.69399	5.10338	5.34097
Apoa1	GI:160333304	67.42	33	33	228	5.08283	4.92899	4.48327	4.80337
Aldob	GI:21450291	45.88	33	34	338	5.09256	4.66349	4.31331	3.70075
Apoc3	GI:15421856	58.59	5	5	59	5.0997	4.88443	3.14716	0
Hist1h4m	GI:306482623	59.22	17	17	352	5.12197	4.95029	5.05402	4.74875
Mif	GI:6754696	15.65	2	2	60	5.18751	4.50554	4.88383	4.71388
Apoa2	GI:157951676	25.49	3	3	27	5.22395	5.14399	4.06967	0
H2afx	GI:7106331	48.95	1	6	49	5.26611	4.67392	4.94258	4.58866
Fabp1	GI:8393343	81.89	23	23	192	5.29632	4.83171	4.81248	3.67488
H2afv	GI:256773209	31.25	4	6	64	5.30482	4.70143	4.96623	4.7754
Apoe	GI:163644329	72.35	44	44	758	5.30727	5.5035	5.20621	4.94962
Hist2h2ac	GI:30089710	45.74	3	9	146	5.34887	4.8872	5.02984	4.73222
Hist2h2ab	GI:119433657	22.31	1	4	27	5.45084	4.99283	5.31735	4.98243

## Sheet: secretome_linear
Symbol	decreasing	increasing
Lrrc16a	0	0
Ltbp1	0	0
Huwe1	0	0
Ehd4	0	0
Sntb2	0	0
Pdgfc	0	0
Kitl	0	0
Acsl4	0	0
Ap1m1	0	0
Hyal1	0	0
Pfkp	0	0
Gipc1	0	0
Aebp1	0	0
Ccdc80	0	0
Gmppb	0	0
Oxsr1	0	0
Src	0	0
Nras	0	0
Capn1	0	0
Snap23	0	0
Cryab	0	0
Glb1	0	0
Prss35	0	0
Col3a1	0	0
Ctsf	0	0
Vta1	0	0
Abi1	0	0
1190002N15Rik	0	0
C1qb	0	0
Chmp2b	0	0
Anxa1	0	0
Smpd1	0	0
Atp6v1b2	0	0
Rab2a	0	0
Ptgr1	0	0
Pdcd2	0	0
Wasl	0	0
Gna11	0	0
Vcam1	0	0
Dcn	0	0
Tfg	0	0
Col5a2	0	0
Gnai2	0	0
Rheb	0	0
Anxa7	0	0
Stx7	0	0
Cops8	0	0
Gprc5a	0	0
Pfn2	0	0
Rpl30	0	0
S100a6	0	0
Nrg3	0	0
Dpysl3	0	0
Uchl1	0	0
Lama5	0	0
Ptprd	0	0
Epb4.1l2	0	0
Spag9	0	0
Ckb	0	0
Arpc1a	0	0
Brox	0	0
Myo1c	0	0
Serpinb9	0	0
Sema3e	0	0
Bmp4	0	0
Snx18	0	0
Tsg101	0	0
Plbd2	0	0
Dnm2	0	0
Pck2	0	0
Pamr1	0	0
Dlg1	0	0
Icam2	0	0
Csk	0	0
Fkbp4	0	0
Hdhd2	0	0
Enpp2	0	0
Ddah2	0	0
Iars	0	0
Fstl1	0	0
Nid2	0	0
Npc1	0	0
Ptpn23	0	0
Pacsin3	0	0
Ddb1	0	0
Lamp2	0	0
Vcan	0	0
Nedd4	0	0
Impdh2	0	0
Grb2	0	0
Chmp1a	0	0
Canx	0	0
Blvra	0	0
Ppp2r4	0	0
Pcsk5	0	0
Anxa4	0	0
Asna1	0	0
Col4a1	0	0
Actr1a	0	0
Eif3e	0	0
Vps26a	0	0
Vps25	0	0
Fam49b	0	0
Snx9	0	0
Tgfb2	0	0
Tnpo1	0	0
Cyfip1	0	0
Gnpda1	0	0
Lmcd1	0	0
Mgat1	0	0
Cab39	0	0
Lyplal1	0	0
Gltp	0	0
Plat	0	0
Hexb	0	0
Jup	0	0
Fam20c	0	0
Bcam	0	0
Slc25a5	0	0
Nans	0	0
Ltbp2	0	0
Ahnak	0	0
4930486L24Rik	0	0
Rap1b	0	0
Npepps	0	0
Arf6	0	0
Lect2	0	0
Ahsa1	0	0
Nrp1	0	0
Arl3	0	0
Ldhb	0	0
Col6a1	0	0
Anxa3	0	0
Napa	0	0
Psmd8	0	0
Ralb	0	0
Slc9a3r2	0	0
Fuca1	0	0
Dctn2	0	0
Pgm1	0	0
Wasf2	0	0
Lpl	0	0
Ppil1	0	0
Psmd13	0	0
Pfas	0	0
Dpysl2	0	0
Rsu1	0	0
Pon3	0	0
Impa1	0	0
Eif4e	0	0
Pdgfb	0	0
Stub1	0	0
Vasp	0	0
Gyg	0	0
Gpx4	0	0
Glipr2	0	0
Arhgap1	0	0
Oaf	0	0
Ppp2cb	0	0
Chmp4b	0	0
Kpna4	0	0
Enoph1	0	0
Acot7	0	0
Cd2ap	0	0
Map2k1	0	0
Nudt5	0	0
Ccdc25	0	0
Pafah1b3	0	0
Pcolce	0	0
Pitpna	0	0
Axl	0	0
Pdcd6	0	0
Nqo1	0	0
Crk	0	0
Cdk1	0	0
Capns1	0	0
Shisa5	0	0
Psmb7	0	0
Serpinb6c	0	0
Serpine2	0	0
Bgn	0	0
Nenf	0	0
Prss23	0	0
Snrpb	0	0
Mapk3	0	0
Fabp4	0	0
Stmn1	0	0
Serpinb9b	0	0
Marcks	0	0
Lyn	0	0
Msln	0	0
Afp	0	0
Marcksl1	0	0
Wisp1	0	0
Man2b2	0	0
Greb1	0	0
Serpinb6a	0	0
Csrp1	0	0
Ufm1	0	0
Rab5a	0	0
Mapk1	0	0
Lypla1	0	0
S100a13	0	0
Sri	0	0
Nudcd2	0	0
Sh3bgrl	0	0
Psat1	0	0
Ube2n	0	0
Itm2b	0	0
Anp32b	0	0
Ube2m	0	0
Basp1	0	0
Procr	0	0
Eif2s1	0	0
Lyz2	0	0
Tax1bp3	0	0
Ppic	0	0
Cdh6	0	0
Cxcl12	0	0
Efemp1	0	0
Ube2k	0	0
Lgals1	0	0
Dsp	0	0
Col12a1	0	0
Cobll1	0	0
Stk25	0	1
Nt5e	0	0
Anpep	0	0
Ctnnb1	0	0
Dsc2	0	0
Tfrc	0	0
Xdh	0	0
Olfml3	0	0
Cops4	0	0
Iqgap1	0	1
Fat1	0	0
Myh10	0	1
Naglu	0	0
AU040320	0	0
Tgm1	0	0
Mogs	0	0
Hspg2	0	1
Adam17	0	0
2015-09-02	0	1
Cdc42bpa	0	0
Pacsin2	0	1
Mgam	0	0
Man2a1	0	0
Apol9a	0	0
Lipa	0	0
Clstn1	0	0
Nhlrc3	0	0
Anxa5	0	0
Btd	0	0
Fscn1	0	1
Anxa2	0	1
Capn2	0	0
Ptprg	0	0
Adam15	0	0
Gns	0	1
Vps35	0	1
Dpp7	0	0
Pxdn	0	1
Usp14	0	1
Ptprf	0	0
Atxn10	0	0
Anxa6	0	0
Hsph1	0	1
Itih5	0	0
Ppp1r7	0	0
Gusb	0	0
Ext2	0	0
Rras2	0	1
Acot13	0	0
Ntn5	0	0
Rars	0	0
Ddx5	0	0
Itgb1	0	1
Cfh	0	0
Serpinh1	0	1
Gnas	0	0
Eps8l2	0	1
Prcp	0	0
Ldlr	0	0
Cttn	0	0
Rps9	0	0
Aplp2	0	0
Adam9	0	0
Col18a1	0	0
Arf5	0	0
Vasn	0	0
Ncl	0	1
Htra1	0	0
Flna	0	1
Phgdh	0	1
Wars	0	1
Arf4	0	0
F12	0	0
Fam3c	0	0
Edf1	0	0
Cant1	0	0
St3gal1	0	0
Hpn	0	0
Dnaja1	0	0
Uxs1	0	0
Ndrg1	0	0
Edn1	0	0
Ang	0	0
Agrn	0	0
Pepd	0	0
Sqstm1	0	0
Dsg2	0	1
Lman1	0	0
Aprt	0	0
Furin	0	0
Fth1	0	0
Adamts1	0	0
Rac2	0	0
F9	0	0
Agmat	0	0
Rac1	0	0
Pcsk6	0	0
Angpt2	0	0
Asah1	0	0
Man1a	0	0
Lsr	0	1
Dusp3	0	1
Otub1	0	0
Rnh1	0	0
Amy1	0	0
Minpp1	0	0
Serpina11	0	0
Smoc1	0	0
Serpina7	0	0
Gnptg	0	0
Pef1	0	0
Igsf8	0	0
Cnn2	0	1
Plod3	0	0
App	0	0
B4galt1	0	0
Lgmn	0	0
Hprt	0	1
Adam10	0	0
Gpc4	0	0
Ctbs	0	0
Ifnar2	0	0
Golm1	0	0
AI182371	0	0
Serpina10	0	0
Cotl1	0	0
Bmp1	0	0
Tpp1	0	1
Sparc	0	0
Sh3bgrl3	0	0
Pros1	0	0
Kera	0	0
Rtn4	0	1
Rhoc	0	0
Cel	0	0
Arf1	0	0
Csf1	0	0
Cfi	0	0
Cdc42	0	0
Ppt1	0	0
Bst2	0	0
Fkbp2	0	0
St6gal1	0	0
Fbln2	0	1
Ctsh	0	0
Tsku	0	0
Fst	0	0
Vtn	0	0
Cdh2	0	1
Col4a2	0	1
Lman2	0	0
Tceb2	0	0
C1ra	0	0
Pla1a	0	0
Gm6484	0	0
Hgfac	0	0
Arpc5l	0	0
Psap	0	1
Sdcbp	0	0
Bax	0	0
Psmd14	0	0
Ggh	0	0
Tpm4	0	1
Angptl4	0	0
Gm2a	0	0
Snrpe	0	0
Mmp14	0	0
Vat1	0	1
Ctla2a	0	1
Igfbp7	0	1
Clic1	0	1
Apoh	0	0
S100a10	0	1
Rnaset2b	0	0
Mfge8	0	0
Cd44	0	0
D17Wsu104e	0	0
Atp6ap1	0	0
Grn	0	0
Ngf	0	0
C8g	0	0
Il1f9	0	0
Lgals3bp	0	0
Hbegf	0	0
Dbnl	0	0
Spon2	0	0
Fgl1	0	0
Lcn2	0	0
Krt14	0	0
Tcn2	0	0
Krt15	0	0
Krt10	0	0
Lgals3	0	1
Mup14	0	0
Ecm1	0	0
Cpe	0	0
Ctgf	0	1
Il18bp	0	0
Hspb1	0	1
Tinagl1	0	0
Qpct	0	0
Cstb	0	1
Ambp	0	0
Rarres2	0	0
Atp6ap2	0	0
Sdc4	0	0
Ccl20	0	1
Plaur	0	0
Tagln2	0	1
Hpx	0	0
Cst3	0	0
Spp1	0	0
Serpine1	0	0
Igf1	0	0
Ccl2	0	0
Dync1h1	0	0
Plec	0	1
Tg	0	0
Pcnt	0	0
C2	0	0
Iigp1	0	0
Gart	0	0
2015-09-07	0	1
2015-09-11	0	1
Psmd7	0	0
Col4a5	0	0
Masp1	0	0
Iqgap2	0	0
Plod1	0	0
Fetub	0	0
Plaa	0	0
Lbp	0	0
Eif6	0	1
Arsb	0	0
Lamc1	0	0
Hc	0	0
Acp5	0	0
Psmd3	0	0
Actr3	0	0
Igfals	0	0
Snx2	0	0
Col2a1	0	0
F5	0	0
Nid1	0	0
Cacna2d1	0	0
Sdc1	0	0
Sema4c	0	0
St13	0	0
Myh11	0	0
Cd14	0	0
Hnrnpm	0	0
Gda	0	0
Apcs	0	0
Pafah1b2	0	1
Spen	0	0
Clic4	0	1
Dnaja2	0	0
Flnb	0	1
Eif3h	0	0
Txnrd1	0	1
Rbmxl1	0	0
Tln1	0	1
C6	0	0
Psmc5	0	1
Fam162a	0	0
Psmd12	0	0
Cpn1	0	0
Rnpep	0	0
Ruvbl2	0	0
Hadhb	0	0
Cdh13	0	0
Eif2a	0	0
Pkm	0	1
Gyk	0	0
Lrg1	0	0
Gars	0	1
Galk1	0	0
Afm	0	0
Ap2m1	0	0
Cdc37	0	0
Nt5c	0	1
Chid1	0	0
Atp5j2	0	0
Tars	0	0
Myh9	0	1
Cox4i1	0	0
Rab7	0	0
Pdcd6ip	0	0
Actn1	0	1
Mvp	0	1
Cct4	0	0
Scrn2	0	0
Dpp3	0	0
Postn	0	0
Tgm2	0	0
Hspa13	0	0
Gaa	0	0
Xylb	0	0
Psmb5	0	0
Pcsk9	0	0
Hdlbp	0	0
Gpd1l	0	0
Atp6v1a	0	0
Aldh16a1	0	0
Aars	0	0
Dnajc3	0	0
Cdh1	0	0
Tcp1	0	1
Copa	1	0
Snx12	0	0
Arpc1b	0	0
Bola1	0	0
Lta4h	0	0
Pdzk1	0	0
Ppa2	0	0
Cct3	0	0
Mbl2	0	0
Cacybp	0	0
Nme3	0	0
Gpld1	0	0
C1qbp	0	0
Pgd	0	1
Gamt	0	0
Ttc38	0	0
Wdr1	0	1
Ghr	0	0
Pdxk	0	0
Sdf4	0	1
Cand1	0	0
Vcl	0	0
Nampt	0	0
C8b	0	0
Hspa4	0	0
Dpp4	0	0
Ptbp1	0	1
Cct7	0	0
Gss	0	0
Slc27a2	0	0
Cp	0	0
Eif3b	0	0
Cyr61	0	0
Myg1	0	0
1300017J02Rik	0	0
Apoa5	0	0
Ppp2r1a	0	1
C8a	0	0
Pfdn2	0	0
Psme1	0	0
Ostf1	0	0
Actr2	0	0
Apol8	0	0
Coro1b	0	0
Ola1	0	0
Apob	0	0
Txnl1	0	0
Coasy	0	0
Snrpd3	0	0
Pitpnb	0	0
Ddc	0	0
Atic	0	0
Igfbp6	0	0
Psmb4	0	0
Ppp1ca	0	1
Prg4	0	0
Dars	0	0
Cryl1	0	0
Hrg	0	0
Pgls	0	0
Lcp1	0	1
Inhba	0	1
Gc	0	0
Ybx1	0	0
Arpc2	0	0
Mmp2	0	0
Angptl3	0	0
Cct8	0	1
Atp1a1	0	0
Nedd8	0	0
Isoc1	0	0
Cntn1	0	0
Gsr	0	0
Sars	0	0
Dera	0	0
Vim	0	1
Erp29	0	0
Gnb1	0	1
Nars	0	0
Sil1	0	0
Pabpc1	0	0
Cct2	0	0
Qsox1	0	0
Ube2d3	0	0
C9	0	0
Pmm2	0	0
C4b	0	0
Banf1	0	0
Ufc1	0	0
Rab14	0	0
Pon1	0	0
C1qtnf3	0	0
Sucla2	0	0
Psma2	0	0
Itih1	0	0
Des	0	1
Gdf15	0	1
Srsf1	0	0
Cndp2	0	1
Srsf2	0	0
Ctsc	0	0
Clec11a	0	0
Cap1	0	1
Flrt1	0	0
Pm20d1	0	0
Mup10	0	0
Ssbp1	0	0
Pcca	1	0
Psmb2	0	0
Hdgf	0	1
Kpnb1	0	0
Lox	0	1
Tsta3	0	0
Lipc	0	0
Hnrnpd	0	0
Msn	0	1
Hnrnpa1	0	0
Hmgb2	0	0
Ezr	0	1
Bbox1	0	0
Gpi1	0	0
Creg1	0	0
Pck1	0	0
Rab1	0	0
Cct6a	0	0
Hyou1	1	0
Ppp1cb	0	0
Fbln1	0	0
Rab33b	0	0
Proc	0	0
Rab1b	0	0
Snx3	0	0
Mmp12	0	0
Gnb2	0	1
Iah1	0	0
Serpind1	0	0
Pigr	0	0
Trap1	0	1
Fmod	0	0
Trf	0	0
Comt	0	0
Nit1	0	0
Plg	0	0
Rdx	0	0
Arpc3	0	1
Il16	0	0
Gstk1	1	0
Eif3i	0	0
Rpl3	0	0
Rps27a	0	0
A2m	0	0
Txn1	0	0
Igfbp3	0	0
Eif3k	0	0
Pzp	0	0
Fasn	1	0
Rpl4	0	0
Dlst	1	0
Paics	0	0
Igfbp4	0	0
Shmt2	1	0
Arhgdia	0	0
Serping1	0	0
Cad	0	0
Cct5	0	0
Trmt112	0	0
Glod4	0	0
Calu	0	0
Glrx	0	0
Txndc17	0	0
Cpb2	0	0
Gbe1	1	0
Calr	0	0
F10	0	0
Psmd11	0	0
Msra	1	0
Ube2v1	0	0
Myh3	0	0
Lasp1	0	1
Psma3	0	0
Rpl14	0	0
Cyb5r3	0	0
H2afy	1	0
Rps3	0	0
Eif4a1	0	1
Sdhb	1	0
Prosc	0	0
Pygb	1	0
Mtpn	0	0
Apoa1bp	0	0
Dnpep	0	0
Pcbp2	0	0
Pgrmc1	0	0
Krt76	0	0
Abat	0	0
Glyat	0	0
Aco1	0	0
Tuba4a	0	0
Serbp1	0	0
Adm	0	0
Psmb1	0	0
Pcbp1	0	0
Hsp90b1	0	0
Krt79	0	0
Ganab	0	0
Chchd3	0	0
Bpnt1	0	0
Cmbl	0	0
Akr7a5	0	0
Cryz	0	0
Ahcyl1	1	0
Agt	0	0
Acly	1	0
Dcxr	0	0
Rnase4	0	0
Thbs1	0	1
Erp44	0	0
Rps16	0	0
Gdi2	0	0
Idh2	0	0
Orm1	0	0
Crip2	0	0
Gnb2l1	0	0
Psmd6	0	0
Ctsz	0	0
Apoa4	0	0
Hibch	1	0
Mthfd1	1	0
Cmpk1	0	0
Aimp1	0	0
Decr1	1	0
Nucb1	0	0
Nit2	0	0
Actn4	0	1
Krt2	0	0
Fgg	0	0
Krt73	0	0
Hspa9	0	0
Aldh6a1	1	0
Apon	0	0
Serpinf2	0	0
Pafah1b1	0	0
Pklr	0	0
Krt1	0	0
Dpys	1	0
Ctsb	0	0
Psma7	0	0
Orm2	0	0
F2	0	0
Hamp	0	0
Ech1	0	0
Rps13	0	0
Suclg1	1	0
Taldo1	0	0
Rpl26	0	0
Aldh8a1	1	0
Igfbp2	0	0
Pebp1	0	0
Glo1	1	0
Mug1	0	0
Slc9a3r1	0	0
Gsto1	0	0
Bsg	0	0
Vcp	0	0
Pygl	1	0
Rpl5	0	0
Cox5a	0	0
Galm	0	0
Sod2	0	0
Psma6	0	0
Sec13	0	0
Snd1	0	0
Capza2	0	0
Hsp90aa1	0	0
Rps5	0	0
Rps17	0	0
Rab11b	0	0
Tbca	0	0
Aldh9a1	1	0
Thbs4	0	0
Tubb6	0	1
Krt5	0	0
Rpl7	0	0
Acy3	0	0
Pdia6	0	0
Nqo2	0	0
Itih3	0	0
Ywhah	0	1
Acsm1	1	0
4931406C07Rik	0	0
Echs1	1	0
Gpt	0	0
Pnpo	1	0
Cbr3	0	0
Lcat	1	0
Psma4	0	0
Atp5a1	0	0
Myl12b	0	1
Gsn	1	0
Shmt1	1	0
Esd	0	0
Apoc4	0	0
Ephx2	1	0
Rps15a	0	0
P4hb	0	0
Rpl24	0	0
Tubb2a	0	1
Tubb5	0	1
C3	0	0
Ddah1	0	0
Cfb	0	0
Eef1g	0	0
Rps18	0	0
Cfl2	0	0
Etfa	1	0
Ppib	0	0
Hsp90ab1	0	0
Apof	0	0
Ugp2	1	0
Dstn	0	0
Tst	0	0
Bphl	1	0
Rps4x	0	0
Fgb	0	0
Comp	0	0
Tubb1	0	1
Hspa1l	0	0
Krt19	0	0
Lap3	1	0
Spr	0	0
Ftcd	1	0
Lgals9	0	0
Krt8	0	1
Itih4	0	0
Treh	0	0
Ttr	0	0
Arpc4	0	0
Tubb4a	0	1
Glul	0	0
Rbp4	0	0
Tuba1a	0	1
Hgd	1	0
Krt18	0	0
Tkt	0	0
Eef2	0	0
Ces1c	0	0
Rpl10a	0	0
Sumo3	0	0
Tubb4b	0	1
Rplp2	0	0
Ywhaq	0	0
Hoga1	1	0
Ugdh	0	0
Idh1	0	0
Pbld1	1	0
Tpt1	0	1
Etfb	1	0
Bmp7	0	0
Azgp1	0	0
Cbr1	0	0
Rps14	0	0
Rps11	0	0
Gpd1	1	0
Aldh7a1	1	0
Prdx3	1	0
Saa3	0	0
Park7	0	0
Mup3	0	0
Lum	0	0
Akr1d1	0	0
Sod1	0	0
Ywhab	0	0
Rps19	0	0
Akr1b3	0	0
Fh1	1	0
Fga	1	0
Pfn1	0	1
Haao	1	0
Pgam1	0	0
Ppa1	0	0
Kng1	0	0
Adh5	0	0
Pah	0	0
Pdia3	0	0
Hspa5	0	0
Hebp1	0	0
Psmb6	0	0
Cat	0	0
Blvrb	0	0
Serpinc1	0	0
Hspa2	0	0
Myl6	0	0
Igfbp1	0	0
Cth	1	0
Ndufa4	1	0
Hspa8	0	0
Ywhaz	0	0
Grhpr	0	0
Cfl1	0	1
Rps20	0	0
Ywhae	0	0
Akr1e1	0	0
Pcbd1	0	0
Khk	1	0
Got1	1	0
Dak	1	0
Ywhag	0	0
Aldoc	0	0
Hagh	1	0
Scp2	1	0
Hspd1	0	0
Cxcl10	0	0
Ndrg2	1	0
Hp	0	0
Aldh1l1	1	0
Acat1	1	0
Qdpr	1	0
Clu	0	0
Ldha	0	0
Ctsl	0	0
Abhd14b	1	0
Serpinf1	0	0
Serpina1e	0	0
Eci1	1	0
Got2	1	0
Ak2	1	0
Atp5b	1	0
Hist1h1e	0	0
Prdx5	0	0
Hint1	0	0
Mdh1	1	0
Gpx1	1	0
Hist2h2bb	0	0
Hist1h2bm	0	0
Hist1h2be	0	0
B2m	0	0
Actbl2	0	1
Mdh2	1	0
Fah	1	0
Col1a2	0	0
Itih2	0	0
Col1a1	0	0
Prdx4	0	0
Akr1a1	0	0
Apoc1	0	0
Serpina3n	1	0
Sord	1	0
Tpi1	0	0
Acaa2	1	0
Vnn1	0	0
Alb	0	0
Fbp1	1	0
Bhmt2	1	0
Prdx1	0	0
Serpina3k	1	0
Dbi	0	0
Serpina1b	0	0
Saa2	0	0
Serpina1d	0	0
Serpina1c	0	0
Hspe1	1	0
Hist1h3i	0	0
Saa1	0	0
Arg1	1	0
Actg2	0	1
Actc1	0	1
Actb	0	0
Ppia	0	0
Apoa1	0	0
Aldob	1	0
Apoc3	1	0
Hist1h4m	0	0
Mif	0	0
Apoa2	1	0
H2afx	0	0
Hrsp12	0	0
Fabp1	1	0
H2afv	0	0
Apoe	0	0
Hist2h2ac	0	0
Hist2h2ab	0	0

## Sheet: secretome_linear_decreasing
Category	Term	Count	%	PValue	Genes	List Total	Pop Hits	Pop Total	Fold Enrichment	Benjamini
GOTERM_CC_FAT	GO:0005739~mitochondrion	39	52	4.13728e-24	ALDH1L1, ATP5B, ECHS1, BPHL, PRDX3, ACAT1, GOT2, MTHFD1, GPX1, MSRA, GSTK1, FASN, HSPE1, FH1, ETFB, ETFA, NDUFA4, DLST, ALDH6A1, GPD1, SHMT1, ACAA2, SHMT2, SUCLG1, QDPR, AK2, ACLY, DECR1, LAP3, HAGH, SDHB, ALDH7A1, ACSM1, HIBCH, SCP2, PCCA, MDH2, ALDH9A1, MDH1	58	1322	12504	6.35996	4.63375e-22
GOTERM_BP_FAT	GO:0055114~oxidation reduction	23	30.6667	1.03868e-13	NDUFA4, ALDH8A1, GPD1, ALDH6A1, ALDH1L1, SORD, QDPR, HGD, PRDX3, DECR1, MTHFD1, GPX1, SDHB, ALDH7A1, MSRA, FASN, HAAO, PNPO, ALDH9A1, MDH2, ETFB, ETFA, MDH1	64	672	13588	7.26665	5.15428e-11
GOTERM_BP_FAT	GO:0006091~generation of precursor metabolites and energy	15	20	1.06145e-11	NDUFA4, DLST, SUCLG1, ATP5B, ALDOB, SDHB, GBE1, GOT1, PYGL, FH1, ETFB, MDH2, PYGB, MDH1, ETFA	64	261	13588	12.2019	2.6324e-09
GOTERM_CC_FAT	GO:0044429~mitochondrial part	18	24	8.63208e-11	NDUFA4, ACAA2, SHMT2, SUCLG1, ATP5B, ECHS1, AK2, ACAT1, HAGH, GOT2, SDHB, ACSM1, GSTK1, HSPE1, PCCA, ETFB, MDH2, ETFA	58	524	12504	7.40563	4.83396e-09
GOTERM_BP_FAT	GO:0006732~coenzyme metabolic process	12	16	4.58891e-11	MTHFD1, DLST, SDHB, ALDH1L1, SUCLG1, GSTK1, HAAO, ACLY, FH1, SCP2, MDH2, MDH1	64	143	13588	17.8164	7.58699e-09
GOTERM_BP_FAT	GO:0015980~energy derivation by oxidation of organic compounds	10	13.3333	6.23466e-10	DLST, SDHB, GOT1, GBE1, PYGL, SUCLG1, FH1, MDH2, MDH1, PYGB	64	98	13588	21.6645	6.18478e-08
GOTERM_BP_FAT	GO:0051186~cofactor metabolic process	12	16	6.18423e-10	MTHFD1, DLST, SDHB, ALDH1L1, SUCLG1, GSTK1, HAAO, ACLY, FH1, SCP2, MDH2, MDH1	64	182	13588	13.9986	7.66845e-08
GOTERM_BP_FAT	GO:0009109~coenzyme catabolic process	7	9.33333	3.4022e-09	DLST, SDHB, ALDH1L1, SUCLG1, FH1, MDH2, MDH1	64	29	13588	51.2478	2.81248e-07
GOTERM_BP_FAT	GO:0006084~acetyl-CoA metabolic process	7	9.33333	5.23555e-09	DLST, SDHB, SUCLG1, ACLY, FH1, MDH2, MDH1	64	31	13588	47.9415	3.70976e-07
GOTERM_BP_FAT	GO:0051187~cofactor catabolic process	7	9.33333	6.42058e-09	DLST, SDHB, ALDH1L1, SUCLG1, FH1, MDH2, MDH1	64	32	13588	46.4434	3.98076e-07
GOTERM_MF_FAT	GO:0048037~cofactor binding	13	17.3333	1.95185e-09	GPD1, DLST, SHMT1, SHMT2, GOT2, CTH, GOT1, PYGL, FASN, PNPO, PYGB, MDH1, ETFA	71	226	13288	10.7655	4.68444e-07
KEGG_PATHWAY	mmu00640:Propanoate metabolism	8	10.6667	1.42802e-08	ALDH6A1, ALDH7A1, SUCLG1, ECHS1, HIBCH, ACAT1, PCCA, ALDH9A1	60	30	5738	25.5022	9.1393e-07
GOTERM_MF_FAT	GO:0019842~vitamin binding	10	13.3333	1.30047e-08	GOT2, SHMT1, CTH, SHMT2, GOT1, PYGL, FASN, FTCD, PCCA, PYGB	71	121	13288	15.4673	1.56056e-06
GOTERM_CC_FAT	GO:0005759~mitochondrial matrix	10	13.3333	4.58835e-08	GOT2, HAGH, ACSM1, GSTK1, ECHS1, HSPE1, ETFB, PCCA, MDH2, ETFA	58	163	12504	13.2261	1.71298e-06
GOTERM_CC_FAT	GO:0031980~mitochondrial lumen	10	13.3333	4.58835e-08	GOT2, HAGH, ACSM1, GSTK1, ECHS1, HSPE1, ETFB, PCCA, MDH2, ETFA	58	163	12504	13.2261	1.71298e-06
GOTERM_BP_FAT	GO:0006099~tricarboxylic acid cycle	6	8	5.75072e-08	DLST, SDHB, SUCLG1, FH1, MDH2, MDH1	64	23	13588	55.3859	3.16928e-06
GOTERM_BP_FAT	GO:0046356~acetyl-CoA catabolic process	6	8	7.23824e-08	DLST, SDHB, SUCLG1, FH1, MDH2, MDH1	64	24	13588	53.0781	3.59016e-06
GOTERM_BP_FAT	GO:0009060~aerobic respiration	6	8	1.36018e-07	DLST, SDHB, SUCLG1, FH1, MDH2, MDH1	64	27	13588	47.1806	6.13317e-06
GOTERM_BP_FAT	GO:0009063~cellular amino acid catabolic process	7	9.33333	1.6905e-07	GOT2, MTHFD1, GOT1, FTCD, HGD, HIBCH, FAH	64	54	13588	27.522	6.98736e-06
KEGG_PATHWAY	mmu00280:Valine, leucine and isoleucine degradation	8	10.6667	3.30463e-07	ACAA2, ALDH6A1, ALDH7A1, ECHS1, HIBCH, ACAT1, PCCA, ALDH9A1	60	46	5738	16.6319	1.05748e-05
KEGG_PATHWAY	mmu00020:Citrate cycle (TCA cycle)	7	9.33333	5.49972e-07	DLST, SDHB, SUCLG1, ACLY, FH1, MDH2, MDH1	60	31	5738	21.5946	1.17327e-05
GOTERM_BP_FAT	GO:0009310~amine catabolic process	7	9.33333	5.19646e-07	GOT2, MTHFD1, GOT1, FTCD, HGD, HIBCH, FAH	64	65	13588	22.8644	1.98263e-05
GOTERM_CC_FAT	GO:0005743~mitochondrial inner membrane	11	14.6667	7.66367e-07	NDUFA4, GOT2, SDHB, ACAA2, SHMT2, SUCLG1, ATP5B, GSTK1, AK2, ACAT1, MDH2	58	296	12504	8.01165	2.1458e-05
GOTERM_CC_FAT	GO:0019866~organelle inner membrane	11	14.6667	1.23715e-06	NDUFA4, GOT2, SDHB, ACAA2, SHMT2, SUCLG1, ATP5B, GSTK1, AK2, ACAT1, MDH2	58	312	12504	7.6008	2.77118e-05
GOTERM_MF_FAT	GO:0030170~pyridoxal phosphate binding	7	9.33333	3.63551e-07	GOT2, SHMT1, CTH, SHMT2, GOT1, PYGL, PYGB	71	54	13288	24.2608	2.90837e-05
GOTERM_MF_FAT	GO:0070279~vitamin B6 binding	7	9.33333	3.63551e-07	GOT2, SHMT1, CTH, SHMT2, GOT1, PYGL, PYGB	71	54	13288	24.2608	2.90837e-05
KEGG_PATHWAY	mmu00620:Pyruvate metabolism	7	9.33333	3.10187e-06	HAGH, ALDH7A1, GLO1, ACAT1, ALDH9A1, MDH2, MDH1	60	41	5738	16.3276	4.96287e-05
GOTERM_BP_FAT	GO:0016054~organic acid catabolic process	7	9.33333	1.92745e-06	GOT2, MTHFD1, GOT1, FTCD, HGD, HIBCH, FAH	64	81	13588	18.348	6.37324e-05
GOTERM_BP_FAT	GO:0046395~carboxylic acid catabolic process	7	9.33333	1.92745e-06	GOT2, MTHFD1, GOT1, FTCD, HGD, HIBCH, FAH	64	81	13588	18.348	6.37324e-05
GOTERM_BP_FAT	GO:0043648~dicarboxylic acid metabolic process	5	6.66667	1.92267e-06	GOT2, GOT1, FH1, MDH2, MDH1	64	20	13588	53.0781	6.81153e-05
GOTERM_CC_FAT	GO:0031966~mitochondrial membrane	11	14.6667	5.42752e-06	NDUFA4, GOT2, SDHB, ACAA2, SHMT2, SUCLG1, ATP5B, GSTK1, AK2, ACAT1, MDH2	58	368	12504	6.44415	0.000101309
GOTERM_BP_FAT	GO:0006006~glucose metabolic process	8	10.6667	3.62562e-06	GPD1, GBE1, PYGL, ALDOB, FBP1, MDH2, MDH1, PYGB	64	140	13588	12.1321	0.000112388
GOTERM_CC_FAT	GO:0005740~mitochondrial envelope	11	14.6667	9.25387e-06	NDUFA4, GOT2, SDHB, ACAA2, SHMT2, SUCLG1, ATP5B, GSTK1, AK2, ACAT1, MDH2	58	391	12504	6.06509	0.000148052
KEGG_PATHWAY	mmu00670:One carbon pool by folate	5	6.66667	1.67387e-05	MTHFD1, SHMT1, SHMT2, ALDH1L1, FTCD	60	16	5738	29.8854	0.000214234
GOTERM_BP_FAT	GO:0045333~cellular respiration	6	8	7.52701e-06	DLST, SDHB, SUCLG1, FH1, MDH2, MDH1	64	59	13588	21.5911	0.000219588
GOTERM_BP_FAT	GO:0019318~hexose metabolic process	8	10.6667	1.25212e-05	GPD1, GBE1, PYGL, ALDOB, FBP1, MDH2, MDH1, PYGB	64	169	13588	10.0503	0.000344971
GOTERM_MF_FAT	GO:0004372~glycine hydroxymethyltransferase activity	4	5.33333	7.69374e-06	SHMT1, SHMT2, ALDH1L1, FTCD	71	8	13288	93.5775	0.000461519
KEGG_PATHWAY	mmu00410:beta-Alanine metabolism	5	6.66667	6.42458e-05	ALDH7A1, DPYS, ECHS1, HIBCH, ALDH9A1	60	22	5738	21.7348	0.000685076
GOTERM_BP_FAT	GO:0005996~monosaccharide metabolic process	8	10.6667	2.76367e-05	GPD1, GBE1, PYGL, ALDOB, FBP1, MDH2, MDH1, PYGB	64	191	13588	8.89267	0.000721214
GOTERM_BP_FAT	GO:0019439~aromatic compound catabolic process	4	5.33333	4.15362e-05	ALDH1L1, EPHX2, HGD, FAH	64	15	13588	56.6167	0.00102959
GOTERM_BP_FAT	GO:0009067~aspartate family amino acid biosynthetic process	4	5.33333	5.09524e-05	GOT2, MTHFD1, BHMT2, GOT1	64	16	13588	53.0781	0.00109823
GOTERM_BP_FAT	GO:0016053~organic acid biosynthetic process	7	9.33333	4.68945e-05	GOT2, MTHFD1, CTH, ACSM1, BHMT2, GOT1, FASN	64	141	13588	10.5403	0.00110702
GOTERM_BP_FAT	GO:0046394~carboxylic acid biosynthetic process	7	9.33333	4.68945e-05	GOT2, MTHFD1, CTH, ACSM1, BHMT2, GOT1, FASN	64	141	13588	10.5403	0.00110702
GOTERM_BP_FAT	GO:0008652~cellular amino acid biosynthetic process	5	6.66667	4.95634e-05	GOT2, MTHFD1, CTH, BHMT2, GOT1	64	44	13588	24.1264	0.00111683
GOTERM_BP_FAT	GO:0006106~fumarate metabolic process	3	4	6.32809e-05	GOT2, GOT1, FH1	64	3	13588	212.312	0.00130699
GOTERM_BP_FAT	GO:0044271~nitrogen compound biosynthetic process	9	12	7.26872e-05	GOT2, MTHFD1, ARG1, CTH, BHMT2, GOT1, ATP5B, HAAO, QDPR	64	302	13588	6.32719	0.00144113
KEGG_PATHWAY	mmu00330:Arginine and proline metabolism	6	8	0.000190348	GOT2, LAP3, ARG1, ALDH7A1, GOT1, ALDH9A1	60	53	5738	10.8264	0.00173898
GOTERM_CC_FAT	GO:0031975~envelope	11	14.6667	0.00014786	NDUFA4, GOT2, SDHB, ACAA2, SHMT2, SUCLG1, ATP5B, GSTK1, AK2, ACAT1, MDH2	58	542	12504	4.37537	0.00183848
GOTERM_CC_FAT	GO:0031967~organelle envelope	11	14.6667	0.000143449	NDUFA4, GOT2, SDHB, ACAA2, SHMT2, SUCLG1, ATP5B, GSTK1, AK2, ACAT1, MDH2	58	540	12504	4.39157	0.00200642
GOTERM_BP_FAT	GO:0034637~cellular carbohydrate biosynthetic process	5	6.66667	0.000128635	GPD1, GOT1, GBE1, ALDOB, FBP1	64	56	13588	18.9565	0.00245111
GOTERM_BP_FAT	GO:0009066~aspartate family amino acid metabolic process	4	5.33333	0.000137364	GOT2, MTHFD1, BHMT2, GOT1	64	22	13588	38.6023	0.00252043
GOTERM_BP_FAT	GO:0019400~alditol metabolic process	4	5.33333	0.000203129	GPD1, GOT1, SORD, DAK	64	25	13588	33.97	0.00359219
KEGG_PATHWAY	mmu00650:Butanoate metabolism	5	6.66667	0.000517039	ACSM1, ALDH7A1, ECHS1, ACAT1, ALDH9A1	60	37	5738	12.9234	0.00412884
KEGG_PATHWAY	mmu00310:Lysine degradation	5	6.66667	0.000768901	DLST, ALDH7A1, ECHS1, ACAT1, ALDH9A1	60	41	5738	11.6626	0.00491076
KEGG_PATHWAY	mmu00380:Tryptophan metabolism	5	6.66667	0.000699215	ALDH7A1, HAAO, ECHS1, ACAT1, ALDH9A1	60	40	5738	11.9542	0.00496159
GOTERM_BP_FAT	GO:0009309~amine biosynthetic process	5	6.66667	0.000359409	GOT2, MTHFD1, CTH, BHMT2, GOT1	64	73	13588	14.542	0.00612938
KEGG_PATHWAY	mmu00071:Fatty acid metabolism	5	6.66667	0.00109718	ACAA2, ALDH7A1, ECHS1, ACAT1, ALDH9A1	60	45	5738	10.6259	0.00636676
GOTERM_BP_FAT	GO:0006107~oxaloacetate metabolic process	3	4	0.00043769	GOT2, GOT1, MDH1	64	7	13588	90.9911	0.00721193
GOTERM_BP_FAT	GO:0016051~carbohydrate biosynthetic process	5	6.66667	0.000586175	GPD1, GOT1, GBE1, ALDOB, FBP1	64	83	13588	12.7899	0.00933768
GOTERM_BP_FAT	GO:0046165~alcohol biosynthetic process	4	5.33333	0.000659558	GPD1, GOT1, ALDOB, FBP1	64	37	13588	22.9527	0.0101744
GOTERM_CC_FAT	GO:0031090~organelle membrane	12	16	0.000921647	NDUFA4, GOT2, SDHB, ACAA2, COPA, SHMT2, SUCLG1, ATP5B, GSTK1, AK2, ACAT1, MDH2	58	809	12504	3.19782	0.0102741
GOTERM_CC_FAT	GO:0005625~soluble fraction	5	6.66667	0.00105893	GPD1, COPA, SORD, PYGL, MDH1	58	99	12504	10.8882	0.0107295
GOTERM_BP_FAT	GO:0009065~glutamine family amino acid catabolic process	3	4	0.000929527	GOT2, GOT1, FAH	64	10	13588	63.6937	0.0138803
GOTERM_BP_FAT	GO:0009064~glutamine family amino acid metabolic process	4	5.33333	0.00102704	GOT2, ARG1, GOT1, FAH	64	43	13588	19.75	0.0148787
GOTERM_BP_FAT	GO:0019751~polyol metabolic process	4	5.33333	0.00102704	GPD1, GOT1, SORD, DAK	64	43	13588	19.75	0.0148787
GOTERM_MF_FAT	GO:0016620~oxidoreductase activity, acting on the aldehyde or oxo group of donors, NAD or NADP as acceptor	4	5.33333	0.000463721	ALDH8A1, ALDH6A1, ALDH7A1, ALDH9A1	71	29	13288	25.8145	0.0220178
GOTERM_BP_FAT	GO:0006631~fatty acid metabolic process	6	8	0.00160588	ACAA2, APOA2, ACSM1, EPHX2, FASN, ECHS1	64	184	13588	6.92323	0.0225185
KEGG_PATHWAY	mmu00270:Cysteine and methionine metabolism	4	5.33333	0.00452599	GOT2, CTH, GOT1, AHCYL1	60	33	5738	11.5919	0.0239031
GOTERM_BP_FAT	GO:0000097~sulfur amino acid biosynthetic process	3	4	0.00185737	MTHFD1, CTH, BHMT2	64	14	13588	45.4955	0.025289
GOTERM_BP_FAT	GO:0006730~one-carbon metabolic process	5	6.66667	0.00210309	MTHFD1, SHMT1, SHMT2, ALDH1L1, AHCYL1	64	117	13588	9.07318	0.027828
KEGG_PATHWAY	mmu00500:Starch and sucrose metabolism	4	5.33333	0.00579523	GBE1, PYGL, UGP2, PYGB	60	36	5738	10.6259	0.0282079
KEGG_PATHWAY	mmu00051:Fructose and mannose metabolism	4	5.33333	0.00626095	KHK, SORD, ALDOB, FBP1	60	37	5738	10.3387	0.0283032
GOTERM_BP_FAT	GO:0006869~lipid transport	5	6.66667	0.00223714	GOT2, APOA2, LCAT, APOC3, SCP2	64	119	13588	8.92069	0.0288101
KEGG_PATHWAY	mmu00350:Tyrosine metabolism	4	5.33333	0.00725798	GOT2, GOT1, HGD, FAH	60	39	5738	9.80855	0.0306023
GOTERM_BP_FAT	GO:0044275~cellular carbohydrate catabolic process	4	5.33333	0.0026929	GPD1, ALDOB, MDH2, MDH1	64	60	13588	14.1542	0.0337129
GOTERM_MF_FAT	GO:0031406~carboxylic acid binding	5	6.66667	0.001037	DLST, FASN, FTCD, FABP1, PCCA	71	85	13288	11.0091	0.0349473
GOTERM_BP_FAT	GO:0010876~lipid localization	5	6.66667	0.0029138	GOT2, APOA2, LCAT, APOC3, SCP2	64	128	13588	8.29346	0.0355371
GOTERM_MF_FAT	GO:0016405~CoA-ligase activity	3	4	0.000961577	ACSM1, SUCLG1, ACLY	71	9	13288	62.385	0.0377506
KEGG_PATHWAY	mmu00903:Limonene and pinene degradation	3	4	0.0100151	ALDH7A1, ECHS1, ALDH9A1	60	15	5738	19.1267	0.0394628
GOTERM_BP_FAT	GO:0046164~alcohol catabolic process	4	5.33333	0.00338135	GPD1, ALDOB, MDH2, MDH1	64	65	13588	13.0654	0.0401472
KEGG_PATHWAY	mmu00630:Glyoxylate and dicarboxylate metabolism	3	4	0.0113708	MTHFD1, MDH2, MDH1	60	16	5738	17.9312	0.0421392
GOTERM_BP_FAT	GO:0006094~gluconeogenesis	3	4	0.00380922	GPD1, ALDOB, FBP1	64	20	13588	31.8469	0.0440704
GOTERM_BP_FAT	GO:0006766~vitamin metabolic process	4	5.33333	0.00400301	ALDH8A1, HAAO, PNPO, ALDH9A1	64	69	13588	12.308	0.0452129
GOTERM_BP_FAT	GO:0009069~serine family amino acid metabolic process	3	4	0.0046037	SHMT1, CTH, SHMT2	64	22	13588	28.9517	0.0506864
GOTERM_BP_FAT	GO:0000096~sulfur amino acid metabolic process	3	4	0.00502715	MTHFD1, CTH, BHMT2	64	23	13588	27.6929	0.0540354
GOTERM_BP_FAT	GO:0006071~glycerol metabolic process	3	4	0.00502715	GPD1, GOT1, DAK	64	23	13588	27.6929	0.0540354
GOTERM_BP_FAT	GO:0019319~hexose biosynthetic process	3	4	0.00592566	GPD1, ALDOB, FBP1	64	25	13588	25.4775	0.0620739
GOTERM_BP_FAT	GO:0006090~pyruvate metabolic process	3	4	0.00592566	GPD1, ALDOB, FBP1	64	25	13588	25.4775	0.0620739
GOTERM_BP_FAT	GO:0016052~carbohydrate catabolic process	4	5.33333	0.00626723	GPD1, ALDOB, MDH2, MDH1	64	81	13588	10.4846	0.0641943
BIOCARTA	m_malatePathway:Malate-aspartate shuttle	2	2.66667	0.0127658	GOT1, MDH1	6	3	1171	130.111	0.0741916
GOTERM_BP_FAT	GO:0009110~vitamin biosynthetic process	3	4	0.00792456	ALDH8A1, HAAO, PNPO	64	29	13588	21.9634	0.0789245
GOTERM_MF_FAT	GO:0016646~oxidoreductase activity, acting on the CH-NH group of donors, NAD or NADP as acceptor	3	4	0.00274787	MTHFD1, ALDH1L1, QDPR	71	15	13288	37.431	0.0792342
GOTERM_MF_FAT	GO:0016408~C-acyltransferase activity	3	4	0.00312976	ACAA2, ACAT1, SCP2	71	16	13288	35.0915	0.0801927
GOTERM_MF_FAT	GO:0016878~acid-thiol ligase activity	3	4	0.00353502	ACSM1, SUCLG1, ACLY	71	17	13288	33.0273	0.0814793
GOTERM_BP_FAT	GO:0046364~monosaccharide biosynthetic process	3	4	0.00902239	GPD1, ALDOB, FBP1	64	31	13588	20.5464	0.085985
GOTERM_BP_FAT	GO:0019550~glutamate catabolic process to aspartate	2	2.66667	0.00925173	GOT2, GOT1	64	2	13588	212.312	0.0864311
GOTERM_BP_FAT	GO:0006532~aspartate biosynthetic process	2	2.66667	0.00925173	GOT2, GOT1	64	2	13588	212.312	0.0864311
GOTERM_BP_FAT	GO:0019551~glutamate catabolic process to 2-oxoglutarate	2	2.66667	0.00925173	GOT2, GOT1	64	2	13588	212.312	0.0864311
GOTERM_BP_FAT	GO:0006790~sulfur metabolic process	4	5.33333	0.0094365	MTHFD1, CTH, BHMT2, GSTK1	64	94	13588	9.03457	0.0864681
GOTERM_BP_FAT	GO:0010035~response to inorganic substance	4	5.33333	0.00889859	GPX1, LCAT, ALDOB, PRDX3	64	92	13588	9.23098	0.0865062
GOTERM_BP_FAT	GO:0006073~cellular glucan metabolic process	3	4	0.0101841	GBE1, PYGL, PYGB	64	33	13588	19.3011	0.0913512
GOTERM_BP_FAT	GO:0044042~glucan metabolic process	3	4	0.0101841	GBE1, PYGL, PYGB	64	33	13588	19.3011	0.0913512
GOTERM_BP_FAT	GO:0005977~glycogen metabolic process	3	4	0.0101841	GBE1, PYGL, PYGB	64	33	13588	19.3011	0.0913512
KEGG_PATHWAY	mmu00340:Histidine metabolism	3	4	0.0267969	ALDH7A1, FTCD, ALDH9A1	60	25	5738	11.476	0.0920608
GOTERM_BP_FAT	GO:0006767~water-soluble vitamin metabolic process	3	4	0.0107886	HAAO, PNPO, ALDH9A1	64	34	13588	18.7335	0.0948308
BIOCARTA	m_malatexPathway:Shuttle for transfer of acetyl groups from mitochondria to the cytosol	2	2.66667	0.0337522	ACLY, MDH1	6	8	1171	48.7917	0.0978774
PANTHER_PATHWAY	P04372:5-Hydroxytryptamine degredation	3	4	0.00913722	ALDH8A1, ALDH7A1, ALDH1L1	25	18	2921	19.4733	0.104301
KEGG_PATHWAY	mmu00010:Glycolysis / Gluconeogenesis	4	5.33333	0.0322915	ALDH7A1, ALDOB, FBP1, ALDH9A1	60	68	5738	5.62549	0.104673
GOTERM_BP_FAT	GO:0006112~energy reserve metabolic process	3	4	0.0126944	GBE1, PYGL, PYGB	64	37	13588	17.2145	0.108824
GOTERM_BP_FAT	GO:0006538~glutamate catabolic process	2	2.66667	0.013846	GOT2, GOT1	64	3	13588	141.542	0.116172
GOTERM_BP_FAT	GO:0006531~aspartate metabolic process	2	2.66667	0.013846	GOT2, GOT1	64	3	13588	141.542	0.116172
GOTERM_CC_FAT	GO:0017133~mitochondrial electron transfer flavoprotein complex	2	2.66667	0.0136145	ETFB, ETFA	58	3	12504	143.724	0.120095
GOTERM_CC_FAT	GO:0045251~electron transfer flavoprotein complex	2	2.66667	0.0136145	ETFB, ETFA	58	3	12504	143.724	0.120095
GOTERM_BP_FAT	GO:0022900~electron transport chain	4	5.33333	0.0151307	NDUFA4, SDHB, ETFB, ETFA	64	112	13588	7.58259	0.124245
GOTERM_BP_FAT	GO:0044272~sulfur compound biosynthetic process	3	4	0.0154456	MTHFD1, CTH, BHMT2	64	41	13588	15.5351	0.124638
GOTERM_CC_FAT	GO:0031974~membrane-enclosed lumen	12	16	0.0156506	GOT2, HAGH, HYOU1, ACSM1, GSTK1, ECHS1, AK2, HSPE1, ETFB, PCCA, MDH2, ETFA	58	1174	12504	2.20361	0.127072
KEGG_PATHWAY	mmu00260:Glycine, serine and threonine metabolism	3	4	0.0423272	SHMT1, CTH, SHMT2	60	32	5738	8.96562	0.129247
GOTERM_BP_FAT	GO:0044264~cellular polysaccharide metabolic process	3	4	0.0169087	GBE1, PYGL, PYGB	64	43	13588	14.8125	0.13356
KEGG_PATHWAY	mmu03320:PPAR signaling pathway	4	5.33333	0.0471005	APOA2, APOC3, FABP1, SCP2	60	79	5738	4.84219	0.136736
GOTERM_BP_FAT	GO:0006096~glycolysis	3	4	0.0176615	ALDOB, MDH2, MDH1	64	44	13588	14.4759	0.136971
KEGG_PATHWAY	mmu00400:Phenylalanine, tyrosine and tryptophan biosynthesis	2	2.66667	0.0503824	GOT2, GOT1	60	5	5738	38.2533	0.139626
GOTERM_BP_FAT	GO:0046700~heterocycle catabolic process	3	4	0.0192092	MTHFD1, ALDH1L1, FTCD	64	46	13588	13.8465	0.145905
GOTERM_MF_FAT	GO:0016645~oxidoreductase activity, acting on the CH-NH group of donors	3	4	0.00758895	MTHFD1, ALDH1L1, QDPR	71	25	13288	22.4586	0.15313
KEGG_PATHWAY	mmu00460:Cyanoamino acid metabolism	2	2.66667	0.0601552	SHMT1, SHMT2	60	6	5738	31.8778	0.158555
GOTERM_MF_FAT	GO:0030060~L-malate dehydrogenase activity	2	2.66667	0.0105085	MDH2, MDH1	71	2	13288	187.155	0.165647
GOTERM_MF_FAT	GO:0003878~ATP citrate synthase activity	2	2.66667	0.0105085	SUCLG1, ACLY	71	2	13288	187.155	0.165647
GOTERM_BP_FAT	GO:0006103~2-oxoglutarate metabolic process	2	2.66667	0.0229716	GOT2, GOT1	64	5	13588	84.925	0.169657
GOTERM_BP_FAT	GO:0006572~tyrosine catabolic process	2	2.66667	0.0229716	HGD, FAH	64	5	13588	84.925	0.169657
GOTERM_MF_FAT	GO:0050662~coenzyme binding	5	6.66667	0.0100302	DLST, GPD1, PNPO, ETFA, MDH1	71	160	13288	5.84859	0.169815
GOTERM_MF_FAT	GO:0016684~oxidoreductase activity, acting on peroxide as acceptor	3	4	0.00946541	GPX1, GSTK1, PRDX3	71	28	13288	20.0523	0.173214
GOTERM_MF_FAT	GO:0016877~ligase activity, forming carbon-sulfur bonds	3	4	0.00946541	ACSM1, SUCLG1, ACLY	71	28	13288	20.0523	0.173214
GOTERM_MF_FAT	GO:0004601~peroxidase activity	3	4	0.00946541	GPX1, GSTK1, PRDX3	71	28	13288	20.0523	0.173214
GOTERM_BP_FAT	GO:0006007~glucose catabolic process	3	4	0.024178	ALDOB, MDH2, MDH1	64	52	13588	12.2488	0.175265
GOTERM_BP_FAT	GO:0019320~hexose catabolic process	3	4	0.024178	ALDOB, MDH2, MDH1	64	52	13588	12.2488	0.175265
KEGG_PATHWAY	mmu00680:Methane metabolism	2	2.66667	0.0698291	SHMT1, SHMT2	60	7	5738	27.3238	0.175544
PANTHER_PATHWAY	P00051:TCA cycle	3	4	0.00816275	SUCLG1, FH1, MDH1	25	17	2921	20.6188	0.178571
GOTERM_BP_FAT	GO:0046365~monosaccharide catabolic process	3	4	0.0259392	ALDOB, MDH2, MDH1	64	54	13588	11.7951	0.184278
KEGG_PATHWAY	mmu00062:Fatty acid elongation in mitochondria	2	2.66667	0.0794051	ACAA2, ECHS1	60	8	5738	23.9083	0.190875
GOTERM_BP_FAT	GO:0006559~L-phenylalanine catabolic process	2	2.66667	0.0275032	HGD, FAH	64	6	13588	70.7708	0.191691
GOTERM_BP_FAT	GO:0006108~malate metabolic process	2	2.66667	0.0275032	MDH2, MDH1	64	6	13588	70.7708	0.191691
KEGG_PATHWAY	mmu00561:Glycerolipid metabolism	3	4	0.0837221	ALDH7A1, DAK, ALDH9A1	60	47	5738	6.10426	0.193641
GOTERM_CC_FAT	GO:0043233~organelle lumen	11	14.6667	0.0311257	GOT2, HAGH, HYOU1, ACSM1, GSTK1, ECHS1, HSPE1, ETFB, PCCA, MDH2, ETFA	58	1136	12504	2.08754	0.210298
PANTHER_PATHWAY	P02730:Asparagine and aspartate biosynthesis	2	2.66667	0.0483371	GOT2, GOT1	25	6	2921	38.9467	0.21165
GOTERM_BP_FAT	GO:0006563~L-serine metabolic process	2	2.66667	0.0320141	SHMT1, SHMT2	64	7	13588	60.6607	0.216925
GOTERM_BP_FAT	GO:0046688~response to copper ion	2	2.66667	0.0320141	LCAT, ALDOB	64	7	13588	60.6607	0.216925
PANTHER_PATHWAY	P02776:Serine glycine biosynthesis	2	2.66667	0.0404395	SHMT1, SHMT2	25	5	2921	46.736	0.21939
PANTHER_PATHWAY	P02784:Tyrosine biosynthesis	2	2.66667	0.0404395	GOT2, GOT1	25	5	2921	46.736	0.21939
KEGG_PATHWAY	mmu00480:Glutathione metabolism	3	4	0.0994552	LAP3, GPX1, GSTK1	60	52	5738	5.51731	0.219881
GOTERM_CC_FAT	GO:0070013~intracellular organelle lumen	11	14.6667	0.0306343	GOT2, HAGH, HYOU1, ACSM1, GSTK1, ECHS1, HSPE1, ETFB, PCCA, MDH2, ETFA	58	1133	12504	2.09307	0.220347
GOTERM_MF_FAT	GO:0004069~L-aspartate:2-oxoglutarate aminotransferase activity	2	2.66667	0.0157218	GOT2, GOT1	71	3	13288	124.77	0.223957
GOTERM_MF_FAT	GO:0004775~succinate-CoA ligase (ADP-forming) activity	2	2.66667	0.0157218	SUCLG1, ACLY	71	3	13288	124.77	0.223957
GOTERM_MF_FAT	GO:0016155~formyltetrahydrofolate dehydrogenase activity	2	2.66667	0.0157218	MTHFD1, ALDH1L1	71	3	13288	124.77	0.223957
PANTHER_PATHWAY	P02765:Phenylalanine biosynthesis	2	2.66667	0.0324791	GOT2, GOT1	25	4	2921	58.42	0.232139
GOTERM_MF_FAT	GO:0004774~succinate-CoA ligase activity	2	2.66667	0.0209081	SUCLG1, ACLY	71	4	13288	93.5775	0.234252
GOTERM_MF_FAT	GO:0004645~phosphorylase activity	2	2.66667	0.0209081	PYGL, PYGB	71	4	13288	93.5775	0.234252
GOTERM_BP_FAT	GO:0009108~coenzyme biosynthetic process	3	4	0.0354838	MTHFD1, HAAO, ACLY	64	64	13588	9.95215	0.234679
GOTERM_BP_FAT	GO:0006558~L-phenylalanine metabolic process	2	2.66667	0.0365044	HGD, FAH	64	8	13588	53.0781	0.237574
GOTERM_CC_FAT	GO:0005829~cytosol	7	9.33333	0.0381051	GPD1, GOT1, GSN, ALDOB, EPHX2, ALDH9A1, MDH1	58	549	12504	2.74882	0.238108
GOTERM_MF_FAT	GO:0016836~hydro-lyase activity	3	4	0.0205648	FASN, ECHS1, FH1	71	42	13288	13.3682	0.241988
GOTERM_MF_FAT	GO:0016209~antioxidant activity	3	4	0.0187561	GPX1, GSTK1, PRDX3	71	40	13288	14.0366	0.247243
GOTERM_MF_FAT	GO:0000287~magnesium ion binding	7	9.33333	0.0205251	LAP3, ACSM1, DAK, FBP1, EPHX2, ACLY, FAH	71	409	13288	3.20314	0.253814
GOTERM_BP_FAT	GO:0009725~response to hormone stimulus	4	5.33333	0.0411061	SERPINA3K, SERPINA3N, LCAT, ALDOB	64	165	13588	5.14697	0.257269
GOTERM_BP_FAT	GO:0008203~cholesterol metabolic process	3	4	0.0417649	APOA2, LCAT, APOC3	64	70	13588	9.09911	0.257724
GOTERM_BP_FAT	GO:0006525~arginine metabolic process	2	2.66667	0.0409743	ARG1, FAH	64	9	13588	47.1806	0.259733
GOTERM_MF_FAT	GO:0000036~acyl carrier activity	2	2.66667	0.0260674	ALDH1L1, FASN	71	5	13288	74.862	0.271639
GOTERM_BP_FAT	GO:0006570~tyrosine metabolic process	2	2.66667	0.0454237	HGD, FAH	64	10	13588	42.4625	0.274031
GOTERM_BP_FAT	GO:0009086~methionine biosynthetic process	2	2.66667	0.0454237	MTHFD1, BHMT2	64	10	13588	42.4625	0.274031
GOTERM_BP_FAT	GO:0042157~lipoprotein metabolic process	3	4	0.0484296	APOA2, LCAT, APOC3	64	76	13588	8.38076	0.286299
GOTERM_BP_FAT	GO:0006548~histidine catabolic process	2	2.66667	0.0498528	MTHFD1, FTCD	64	11	13588	38.6023	0.286944
GOTERM_BP_FAT	GO:0009074~aromatic amino acid family catabolic process	2	2.66667	0.0498528	HGD, FAH	64	11	13588	38.6023	0.286944
GOTERM_BP_FAT	GO:0009075~histidine family amino acid metabolic process	2	2.66667	0.0498528	MTHFD1, FTCD	64	11	13588	38.6023	0.286944
GOTERM_BP_FAT	GO:0006555~methionine metabolic process	2	2.66667	0.0498528	MTHFD1, BHMT2	64	11	13588	38.6023	0.286944
GOTERM_BP_FAT	GO:0009077~histidine family amino acid catabolic process	2	2.66667	0.0498528	MTHFD1, FTCD	64	11	13588	38.6023	0.286944
GOTERM_BP_FAT	GO:0006547~histidine metabolic process	2	2.66667	0.0498528	MTHFD1, FTCD	64	11	13588	38.6023	0.286944
GOTERM_BP_FAT	GO:0016125~sterol metabolic process	3	4	0.0495758	APOA2, LCAT, APOC3	64	77	13588	8.27192	0.288807
GOTERM_BP_FAT	GO:0042744~hydrogen peroxide catabolic process	2	2.66667	0.0542617	GPX1, PRDX3	64	12	13588	35.3854	0.301884
GOTERM_BP_FAT	GO:0006544~glycine metabolic process	2	2.66667	0.0542617	SHMT1, SHMT2	64	12	13588	35.3854	0.301884
GOTERM_BP_FAT	GO:0070301~cellular response to hydrogen peroxide	2	2.66667	0.0542617	GPX1, PRDX3	64	12	13588	35.3854	0.301884
GOTERM_BP_FAT	GO:0006536~glutamate metabolic process	2	2.66667	0.0542617	GOT2, GOT1	64	12	13588	35.3854	0.301884
GOTERM_BP_FAT	GO:0009719~response to endogenous stimulus	4	5.33333	0.0537287	SERPINA3K, SERPINA3N, LCAT, ALDOB	64	184	13588	4.61549	0.302618
GOTERM_MF_FAT	GO:0016417~S-acyltransferase activity	2	2.66667	0.0311999	DLST, FASN	71	6	13288	62.385	0.303893
GOTERM_MF_FAT	GO:0046912~transferase activity, transferring acyl groups, acyl groups converted into alkyl on transfer	2	2.66667	0.0311999	SUCLG1, ACLY	71	6	13288	62.385	0.303893
GOTERM_BP_FAT	GO:0006760~folic acid and derivative metabolic process	2	2.66667	0.0586504	MTHFD1, ALDH1L1	64	13	13588	32.6635	0.319101
PANTHER_PATHWAY	P02744:Fructose galactose metabolism	2	2.66667	0.0944306	KHK, ALDOB	25	12	2921	19.4733	0.327508
GOTERM_BP_FAT	GO:0005976~polysaccharide metabolic process	3	4	0.0678891	GBE1, PYGL, PYGB	64	92	13588	6.92323	0.349816
GOTERM_BP_FAT	GO:0009081~branched chain family amino acid metabolic process	2	2.66667	0.0673678	ALDH6A1, HIBCH	64	15	13588	28.3083	0.35106
GOTERM_BP_FAT	GO:0051188~cofactor biosynthetic process	3	4	0.0666067	MTHFD1, HAAO, ACLY	64	91	13588	6.99931	0.351288
GOTERM_BP_FAT	GO:0043434~response to peptide hormone stimulus	3	4	0.0717853	SERPINA3K, SERPINA3N, ALDOB	64	95	13588	6.70461	0.362746
GOTERM_MF_FAT	GO:0016615~malate dehydrogenase activity	2	2.66667	0.0413851	MDH2, MDH1	71	8	13288	46.7887	0.369399
GOTERM_BP_FAT	GO:0009611~response to wounding	5	6.66667	0.0770715	ARG1, GPX1, SERPINA3N, FGA, EPHX2	64	347	13588	3.05926	0.380776
GOTERM_BP_FAT	GO:0034614~cellular response to reactive oxygen species	2	2.66667	0.0802952	GPX1, PRDX3	64	18	13588	23.5903	0.389968
GOTERM_MF_FAT	GO:0016801~hydrolase activity, acting on ether bonds	2	2.66667	0.046438	EPHX2, AHCYL1	71	9	13288	41.59	0.39115
GOTERM_BP_FAT	GO:0051384~response to glucocorticoid stimulus	2	2.66667	0.084565	LCAT, ALDOB	64	19	13588	22.3487	0.402848
GOTERM_MF_FAT	GO:0004602~glutathione peroxidase activity	2	2.66667	0.0514647	GPX1, GSTK1	71	10	13288	37.431	0.410431
GOTERM_BP_FAT	GO:0042558~pteridine and derivative metabolic process	2	2.66667	0.0888153	ALDH1L1, QDPR	64	20	13588	21.2312	0.415166
GOTERM_BP_FAT	GO:0042743~hydrogen peroxide metabolic process	2	2.66667	0.0888153	GPX1, PRDX3	64	20	13588	21.2312	0.415166
GOTERM_BP_FAT	GO:0009072~aromatic amino acid family metabolic process	2	2.66667	0.0930462	HGD, FAH	64	21	13588	20.2202	0.426958
GOTERM_MF_FAT	GO:0016846~carbon-sulfur lyase activity	2	2.66667	0.0564653	CTH, GLO1	71	11	13288	34.0282	0.427632
GOTERM_CC_FAT	GO:0005615~extracellular space	6	8	0.0825757	ARG1, COPA, APOA2, FGA, LCAT, APOC3	58	511	12504	2.53134	0.433234
GOTERM_BP_FAT	GO:0034599~cellular response to oxidative stress	2	2.66667	0.0972578	GPX1, PRDX3	64	22	13588	19.3011	0.438252
GOTERM_BP_FAT	GO:0042364~water-soluble vitamin biosynthetic process	2	2.66667	0.0972578	HAAO, PNPO	64	22	13588	19.3011	0.438252
GOTERM_MF_FAT	GO:0016628~oxidoreductase activity, acting on the CH-CH group of donors, NAD or NADP as acceptor	2	2.66667	0.076209	FASN, DECR1	71	15	13288	24.954	0.518918

## Sheet: secretome_linear_increasing
Category	Term	Count	%	PValue	Genes	List Total	Pop Hits	Pop Total	Fold Enrichment	Bonferroni	Benjamini	FDR
GOTERM_MF_FAT	GO:0008092~cytoskeletal protein binding	24	24.7423	1.63218e-15	TLN1, ACTN4, FSCN1, ACTN1, MYH9, FLNB, TPM4, FLNA, ANXA2, PFN1, YWHAH, EZR, ARPC3, LASP1, PACSIN2, CFL1, CNN2, MSN, CAP1, WDR1, EPS8L2, LCP1, PLEC, MYH10	89	414	13288	8.65527	3.28071e-13	3.28071e-13	2.08722e-12
GOTERM_MF_FAT	GO:0003779~actin binding	21	21.6495	2.17743e-15	TLN1, ACTN4, FSCN1, ACTN1, MYH9, FLNB, TPM4, FLNA, PFN1, YWHAH, EZR, ARPC3, LASP1, CFL1, CNN2, CAP1, WDR1, EPS8L2, LCP1, PLEC, MYH10	89	288	13288	10.8867	4.37428e-13	2.18714e-13	2.77556e-12
GOTERM_CC_FAT	GO:0005856~cytoskeleton	33	34.0206	9.83049e-14	ACTBL2, EIF6, TLN1, TUBB2A, VIM, TPM4, PFN1, ACTG2, DES, EZR, ARPC3, KRT8, TUBB5, TUBB6, MSN, CAP1, TUBA1A, TUBB1, PLEC, TCP1, ACTC1, ACTN4, ACTN1, MYL12B, MYH9, FLNB, FLNA, ANXA2, LASP1, CFL1, WDR1, LCP1, MYH10	82	1122	12504	4.48494	1.87667e-11	1.87667e-11	1.22224e-10
GOTERM_CC_FAT	GO:0015629~actin cytoskeleton	17	17.5258	1.9936e-13	TLN1, ACTN4, ACTN1, MYL12B, MYH9, FLNB, TPM4, ANXA2, PFN1, EZR, ARPC3, LASP1, CFL1, CAP1, WDR1, LCP1, MYH10	82	205	12504	12.6453	3.80846e-11	1.90423e-11	2.48035e-10
GOTERM_BP_FAT	GO:0007010~cytoskeleton organization	18	18.5567	9.27217e-12	TLN1, ACTC1, ACTN4, ACTN1, MYH9, ITGB1, FLNA, PFN1, YWHAH, EZR, LASP1, CFL1, TUBB5, CNN2, CAP1, TUBB1, LCP1, MYH10	84	326	13588	8.93164	7.34353e-09	7.34353e-09	1.4214e-08
GOTERM_BP_FAT	GO:0030036~actin cytoskeleton organization	14	14.433	1.96611e-11	ACTC1, TLN1, ACTN4, ACTN1, MYH9, ITGB1, FLNA, PFN1, EZR, CFL1, CNN2, CAP1, LCP1, MYH10	84	165	13588	13.7253	1.55716e-08	7.78582e-09	3.01401e-08
GOTERM_MF_FAT	GO:0051015~actin filament binding	10	10.3093	2.66756e-11	EZR, ACTN4, LASP1, FSCN1, ACTN1, MYH9, EPS8L2, LCP1, FLNA, MYH10	89	49	13288	30.4701	5.25508e-09	1.75169e-09	3.33523e-08
GOTERM_BP_FAT	GO:0030029~actin filament-based process	14	14.433	4.45034e-11	ACTC1, TLN1, ACTN4, ACTN1, MYH9, ITGB1, FLNA, PFN1, EZR, CFL1, CNN2, CAP1, LCP1, MYH10	84	176	13588	12.8674	3.52467e-08	1.17489e-08	6.82227e-08
GOTERM_CC_FAT	GO:0044430~cytoskeletal part	24	24.7423	3.6274e-10	EIF6, TCP1, ACTN4, TUBB2A, VIM, ACTN1, MYL12B, MYH9, FLNB, TPM4, ANXA2, EZR, DES, ARPC3, LASP1, CFL1, KRT8, TUBB5, TUBB6, CAP1, TUBA1A, TUBB1, LCP1, MYH10	82	774	12504	4.7283	6.92834e-08	2.30945e-08	4.51228e-07
GOTERM_CC_FAT	GO:0005938~cell cortex	11	11.3402	7.72761e-09	EZR, ACTN4, LASP1, CFL1, ACTN1, CAP1, MYH9, FLNB, TPM4, FLNA, MYH10	82	126	12504	13.3124	1.47597e-06	3.68993e-07	9.61269e-06
KEGG_PATHWAY	mmu04810:Regulation of actin cytoskeleton	14	14.433	1.77924e-08	ACTN4, ACTN1, MYL12B, MYH9, ITGB1, IQGAP1, PFN1, PPP1CA, EZR, ARPC3, RRAS2, CFL1, MSN, MYH10	50	217	5738	7.40387	8.36243e-07	8.36243e-07	1.68996e-05
GOTERM_CC_FAT	GO:0043232~intracellular non-membrane-bounded organelle	34	35.0515	2.92898e-08	ACTBL2, EIF6, TLN1, TUBB2A, VIM, TPM4, PFN1, ACTG2, DES, EZR, ARPC3, KRT8, TUBB5, TUBB6, MSN, CAP1, TUBA1A, TUBB1, PLEC, TCP1, ACTC1, ACTN4, ACTN1, MYL12B, MYH9, NCL, FLNB, FLNA, ANXA2, LASP1, CFL1, WDR1, LCP1, MYH10	82	1919	12504	2.70171	5.59433e-06	1.11887e-06	3.64348e-05
GOTERM_CC_FAT	GO:0043228~non-membrane-bounded organelle	34	35.0515	2.92898e-08	ACTBL2, EIF6, TLN1, TUBB2A, VIM, TPM4, PFN1, ACTG2, DES, EZR, ARPC3, KRT8, TUBB5, TUBB6, MSN, CAP1, TUBA1A, TUBB1, PLEC, TCP1, ACTC1, ACTN4, ACTN1, MYL12B, MYH9, NCL, FLNB, FLNA, ANXA2, LASP1, CFL1, WDR1, LCP1, MYH10	82	1919	12504	2.70171	5.59433e-06	1.11887e-06	3.64348e-05
GOTERM_CC_FAT	GO:0030863~cortical cytoskeleton	7	7.21649	3.08388e-07	ACTN4, LASP1, CFL1, ACTN1, CAP1, MYH9, TPM4	82	43	12504	24.8236	5.89004e-05	9.81698e-06	0.000383616
GOTERM_CC_FAT	GO:0001725~stress fiber	6	6.18557	3.09156e-07	ACTN4, ACTN1, MYH9, FLNB, MYH10, ANXA2	82	23	12504	39.7794	5.9047e-05	8.4355e-06	0.000384571
GOTERM_CC_FAT	GO:0032432~actin filament bundle	6	6.18557	3.88536e-07	ACTN4, ACTN1, MYH9, FLNB, MYH10, ANXA2	82	24	12504	38.122	7.42077e-05	9.27626e-06	0.000483315
GOTERM_CC_FAT	GO:0042641~actomyosin	6	6.18557	7.26823e-07	ACTN4, ACTN1, MYH9, FLNB, MYH10, ANXA2	82	27	12504	33.8862	0.000138814	1.54247e-05	0.000904122
GOTERM_BP_FAT	GO:0007015~actin filament organization	7	7.21649	1.10033e-06	ACTC1, EZR, ACTN4, CFL1, ACTN1, LCP1, FLNA	84	56	13588	20.2202	0.000871079	0.000217841	0.00168676
GOTERM_CC_FAT	GO:0042995~cell projection	16	16.4948	3.52845e-06	RTN4, TLN1, ACTN4, FSCN1, CDH2, MYH9, IQGAP1, PPP1CA, EZR, ARPC3, GNB1, CLIC4, MSN, EPS8L2, LCP1, MYH10	82	575	12504	4.24314	0.000673708	6.73913e-05	0.0043891
GOTERM_CC_FAT	GO:0044448~cell cortex part	7	7.21649	7.37925e-06	ACTN4, LASP1, CFL1, ACTN1, CAP1, MYH9, TPM4	82	73	12504	14.6221	0.00140845	0.000128123	0.00917897
GOTERM_CC_FAT	GO:0031252~cell leading edge	8	8.24742	7.71602e-06	TLN1, ARPC3, VIM, CDH2, MYH9, EPS8L2, IQGAP1, LCP1	82	112	12504	10.892	0.00147268	0.000122806	0.00959786
GOTERM_CC_FAT	GO:0031674~I band	6	6.18557	2.26478e-05	ACTC1, DES, KRT8, ACTN1, HSPB1, FLNB	82	53	12504	17.2628	0.00431644	0.000332697	0.0281689
GOTERM_CC_FAT	GO:0043292~contractile fiber	7	7.21649	3.36466e-05	ACTC1, DES, KRT8, ACTN1, HSPB1, FLNB, PLEC	82	95	12504	11.2359	0.006406	0.000458938	0.0418464
KEGG_PATHWAY	mmu04510:Focal adhesion	10	10.3093	3.58623e-05	PPP1CA, COL4A2, TLN1, ACTN4, ACTN1, MYL12B, THBS1, ITGB1, FLNB, FLNA	50	198	5738	5.79596	0.00168414	0.000842424	0.0340576
PANTHER_PATHWAY	P00016:Cytoskeletal regulation by Rho GTPase	9	9.27835	3.68046e-05	PFN1, ARPC3, TUBB2A, CFL1, TUBB5, TUBB6, MYH9, TUBB1, MYH10	37	109	2921	6.51847	0.00191205	0.00191205	0.0357523
GOTERM_CC_FAT	GO:0005625~soluble fraction	7	7.21649	4.2498e-05	HPRT, TPP1, CLIC4, HSPB1, CLIC1, SDF4, USP14	82	99	12504	10.782	0.00808443	0.000541006	0.0528521
GOTERM_BP_FAT	GO:0051017~actin filament bundle formation	4	4.12371	9.48374e-05	EZR, ACTN4, ACTN1, LCP1	84	15	13588	43.1365	0.072363	0.0149107	0.145285
GOTERM_BP_FAT	GO:0051258~protein polymerization	5	5.15464	0.000100046	TUBB2A, TUBB5, TUBB6, TUBA1A, TUBB1	84	40	13588	20.2202	0.0761821	0.0131199	0.153258
GOTERM_CC_FAT	GO:0070161~anchoring junction	7	7.21649	0.000142487	TLN1, DSG2, LASP1, ACTN1, CDH2, MYH9, FLNB	82	123	12504	8.67817	0.0268499	0.00169961	0.177101
GOTERM_CC_FAT	GO:0030017~sarcomere	6	6.18557	0.000165524	ACTC1, DES, KRT8, ACTN1, HSPB1, FLNB	82	80	12504	11.4366	0.0311231	0.00185814	0.205708
GOTERM_MF_FAT	GO:0003924~GTPase activity	7	7.21649	0.000201855	GNB2, GNB1, TUBB2A, TUBB5, TUBB6, TUBA1A, TUBB1	89	128	13288	8.16503	0.038989	0.00989309	0.252085
GOTERM_CC_FAT	GO:0030018~Z disc	5	5.15464	0.000216843	DES, KRT8, ACTN1, HSPB1, FLNB	82	46	12504	16.5748	0.0405753	0.00229854	0.269405
GOTERM_CC_FAT	GO:0044449~contractile fiber part	6	6.18557	0.00023264	ACTC1, DES, KRT8, ACTN1, HSPB1, FLNB	82	86	12504	10.6387	0.0434664	0.00233618	0.289006
GOTERM_CC_FAT	GO:0030016~myofibril	6	6.18557	0.000302913	ACTC1, DES, KRT8, ACTN1, HSPB1, FLNB	82	91	12504	10.0541	0.0562229	0.00288908	0.376155
KEGG_PATHWAY	mmu05412:Arrhythmogenic right ventricular cardiomyopathy (ARVC)	6	6.18557	0.000406175	DES, ACTN4, DSG2, ACTN1, CDH2, ITGB1	50	75	5738	9.1808	0.018913	0.00634449	0.385129
GOTERM_CC_FAT	GO:0001931~uropod	3	3.09278	0.000409274	EZR, MSN, MYH9	82	5	12504	91.4927	0.0752088	0.00371628	0.507923
GOTERM_CC_FAT	GO:0031254~trailing edge	3	3.09278	0.000409274	EZR, MSN, MYH9	82	5	12504	91.4927	0.0752088	0.00371628	0.507923
GOTERM_BP_FAT	GO:0031032~actomyosin structure organization	4	4.12371	0.000458721	ACTC1, CNN2, ITGB1, MYH10	84	25	13588	25.8819	0.304685	0.0505884	0.700902
GOTERM_BP_FAT	GO:0043623~cellular protein complex assembly	6	6.18557	0.000512974	TUBB2A, TUBB5, TUBB6, TUBA1A, TUBB1, FLNA	84	108	13588	8.98677	0.333943	0.0495288	0.783493
GOTERM_CC_FAT	GO:0005912~adherens junction	6	6.18557	0.000612042	TLN1, LASP1, ACTN1, CDH2, MYH9, FLNB	82	106	12504	8.63139	0.110358	0.00530117	0.758685
GOTERM_BP_FAT	GO:0007517~muscle organ development	7	7.21649	0.000717434	ACTC1, DES, HSPG2, TAGLN2, ITGB1, FLNB, MYH10	84	176	13588	6.43371	0.433575	0.0612038	1.09417
GOTERM_MF_FAT	GO:0005198~structural molecule activity	11	11.3402	0.000763279	COL4A2, TLN1, DES, TUBB2A, KRT8, VIM, TUBB5, TUBB6, TUBA1A, THBS1, TUBB1	89	450	13288	3.64964	0.139656	0.0296366	0.950145
GOTERM_CC_FAT	GO:0005829~cytosol	12	12.3711	0.000787294	PPP2R1A, PFN1, TCP1, CNDP2, PACSIN2, CFL1, TUBB5, TXNRD1, CAP1, CLIC1, MYH9, LCP1	82	549	12504	3.33307	0.139664	0.00651919	0.97495
GOTERM_MF_FAT	GO:0005200~structural constituent of cytoskeleton	4	4.12371	0.000905427	TLN1, DES, TUBB5, TUBB1	89	29	13288	20.5936	0.163434	0.0293037	1.12617
KEGG_PATHWAY	mmu04530:Tight junction	7	7.21649	0.000924063	PPP2R1A, ACTN4, RRAS2, ACTN1, MYL12B, MYH9, MYH10	50	135	5738	5.95052	0.0425206	0.010804	0.874256
GOTERM_MF_FAT	GO:0005509~calcium ion binding	15	15.4639	0.00117868	PXDN, ACTN4, ACTN1, S100A10, MYL12B, CDH2, TPM4, ANXA2, GNS, DSG2, FBLN2, TPT1, THBS1, SDF4, LCP1	89	840	13288	2.66613	0.207321	0.0326461	1.46374
GOTERM_CC_FAT	GO:0044421~extracellular region part	14	14.433	0.00132617	COL4A2, LGALS3, PSAP, HDGF, HSPG2, LSR, ANXA2, CCL20, FBLN2, CTGF, TPT1, LOX, THBS1, GDF15	82	774	12504	2.75818	0.223894	0.0105055	1.63722
GOTERM_BP_FAT	GO:0032989~cellular component morphogenesis	9	9.27835	0.00133818	ACTC1, EZR, HPRT, CFL1, KRT8, CAP1, MYH9, ITGB1, MYH10	84	351	13588	4.14774	0.653734	0.100625	2.03184
GOTERM_MF_FAT	GO:0000166~nucleotide binding	27	27.8351	0.00148007	ACTBL2, TUBB2A, PGD, HDGF, ACTG2, HSPH1, WARS, TUBB5, TUBB6, TUBA1A, TUBB1, NT5C, TCP1, ACTC1, STK25, PTBP1, GARS, MYH9, NCL, TRAP1, PSMC5, RRAS2, CCT8, EIF4A1, PHGDH, TXNRD1, MYH10	89	2183	13288	1.84663	0.253074	0.0358166	1.83485
GOTERM_BP_FAT	GO:0034622~cellular macromolecular complex assembly	7	7.21649	0.0021022	EIF6, TUBB2A, TUBB5, TUBB6, TUBA1A, TUBB1, FLNA	84	217	13588	5.21813	0.811129	0.140597	3.17453
GOTERM_BP_FAT	GO:0043062~extracellular structure organization	6	6.18557	0.00216635	LGALS3, HSPG2, CDH2, LOX, SERPINH1, ANXA2	84	149	13588	6.5139	0.820506	0.133362	3.26992
GOTERM_BP_FAT	GO:0006461~protein complex assembly	7	7.21649	0.00263326	HPRT, TUBB2A, TUBB5, TUBB6, TUBA1A, TUBB1, FLNA	84	227	13588	4.98825	0.876101	0.148399	3.96144
GOTERM_BP_FAT	GO:0070271~protein complex biogenesis	7	7.21649	0.00263326	HPRT, TUBB2A, TUBB5, TUBB6, TUBA1A, TUBB1, FLNA	84	227	13588	4.98825	0.876101	0.148399	3.96144
GOTERM_BP_FAT	GO:0030865~cortical cytoskeleton organization	3	3.09278	0.00275248	TLN1, LASP1, ACTN1	84	13	13588	37.3297	0.887294	0.144378	4.13728
GOTERM_BP_FAT	GO:0022604~regulation of cell morphogenesis	5	5.15464	0.0029147	RTN4, YWHAH, EZR, MYH9, MYH10	84	97	13588	8.33824	0.900919	0.142832	4.37606
KEGG_PATHWAY	mmu04670:Leukocyte transendothelial migration	6	6.18557	0.00324522	EZR, ACTN4, ACTN1, MYL12B, MSN, ITGB1	50	119	5738	5.78622	0.141676	0.0300926	3.04021
GOTERM_BP_FAT	GO:0030198~extracellular matrix organization	5	5.15464	0.00337204	LGALS3, HSPG2, LOX, SERPINH1, ANXA2	84	101	13588	8.00802	0.931105	0.153968	5.04622
GOTERM_BP_FAT	GO:0007018~microtubule-based movement	5	5.15464	0.00337204	TUBB2A, TUBB5, TUBB6, TUBA1A, TUBB1	84	101	13588	8.00802	0.931105	0.153968	5.04622
GOTERM_CC_FAT	GO:0001726~ruffle	4	4.12371	0.00345889	TLN1, MYH9, EPS8L2, LCP1	82	47	12504	12.9777	0.484075	0.0261244	4.21855
GOTERM_CC_FAT	GO:0042383~sarcolemma	4	4.12371	0.00345889	DES, KRT8, ITGB1, ANXA2	82	47	12504	12.9777	0.484075	0.0261244	4.21855
GOTERM_BP_FAT	GO:0016477~cell migration	7	7.21649	0.00346744	CTGF, CFL1, CAP1, CDH2, MYH9, ITGB1, MYH10	84	240	13588	4.71806	0.936135	0.149408	5.18546
GOTERM_BP_FAT	GO:0001568~blood vessel development	7	7.21649	0.00375989	RTN4, WARS, CTGF, CDH2, LOX, MYH9, ANXA2	84	244	13588	4.64071	0.949382	0.152739	5.61111
GOTERM_BP_FAT	GO:0034621~cellular macromolecular complex subunit organization	7	7.21649	0.00383579	EIF6, TUBB2A, TUBB5, TUBB6, TUBA1A, TUBB1, FLNA	84	245	13588	4.62177	0.952346	0.148026	5.72129
GOTERM_BP_FAT	GO:0051270~regulation of cell motion	5	5.15464	0.00414618	RTN4, ACTN4, CLIC4, RRAS2, THBS1	84	107	13588	7.55897	0.962769	0.151708	6.17061
GOTERM_BP_FAT	GO:0001944~vasculature development	7	7.21649	0.00423249	RTN4, WARS, CTGF, CDH2, LOX, MYH9, ANXA2	84	250	13588	4.52933	0.965238	0.147825	6.29519
GOTERM_CC_FAT	GO:0005576~extracellular region	21	21.6495	0.00444682	COL4A2, PXDN, LGALS3, PSAP, IGFBP7, HSPG2, HDGF, CTLA2A, LSR, ANXA2, INHBA, PFN1, CCL20, FBLN2, CTGF, CFL1, TPT1, LOX, CAP1, GDF15, THBS1	82	1680	12504	1.9061	0.573113	0.0322097	5.39304
GOTERM_BP_FAT	GO:0065003~macromolecular complex assembly	8	8.24742	0.00456211	EIF6, HPRT, TUBB2A, TUBB5, TUBB6, TUBA1A, TUBB1, FLNA	84	338	13588	3.82868	0.973256	0.151777	6.76958
GOTERM_CC_FAT	GO:0000267~cell fraction	11	11.3402	0.00499027	DES, HPRT, TPP1, CLIC4, HSPB1, CLIC1, SDF4, ITGB1, USP14, PLEC, ANXA2	82	596	12504	2.81437	0.615391	0.034771	6.03347
GOTERM_BP_FAT	GO:0048738~cardiac muscle tissue development	4	4.12371	0.00507159	ACTC1, HSPG2, ITGB1, MYH10	84	57	13588	11.3517	0.982171	0.160613	7.49838
GOTERM_BP_FAT	GO:0030239~myofibril assembly	3	3.09278	0.00589265	ACTC1, ITGB1, MYH10	84	19	13588	25.5414	0.990728	0.177192	8.66171
GOTERM_CC_FAT	GO:0005925~focal adhesion	4	4.12371	0.0059591	TLN1, LASP1, ACTN1, FLNB	82	57	12504	10.7009	0.68069	0.0399512	7.16528
KEGG_PATHWAY	mmu04540:Gap junction	5	5.15464	0.005966	TUBB2A, TUBB5, TUBB6, TUBA1A, TUBB1	50	86	5738	6.67209	0.245154	0.045792	5.5251
BIOCARTA	m_ucalpainPathway:uCalpain and friends in Cell spread	3	3.09278	0.00705692	TLN1, EZR, ITGB1	14	12	1171	20.9107	0.346175	0.346175	6.85128
GOTERM_BP_FAT	GO:0006928~cell motion	8	8.24742	0.00708569	CTGF, CFL1, CAP1, PAFAH1B2, CDH2, MYH9, ITGB1, MYH10	84	367	13588	3.52615	0.996418	0.201702	10.3277
GOTERM_BP_FAT	GO:0043933~macromolecular complex subunit organization	8	8.24742	0.00708569	EIF6, HPRT, TUBB2A, TUBB5, TUBB6, TUBA1A, TUBB1, FLNA	84	367	13588	3.52615	0.996418	0.201702	10.3277
GOTERM_BP_FAT	GO:0030199~collagen fibril organization	3	3.09278	0.00717962	LOX, SERPINH1, ANXA2	84	21	13588	23.1088	0.996677	0.197073	10.4577
GOTERM_CC_FAT	GO:0005924~cell-substrate adherens junction	4	4.12371	0.00719545	TLN1, LASP1, ACTN1, FLNB	82	61	12504	9.9992	0.748245	0.0464487	8.59142
GOTERM_BP_FAT	GO:0048514~blood vessel morphogenesis	6	6.18557	0.00724313	RTN4, WARS, CTGF, CDH2, MYH9, ANXA2	84	198	13588	4.90188	0.996841	0.192037	10.5455
GOTERM_BP_FAT	GO:0014706~striated muscle tissue development	5	5.15464	0.0075755	ACTC1, HSPG2, ITGB1, FLNB, MYH10	84	127	13588	6.36858	0.997577	0.193535	11.0035
GOTERM_BP_FAT	GO:0051674~localization of cell	7	7.21649	0.00778258	CTGF, CFL1, CAP1, CDH2, MYH9, ITGB1, MYH10	84	284	13588	3.98709	0.997946	0.192148	11.2877
GOTERM_BP_FAT	GO:0048870~cell motility	7	7.21649	0.00778258	CTGF, CFL1, CAP1, CDH2, MYH9, ITGB1, MYH10	84	284	13588	3.98709	0.997946	0.192148	11.2877
GOTERM_CC_FAT	GO:0015630~microtubule cytoskeleton	9	9.27835	0.00855523	TCP1, EZR, TUBB2A, TUBB5, TUBB6, TUBA1A, MYH9, TUBB1, MYH10	82	450	12504	3.04976	0.806229	0.0532334	10.1366
GOTERM_CC_FAT	GO:0030864~cortical actin cytoskeleton	3	3.09278	0.0088028	LASP1, CFL1, CAP1	82	22	12504	20.7938	0.815255	0.0530194	10.4154
GOTERM_CC_FAT	GO:0031594~neuromuscular junction	3	3.09278	0.0088028	MYH9, ITGB1, MYH10	82	22	12504	20.7938	0.815255	0.0530194	10.4154
GOTERM_BP_FAT	GO:0001525~angiogenesis	5	5.15464	0.00888429	RTN4, WARS, CTGF, MYH9, ANXA2	84	133	13588	6.08127	0.999148	0.209898	12.7858
GOTERM_CC_FAT	GO:0030055~cell-substrate junction	4	4.12371	0.00893999	TLN1, LASP1, ACTN1, FLNB	82	66	12504	9.24169	0.820075	0.0521893	10.5695
GOTERM_BP_FAT	GO:0007017~microtubule-based process	6	6.18557	0.00939293	TUBB2A, TUBB5, TUBB6, TUBA1A, MYH9, TUBB1	84	211	13588	4.59986	0.999433	0.214244	13.4694
GOTERM_BP_FAT	GO:0060537~muscle tissue development	5	5.15464	0.00959079	ACTC1, HSPG2, ITGB1, FLNB, MYH10	84	136	13588	5.94713	0.999516	0.212205	13.734
BIOCARTA	m_mCalpainPathway:mCalpain and friends in Cell motility	3	3.09278	0.00960851	TLN1, EZR, ITGB1	14	14	1171	17.9235	0.439708	0.251474	9.22251
GOTERM_CC_FAT	GO:0030054~cell junction	9	9.27835	0.0109525	TLN1, DSG2, LASP1, ACTN1, CDH2, MYH9, FLNB, LCP1, ANXA2	82	470	12504	2.91998	0.877968	0.0617526	12.8025
GOTERM_MF_FAT	GO:0051082~unfolded protein binding	4	4.12371	0.0111638	TRAP1, TCP1, CCT8, SERPINH1	89	70	13288	8.53162	0.890479	0.217873	13.0959
GOTERM_BP_FAT	GO:0000902~cell morphogenesis	7	7.21649	0.0115034	EZR, HPRT, CFL1, KRT8, CAP1, MYH9, MYH10	84	309	13588	3.66451	0.999895	0.242462	16.2527
PANTHER_PATHWAY	P00025:Hedgehog signaling pathway	4	4.12371	0.0115922	TUBB2A, TUBB5, TUBB6, TUBB1	37	39	2921	8.09702	0.454643	0.261517	10.7102
GOTERM_BP_FAT	GO:0000910~cytokinesis	3	3.09278	0.0117196	CFL1, MYH9, MYH10	84	27	13588	17.9735	0.999912	0.240131	16.5331
GOTERM_CC_FAT	GO:0005578~proteinaceous extracellular matrix	7	7.21649	0.0125068	COL4A2, LGALS3, FBLN2, CTGF, HSPG2, LOX, ANXA2	82	297	12504	3.59399	0.909632	0.0682604	14.4918
GOTERM_BP_FAT	GO:0045185~maintenance of protein location	3	3.09278	0.0125715	PFN1, TLN1, FLNA	84	28	13588	17.3316	0.999955	0.248946	17.6292
GOTERM_BP_FAT	GO:0007051~spindle organization	3	3.09278	0.0125715	TUBB5, MYH9, TUBB1	84	28	13588	17.3316	0.999955	0.248946	17.6292
GOTERM_BP_FAT	GO:0055007~cardiac muscle cell differentiation	3	3.09278	0.0125715	ACTC1, ITGB1, MYH10	84	28	13588	17.3316	0.999955	0.248946	17.6292
GOTERM_CC_FAT	GO:0016323~basolateral plasma membrane	5	5.15464	0.0131968	TLN1, LASP1, ACTN1, MSN, FLNB	82	141	12504	5.40737	0.920926	0.0699307	15.2321
GOTERM_BP_FAT	GO:0043009~chordate embryonic development	8	8.24742	0.0143625	PFN1, CFL1, KRT8, PHGDH, HSPG2, MYH9, ITGB1, MYH10	84	421	13588	3.07386	0.999989	0.272591	19.8901
GOTERM_CC_FAT	GO:0031012~extracellular matrix	7	7.21649	0.0149564	COL4A2, LGALS3, FBLN2, CTGF, HSPG2, LOX, ANXA2	82	309	12504	3.45442	0.943767	0.0768386	17.0933
GOTERM_BP_FAT	GO:0009792~embryonic development ending in birth or egg hatching	8	8.24742	0.0150584	PFN1, CFL1, KRT8, PHGDH, HSPG2, MYH9, ITGB1, MYH10	84	425	13588	3.04493	0.999994	0.277315	20.7527
GOTERM_BP_FAT	GO:0007163~establishment or maintenance of cell polarity	3	3.09278	0.0152835	EZR, CFL1, MYH9	84	31	13588	15.6544	0.999995	0.274576	21.0299
GOTERM_CC_FAT	GO:0005884~actin filament	3	3.09278	0.0160323	EZR, LCP1, TPM4	82	30	12504	15.2488	0.95436	0.0800462	18.2127
GOTERM_BP_FAT	GO:0051146~striated muscle cell differentiation	4	4.12371	0.0171264	ACTC1, MYH9, ITGB1, MYH10	84	89	13588	7.2702	0.999999	0.295882	23.2654
GOTERM_BP_FAT	GO:0035051~cardiac cell differentiation	3	3.09278	0.0172183	ACTC1, ITGB1, MYH10	84	33	13588	14.7056	0.999999	0.290994	23.3753
GOTERM_BP_FAT	GO:0051235~maintenance of location	3	3.09278	0.0172183	PFN1, TLN1, FLNA	84	33	13588	14.7056	0.999999	0.290994	23.3753
BIOCARTA	m_ecmPathway:Erk and PI-3 Kinase Are Necessary for Collagen Binding in Corneal Epithelia	3	3.09278	0.0174976	PFN1, TLN1, ITGB1	14	19	1171	13.2068	0.653249	0.297457	16.2142
BIOCARTA	m_rhoPathway:Rho cell motility signaling pathway	3	3.09278	0.0174976	PFN1, TLN1, CFL1	14	19	1171	13.2068	0.653249	0.297457	16.2142
PANTHER_PATHWAY	P05912:Dopamine receptor mediated signaling pathway	5	5.15464	0.0186076	PPP1CA, CLIC4, CLIC1, FLNB, FLNA	37	84	2921	4.69916	0.623453	0.277885	16.6806
GOTERM_BP_FAT	GO:0030334~regulation of cell migration	4	4.12371	0.0186941	RTN4, CLIC4, RRAS2, THBS1	84	92	13588	7.03313	1	0.30548	25.1204
GOTERM_MF_FAT	GO:0017076~purine nucleotide binding	21	21.6495	0.018806	ACTBL2, TCP1, ACTC1, STK25, TUBB2A, GARS, MYH9, TRAP1, HSPH1, WARS, ACTG2, PSMC5, RRAS2, CCT8, EIF4A1, TUBB5, TUBB6, TXNRD1, TUBA1A, TUBB1, MYH10	89	1871	13288	1.67577	0.976247	0.312027	21.13
PANTHER_PATHWAY	P00034:Integrin signalling pathway	8	8.24742	0.0189914	COL4A2, ARPC3, ACTN4, RRAS2, ACTN1, ITGB1, FLNB, FLNA	37	228	2921	2.77003	0.631035	0.220625	16.9966
GOTERM_BP_FAT	GO:0051129~negative regulation of cellular component organization	4	4.12371	0.0192339	RTN4, PFN1, YWHAH, PACSIN2	84	93	13588	6.9575	1	0.306656	25.7493
GOTERM_CC_FAT	GO:0045098~type III intermediate filament	2	2.06186	0.0193097	DES, VIM	82	3	12504	101.659	0.975868	0.0933565	21.5376
GOTERM_BP_FAT	GO:0010927~cellular component assembly involved in morphogenesis	3	3.09278	0.0203041	ACTC1, ITGB1, MYH10	84	36	13588	13.4802	1	0.314647	26.9817
GOTERM_BP_FAT	GO:0007155~cell adhesion	9	9.27835	0.0210189	TLN1, DSG2, CTGF, IGFBP7, HSPG2, CDH2, MYH9, THBS1, ITGB1	84	561	13588	2.59511	1	0.317759	27.7941
GOTERM_BP_FAT	GO:0022610~biological adhesion	9	9.27835	0.0212187	TLN1, DSG2, CTGF, IGFBP7, HSPG2, CDH2, MYH9, THBS1, ITGB1	84	562	13588	2.59049	1	0.314405	28.0198
GOTERM_CC_FAT	GO:0044420~extracellular matrix part	4	4.12371	0.0217706	COL4A2, HSPG2, LOX, ANXA2	82	92	12504	6.6299	0.985066	0.102191	23.952
GOTERM_MF_FAT	GO:0032553~ribonucleotide binding	20	20.6186	0.0243898	ACTBL2, TCP1, ACTC1, STK25, TUBB2A, GARS, MYH9, TRAP1, HSPH1, WARS, ACTG2, PSMC5, RRAS2, CCT8, EIF4A1, TUBB5, TUBB6, TUBA1A, TUBB1, MYH10	89	1796	13288	1.66262	0.992283	0.357388	26.5617
GOTERM_MF_FAT	GO:0032555~purine ribonucleotide binding	20	20.6186	0.0243898	ACTBL2, TCP1, ACTC1, STK25, TUBB2A, GARS, MYH9, TRAP1, HSPH1, WARS, ACTG2, PSMC5, RRAS2, CCT8, EIF4A1, TUBB5, TUBB6, TUBA1A, TUBB1, MYH10	89	1796	13288	1.66262	0.992283	0.357388	26.5617
GOTERM_BP_FAT	GO:0051272~positive regulation of cell motion	3	3.09278	0.0259149	ACTN4, RRAS2, THBS1	84	41	13588	11.8362	1	0.363691	33.1359
GOTERM_MF_FAT	GO:0043531~ADP binding	2	2.06186	0.026231	MYH9, MYH10	89	4	13288	74.6517	0.994681	0.353624	28.2759
GOTERM_BP_FAT	GO:0040012~regulation of locomotion	4	4.12371	0.029726	RTN4, CLIC4, RRAS2, THBS1	84	110	13588	5.88225	1	0.39861	37.0357
GOTERM_BP_FAT	GO:0022402~cell cycle process	7	7.21649	0.0329624	PPP1CA, TUBB5, PHGDH, MYH9, TUBB1, ITGB1, MYH10	84	393	13588	2.88126	1	0.424804	40.1795
GOTERM_BP_FAT	GO:0008360~regulation of cell shape	3	3.09278	0.0333718	EZR, MYH9, MYH10	84	47	13588	10.3252	1	0.422244	40.5665
KEGG_PATHWAY	mmu05410:Hypertrophic cardiomyopathy (HCM)	4	4.12371	0.034409	ACTC1, DES, ITGB1, TPM4	50	84	5738	5.46476	0.807122	0.209508	28.2928
GOTERM_BP_FAT	GO:0042692~muscle cell differentiation	4	4.12371	0.0347665	ACTC1, MYH9, ITGB1, MYH10	84	117	13588	5.53032	1	0.429078	41.8676
GOTERM_BP_FAT	GO:0055003~cardiac myofibril assembly	2	2.06186	0.0361014	ACTC1, MYH10	84	6	13588	53.9206	1	0.435042	43.0879
GOTERM_BP_FAT	GO:0008064~regulation of actin polymerization or depolymerization	3	3.09278	0.0373775	PFN1, ARPC3, CFL1	84	50	13588	9.70571	1	0.440213	44.2321
GOTERM_BP_FAT	GO:0030832~regulation of actin filament length	3	3.09278	0.0387518	PFN1, ARPC3, CFL1	84	51	13588	9.51541	1	0.446007	45.4402
GOTERM_MF_FAT	GO:0030898~actin-dependent ATPase activity	2	2.06186	0.0390902	MYH9, MYH10	89	6	13288	49.7678	0.999612	0.453519	39.259
GOTERM_MF_FAT	GO:0005516~calmodulin binding	4	4.12371	0.0398961	CNN2, MYH9, IQGAP1, MYH10	89	114	13288	5.23871	0.999671	0.436113	39.8929
GOTERM_BP_FAT	GO:0006457~protein folding	4	4.12371	0.0426846	TRAP1, HSPH1, TCP1, CCT8	84	127	13588	5.09486	1	0.472599	48.7636
GOTERM_BP_FAT	GO:0055002~striated muscle cell development	3	3.09278	0.0429884	ACTC1, ITGB1, MYH10	84	54	13588	8.98677	1	0.468862	49.0124
KEGG_PATHWAY	mmu05414:Dilated cardiomyopathy	4	4.12371	0.0432651	ACTC1, DES, ITGB1, TPM4	50	92	5738	4.98957	0.874915	0.228829	34.3016
GOTERM_MF_FAT	GO:0000146~microfilament motor activity	2	2.06186	0.0454568	MYH9, MYH10	89	7	13288	42.6581	0.999895	0.457189	44.1034
GOTERM_CC_FAT	GO:0005615~extracellular space	8	8.24742	0.0473551	CCL20, PSAP, TPT1, HDGF, LOX, THBS1, GDF15, LSR	82	511	12504	2.38728	0.999905	0.206776	45.3092
PANTHER_PATHWAY	P00029:Huntington disease	6	6.18557	0.051475	PACSIN2, TUBB2A, TUBB5, TUBB6, TUBB1, VAT1	37	167	2921	2.83638	0.935948	0.422826	40.1569
GOTERM_BP_FAT	GO:0032956~regulation of actin cytoskeleton organization	3	3.09278	0.0519477	PFN1, ARPC3, CFL1	84	60	13588	8.0881	1	0.529736	55.8588
GOTERM_BP_FAT	GO:0032970~regulation of actin filament-based process	3	3.09278	0.0535009	PFN1, ARPC3, CFL1	84	61	13588	7.9555	1	0.534203	56.9544
GOTERM_BP_FAT	GO:0055001~muscle cell development	3	3.09278	0.0535009	ACTC1, ITGB1, MYH10	84	61	13588	7.9555	1	0.534203	56.9544
GOTERM_CC_FAT	GO:0005882~intermediate filament	4	4.12371	0.0592256	EIF6, DES, KRT8, VIM	82	137	12504	4.4522	0.999991	0.247544	53.2077
GOTERM_CC_FAT	GO:0016459~myosin complex	3	3.09278	0.0593337	MYL12B, MYH9, MYH10	82	61	12504	7.4994	0.999992	0.242827	53.2745
GOTERM_CC_FAT	GO:0045111~intermediate filament cytoskeleton	4	4.12371	0.0623817	EIF6, DES, KRT8, VIM	82	140	12504	4.35679	0.999995	0.24882	55.1233
BIOCARTA	m_iresPathway:Internal Ribosome entry pathway	2	2.06186	0.0649231	PTBP1, EIF4A1	14	6	1171	27.881	0.982183	0.634649	48.9681
GOTERM_MF_FAT	GO:0008083~growth factor activity	4	4.12371	0.0669436	INHBA, CTGF, HDGF, GDF15	89	141	13288	4.23556	0.999999	0.57392	57.9506
GOTERM_BP_FAT	GO:0033043~regulation of organelle organization	4	4.12371	0.06811	PFN1, YWHAH, ARPC3, CFL1	84	154	13588	4.20161	1	0.618346	66.0869
GOTERM_CC_FAT	GO:0005874~microtubule	5	5.15464	0.0702118	TUBB2A, TUBB5, TUBB6, TUBA1A, TUBB1	82	240	12504	3.17683	0.999999	0.270949	59.5689
GOTERM_CC_FAT	GO:0005886~plasma membrane	26	26.8041	0.070266	TLN1, CDH2, ITGB1, LSR, IQGAP1, DES, EZR, KRT8, TUBB5, CAP1, MSN, ACTN1, CLIC1, MYH9, FLNB, FLNA, ANXA2, DSG2, GNB2, GNB1, LASP1, CLIC4, RRAS2, HSPB1, LCP1, MYH10	82	2906	12504	1.36431	0.999999	0.265993	59.5982
GOTERM_BP_FAT	GO:0070301~cellular response to hydrogen peroxide	2	2.06186	0.0709146	PXDN, TXNRD1	84	12	13588	26.9603	1	0.627448	67.6183
GOTERM_BP_FAT	GO:0042744~hydrogen peroxide catabolic process	2	2.06186	0.0709146	PXDN, TXNRD1	84	12	13588	26.9603	1	0.627448	67.6183
GOTERM_BP_FAT	GO:0031532~actin cytoskeleton reorganization	2	2.06186	0.0709146	MYH9, FLNA	84	12	13588	26.9603	1	0.627448	67.6183
GOTERM_BP_FAT	GO:0032535~regulation of cellular component size	4	4.12371	0.0756125	RTN4, PFN1, ARPC3, CFL1	84	161	13588	4.01893	1	0.645779	70.0394
GOTERM_BP_FAT	GO:0035295~tube development	5	5.15464	0.078059	PFN1, PPP1CA, CTGF, CFL1, LOX	84	264	13588	3.06367	1	0.651888	71.2322
GOTERM_BP_FAT	GO:0007229~integrin-mediated signaling pathway	3	3.09278	0.0786322	EIF6, CTGF, ITGB1	84	76	13588	6.38534	1	0.648714	71.5051
GOTERM_CC_FAT	GO:0005604~basement membrane	3	3.09278	0.0811274	COL4A2, HSPG2, ANXA2	82	73	12504	6.26662	1	0.296232	65.0926
GOTERM_BP_FAT	GO:0055013~cardiac muscle cell development	2	2.06186	0.0822407	ACTC1, MYH10	84	14	13588	23.1088	1	0.660024	73.1687
GOTERM_BP_FAT	GO:0055006~cardiac cell development	2	2.06186	0.0822407	ACTC1, MYH10	84	14	13588	23.1088	1	0.660024	73.1687
GOTERM_MF_FAT	GO:0005525~GTP binding	6	6.18557	0.0856438	TUBB2A, RRAS2, TUBB5, TUBB6, TUBA1A, TUBB1	89	354	13288	2.53057	1	0.645679	67.3541
GOTERM_BP_FAT	GO:0051225~spindle assembly	2	2.06186	0.0878524	TUBB5, TUBB1	84	15	13588	21.5683	1	0.679516	75.5765
GOTERM_BP_FAT	GO:0030048~actin filament-based movement	2	2.06186	0.0878524	MYH9, MYH10	84	15	13588	21.5683	1	0.679516	75.5765
GOTERM_BP_FAT	GO:0030010~establishment of cell polarity	2	2.06186	0.0878524	CFL1, MYH9	84	15	13588	21.5683	1	0.679516	75.5765
GOTERM_BP_FAT	GO:0008104~protein localization	9	9.27835	0.088403	PFN1, TLN1, YWHAH, ACTN4, HSPG2, VPS35, MYH9, LSR, FLNA	84	753	13588	1.93341	1	0.676247	75.8015
GOTERM_MF_FAT	GO:0005247~voltage-gated chloride channel activity	2	2.06186	0.0888696	CLIC4, CLIC1	89	14	13288	21.3291	1	0.638897	68.7653
GOTERM_BP_FAT	GO:0021915~neural tube development	3	3.09278	0.0913993	PFN1, CFL1, PHGDH	84	83	13588	5.84682	1	0.683425	76.9925
GOTERM_MF_FAT	GO:0032561~guanyl ribonucleotide binding	6	6.18557	0.0929002	TUBB2A, RRAS2, TUBB5, TUBB6, TUBA1A, TUBB1	89	363	13288	2.46782	1	0.636127	70.4496
GOTERM_MF_FAT	GO:0019001~guanyl nucleotide binding	6	6.18557	0.0929002	TUBB2A, RRAS2, TUBB5, TUBB6, TUBA1A, TUBB1	89	363	13288	2.46782	1	0.636127	70.4496
GOTERM_MF_FAT	GO:0032403~protein complex binding	3	3.09278	0.0943218	LGALS3, CTGF, ITGB1	89	78	13288	5.74244	1	0.623129	71.0234

## Sheet: WCE_decreasing
TF	A1	A2	B1	B1Gene	B2	B2Gene	Ratio	Pval
Sall1	2482	400	174	Tmem30b,2810007J24Rik,5033411D12Rik,Aadac,Aadat,Aass,Abcb11,Abcb4,Abcc2,Abcg2,Acot12,Acot4,Acox2,Acsm1,Adk,Afmid,Agphd1,Agxt2,Agxt2l1,Ak4,Akr1c19,Akr1c6,Akr1d1,Alb,Aldh8a1,Aldob,Amdhd1,Apoa2,Apoh,Arg1,Asgr1,Aspdh,Ass1,AU022252,Baat,BC089597,Bhmt,Bhmt2,Bmp7,Car5a,Ccbl2,Cda,Cdh1,Celf2,Ces1e,Cfhr2,Cml1,Cml2,Cpb2,Cryz,Cth,Cyp1a2,Cyp2a12,Cyp2c50,Cyp2c54,Cyp2c70,Cyp2d26,Cyp2j5,Cyp4a14,Cyp8b1,Dak,Ddah1,…	79	2810007J24Rik,Aadac,Aadat,Aass,Abcb11,Abcb4,Acot4,Acsm1,Adk,Agxt2,Ak4,Akr1c19,Akr1c6,Akr1d1,Aldh8a1,Aldob,Arg1,Aspdh,Ass1,AU022252,Baat,Bhmt,Bhmt2,Car5a,Ccbl2,Ces1e,Cth,Cyp2c50,Cyp2c54,Cyp2d26,Cyp4a14,Dak,Dmgdh,Dpys,Echdc3,Faah,Fbp1,Fggy,Ftcd,G6pc,Gldc,Glud1,Glyat,Glyctk,Gulo,Gys2,Haao,Hacl1,Hal,Hgd,Hrsp12,Itih2,Iyd,Keg1,Khk,Kmo,Kynu,Ldhd,Mettl7b,Mosc1,Mthfd1,Nipsnap1,Pbld1,Pbld2,Pcbd1,Pecr,Pipox…	4.32837	4.30151e-18
Onecut1	2482	400	153	1300002K09Rik,2010011I20Rik,2810007J24Rik,2810459M11Rik,A1cf,Aadat,Abca6,Abcb11,Abcb4,Abcc6,Acot12,Acot9,Acox2,Acsm5,Actg1,Adh4,Adk,Afmid,Agmat,Agxt2,Agxt2l1,Akr1c6,Akr1d1,Alb,Aldh7a1,Aldh8a1,Ambp,Amdhd1,Apoa1,Apoa2,Apob,Apoc3,Apoh,Asgr1,Aspdh,AU022252,Baat,Bbox1,Bhmt,Bhmt2,Car5a,Ccbl2,Cfhr2,Cml2,Cpb2,Cpox,Cps1,Crot,Cyp1a2,Cyp2a12,Cyp2c29,Cyp2c44,Cyp2c50,Cyp2c54,Cyp2c70,Cyp2d9,Cyp2j5,Cyp3a11,Cyp3…	71	2810007J24Rik,Aadat,Abcb11,Abcb4,Adk,Agmat,Agxt2,Akr1c6,Akr1d1,Aldh7a1,Aldh8a1,Aspdh,AU022252,Baat,Bhmt,Bhmt2,Car5a,Ccbl2,Cpox,Cps1,Crot,Cyp2c44,Cyp2c50,Cyp2c54,Cyp2d9,Cyp3a11,Cyp4a12a,Dhtkd1,Dmgdh,Dpys,Echdc3,Fabp1,Ftcd,Gls2,Glyat,Glyctk,Gnmt,Gulo,Gys2,Haao,Hgd,Hoga1,Hrsp12,Hsd17b13,Hsd17b6,Hsd3b5,Itih2,Keg1,Kynu,Mosc1,Mup10,Nags,Nudt7,Otc,Pbld1,Prodh2,Qprt,Rdh7,Rgn,Sardh,Sds,Sec14l2,Serpina1b,S…	4.50677	3.65241e-17
Spic	2482	400	125	2810007J24Rik,2810405K02Rik,5033411D12Rik,Aadat,Aass,Abca6,Abcb11,Abcb4,Abcc3,Acsm1,Adhfe1,Adk,Afmid,Agxt2,Agxt2l1,Akr1c6,Akr1d1,Alb,Aldh7a1,Aldh8a1,Amdhd1,Apoa2,Apoh,Arg1,Asgr1,Aspdh,Ass1,Atp11c,AU022252,Baat,Bckdhb,Bhmt,Bhmt2,Blvrb,Cadm1,Car5a,Ccbl2,Cd1d1,Cfhr2,Cmbl,Cml2,Cpb2,Cyp1a2,Cyp2a12,Cyp2c50,Cyp2c54,Cyp2c70,Cyp2j5,Cyp4a14,Cyp8b1,Dhtkd1,Dmgdh,Dpys,Echdc3,F10,F13b,F2,F5,Fga,Fgb,Fgg,Fggy,Ft…	62	2810007J24Rik,Aadat,Aass,Abcb11,Abcb4,Acsm1,Adhfe1,Adk,Agxt2,Akr1c6,Akr1d1,Aldh7a1,Aldh8a1,Arg1,Aspdh,Ass1,Atp11c,AU022252,Baat,Bckdhb,Bhmt,Bhmt2,Blvrb,Car5a,Ccbl2,Cyp2c50,Cyp2c54,Cyp4a14,Dhtkd1,Dmgdh,Dpys,Echdc3,Fggy,Ftcd,Gldc,Gls2,Glyat,Gulo,Gys2,Haao,Hacl1,Hal,Hgd,Hoga1,Hrsp12,Hsd3b7,Itih2,Keg1,Kmo,Kynu,Mosc1,Nit2,Pbld1,Prodh2,Pxmp2,Qprt,Sardh,Sds,Slc27a5,Ugt2b1,Ugt3a2,Uox	5.12238	4.92194e-17
Nr1h4	2482	400	158	Tmem30b,0610011F06Rik,1300002K09Rik,2200002D01Rik,5033411D12Rik,Aadac,Aadat,Aass,Abcc2,Abhd14b,Acot12,Acot4,Acox2,Acsm1,Acsm5,Acy3,Adh1,Agphd1,Agxt2,Akr1c12,Akr1c14,Akr1c19,Akr1d1,Aldh1l1,Aldh3a2,Aldh8a1,Aldob,Apeh,Aspdh,Aspg,BC026585,BC089597,Bhmt2,Bpnt1,Ccs,Cda,Cdh1,Ceacam1,Ces1e,Ces1f,Ces1g,Ces2a,Ces2e,Chdh,Clmn,Cml1,Cml2,Cml5,Cryl1,Cryz,Cyp2c68,Cyp2d10,Cyp2d26,Cyp2d9,Cyp2j5,Cyp2j6,Cyp3a13,Cyp…	71	0610011F06Rik,Aadac,Aadat,Aass,Abhd14b,Acot4,Acsm1,Adh1,Agxt2,Akr1c12,Akr1c19,Akr1d1,Aldh1l1,Aldh8a1,Aldob,Aspdh,BC026585,Bhmt2,Ceacam1,Ces1e,Ces1f,Ces1g,Ces2a,Ces2e,Chdh,Cyp2c68,Cyp2d10,Cyp2d26,Cyp2d9,Cyp3a13,Decr2,Dmgdh,Ehhadh,Entpd5,Ethe1,Faah,Fbp1,Fmo5,G6pc,Galm,Gldc,Glyat,Glyctk,Gstm3,Haao,Hdhd3,Hgd,Hmgcl,Hoga1,Hpd,Hsd3b3,Iyd,Keg1,Khk,Kmo,Mettl7b,Mthfd1,Papss2,Pbld1,Pbld2,Pcbd1,Pecr,Pipox,Pr…	4.24776	2.8946e-16
Hnf4a	2482	400	155	Tmem30b,0610011F06Rik,1300002K09Rik,2200002D01Rik,5033411D12Rik,Aadac,Aadat,Aass,Abcc2,Abcg2,Abhd14b,Acot12,Acot4,Acox2,Acsm1,Acsm5,Acy3,Agphd1,Agxt2,Akr1c12,Akr1c19,Akr1d1,Aldh1l1,Aldh3a2,Aldh8a1,Aldob,Apeh,Aspdh,Aspg,BC026585,BC089597,Bhmt2,Bmp7,Bpnt1,Car14,Cda,Cdh1,Ceacam1,Ces1e,Ces1f,Ces1g,Ces2a,Ces2e,Chdh,Clmn,Cml1,Cml2,Cml5,Cryl1,Cryz,Cyp2c68,Cyp2d10,Cyp2d26,Cyp2d9,Cyp2j5,Cyp2j6,Cyp3a13,Cyp…	70	0610011F06Rik,Aadac,Aadat,Aass,Abhd14b,Acot4,Acsm1,Agxt2,Akr1c12,Akr1c19,Akr1d1,Aldh1l1,Aldh8a1,Aldob,Aspdh,BC026585,Bhmt2,Ceacam1,Ces1e,Ces1f,Ces1g,Ces2a,Ces2e,Chdh,Cyp2c68,Cyp2d10,Cyp2d26,Cyp2d9,Cyp3a13,Cyp7b1,Decr2,Ehhadh,Entpd5,Ethe1,Faah,Fbp1,Fmo5,G6pc,Galm,Gldc,Glyat,Glyctk,Gstm3,Haao,Hdhd3,Hgd,Hmgcl,Hpd,Hrsp12,Hsd17b11,Hsd3b3,Iyd,Keg1,Khk,Kmo,Mettl7b,Papss2,Pbld1,Pbld2,Pcbd1,Pecr,Pipox,Pro…	4.28647	3.28823e-16
Nr1i2	2482	400	105	Tmem30b,2200002D01Rik,Aadac,Aadat,Abcc2,Abcc6,Acot3,Acot4,Acsm1,Agxt2,Akr1c12,Akr1c19,Akr1d1,Akr7a5,Aldh1b1,Aldh1l1,Aldh3a2,Aldh8a1,Aldob,Aspdh,Aspg,BC089597,Bhmt2,Casp7,Ccdc109a,Cda,Cdh17,Ceacam1,Ces1e,Ces1f,Ces1g,Ces2a,Ces2e,Clmn,Cyp2c68,Cyp2d10,Cyp2d26,Cyp2j5,Cyp3a13,Cyp4f13,Cyp4f14,Dmgdh,Dpyd,Dsg2,Ehhadh,Eps8l2,Ethe1,F13b,Fabp2,Fbxo7,Fmo4,Fmo5,G6pc,Galm,Glyat,Gnmt,Gpr39,Gstm3,Haao,Hdhd3,Hgd,H…	54	Aadac,Aadat,Acot4,Acsm1,Agxt2,Akr1c12,Akr1c19,Akr1d1,Akr7a5,Aldh1b1,Aldh1l1,Aldh8a1,Aldob,Aspdh,Bhmt2,Ceacam1,Ces1e,Ces1f,Ces1g,Ces2a,Ces2e,Cyp2c68,Cyp2d10,Cyp2d26,Cyp3a13,Dmgdh,Ehhadh,Ethe1,Fmo5,G6pc,Galm,Glyat,Gnmt,Gstm3,Haao,Hdhd3,Hgd,Hpd,Hsd3b3,Iyd,Keg1,Khk,Kynu,Mettl7b,Papss2,Pbld1,Pbld2,Prodh2,Qprt,Rdh16,Slc22a18,Slc27a2,Sult1d1,Ugt3a2	5.51118	5.26954e-16
Hes6	2482	400	96	Aass,Abcc2,Acot12,Acsm1,Acy3,Afmid,Agxt2,Akr1c12,Akr1c19,Akr1d1,Aldh3a2,Aldh8a1,Aldob,Aldoc,Apeh,Ascc1,Atp1a1,Bhmt2,Bmp7,Bpnt1,Ccbl1,Ccdc56,Cda,Ceacam1,Ces1e,Ces1g,Ces2a,Ces2e,Cml1,Cml5,Cyp2c68,Cyp2d10,Cyp2d26,Cyp2d9,Cyp2j5,Cyp3a13,Cyp4f13,Cyp4f14,Decr2,Echs1,Ecsit,Endog,Entpd5,Ethe1,F13b,Gcdh,Gldc,Glyat,Glyctk,Gne,Gnmt,Gstm3,Hgd,Hmgcl,Hpd,Hsd17b11,Hsd17b2,Hsd3b3,Iyd,Keg1,Khk,Klc4,Llgl2,Mettl7b,N…	51	Aass,Acsm1,Agxt2,Akr1c12,Akr1c19,Akr1d1,Aldh8a1,Aldob,Bhmt2,Ccbl1,Ceacam1,Ces1e,Ces1g,Ces2a,Ces2e,Cyp2c68,Cyp2d10,Cyp2d26,Cyp2d9,Cyp3a13,Decr2,Echs1,Endog,Entpd5,Ethe1,Gcdh,Gldc,Glyat,Glyctk,Gnmt,Gstm3,Hgd,Hmgcl,Hpd,Hsd17b11,Hsd3b3,Iyd,Keg1,Khk,Mettl7b,Nit2,Nudt7,Pbld1,Pbld2,Pipox,Qprt,Rdh16,Scrn2,Slc22a18,Sult1d1,Ugt3a2	5.899	5.41289e-16
Esr1	2482	400	137	2810007J24Rik,5033411D12Rik,Aadat,Abca6,Abcb11,Acot1,Acsm1,Adck3,Adhfe1,Adk,Afmid,Agxt2,Agxt2l1,Akr1c6,Akr1d1,Alb,Aldh18a1,Aldh1a1,Aldh2,Aldh7a1,Aldh8a1,Amdhd1,Apoa2,Apoh,Arg1,Asgr1,Aspdh,Ass1,Atp11c,AU022252,Baat,Bhmt,Bhmt2,C2,Car3,Car5a,Ccbl2,Cd1d1,Cfhr2,Cml2,Cpb2,Cyp1a2,Cyp27a1,Cyp2a12,Cyp2c50,Cyp2c54,Cyp2c70,Cyp2e1,Cyp2j5,Cyp2j6,Cyp7b1,Cyp8b1,Ddt,Dhdh,Dmgdh,Dpys,Echdc3,Egfr,F10,F13b,F2,F5,Fbp…	64	2810007J24Rik,Aadat,Abcb11,Acsm1,Adck3,Adhfe1,Adk,Agxt2,Akr1c6,Akr1d1,Aldh2,Aldh7a1,Aldh8a1,Arg1,Aspdh,Ass1,Atp11c,AU022252,Baat,Bhmt,Bhmt2,Car3,Car5a,Ccbl2,Cyp2c50,Cyp2c54,Cyp2e1,Cyp7b1,Dhdh,Dmgdh,Dpys,Echdc3,Fbp1,Fggy,Ftcd,Gldc,Glyat,Gulo,Gys2,Haao,Hacl1,Hal,Hgd,Hoga1,Hrsp12,Iigp1,Itih2,Keg1,Kmo,Kynu,Ldhd,Mosc1,Mup10,Nit2,Nqo2,Pxmp2,Pygl,Qprt,Sardh,Sds,Slc27a5,Ugt2b1,Ugt3a2,Uox	4.56329	6.64314e-16
Sod2	2482	400	100	2810007J24Rik,Aadat,Abcb11,Abcb4,Acad12,Aco2,Acot13,Adhfe1,Agxt2,Akr1c6,Akr1d1,Aldh8a1,Amdhd1,Apoh,Apoo,Bhmt,Bhmt2,Ccbl2,Cfhr2,Cisd1,Coq3,Coq5,Coq9,Cpb2,Ctbp2,Cycs,Cyp1a2,Cyp2a12,Cyp2c50,Cyp2c54,Cyp2j5,Cyp8b1,Dlat,Dld,Dnaja3,Dpys,Echdc3,Ecsit,F13b,Fgg,Ftcd,Gckr,Gfm1,Gldc,Glyat,Got2,Grsf1,Gys2,Haao,Hal,Hao1,Hoga1,Hpx,Idh3a,Ido2,Iqsec2,Itih2,Itpr3,Keg1,Kmo,Kynu,Lace1,Lxn,Mdh1,Mfn1,Mfn2,Mosc1,Mrpl51…	51	2810007J24Rik,Aadat,Abcb11,Abcb4,Acad12,Adhfe1,Agxt2,Akr1c6,Akr1d1,Aldh8a1,Bhmt,Bhmt2,Ccbl2,Coq3,Coq5,Coq9,Cyp2c50,Cyp2c54,Dlat,Dld,Dpys,Echdc3,Ftcd,Gfm1,Gldc,Glyat,Got2,Grsf1,Gys2,Haao,Hal,Hoga1,Itih2,Keg1,Kmo,Kynu,Mdh1,Mosc1,Ndufa10,Ndufb2,Ndufb6,Ndufs1,Pdhx,Phb,Qprt,Sdhb,Slc27a5,Ugt2b1,Ugt3a2,Uox,Uqcrfs1	5.41745	4.72823e-15
Gcm1	2482	400	90	0610011F06Rik,Aadat,Aass,Abcc2,Abcc6,Acot12,Acot4,Acot8,Acox2,Acsm1,Afmid,Agmat,Agps,Agxt2,Akr1d1,Akr7a5,Aldh7a1,Aldh8a1,Aldob,Apeh,Ascc1,Aspdh,BC089597,Bhmt2,Bmp7,Car5a,Cda,Ces1e,Ces2e,Cml1,Cryl1,Cyp2d26,Cyp2j5,Cyp4a14,Dak,Dmgdh,Elovl7,Epb4.1l5,F13b,Fbp1,Fmo4,G6pc,Gc,Gldc,Glyat,Glyctk,Haao,Hepacam2,Hgd,Hoga1,Hpd,Hsd3b3,Keg1,Khk,Kmo,Kynu,Lrp2,Mettl7b,Napsa,Neu1,Pah,Pbld1,Pbld2,Pecr,Pgpep1,Pigr,Pi…	47	0610011F06Rik,Aadat,Aass,Acot4,Acsm1,Agmat,Agxt2,Akr1d1,Akr7a5,Aldh7a1,Aldh8a1,Aldob,Aspdh,Bhmt2,Car5a,Ces1e,Ces2e,Cyp2d26,Cyp4a14,Dak,Dmgdh,Fbp1,G6pc,Gldc,Glyat,Glyctk,Haao,Hgd,Hoga1,Hpd,Hsd3b3,Keg1,Khk,Kmo,Kynu,Mettl7b,Pbld1,Pbld2,Pecr,Pipox,Prodh2,Qprt,Rdh16,Slc22a18,Slc27a2,Sult1d1,Ugt3a2	5.68919	1.53289e-14
Foxq1	2482	400	145	Tmem30b,1190003J15Rik,1300002K09Rik,2200002D01Rik,5033411D12Rik,Aadac,Aadat,Aass,Abcc2,Abcc6,Abhd14b,Acot12,Acot3,Acot4,Acox2,Acsm1,Acsm5,Adh1,Agxt2,Akr1c19,Akr1d1,Aldh1l1,Aldh3a2,Aldh8a1,Aldob,Aspdh,Aspg,BC026585,BC089597,Bhmt2,Cadm1,Ccs,Cda,Cdh1,Ces1e,Ces1f,Ces2e,Chdh,Clmn,Cml1,Cml5,Cryl1,Cryz,Cxadr,Cyp27a1,Cyp2c68,Cyp2d26,Cyp2j5,Cyp2j6,Cyp3a13,Cyp4a14,Dpyd,Dsg2,Eci3,Ehhadh,Elovl7,Epb4.1l5,Eppk…	63	1190003J15Rik,Aadac,Aadat,Aass,Abhd14b,Acot4,Acsm1,Adh1,Agxt2,Akr1c19,Akr1d1,Aldh1l1,Aldh8a1,Aldob,Aspdh,BC026585,Bhmt2,Ces1e,Ces1f,Ces2e,Chdh,Cxadr,Cyp2c68,Cyp2d26,Cyp3a13,Cyp4a14,Ehhadh,Faah,Fbp1,Fmo5,G6pc,Gldc,Glyat,Glyctk,Gpd1,Haao,Hdhd3,Hgd,Hpd,Hrsp12,Iyd,Keg1,Khk,Kmo,Kynu,Mettl7b,Mthfd1,Nags,Papss2,Pbld1,Pbld2,Pcbd1,Pecr,Pipox,Prodh2,Qprt,Rdh16,Reep6,Slc22a18,Slc27a2,Stard10,Sult1d1,Ugt3a2	3.99896	6.55788e-14
Hmx2	2482	400	115	0610011F06Rik,1300002K09Rik,5033411D12Rik,Aadac,Aadat,Aass,Abcc2,Abcc6,Abhd14b,Acot12,Acot3,Acot4,Acox2,Acsm1,Acsm5,Acy3,Afmid,Agxt2,Akr1c19,Akr1d1,Akr7a5,Aldh8a1,Aldob,Apeh,Ascc1,Aspdh,BC026585,BC089597,Bhmt2,Bmp7,Car5a,Ccs,Cda,Cdh1,Ces1e,Chmp6,Cml1,Cml5,Cryz,Cyp2d26,Cyp2j5,Cyp4a14,Eci3,Elovl7,Epb4.1l5,F13b,Faah,Fbp1,Fbxo7,Fga,G6pc,Gas2,Gc,Gcdh,Gldc,Glyat,Glyctk,Gss,Gyk,Haao,Hepacam2,Hgd,Hpd,Hsd…	54	0610011F06Rik,Aadac,Aadat,Aass,Abhd14b,Acot4,Acsm1,Agxt2,Akr1c19,Akr1d1,Akr7a5,Aldh8a1,Aldob,Aspdh,BC026585,Bhmt2,Car5a,Ces1e,Cyp2d26,Cyp4a14,Faah,Fbp1,G6pc,Gcdh,Gldc,Glyat,Glyctk,Haao,Hgd,Hpd,Hsd3b3,Iyd,Keg1,Khk,Kmo,Kynu,Mettl7b,Mthfd1,Nit2,Nudt19,Pbld1,Pbld2,Pecr,Pipox,Prodh2,Qprt,Rdh16,Scrn2,Shmt2,Slc22a18,Slc25a10,Slc27a2,Sult1d1,Ugt3a2	4.6077	6.62955e-14
Ptges2	2482	400	106	1300001I01Rik,1700021F05Rik,2310061I04Rik,Acad12,Acads,Acadvl,Aco2,Acot13,Acsf3,Afg3l2,Apoo,Atp5a1,Atp5b,Atp5d,Atp5j2,Atp5k,Bcs1l,Btaf1,Cisd1,Clpp,Clybl,Coq3,Coq5,Coq6,Coq7,Coq9,Cox4i1,Cox6b1,Cs,Cyc1,Cycs,Dlat,Dld,Dnaja3,Ecsit,Endog,Etfb,Gfm1,Got1,Got2,Idh3a,Immt,Lace1,Lrpprc,Mdh2,Mfn1,Mfn2,Mgst3,Mrpl12,Mrpl16,Mrpl2,Mrpl4,Mrpl44,Mrpl46,Mrpl51,Mrps18a,Mrps34,Mrps35,Mrps7,Mtfp1,Nampt,Nap1l1,Ndufa10…	50	1300001I01Rik,Acad12,Acads,Acadvl,Afg3l2,Atp5a1,Atp5b,Atp5j2,Atp5k,Clpp,Clybl,Coq3,Coq5,Coq6,Coq9,Cox6b1,Cyc1,Dlat,Dld,Endog,Etfb,Gfm1,Got1,Got2,Immt,Mdh2,Ndufa10,Ndufa4,Ndufa8,Ndufa9,Ndufb10,Ndufb2,Ndufb6,Ndufb9,Ndufs1,Ndufs2,Ndufs3,Ndufs7,Ndufv1,Pdha1,Pdhx,Phb,Prdx3,Rhot2,Sdhb,Sod2,Suclg1,Uqcr11,Uqcrc1,Uqcrfs1	4.64732	3.94422e-13
Sim1	2482	400	97	Tmem30b,0610011F06Rik,1300002K09Rik,Aadac,Aadat,Aass,Abcc2,Abcg2,Acot12,Acsm1,Agphd1,Agxt2,Akr1c19,Akr1d1,Aldh8a1,Aldob,Ampd2,Aspdh,Atp4a,BC026585,BC089597,Bhmt2,Bmp7,Cda,Cdh1,Celf2,Ces1e,Cml1,Cml2,Cryl1,Cryz,Cyp2d26,Cyp2j5,Dmgdh,Eci3,Elovl7,Eps8l2,F13b,Faah,Fbp1,Fbxo7,G6pc,Gas2,Gc,Gldc,Glyat,Haao,Hepacam2,Hgd,Hoga1,Iyd,Keg1,Khk,Kmo,Kynu,Lrp2,Mal2,Mettl7b,Mthfd1,Napsa,Ndrg1,Nudt19,Pah,Pbld1,Pcbd1…	47	0610011F06Rik,Aadac,Aadat,Aass,Acsm1,Agxt2,Akr1c19,Akr1d1,Aldh8a1,Aldob,Aspdh,Atp4a,BC026585,Bhmt2,Ces1e,Cyp2d26,Dmgdh,Faah,Fbp1,G6pc,Gldc,Glyat,Haao,Hgd,Hoga1,Iyd,Keg1,Khk,Kmo,Kynu,Mettl7b,Mthfd1,Nudt19,Pbld1,Pcbd1,Pecr,Pipox,Prodh2,Qprt,Rdh16,Rgn,Rpn1,Slc22a18,Slc27a2,Sult1d1,Tram1,Ugt3a2	4.8927	5.371e-13
Ebf3	2482	400	95	Aadac,Aadat,Aass,Abcc2,Acot12,Acox2,Acsm1,Agxt2,Akr1c19,Akr1d1,Aldh8a1,Aldob,Arhgap20,Aspdh,BC026585,BC089597,Bhmt2,Ces1e,Cml1,Col1a1,Col1a2,Col6a1,Col6a3,Cryl1,Cyp2d26,Cyp2j5,Dak,Dmgdh,Ehd2,Elovl7,Eps8l2,F13b,Faah,Fbln2,Fbp1,Fbxo7,Fkbp7,G6pc,Gc,Gclc,Gldc,Glyat,Glyctk,Gss,Haao,Hepacam2,Hgd,Hoga1,Hpd,Hsd3b3,Iyd,Keg1,Khk,Kmo,Lrp2,Mettl7b,Mthfd1,Napsa,Nenf,Neu1,Nid1,Nit1,Pah,Pbld1,Pbld2,Pigr,Pipox,P…	46	Aadac,Aadat,Aass,Acsm1,Agxt2,Akr1c19,Akr1d1,Aldh8a1,Aldob,Aspdh,BC026585,Bhmt2,Ces1e,Cyp2d26,Dak,Dmgdh,Faah,Fbp1,G6pc,Gldc,Glyat,Glyctk,Haao,Hgd,Hoga1,Hpd,Hsd3b3,Iyd,Keg1,Khk,Kmo,Mettl7b,Mthfd1,Nit1,Pbld1,Pbld2,Pipox,Prodh2,Qprt,Rdh16,Rgn,Sar1a,Slc22a18,Slc27a2,Sult1d1,Ugt3a2	4.88633	9.45778e-13
Foxi1	2482	400	105	0610011F06Rik,5033411D12Rik,Aadac,Aadat,Aass,Abcc2,Abcc6,Acot12,Acot3,Acot4,Acox2,Acsm1,Acy3,Agphd1,Agxt2,Akr1c19,Akr1d1,Akr7a5,Aldh8a1,Aldob,Apeh,Aspdh,BC026585,BC089597,Bhmt2,Bmp7,Cda,Cdh1,Ces1e,Cml1,Cml2,Cryl1,Cryz,Cyp2d26,Cyp2j5,Cyp4a14,Dmgdh,Eci3,Elovl7,Epb4.1l5,Eps8l2,F13b,Faah,Fbp1,Fbxo7,Fga,Fmo4,G6pc,Gc,Gldc,Glyat,Glyctk,Gss,Gyk,Haao,Hepacam2,Hgd,Hoga1,Hpd,Hsd3b3,Iyd,Keg1,Khk,Kmo,Kynu,Lrp…	49	0610011F06Rik,Aadac,Aadat,Aass,Acot4,Acsm1,Agxt2,Akr1c19,Akr1d1,Akr7a5,Aldh8a1,Aldob,Aspdh,BC026585,Bhmt2,Ces1e,Cyp2d26,Cyp4a14,Dmgdh,Faah,Fbp1,G6pc,Gldc,Glyat,Glyctk,Haao,Hgd,Hoga1,Hpd,Hsd3b3,Iyd,Keg1,Khk,Kmo,Kynu,Mettl7b,Nudt19,Pbld1,Pbld2,Pecr,Pipox,Prodh2,Qprt,Rdh16,Rgn,Slc22a18,Slc27a2,Sult1d1,Ugt3a2	4.55438	1.07556e-12
Phb	2482	400	135	1300001I01Rik,1700021F05Rik,2010305A19Rik,2310061I04Rik,Acadvl,Aco2,Acot13,Afg3l2,Apoo,Atp5a1,Atp5b,Atp5d,Atp5f1,Atp5j,Atp5k,Chchd1,Clpp,Clybl,Cops6,Coq3,Coq5,Coq6,Coq7,Cox4i1,Cox6b1,Cox7a1,Cyc1,Cycs,Dlat,Dnaja3,Ecsit,Eif2b3,Endog,Etfb,Fh1,Fxn,Gcsh,Gfm1,Got1,Got2,Grpel1,Hspa9,Hspd1,Hspe1,Idh3a,Idh3g,Lage3,Lonp1,Lrpprc,Mdh2,Mrpl10,Mrpl12,Mrpl16,Mrpl18,Mrpl2,Mrpl23,Mrpl28,Mrpl38,Mrpl4,Mrpl44,Mrpl46…	57	1300001I01Rik,Acadvl,Afg3l2,Atp5a1,Atp5b,Atp5f1,Atp5j,Atp5k,Clpp,Clybl,Coq3,Coq5,Coq6,Cox6b1,Cyc1,Dlat,Endog,Etfb,Fh1,Gfm1,Got1,Got2,Grpel1,Hspd1,Hspe1,Mdh2,Mrpl23,Mrpl9,Mrps18b,Mrps28,Mtx2,Ndufa10,Ndufa4,Ndufa8,Ndufa9,Ndufaf4,Ndufb2,Ndufb6,Ndufs1,Ndufs2,Ndufs3,Ndufs7,Ndufv1,Ndufv2,Nit2,Pdha1,Pdhx,Phb2,Prdx3,Rhot2,Sdhb,Slc25a11,Sod2,Stoml2,Uqcr11,Uqcrc1,Uqcrfs1	3.80365	3.37434e-12
Esx1	2482	400	99	2810007J24Rik,4933425L06Rik,Aadat,Abca6,Abcb11,Abcb4,Acsm1,Adhfe1,Agxt2,Agxt2l1,Aimp2,Akr1c6,Akr1d1,Aldh8a1,Amdhd1,Apoa2,Apoh,Asgr1,Aspdh,Atp11c,Baat,Bhmt,Bhmt2,Bin1,Cd1d1,Cd81,Cfhr2,Cml2,Cpb2,Cyp1a2,Cyp2a12,Cyp2c50,Cyp2c54,Cyp2c70,Cyp2j5,Cyp4a12a,Cyp8b1,D11Wsu99e,Dmgdh,Dpys,Echdc3,Epdr1,F10,F13b,F2,F5,Fga,Fgb,Fgg,Ftcd,Gckr,Gldc,Glyat,Gulo,Gys2,Haao,Hal,Hao1,Hgd,Hoga1,Hpx,Ido2,Itih2,Keg1,Kmo,Kynu…	46	2810007J24Rik,Aadat,Abcb11,Abcb4,Acsm1,Adhfe1,Agxt2,Akr1c6,Akr1d1,Aldh8a1,Aspdh,Atp11c,Baat,Bhmt,Bhmt2,Cyp2c50,Cyp2c54,Cyp4a12a,Dmgdh,Dpys,Echdc3,Ftcd,Gldc,Glyat,Gulo,Gys2,Haao,Hal,Hgd,Hoga1,Itih2,Keg1,Kmo,Kynu,Ldhd,Mosc1,Mup10,Pxmp2,Qprt,Sardh,Sds,Slc27a5,Sod2,Ugt2b1,Ugt3a2,Uox	4.51755	5.80591e-12
Lhx1	2482	400	106	Tmem30b,0610011F06Rik,5033411D12Rik,Aadac,Aadat,Aass,Abcc2,Abcg2,Acot12,Acot4,Acox2,Acsm1,Agphd1,Agxt2,Akr1c19,Akr1d1,Aldh1a1,Aldh8a1,Aldob,Amigo1,Antxr2,Aspdh,Atp4a,BC026585,BC089597,Bhmt2,Bmp7,Cda,Cdh1,Cdk6,Ces1e,Cml1,Cml5,Crmp1,Crocc,Cryz,Ctnna2,Cyp2d26,Cyp2j5,Ddx25,Elovl7,Epb4.1l5,F13b,Faah,Fbp1,Fga,G6pc,Gas2,Gc,Gldc,Glyat,Glyctk,Gstt3,Haao,Hdac6,Hepacam2,Hgd,Hpd,Iyd,Keg1,Khk,Kmo,Krt7,Krt8,Lr…	48	0610011F06Rik,Aadac,Aadat,Aass,Acot4,Acsm1,Agxt2,Akr1c19,Akr1d1,Aldh8a1,Aldob,Aspdh,Atp4a,BC026585,Bhmt2,Ces1e,Cyp2d26,Faah,Fbp1,G6pc,Gldc,Glyat,Glyctk,Gstt3,Haao,Hgd,Hpd,Iyd,Keg1,Khk,Kmo,Mettl7b,Mgst1,Mthfd1,Nipsnap1,Pbld1,Pbld2,Pcbd1,Pecr,Pipox,Prodh2,Qprt,Rdh16,Rgn,Slc22a18,Slc27a2,Sult1d1,Ugt3a2	4.30759	6.75905e-12
Nr0b2	2482	400	130	2810007J24Rik,A1cf,A230051G13Rik,Abcb11,Abcb4,Abcc6,Acot12,Acot9,Acsm5,Actg1,Adh4,Adk,Afmid,Agmat,Agpat4,Agxt2l1,Akr1c6,Akr1d1,Alb,Ambp,Amdhd1,Apbb1,Apoa1,Apoa2,Apob,Apoc3,Apoh,Asgr1,Aspdh,Atp2a2,Atp5h,Baat,Bhmt,Car14,Car5a,Cfhr2,Cml1,Cml2,Cpb2,Cps1,Cyp1a2,Cyp2a12,Cyp2c29,Cyp2c44,Cyp2c50,Cyp2c54,Cyp2c70,Cyp3a11,Cyp3a25,Cyp7b1,Cyp8b1,Dmgdh,Dpys,Dsg2,Echdc3,F2,Fabp1,Fbp1,Fga,Fgb,Fgg,Ftcd,Gck,Gckr,G…	55	2810007J24Rik,Abcb11,Abcb4,Adk,Agmat,Akr1c6,Akr1d1,Aspdh,Atp5h,Baat,Bhmt,Car5a,Cps1,Cyp2c44,Cyp2c50,Cyp2c54,Cyp3a11,Cyp7b1,Dmgdh,Dpys,Echdc3,Fabp1,Fbp1,Ftcd,Glyctk,Gnmt,Gpt,Gulo,Hgd,Hsd17b13,Hsd17b6,Hsd3b5,Khk,Mosc1,Mttp,Mup10,Nags,Ndufa10,Nudt7,Nudt8,Otc,Pbld1,Pcbd1,Prodh2,Rdh7,Rgn,Sds,Sec14l2,Slc27a5,Txnrd2,Ugt2a3,Ugt2b1,Ugt2b36,Ugt2b5,Uox	3.817	6.87983e-12
Muc1	2482	400	87	Tmem30b,0610011F06Rik,Aadac,Aadat,Aass,Abcc2,Acot12,Acot4,Acoxl,Acsm1,Agxt2,Agxt2l1,Akr1c19,Aldh8a1,Aldob,Ass1,BC089597,Bhmt2,Cda,Cdh1,Celf2,Ces1e,Cml1,Cryl1,Cryz,Cyp2d26,Cyp2j5,Cyp4a14,Dak,Dhfr,Elovl7,Epb4.1l5,Eps8l2,F13b,Fbp1,Fgfr3,G6pc,Glyat,Gprc5a,Gss,Hepacam2,Hgd,Hk2,Hoga1,Hrsp12,Inmt,Iyd,Keg1,Khk,Krt7,Kynu,Lrp2,Mal2,Mettl7b,Mrpl22,Mthfd1,Myo6,Napsa,Ndrg1,Nipsnap1,Npc2,Pah,Pbld1,Pbld2,Pcbd1,…	41	0610011F06Rik,Aadac,Aadat,Aass,Acot4,Acsm1,Agxt2,Akr1c19,Aldh8a1,Aldob,Ass1,Bhmt2,Ces1e,Cyp2d26,Cyp4a14,Dak,Fbp1,G6pc,Glyat,Hgd,Hoga1,Hrsp12,Inmt,Iyd,Keg1,Khk,Kynu,Mettl7b,Mthfd1,Nipsnap1,Pbld1,Pbld2,Pcbd1,Pipox,Prodh2,Qprt,Rdh16,Slc22a18,Slc27a2,Sult1d1,Ugt3a2	4.63924	4.09839e-11
Alx4	2482	400	87	2810007J24Rik,Aadat,Abca6,Abcb11,Abcb4,Acsm1,Actg1,Agxt2,Agxt2l1,Akr1c6,Akr1d1,Alb,Aldh8a1,Amdhd1,Apoa2,Apoh,Asgr1,Aspdh,AU022252,Baat,Bhmt,Bhmt2,Car5a,Cfhr2,Cml2,Cpb2,Cyp1a2,Cyp2a12,Cyp2c50,Cyp2c54,Cyp2c70,Cyp2j5,Cyp4a12a,Cyp8b1,Dmgdh,Dpys,Egfr,F10,F13b,F2,Fga,Fgb,Fgg,Ftcd,Gck,Gckr,Gldc,Glyat,Glyctk,Gulo,Gys2,Haao,Hao1,Hgd,Hoga1,Hpx,Hsd17b6,Hsd3b5,Ido2,Kmo,Kynu,Lmf1,Mosc1,Mug1,Mup10,Mup3,Plg,Pzp…	41	2810007J24Rik,Aadat,Abcb11,Abcb4,Acsm1,Agxt2,Akr1c6,Akr1d1,Aldh8a1,Aspdh,AU022252,Baat,Bhmt,Bhmt2,Car5a,Cyp2c50,Cyp2c54,Cyp4a12a,Dmgdh,Dpys,Ftcd,Gldc,Glyat,Glyctk,Gulo,Gys2,Haao,Hgd,Hoga1,Hsd17b6,Hsd3b5,Kmo,Kynu,Mosc1,Mup10,Qprt,Sds,Slc27a5,Ugt2b1,Ugt3a2,Uox	4.63924	4.09839e-11
Nr1i3	2482	400	121	1300002K09Rik,2810007J24Rik,2810459M11Rik,A1cf,Abcb11,Abcc6,Acot12,Acox2,Acsm5,Adh4,Afmid,Agmat,Agxt2,Agxt2l1,Akr1b3,Akr1c6,Akr1d1,Alb,Aldh16a1,Ambp,Amdhd1,Apoa1,Apoa2,Apob,Apoc3,Apoh,Asgr1,Aspdh,Baat,Bbox1,Bche,Bhmt,Car5a,Cfhr2,Cml2,Cpb2,Cps1,Crot,Cyp1a2,Cyp2a12,Cyp2c29,Cyp2c44,Cyp2c50,Cyp2c54,Cyp2c70,Cyp2d9,Cyp3a11,Cyp3a25,Cyp8b1,Dak,Dpys,Egfr,F10,F2,F5,Faah,Fabp1,Fga,Fgb,Fgg,Ftcd,Gchfr,Gckr,Gl…	51	2810007J24Rik,Abcb11,Agmat,Agxt2,Akr1c6,Akr1d1,Aspdh,Baat,Bhmt,Car5a,Cps1,Crot,Cyp2c44,Cyp2c50,Cyp2c54,Cyp2d9,Cyp3a11,Dak,Dpys,Faah,Fabp1,Ftcd,Gls2,Glyctk,Gpt,Gulo,Hgd,Hsd17b13,Hsd17b6,Hsd3b5,Khk,Kynu,Mosc1,Mttp,Mup10,Nags,Nudt7,Otc,Prodh2,Rdh7,Rgn,Sds,Sec14l2,Serpina1b,Slc27a5,Tmem56,Ugt2a3,Ugt2b1,Ugt2b36,Ugt2b5,Uox	3.79221	4.1512e-11
Emx1	2482	400	88	0610011F06Rik,Aadac,Aadat,Aass,Abcc2,Acot12,Acox2,Acsm1,Afmid,Agphd1,Agxt2,Akr1d1,Aldh7a1,Aldh8a1,Aldob,Apeh,Ascc1,Aspdh,Ass1,BC089597,Bhmt2,Ccs,Cda,Cdh6,Celf2,Ces1e,Cml1,Cml5,Cryz,Cyp2d26,Cyp2j5,Dak,Dmgdh,Elovl7,Eps8l2,F13b,Faah,Fbp1,Fbxo7,G6pc,Gldc,Glyat,Glyctk,Gss,Haao,Hgd,Hk2,Hoga1,Hsd17b2,Hsf2bp,Iyd,Keg1,Khk,Kmo,Lrp2,Mettl7b,Napsa,Ndrg1,Neu1,Pbld1,Pecr,Pgpep1,Pigr,Pipox,Proc,Prodh2,Pter,Qprt…	41	0610011F06Rik,Aadac,Aadat,Aass,Acsm1,Agxt2,Akr1d1,Aldh7a1,Aldh8a1,Aldob,Aspdh,Ass1,Bhmt2,Ces1e,Cyp2d26,Dak,Dmgdh,Faah,Fbp1,G6pc,Gldc,Glyat,Glyctk,Haao,Hgd,Hoga1,Iyd,Keg1,Khk,Kmo,Mettl7b,Pbld1,Pecr,Pipox,Prodh2,Qprt,Rdh16,Slc22a18,Slc27a2,Sult1d1,Ugt3a2	4.54053	6.39292e-11
[truncated: 893 more rows]

## Sheet: WCE_increasing
TF	A1	A2	B1	B1Gene	B2	B2Gene	Ratio	Pval
Hmx2	2482	284	115	0610011F06Rik,1300002K09Rik,5033411D12Rik,Aadac,Aadat,Aass,Abcc2,Abcc6,Abhd14b,Acot12,Acot3,Acot4,Acox2,Acsm1,Acsm5,Acy3,Afmid,Agxt2,Akr1c19,Akr1d1,Akr7a5,Aldh8a1,Aldob,Apeh,Ascc1,Aspdh,BC026585,BC089597,Bhmt2,Bmp7,Car5a,Ccs,Cda,Cdh1,Ces1e,Chmp6,Cml1,Cml5,Cryz,Cyp2d26,Cyp2j5,Cyp4a14,Eci3,Elovl7,Epb4.1l5,F13b,Faah,Fbp1,Fbxo7,Fga,G6pc,Gas2,Gc,Gcdh,Gldc,Glyat,Glyctk,Gss,Gyk,Haao,Hepacam2,Hgd,Hpd,Hsd…	0		0	1.93934e-06
[truncated: 916 more rows]

[truncated: 2 more sheets: Secretome_decreasing, Secretome_increasing]
